# Supplementary material for: Progressive sub-arc mantle oxidation modulated by sediment melt
Source: Sci Adv. 2026 Apr 3;12(14):eaeb9023. doi: 10.1126/sciadv.aeb9023 (PMC13240789; doi:10.1126/sciadv.aeb9023)
Supplement: Supplementary file 2 — Data S1 to S6 [file sciadv.aeb9023_data_s1_to_s6.zip]

Archive with 6 entries (6 files):
- aeb9023_data_s1.xlsx
- aeb9023_data_s2.xlsx
- aeb9023_data_s3.xlsx
- aeb9023_data_s4.xlsx
- aeb9023_data_s5.xlsx
- aeb9023_data_s6.xlsx
