# Supplementary material for: Progressive sub-arc mantle oxidation modulated by sediment melt
Source: Sci Adv. 2026 Apr 3;12(14):eaeb9023. doi: 10.1126/sciadv.aeb9023 (PMC13240789; doi:10.1126/sciadv.aeb9023)
Supplement: Supplementary file 2 — Data S1 to S6 [file sciadv.aeb9023_data_s1_to_s6.zip › aeb9023_data_s1.xlsx]

## Sheet: Cenozoic
CITATIONS	LOCATION	ARC	TYPE	LOCATION COMMENT	LONGITUDE	LATITUDE	LAND OR SEA	ELEVATION MIN	ELEVATION MAX	SAMPLE NAME	ROCK NAME	MIN. AGE (YRS.)	MAX. AGE (YRS.)	GEOL.	AGE	ERUPTION DAY	ERUPTION MONTH	ERUPTION YEAR	ROCK TEXTURE	ROCK TYPE	DRILL DEPTH MIN	DRILL DEPTHAX	ALTERATION	MINERAL	MATERIAL	Crust thickness	Thermal parameter	Depth to slab (km)	Slab age (Ma)	subduction speed (km/Ma)	subducted sediment thickness (km)	Slab temperature@sub-arc depth (D80)	Sediment melting degree	sediment melt flux	Sediment V	Sediiment Sc	Sediment V/Sc	SIO2(WT%)	TIO2(WT%)	B2O3(WT%)	AL2O3(WT%)	CR2O3(WT%)	FE2O3(WT%)	FEO(WT%)	FEOT(WT%)	CAO(WT%)	MGO(WT%)	MNO(WT%)	NIO(WT%)
[10230]	AEGEAN ARC / SOUTH AEGEAN VOLCANIC ARC / NISYROS / NISYROS	AEGEAN ARC	CONTINENTAL	LIES, AFIONAS	27.18	36.56	SAE			s_AV24B [10230]	ANDESITE, BASALTIC [10230]									VOL					WR [10230]	28.75	15.2	120	200	15	1	709	0.130489	5.28481				50.79	0.7		15.95				6.29	9.89	6.27	0.12
[16236]	AEGEAN ARC / SOUTH AEGEAN VOLCANIC ARC / NISYROS / NISYROS	AEGEAN ARC	CONTINENTAL	LIES SYNTHEM	27.1465	36.5931	SAE			s_NS-49 [16236]	ANDESITE, BASALTIC [16236]								PORPHYRITIC [16236]	VOL					WR [16236]	28.75	15.2	120	200	15	1	709	0.130489	5.28481				53.75	0.72		16.99				6.06	10.21	6.65	0.12
[13283]	AEGEAN ARC / SOUTH AEGEAN VOLCANIC ARC / SANTORINI	AEGEAN ARC	CONTINENTAL	AMMOUDI, N SANTORINI	25.4	36.6	SAE			s_AM 0006 [13283]	BASALT [13283]									VOL					WR [13283]	28.75	15.2	120	200	15	1	709	0.130489	5.28481				51.46	0.795		17.67		3.64	4.46	7.736	10.91	6.82	0.155
[13283]	AEGEAN ARC / SOUTH AEGEAN VOLCANIC ARC / SANTORINI	AEGEAN ARC	CONTINENTAL	AMMOUDI, N SANTORINI	25.4	36.6	SAE			s_AM 0004 [13283]	BASALT [13283]									VOL					WR [13283]	28.75	15.2	120	200	15	1	709	0.130489	5.28481				51.58	0.755		17.76		2.91	5.21	7.829	11.21	6.94	0.157
[26075]	AEGEAN ARC / SOUTH AEGEAN VOLCANIC ARC / PAUSANIAS VOLCANIC FIELD	AEGEAN ARC	CONTINENTAL	VOLC. 1 (SE)	23.2941	37.6351	SAQ	-259	-259	s_02ROV01-03 [26075]	ANDESITE, BASALTIC [26075]									VOL					WR [26075]	28.75	15.2	120	200	15	1	709	0.130489	5.28481				52.92	0.7696		16.88				6.82	9.166	7.655	0.1423
[13283]	AEGEAN ARC / SOUTH AEGEAN VOLCANIC ARC / SANTORINI	AEGEAN ARC	CONTINENTAL	MEGALO VOUNO, N SANTORINI	25.4	36.6	SAE			s_MVD-T 01-06 [13283]	BASALT [13283]									VOL					WR [13283]	28.75	15.2	120	200	15	1	709	0.130489	5.28481				50.33	0.784		18.27		1.82	6.32	7.958	10.8	7.46	0.157
[26075]	AEGEAN ARC / SOUTH AEGEAN VOLCANIC ARC / PAUSANIAS VOLCANIC FIELD	AEGEAN ARC	CONTINENTAL	VOLC. 1 (SE)	23.2943	37.6357	SAQ	-225	-225	s_02ROV01-06 [26075]	ANDESITE, BASALTIC [26075]									VOL					WR [26075]	28.75	15.2	120	200	15	1	709	0.130489	5.28481				52.54	0.8182		17.19				6.85	8.8	7.724	0.1468
[26075]	AEGEAN ARC / SOUTH AEGEAN VOLCANIC ARC / PAUSANIAS VOLCANIC FIELD	AEGEAN ARC	CONTINENTAL	VOLC. 1 (N)	23.2917	37.6489	SAQ	-297	-297	s_19ROV11-01 [26075]	ANDESITE, BASALTIC [26075]									VOL					WR [26075]	28.75	15.2	120	200	15	1	709	0.130489	5.28481				52.63	0.8516		16.97				6.97	8.862	7.723	0.1483
[26075]	AEGEAN ARC / SOUTH AEGEAN VOLCANIC ARC / PAUSANIAS VOLCANIC FIELD	AEGEAN ARC	CONTINENTAL	VOLC. 1 (N)	23.2911	37.6467	SAQ	-251	-251	s_19ROV11-05 [26075]	ANDESITE, BASALTIC [26075]									VOL					WR [26075]	28.75	15.2	120	200	15	1	709	0.130489	5.28481				52.54	0.826		16.88				7.07	8.729	7.846	0.1527
[26075]	AEGEAN ARC / SOUTH AEGEAN VOLCANIC ARC / PAUSANIAS VOLCANIC FIELD	AEGEAN ARC	CONTINENTAL	VOLC. 1 (N)	23.2914	37.6479	SAQ	-278	-278	s_19ROV11-03 [26075]	ANDESITE, BASALTIC [26075]									VOL					WR [26075]	28.75	15.2	120	200	15	1	709	0.130489	5.28481				52.63	0.8178		16.99				6.91	8.911	7.542	0.1394
[26075]	AEGEAN ARC / SOUTH AEGEAN VOLCANIC ARC / PAUSANIAS VOLCANIC FIELD	AEGEAN ARC	CONTINENTAL	VOLC. 1 (SE)	23.295	37.6371	SAQ	-201	-201	s_02ROV01-09 [26075]	ANDESITE, BASALTIC [26075]									VOL					WR [26075]	28.75	15.2	120	200	15	1	709	0.130489	5.28481				53.41	0.7934		17.23				6.58	8.419	6.936	0.1429
[26075]	AEGEAN ARC / SOUTH AEGEAN VOLCANIC ARC / PAUSANIAS VOLCANIC FIELD	AEGEAN ARC	CONTINENTAL	VOLC. 1 (W)	23.2778	37.6357	SAQ	-348	-348	s_14ROV08-01 [26075]	ANDESITE, BASALTIC [26075]									VOL					WR [26075]	28.75	15.2	120	200	15	1	709	0.130489	5.28481				53.56	0.8046		17.37				6.54	8.389	6.924	0.1486
[13283]	AEGEAN ARC / SOUTH AEGEAN VOLCANIC ARC / SANTORINI	AEGEAN ARC	CONTINENTAL	MEGALO VOUNO, N SANTORINI	25.4	36.6	SAE			s_MVD-T 00-10 [13283]	ANDESITE, BASALTIC [13283]									VOL					WR [13283]	28.75	15.2	120	200	15	1	709	0.130489	5.28481				52.13	0.669		17.29		3.14	5	7.826	10.85	6.9	0.147
[13283]	AEGEAN ARC / SOUTH AEGEAN VOLCANIC ARC / SANTORINI	AEGEAN ARC	CONTINENTAL	MEGALO VOUNO, N SANTORINI	25.4	36.6	SAE			s_MV115 [13283]	ANDESITE, BASALTIC [13283]									VOL					WR [13283]	28.75	15.2	120	200	15	1	709	0.130489	5.28481				52.59	0.83		16.97		2.34	5.47	7.576	9.37	6.72	0.15
[23463]	AEGEAN ARC / SOUTH AEGEAN VOLCANIC ARC / METHANA PENINSULA / METHANA / KOSSONA VOUNO UNIT	AEGEAN ARC	CONTINENTAL		23.3982	37.6068	SAE	315	315	s_DPM36 [23463]	NOT GIVEN [23463]									VOL					WR [23463]	28.75	15.2	120	200	15	1	709	0.130489	5.28481				50.45	0.92		18.52				6.96	11.05	6.14	0.14
[23770]	AEGEAN ARC / SOUTH AEGEAN VOLCANIC ARC / AEGINA	AEGEAN ARC	CONTINENTAL	MEGALOKORIFI, S AEGINA	23.43	37.75	SAE			s_IA66 [23770]	DACITE, BIOTITE-HORNBLENDE [23770]				PLIOCENE [23770]					VOL					WR [23770]	28.75	15.2	120	200	15	1	709	0.130489	5.28481				52.8447	0.790454		17.1316				6.48	10.2273	6.25244	0.128224
[21969]	AEGEAN ARC / WEST AEGEAN VOLCANIC ARC / METHANA PENINSULA / METHANA	AEGEAN ARC	CONTINENTAL	METHANA PENINSULA	23.3969	37.6182	SAE	181.95	181.95	s_ME15-88 [21969]	NOT GIVEN [21969]									VOL					WR [21969]	28.75	15.2	120	200	15	1	709	0.130489	5.28481				51.35	0.7625		17.59				6.74	10.69	6.971	0.1398
[23770]	AEGEAN ARC / SOUTH AEGEAN VOLCANIC ARC / AEGINA	AEGEAN ARC	CONTINENTAL	SKOTINI, NW AEGINA	23.43	37.75	SAE			s_IA332 [23770]	NOT GIVEN [23770]				PLIOCENE [23770]					VOL					WR [23770]	28.75	15.2	120	200	15	1	709	0.130489	5.28481				53.2636	0.754982		15.6365				7.12	8.99446	7.52278	0.150419
[26075]	AEGEAN ARC / SOUTH AEGEAN VOLCANIC ARC / PAUSANIAS VOLCANIC FIELD	AEGEAN ARC	CONTINENTAL	VOLC. 2 (S)	23.307	37.6325	SAQ	-203	-203	s_05ROV03-05 [26075]	ANDESITE, BASALTIC [26075]									VOL					WR [26075]	28.75	15.2	120	200	15	1	709	0.130489	5.28481				52.93	0.7879		17.26				6.63	8.732	7.402	0.1402
[21969]	AEGEAN ARC / WEST AEGEAN VOLCANIC ARC / METHANA PENINSULA / METHANA	AEGEAN ARC	CONTINENTAL	METHANA PENINSULA	23.4075	37.6018	SAE	8.31626	8.31626	s_ME15-49 [21969]	NOT GIVEN [21969]									VOL					WR [21969]	28.75	15.2	120	200	15	1	709	0.130489	5.28481				51.42	0.76		16.49				6.99	12.2	7.202	0.1503
[26075]	AEGEAN ARC / SOUTH AEGEAN VOLCANIC ARC / PAUSANIAS VOLCANIC FIELD	AEGEAN ARC	CONTINENTAL	VOLC. 2 (S)	23.3048	37.6309	SAQ	-246	-246	s_05ROV03-01 [26075]	BASALT [26075]									VOL					WR [26075]	28.75	15.2	120	200	15	1	709	0.130489	5.28481				48.34	0.8901		17.39				7.57	11.21	9.277	0.1527
[26075]	AEGEAN ARC / SOUTH AEGEAN VOLCANIC ARC / PAUSANIAS VOLCANIC FIELD	AEGEAN ARC	CONTINENTAL	VOLC. 2 (S)	23.305	37.631	SAQ	-243	-243	s_05ROV03-02 [26075]	BASALT [26075]									VOL					WR [26075]	28.75	15.2	120	200	15	1	709	0.130489	5.28481				47.89	0.8938		17.28				7.74	11.41	9.182	0.1575
[26075]	AEGEAN ARC / SOUTH AEGEAN VOLCANIC ARC / PAUSANIAS VOLCANIC FIELD	AEGEAN ARC	CONTINENTAL	VOLC. 2 (S)	23.3057	37.6319	SAQ	-219	-219	s_05ROV03-03 [26075]	BASALT [26075]									VOL					WR [26075]	28.75	15.2	120	200	15	1	709	0.130489	5.28481				48.27	0.888		17.34				7.7	11.13	9.251	0.1588
[21969]	AEGEAN ARC / WEST AEGEAN VOLCANIC ARC / METHANA PENINSULA / METHANA	AEGEAN ARC	CONTINENTAL	METHANA PENINSULA	23.3401	37.6138	SAE	417.343	417.343	s_ME15-78 [21969]	NOT GIVEN [21969]									VOL					WR [21969]	28.75	15.2	120	200	15	1	709	0.130489	5.28481				49.53	0.9371		18.8				7.66	10.86	6.589	0.1606
[21969]	AEGEAN ARC / WEST AEGEAN VOLCANIC ARC / METHANA PENINSULA / METHANA	AEGEAN ARC	CONTINENTAL	METHANA PENINSULA	23.3481	37.582	SAE	29.1767	29.1767	s_ME15-15 [21969]	NOT GIVEN [21969]									VOL					WR [21969]	28.75	15.2	120	200	15	1	709	0.130489	5.28481				53.77	0.7128		17.24				6.33	9.462	6.227	0.1376
[26075]	AEGEAN ARC / SOUTH AEGEAN VOLCANIC ARC / PAUSANIAS VOLCANIC FIELD	AEGEAN ARC	CONTINENTAL	VOLC. 2 (SE)	23.3075	37.6305	SAQ	-213	-213	s_21ROV12-01 [26075]	ANDESITE, BASALTIC [26075]									VOL					WR [26075]	28.75	15.2	120	200	15	1	709	0.130489	5.28481				53.03	0.7967		17.13				6.73	8.711	7.608	0.1463
[18105]	AEGEAN ARC / NORTHEAST AEGEAN VOLCANIC ARC / LESBOS / A. NEKTARIOS FORMATION	AEGEAN ARC	CONTINENTAL	AVLONAS	26.3205	39.0043	SAE			s_LL635 [18105]	ANDESITE, BASALTIC [18105]				MIOCENE [18105]					VOL					WR [18105]	28.75	15.2	120	200	15	1	709	0.130489	5.28481				53.69	0.68		15.81				6.65	8.52	7.73	0.12
[18105]	AEGEAN ARC / NORTHEAST AEGEAN VOLCANIC ARC / LESBOS / SYKAMINEA FORMATION	AEGEAN ARC	CONTINENTAL	POLICHNITOS	26.0926	39.0514	SAE			s_LL641B [18105]	BASALT [18105]				MIOCENE [18105]					VOL					WR [18105]	28.75	15.2	120	200	15	1	709	0.130489	5.28481				49.78	0.89		14.29				7.32	10.5	9.69	0.14
[23770]	AEGEAN ARC / SOUTH AEGEAN VOLCANIC ARC / POROS	AEGEAN ARC	CONTINENTAL		23.48	37.52	SAE			s_IP50 [23770]	DACITE [23770]				PLIOCENE [23770]					VOL					WR [23770]	28.75	15.2	120	200	15	1	709	0.130489	5.28481				52.9513	0.743933		17.1232				6.46	10.2068	6.90129	0.129723
[26075]	AEGEAN ARC / SOUTH AEGEAN VOLCANIC ARC / PAUSANIAS VOLCANIC FIELD	AEGEAN ARC	CONTINENTAL	VOLC. 6 (W-WS)	23.28	37.6217	SAQ	-225	-225	s_16ROV09-08 [26075]	BASALT [26075]									VOL					WR [26075]	28.75	15.2	120	200	15	1	709	0.130489	5.28481				47.55	0.9604		17.8				7.5	11.6	8.599	0.1782
[26075]	AEGEAN ARC / SOUTH AEGEAN VOLCANIC ARC / PAUSANIAS VOLCANIC FIELD	AEGEAN ARC	CONTINENTAL	VOLC. 6 (NW FLANK)	23.2807	37.622	SAQ	-215	-215	s_22ROV13-05B [26075]	BASALT [26075]									VOL					WR [26075]	28.75	15.2	120	200	15	1	709	0.130489	5.28481				48.19	0.9956		18.45				7.36	11.72	7.434	0.1522
[26075]	AEGEAN ARC / SOUTH AEGEAN VOLCANIC ARC / PAUSANIAS VOLCANIC FIELD	AEGEAN ARC	CONTINENTAL	VOLC. 6 (NW FLANK)	23.2807	37.622	SAQ	-215	-215	s_22ROV13-05A [26075]	BASALT [26075]									VOL					WR [26075]	28.75	15.2	120	200	15	1	709	0.130489	5.28481				48.08	0.9952		18.45				7.4	11.73	7.472	0.1511
[23770]	AEGEAN ARC / SOUTH AEGEAN VOLCANIC ARC / AEGINA	AEGEAN ARC	CONTINENTAL	KOUTALOU, NW AEGINA	23.43	37.75	SAE			s_IA321 [23770]	DACITE, BIOTITE-HORNBLENDE [23770]				PLIOCENE [23770]					VOL					WR [23770]	28.75	15.2	120	200	15	1	709	0.130489	5.28481				51.1004	0.954737		16.7785				7.15	10.4437	7.01261	0.141125
[18105]	AEGEAN ARC / NORTHEAST AEGEAN VOLCANIC ARC / LESBOS / SYKAMINEA FORMATION	AEGEAN ARC	CONTINENTAL	POLICHNITOS	26.0975	39.0495	SAE			s_LL643 [18105]	BASALT [18105]				MIOCENE [18105]					VOL					WR [18105]	28.75	15.2	120	200	15	1	709	0.130489	5.28481				49.07	1.11		13.94				6.94	9.25	9.74	0.12
[10943][13556]	AEGEAN ARC / CENTRAL AEGEAN VOLCANIC ARC / PSATHOURA	AEGEAN ARC	CONTINENTAL	NORTHERN SPORADES	24.18	39.5	SAE			s_PSI-1 [10943] / s_PSI 1 [13556]	BASALT, ALKALINE [10943] / TRACHYBASALT [13556]	700000 [13556]	700000 [13556]		PLEISTOCENE [13556]					VOL					WR [10943]	28.75	15.2	120	200	15	1	709	0.130489	5.28481				50.25	1.71		18.86		2.04	5.12	6.956	6.99	6.6	0.13
[23770]	AEGEAN ARC / SOUTH AEGEAN VOLCANIC ARC / AEGINA	AEGEAN ARC	CONTINENTAL	OROS	23.43	37.75	SAE			s_IA78 [23770]	ANDESITE, HORNBLENDE [23770]				PLEISTOCENE [23770]					VOL					WR [23770]	28.75	15.2	120	200	15	1	709	0.130489	5.28481				51.7431	1.12056		15.0895				8.11	10.0703	8.40819	0.116245
[13556]	AEGEAN ARC / AEGEAN BACK ARC / KALOGERI	AEGEAN ARC	CONTINENTAL		25.05	36.63	SAE			s_KA 6 [13556]	HAWAIITE [13556]	6000000 [13556]	6000000 [13556]		MIOCENE [13556]					VOL					WR [13556]	28.75	15.2	120	200	15	1	709	0.130489	5.28481				46.09	1.77		15				8.61	9.43	8.76	0.14
[9344]	AEGEAN ARC / NORTHEAST AEGEAN VOLCANIC ARC / LESBOS / SYKAMINEA FORMATION	AEGEAN ARC	CONTINENTAL		26	39	SAE			s_126 [9344]	BASALT [9344]									VOL					WR [9344]	28.75	15.2	120	200	15	1	709	0.130489	5.28481				49.05	0.97		14.75		2.58	5.07	7.392	9.15	10.45	0.14
[13283]	AEGEAN ARC / SOUTH AEGEAN VOLCANIC ARC / SANTORINI	AEGEAN ARC	CONTINENTAL	MEGALO VOUNO, N SANTORINI	25.4	36.6	SAE			s_MV114 [13283]	ANDESITE, BASALTIC [13283]									VOL					WR [13283]	28.75	15.2	120	200	15	1	709	0.130489	5.28481				53.35	0.81		16.69		1.94	5.58	7.326	9.31	6.81	0.15
[10054]	AEGEAN ARC / AEGEAN BACK ARC / PSATHOURA	AEGEAN ARC	CONTINENTAL		24.2	39.47	SAE			s_Y4 [10054]	BASALT [10054]									VOL					WR [10054]	28.75	15.2	120	200	15	1	709	0.130489	5.28481				50.23	1.69		17.51				6.7	7.29	6.57	0.12
[15108]	AEGEAN ARC / SOUTH AEGEAN VOLCANIC ARC / KIMOLOS / KIMOLOS	AEGEAN ARC	CONTINENTAL	MILOS VOLCANIC FIELD, KIMOLOS, SKLAVOS LAVAS	24.57	36.79	SAE			s_KIM68 [15108]	NOT GIVEN [15108]			LOWER [15108]	PLIOCENE [15108]					VOL					WR [15108]	28.75	15.2	120	200	15	1	709	0.130489	5.28481				50.86	0.88		16.38		1.53	6.04	7.417	8.78	7.14	0.16
[19377]	AEGEAN ARC / SOUTH AEGEAN VOLCANIC ARC / SANTORINI	AEGEAN ARC	CONTINENTAL	NEA KAMENI, 1925-1928 ERUPTIOS	25.45	36.4	SAE			s_KAM24 [19377]	BASALT [19377]									VOL					WR [19377]	28.75	15.2	120	200	15	1	709	0.130489	5.28481				51.92	0.7		19.11		1.84	6.14	7.796	9.48	7.06	0.16
[6756]	AEGEAN ARC / SOUTH AEGEAN VOLCANIC ARC / SANTORINI	AEGEAN ARC	CONTINENTAL	SECOND ERUPTIVE CYCLE (SEC)	25.45	36.4	SAE			s_AP5-NOD-OIA [6756]	NOT GIVEN [6756]	54000 [6756]	54000 [6756]							VOL					WR [6756]	28.75	15.2	120	200	15	1	709	0.130489	5.28481				52.45	0.684		17.39				7.82	10.82	6.56	0.146
[10054]	AEGEAN ARC / AEGEAN BACK ARC / MICROTHEBES	AEGEAN ARC	CONTINENTAL		23.2	39.25	SAE			s_M1 [10054]	SHOSHONITE [10054]									VOL					WR [10054]	28.75	15.2	120	200	15	1	709	0.130489	5.28481				51.5	0.88		17.6				6.22	6.28	6.3	0.12
[9344]	AEGEAN ARC / NORTHEAST AEGEAN VOLCANIC ARC / LESBOS / MYTILENE FORMATION	AEGEAN ARC	CONTINENTAL	MYTILENE	26	39	SAE			s_71 [9344]	ANDESITE, BASALTIC [9344]									VOL					WR [9344]	28.75	15.2	120	200	15	1	709	0.130489	5.28481				53.01	0.69		16.44		1.29	5.36	6.521	8.04	7	0.13
[10230]	AEGEAN ARC / SOUTH AEGEAN VOLCANIC ARC / NISYROS / NISYROS	AEGEAN ARC	CONTINENTAL	STRATOVOLCANO, KATO LAKI, FIRST LAKE	27.15	36.58	SAE			s_AV26 [10230]	ANDESITE, BASALTIC [10230]									VOL					WR [10230]	28.75	15.2	120	200	15	1	709	0.130489	5.28481				53.79	0.84		17.8				6.29	9.42	6.08	0.12
[13283]	AEGEAN ARC / SOUTH AEGEAN VOLCANIC ARC / SANTORINI	AEGEAN ARC	CONTINENTAL	MEGALO VOUNO, N SANTORINI	25.4	36.6	SAE			s_MV113 [13283]	ANDESITE, BASALTIC [13283]									VOL					WR [13283]	28.75	15.2	120	200	15	1	709	0.130489	5.28481				53.44	0.8		16.67		2.29	5.35	7.411	9.29	6.75	0.15
[13432]	AEGEAN ARC / SOUTH AEGEAN VOLCANIC ARC / SANTORINI	AEGEAN ARC	CONTINENTAL	BETWEEN CAPE RIVA AND IMEROVIGLI, CLOSE TO PHIRA	25.4206	36.4336	SAE			s_WGS84 [13432]	NOT GIVEN [13432]									VOL					WR [13432]	28.75	15.2	120	200	15	1	709	0.130489	5.28481				53.91	0.75		15.81		4.63	3.84	8.007	8.44	8.5	0.16
[13251]	AEGEAN ARC / SOUTH AEGEAN VOLCANIC ARC / AEGINA	AEGEAN ARC	CONTINENTAL		23.43	37.75	SAE			s_1 [13251]	BASALT [13251]									VOL					WR [13251]	28.75	15.2	120	200	15	1	709	0.130489	5.28481				48.5	0.94		16.5				7.7	10.8	9.2	0.14
[26075]	AEGEAN ARC / SOUTH AEGEAN VOLCANIC ARC / PAUSANIAS VOLCANIC FIELD	AEGEAN ARC	CONTINENTAL	VOLC. 6 (W-WS)	23.2807	37.6218	SAQ	-213	-213	s_16ROV09-09 [26075]	BASALT [26075]									VOL					WR [26075]	28.75	15.2	120	200	15	1	709	0.130489	5.28481				48.17	1.008		18.43				7.49	11.55	7.508	0.1599
[23770]	AEGEAN ARC / SOUTH AEGEAN VOLCANIC ARC / AEGINA	AEGEAN ARC	CONTINENTAL	MEGALOKORIFI, S AEGINA	23.43	37.75	SAE			s_IA60 [23770]	DACITE, BIOTITE-HORNBLENDE [23770]				PLIOCENE [23770]					VOL					WR [23770]	28.75	15.2	120	200	15	1	709	0.130489	5.28481				52.7672	0.786142		17.1222				6.76	10.0813	6.38403	0.126145
[26075]	AEGEAN ARC / SOUTH AEGEAN VOLCANIC ARC / PAUSANIAS VOLCANIC FIELD	AEGEAN ARC	CONTINENTAL	VOLC. 6 (NW FLANK)	23.2807	37.622	SAQ	-215	-215	s_22ROV13-05C [26075]	BASALT [26075]									VOL					WR [26075]	28.75	15.2	120	200	15	1	709	0.130489	5.28481				48.2	0.9911		18.39				7.37	11.67	7.554	0.17
[26075]	AEGEAN ARC / SOUTH AEGEAN VOLCANIC ARC / PAUSANIAS VOLCANIC FIELD	AEGEAN ARC	CONTINENTAL	VOLC. 2 (SE)	23.3078	37.6308	SAQ	-206	-206	s_21ROV12-02 [26075]	ANDESITE, BASALTIC [26075]									VOL					WR [26075]	28.75	15.2	120	200	15	1	709	0.130489	5.28481				53.01	0.7881		17.13				6.66	8.591	7.477	0.1397
[26075]	AEGEAN ARC / SOUTH AEGEAN VOLCANIC ARC / PAUSANIAS VOLCANIC FIELD	AEGEAN ARC	CONTINENTAL	VOLC. 6 (W-WS)	23.2796	37.6215	SAQ	-234	-234	s_16ROV09-07 [26075]	BASALT [26075]									VOL					WR [26075]	28.75	15.2	120	200	15	1	709	0.130489	5.28481				47.66	0.9608		17.79				7.61	11.62	8.628	0.1642
[26075]	AEGEAN ARC / SOUTH AEGEAN VOLCANIC ARC / PAUSANIAS VOLCANIC FIELD	AEGEAN ARC	CONTINENTAL	VOLC. 2 (S)	23.3061	37.6321	SAQ	-204	-204	s_05ROV03-04 [26075]	BASALT [26075]									VOL					WR [26075]	28.75	15.2	120	200	15	1	709	0.130489	5.28481				47.63	0.8967		17.21				7.68	11.6	9.019	0.1687
[9217]	AEGEAN ARC / SOUTH AEGEAN VOLCANIC ARC / SANTORINI	AEGEAN ARC	CONTINENTAL	MINOAN SQUARE, THERA ISLAND	25.4	36.35	SAE			s_SAN02-17 [9217]	ANDESITE, BASALTIC [9217]	3600 [9217]	145000 [9217]		QUATERNARY [9217]					VOL					WR [9217]	28.75	15.2	120	200	15	1	709	0.130489	5.28481				53.34	0.73		16.23				7.86	9.51	7.9	0.15
[23463]	AEGEAN ARC / SOUTH AEGEAN VOLCANIC ARC / METHANA PENINSULA / METHANA / KOSSONA VOUNO UNIT	AEGEAN ARC	CONTINENTAL		23.4023	37.6077	SAE	184	184	s_DPM41B [23463]	NOT GIVEN [23463]									VOL					WR [23463]	28.75	15.2	120	200	15	1	709	0.130489	5.28481				51.18	0.86		17.63				7.23	11.73	6.53	0.15
[19377]	AEGEAN ARC / SOUTH AEGEAN VOLCANIC ARC / SANTORINI	AEGEAN ARC	CONTINENTAL	NEA KAMENI, 1925-1928 ERUPTIOS	25.45	36.4	SAE			s_KAM106B [19377]	BASALT [19377]									VOL					WR [19377]	28.75	15.2	120	200	15	1	709	0.130489	5.28481				51.14	0.73		18.44		1.85	6.74	8.405	9.47	7.98	0.18
[10531]	AEGEAN ARC / AEGEAN BACK ARC / CHIOS / CHIOS MELANGE	AEGEAN ARC	CONTINENTAL		26.1	38.4	SAE			s_C37 [10531]	ANDESITE, BASALTIC [10531]									VOL					WR [10531]	28.75	15.2	120	200	15	1	709	0.130489	5.28481				52.58	0.659		14.62				7.33	6.35	9.05	0.161
[19377]	AEGEAN ARC / SOUTH AEGEAN VOLCANIC ARC / SANTORINI	AEGEAN ARC	CONTINENTAL	NEA KAMENI, 1570-1573 ERUPTIOS	25.45	36.4	SAE			s_KAM89 [19377]	BASALT [19377]									VOL					WR [19377]	28.75	15.2	120	200	15	1	709	0.130489	5.28481				49.17	0.62		20.52		2.79	4.68	7.191	12.43	6.63	0.15
[13251]	AEGEAN ARC / SOUTH AEGEAN VOLCANIC ARC / METHANA PENINSULA / METHANA	AEGEAN ARC	CONTINENTAL		23.38	37.58	SAE			s_1 [13251]	BASALT [13251]									VOL					WR [13251]	28.75	15.2	120	200	15	1	709	0.130489	5.28481				50.5	0.8		16.2				7.7	10.2	9.2	0.15
[5552]	AEGEAN ARC / SOUTH AEGEAN VOLCANIC ARC / SANTORINI / SKAROS	AEGEAN ARC	CONTINENTAL	STEPS OF FIRA	25.45	36.4	SAE	160		s_21/1A(19) [5552]	ANDESITE, QUARTZ [5552]									VOL					WR [5552]	28.75	15.2	120	200	15	1	709	0.130489	5.28481				52	0.8		16.7		1.8	6.6	8.22	11.1	7	0.16
[10203]	AEGEAN ARC / AEGEAN BACK ARC / SAMOS	AEGEAN ARC	CONTINENTAL	KARBITZA, KOUMEIKA	26.83	37.73	SAE			s_195 [10203]	BASALT, PYROXENE-OLIVINE [10203]									VOL					WR [10203]	28.75	15.2	120	200	15	1	709	0.130489	5.28481				46.42	1.58		15.28		2.22	5.93	7.928	11.48	7.06	0.17
[5552]	AEGEAN ARC / SOUTH AEGEAN VOLCANIC ARC / SANTORINI / ACROTIRI:AEGEAN ARC	AEGEAN ARC	CONTINENTAL	CAPE KOKKINOPETRA, ACROTIRI REGION	25.45	36.4	SAE			s_25/1(5) [5552]	ANDESITE [5552]									VOL					WR [5552]	28.75	15.2	120	200	15	1	709	0.130489	5.28481				51	0.8		16.8		5.7	3.2	8.32999	10.9	7.5	0.16
[10203]	AEGEAN ARC / CENTRAL AEGEAN VOLCANIC ARC / PSATHOURA	AEGEAN ARC	CONTINENTAL	NORTHERN SPORADES	24.18	39.5	SAE			s_143 [10203]	ANDESITE, OLIVINE-AUGITE-ANDESINE [10203]									VOL					WR [10203]	28.75	15.2	120	200	15	1	709	0.130489	5.28481				49.02	1.76		19.3		3.2	4.43	7.31	7.58	6.69	0.11
[9488]	AEGEAN ARC / AEGEAN BACK ARC / PATMOS	AEGEAN ARC	CONTINENTAL		26.55	37.31	SAE			s_PAT 127 [9488]	TRACHYBASALT [9488]									VOL					WR [9488]	28.75	15.2	120	200	15	1	709	0.130489	5.28481				50.3	1.17		18.3				7.09	9.22	6.51	0.17
[10203]	AEGEAN ARC / SOUTH AEGEAN VOLCANIC ARC / SANTORINI	AEGEAN ARC	CONTINENTAL	MOVRORACHIDI DOME	25.43	36.42	SAE			s_39 [10203]	BASALT, OLIVINE-AUGITE-ANDESINE [10203]									VOL					WR [10203]	28.75	15.2	120	200	15	1	709	0.130489	5.28481				52.08	1.28		15.75		2.76	5.62	8.104	9.8	7.48	0.26
[13349]	AEGEAN ARC / CENTRAL AEGEAN VOLCANIC ARC / CALOYERI	AEGEAN ARC	CONTINENTAL		25.2	38.1	SAE			s_K 6 [13349]	BASALT [13349]									VOL					WR [13349]	28.75	15.2	120	200	15	1	709	0.130489	5.28481				47.86	1.74		16		4.69	4.77	8.991	9.06	8.51	0.16
[9488]	AEGEAN ARC / AEGEAN BACK ARC / PATMOS	AEGEAN ARC	CONTINENTAL		26.55	37.31	SAE			s_PAT 126 [9488]	TRACHYBASALT [9488]									VOL					WR [9488]	28.75	15.2	120	200	15	1	709	0.130489	5.28481				50.3	1.17		17.7				7.29	10.1	7.14	0.13
[12137]	AEGEAN ARC / AEGEAN BACK ARC / CHIOS	AEGEAN ARC	CONTINENTAL	NNE OF PYRGI, SOUTHERN CHIOS	25.7	38.2	SAE			s_1 [12137]	BASALT, NEPHELINE-OLIVINE [12137]									VOL					WR [12137]	28.75	15.2	120	200	15	1	709	0.130489	5.28481				48.8	2		14.5		2.2	5.8	7.78	11.2	7.7	0.15
[13349]	AEGEAN ARC / CENTRAL AEGEAN VOLCANIC ARC / CALOYERI	AEGEAN ARC	CONTINENTAL		25.2	38.1	SAE			s_K 4 [13349]	BASALT [13349]									VOL					WR [13349]	28.75	15.2	120	200	15	1	709	0.130489	5.28481				47.47	1.74		17		5.18	3.57	8.23199	8	8.66	0.15
[10203]	AEGEAN ARC / NORTHWEST AEGEAN VOLCANIC ARC	AEGEAN ARC	CONTINENTAL	ACROPOLIS OF THEBEN	23	39.22	SAE			s_209 [10203]	ANDESITE, OLIVINE-AUGITE [10203]									VOL					WR [10203]	28.75	15.2	120	200	15	1	709	0.130489	5.28481				52.62	1.06		17.65		2.22	4.53	6.528	7.94	6.91	0.12
[10203]	AEGEAN ARC / NORTHWEST AEGEAN VOLCANIC ARC	AEGEAN ARC	CONTINENTAL	MAGOULA, THEBEN	23	39.22	SAE			s_210 [10203]	ANDESITE, OLIVINE-AUGITE [10203]									VOL					WR [10203]	28.75	15.2	120	200	15	1	709	0.130489	5.28481				52.78	0.79		17.77		2.34	4.37	6.476	6.94	7.05	0.12
[13643]	AEGEAN ARC / SOUTH AEGEAN VOLCANIC ARC / SANTORINI	AEGEAN ARC	CONTINENTAL	PLINIAN LOWER PUMICE 2 ERUPTION	25.45	36.4	SAE			s_S13-6 [13643]	BASALT [13643]									VOL					WR [13643]	28.75	15.2	120	200	15	1	709	0.130489	5.28481				49.87	0.64		17.8				7.68	11.84	8.62	0.16
[4371][4862]	AEOLIAN ARC / ITALY / LIPARI / FORGIA VECCHIA FLOW	AEOLIAN ARC	CONTINENTAL		14.58	38.28	SAE			s_L2 [4371]	NOT GIVEN [4371] / ANDESITE, BASALTIC, CALC-ALKALINE [4862]									VOL					WR [4371]	20	58.3		190	45	1		-0.647059					53.64	0.57		15.96		6.39	2.18	7.93099	9.87	7	0.16
[4923][4371][15104]	AEOLIAN ARC / ITALY / STROMBOLI / STROMBOLI	AEOLIAN ARC	CONTINENTAL		15.21	38.79	SAE			s_STR180 [4923]	NOT GIVEN [4923]									VOL					WR [4923]	20	58.3		190	45	1		-0.647059					50.57	0.68		15.97		3.63	5.15	8.417	10.97	8.94	0.16
[19952]	AEOLIAN ARC / ITALY / LIPARI	AEOLIAN ARC	CONTINENTAL	WESTERN VOLCANOES, ERUPTIVE EPOCH 2	14.92	38.41	SAE			s_LIP105 [19952]	ANDESITE, BASALTIC [19952]									VOL					WR [19952]	20	58.3		190	45	1		-0.647059					51.87	0.55		14.85				7.87	10.95	7.63	0.14
[9378]	AEOLIAN ARC / ITALY / STROMBOLI / STROMBOLI	AEOLIAN ARC	CONTINENTAL	SAN BARTOLO LAVA FIELD	15.21	38.79	SAE			s_STR2 [9378]	BASALT [9378]									VOL					WR [9378]	20	58.3		190	45	1		-0.647059					51.2	0.76		16.97				7.24	10.61	7.28	0.14
[9378]	AEOLIAN ARC / ITALY / STROMBOLI / STROMBOLI	AEOLIAN ARC	CONTINENTAL	SAN BARTOLO LAVA FIELD	15.21	38.79	SAE			s_STR1 [9378]	BASALT [9378]									VOL					WR [9378]	20	58.3		190	45	1		-0.647059					51.13	0.76		16.91				7.28	10.62	7.25	0.14
[16168]	AEOLIAN ARC / ITALY / STROMBOLI / STROMBOLI	AEOLIAN ARC	CONTINENTAL	SAN BARTOLO LAVA FIELD	15.21	38.79	SAE			s_ST103 [16168]	BASALT [16168]									VOL					WR [16168]	20	58.3		190	45	1		-0.647059					52.318	0.77		17.029				7.27	10.95	7.001	0.146
[4923][11126]	AEOLIAN ARC / ITALY / STROMBOLI / STROMBOLI	AEOLIAN ARC	CONTINENTAL		15.21	38.79	SAE			s_STR63 [4923]	NOT GIVEN [4923]		2000 [11126]							VOL					WR [4923]	20	58.3		190	45	1		-0.647059					51.99	0.8		18.05		1.55	6.03	7.425	10.26	6.47	0.14
[12014]	AEOLIAN ARC / ITALY / STROMBOLI / STROMBOLI	AEOLIAN ARC	CONTINENTAL	CAVONI - MAFIC DIKES	15.21	38.79	SAE			s_DMR63 [12014]	ANDESITE, BASALTIC, CALC-ALKALINE [12014]									VOL					WR [12014]	20	58.3		190	45	1		-0.647059					50.7	0.87		14.8				7.66	10.81	8.19	0.15
[4923][11126]	AEOLIAN ARC / ITALY / STROMBOLI / STROMBOLI	AEOLIAN ARC	CONTINENTAL		15.21	38.79	SAE			s_STR72 [4923]	NOT GIVEN [4923]		0 [11126]		RECENT [11126]					VOL					WR [4923]	20	58.3		190	45	1		-0.647059					52.24	0.76		17.82		1.34	6	7.206	10.14	6.8	0.14
[4370][11126][4673]	AEOLIAN ARC / ITALY / STROMBOLI / STROMBOLI	AEOLIAN ARC	CONTINENTAL		15.21	38.79	SAE			s_STR131 [4370]	BASALT, CALC-ALKALINE [4370] / ANDESITE, BASALTIC [4673]		35000 [11126]							VOL					WR [4370]	20	58.3		190	45	1		-0.647059					52.47	0.85		17.64		2.44	4.88	7.076	9.24	6.63	0.15
[4371][4862][15104]	AEOLIAN ARC / ITALY / STROMBOLI / STROMBOLI	AEOLIAN ARC	CONTINENTAL		15.21	38.79	SAE			s_STR181 [4371]	NOT GIVEN [4371] / BASALT, CALC-ALKALINE [4862]									VOL					WR [4371]	20	58.3		190	45	1		-0.647059					50.41	0.71		16.56		3.43	5.3	8.387	10.55	8.78	0.16
[12014]	AEOLIAN ARC / ITALY / STROMBOLI / STROMBOLI	AEOLIAN ARC	CONTINENTAL	CAVONI - MAFIC DIKES	15.21	38.79	SAE			s_DAB42 [12014]	ANDESITE, BASALTIC, CALC-ALKALINE [12014]									VOL					WR [12014]	20	58.3		190	45	1		-0.647059					50.6	0.89		15.5		2.38	5.98	8.122	10.83	8.83	0.16
[16073]	AEOLIAN ARC / ITALY / STROMBOLI / STROMBOLI	AEOLIAN ARC	CONTINENTAL	ERUPTIONS BETWEEN 7TH CENTURY AND 1944 AD	15.21	38.79	SAE			s_PST-048B [16073]	BASALT [16073]									VOL					WR [16073]	20	58.3		190	45	1		-0.647059					50.13	0.8		16.86				7.63	11.73	6.77	0.14
[3226][7480][4371][7244]	AEOLIAN ARC / ITALY / ALICUDI / FILO DELL ARPA	AEOLIAN ARC	CONTINENTAL	STRATOVOLCANO	11.366	38.55	SAE			s_ALC31 [3226]	BASALT [3226] / NOT GIVEN [4371]	25000 [7480]	60000 [7480]							VOL					WR [3226]	20	58.3		190	45	1		-0.647059					50.55	0.67		15.41		2.63	5.4	7.767	10.91	9.61	0.15
[16073]	AEOLIAN ARC / ITALY / STROMBOLI / STROMBOLI	AEOLIAN ARC	CONTINENTAL	ERUPTION 23.07.1998	15.21	38.79	SAE			s_STR240702A [16073]	BASALT [16073]									VOL					WR [16073]	20	58.3		190	45	1		-0.647059					50.02	0.82		17.17				7.86	11.62	6.63	0.15
[16073]	AEOLIAN ARC / ITALY / STROMBOLI / STROMBOLI	AEOLIAN ARC	CONTINENTAL	ERUPTION 19.08.1940	15.21	38.79	SAE			s_PST-094C [16073]	BASALT [16073]									VOL					WR [16073]	20	58.3		190	45	1		-0.647059					50.1	0.79		16.58				7.66	11.87	6.87	0.14
[16073]	AEOLIAN ARC / ITALY / STROMBOLI / STROMBOLI	AEOLIAN ARC	CONTINENTAL	ERUPTION 10.09.1926	15.21	38.79	SAE			s_PST112B [16073]	BASALT [16073]									VOL					WR [16073]	20	58.3		190	45	1		-0.647059					50.37	0.8		17.37				7.51	11.37	6.45	0.14
[16073]	AEOLIAN ARC / ITALY / STROMBOLI / STROMBOLI	AEOLIAN ARC	CONTINENTAL	ERUPTION 22.08.1994	15.21	38.79	SAE			s_23081998 [16073]	BASALT [16073]									VOL					WR [16073]	20	58.3		190	45	1		-0.647059					48.96	0.92		17.19				8.09	12.32	6.87	0.16
[16073]	AEOLIAN ARC / ITALY / STROMBOLI / STROMBOLI	AEOLIAN ARC	CONTINENTAL	ERUPTION 28.09.1998	15.21	38.79	SAE			s_STR290902 [16073]	BASALT [16073]									VOL					WR [16073]	20	58.3		190	45	1		-0.647059					49.43	0.85		16.76				7.88	11.73	7.05	0.15
[16073]	AEOLIAN ARC / ITALY / STROMBOLI / STROMBOLI	AEOLIAN ARC	CONTINENTAL	ERUPTIONS BETWEEN 7TH CENTURY AND 1944 AD	15.21	38.79	SAE			s_PST-026 [16073]	BASALT [16073]									VOL					WR [16073]	20	58.3		190	45	1		-0.647059					50.71	0.81		17.37				7.52	11.38	6.3	0.14
[16073]	AEOLIAN ARC / ITALY / STROMBOLI / STROMBOLI	AEOLIAN ARC	CONTINENTAL	ERUPTIONS FROM 20TH CENTURY AD	15.21	38.79	SAE			s_PST-114 [16073]	BASALT [16073]									VOL					WR [16073]	20	58.3		190	45	1		-0.647059					50.11	0.88		16.58				7.89	11.42	6.91	0.16
[16073]	AEOLIAN ARC / ITALY / STROMBOLI / STROMBOLI	AEOLIAN ARC	CONTINENTAL	ERUPTIONS FROM 1435-1647 AD	15.21	38.79	SAE			s_LAV-23 [16073]	BASALT [16073]									VOL					WR [16073]	20	58.3		190	45	1		-0.647059					49.7	0.92		16.42				7.7	11.34	6.67	0.15
[16073]	AEOLIAN ARC / ITALY / STROMBOLI / STROMBOLI	AEOLIAN ARC	CONTINENTAL	ERUPTIONS BETWEEN 7TH CENTURY AND 1944 AD	15.21	38.79	SAE			s_PST119 [16073]	BASALT [16073]									VOL					WR [16073]	20	58.3		190	45	1		-0.647059					50.23	0.83		17.37				7.56	11.64	6.69	0.15
[20172]	AEOLIAN ARC / ITALY / VULCANO / LA FOSSA DI VULCANO	AEOLIAN ARC	CONTINENTAL	PASSO DEL PIANO, PIANO CALDERA	14.962	38.404	SAE			s_PP [20172]	BASALT [20172]									VOL					WR [20172]	20	58.3		190	45	1		-0.647059					49.54	0.69		14.96				7.25	11.95	7.37	0.21
[25550]	AEOLIAN ARC / ITALY / VULCANO / LA FOSSA DI VULCANO	AEOLIAN ARC	CONTINENTAL	LA SOMMATA	14.962	38.404	SAE			s_VL168/2 [25550]	BASALT [25550]									VOL					WR [25550]	20	58.3		190	45	1		-0.647059					48.54	0.676		12.31				10.44	13.04	8.72	0.199
[16073]	AEOLIAN ARC / ITALY / STROMBOLI / STROMBOLI	AEOLIAN ARC	CONTINENTAL	ERUPTIONS BETWEEN 7TH CENTURY AND 1944 AD	15.21	38.79	SAE			s_PST-040 [16073]	BASALT [16073]									VOL					WR [16073]	20	58.3		190	45	1		-0.647059					50.27	0.84		17.26				7.76	11.55	6.57	0.14
[9378]	AEOLIAN ARC / ITALY / STROMBOLI / STROMBOLI	AEOLIAN ARC	CONTINENTAL	SAN BARTOLO LAVA FIELD	15.21	38.79	SAE			s_STR38 [9378]	BASALT [9378]									VOL					WR [9378]	20	58.3		190	45	1		-0.647059					49.43	0.9		16.39				7.7	11.47	7.12	0.15
[16073]	AEOLIAN ARC / ITALY / STROMBOLI / STROMBOLI	AEOLIAN ARC	CONTINENTAL	ERUPTIONS BETWEEN 7TH CENTURY AND 1944 AD	15.21	38.79	SAE			s_PST-9 [16073]	BASALT [16073]									VOL					WR [16073]	20	58.3		190	45	1		-0.647059					49.41	0.72		15.48				7.55	12.39	7.64	0.15
[16073]	AEOLIAN ARC / ITALY / STROMBOLI / STROMBOLI	AEOLIAN ARC	CONTINENTAL	ERUPTIONS FROM 20TH CENTURY AD	15.21	38.79	SAE			s_PST109 [16073]	BASALT [16073]									VOL					WR [16073]	20	58.3		190	45	1		-0.647059					49.71	0.81		16.38				7.65	12.19	7.18	0.14
[6814][5056][11126]	AEOLIAN ARC / ITALY / STROMBOLI / STROMBOLI	AEOLIAN ARC	CONTINENTAL	ERUPTION SEPTEMBER 4, 1996	15.21	38.79	SAE			s_STR9/96D [6814]	BASALT [6814]		2000 [11126]						LOW PORPHYRITIC [5056]	VOL					WR [6814]	20	58.3		190	45	1		-0.647059					48.6	0.99		16.3		3.6	5.75	8.99	12.21	7.84	0.18
[16073]	AEOLIAN ARC / ITALY / STROMBOLI / STROMBOLI	AEOLIAN ARC	CONTINENTAL	ERUPTIONS FROM 20TH CENTURY AD	15.21	38.79	SAE			s_PST-111 [16073]	BASALT [16073]									VOL					WR [16073]	20	58.3		190	45	1		-0.647059					49.64	0.87		17.18				7.88	11.55	6.69	0.15
[20172]	AEOLIAN ARC / ITALY / VULCANO / LA FOSSA DI VULCANO	AEOLIAN ARC	CONTINENTAL	SOMMATA, PIANO CALDERA	14.962	38.404	SAE			s_SOM [20172]	BASALT [20172]									VOL					WR [20172]	20	58.3		190	45	1		-0.647059					49.6	0.85		12.53				8.72	13.67	8.14	0.23
[25426]	AEOLIAN ARC / ITALY / VULCANO / LA FOSSA DI VULCANO	AEOLIAN ARC	CONTINENTAL	LA SOMMATA	14.962	38.404	SAE			s_SC-18-5 [25426]	BASALT [25426]									VOL					WR [25426]	20	58.3		190	45	1		-0.647059					48.25	0.81		13.09				10.1	12.91	8.5	0.19
[16073]	AEOLIAN ARC / ITALY / STROMBOLI / STROMBOLI	AEOLIAN ARC	CONTINENTAL	ERUPTION 19.08.1940	15.21	38.79	SAE			s_PST-093 [16073]	BASALT [16073]									VOL					WR [16073]	20	58.3		190	45	1		-0.647059					50.14	0.83		17.1				7.73	11.74	6.66	0.15
[16073]	AEOLIAN ARC / ITALY / STROMBOLI / STROMBOLI	AEOLIAN ARC	CONTINENTAL	ERUPTION 10.09.1926	15.21	38.79	SAE			s_PST112A [16073]	BASALT [16073]									VOL					WR [16073]	20	58.3		190	45	1		-0.647059					50.32	0.81		17.28				7.76	11.35	6.62	0.15
[16073]	AEOLIAN ARC / ITALY / STROMBOLI / STROMBOLI	AEOLIAN ARC	CONTINENTAL	ERUPTIONS FROM 20TH CENTURY AD	15.21	38.79	SAE			s_PST019 [16073]	BASALT [16073]									VOL					WR [16073]	20	58.3		190	45	1		-0.647059					50.25	0.83		17.22				7.75	11.56	6.57	0.15
[16073]	AEOLIAN ARC / ITALY / STROMBOLI / STROMBOLI	AEOLIAN ARC	CONTINENTAL	ERUPTIONS FROM 20TH CENTURY AD	15.21	38.79	SAE			s_PST-050 [16073]	BASALT [16073]									VOL					WR [16073]	20	58.3		190	45	1		-0.647059					50.1	0.85		17.19				7.82	11.57	6.54	0.14
[16073]	AEOLIAN ARC / ITALY / STROMBOLI / STROMBOLI	AEOLIAN ARC	CONTINENTAL	ERUPTIONS FROM 20TH CENTURY AD	15.21	38.79	SAE			s_PST118 [16073]	BASALT [16073]									VOL					WR [16073]	20	58.3		190	45	1		-0.647059					50.08	0.75		16.73				7.46	12.28	6.93	0.15
[16073]	AEOLIAN ARC / ITALY / STROMBOLI / STROMBOLI	AEOLIAN ARC	CONTINENTAL	ERUPTIONS FROM 16TH CENTURY AD	15.21	38.79	SAE			s_PST-013 [16073]	BASALT [16073]									VOL					WR [16073]	20	58.3		190	45	1		-0.647059					50.07	0.79		16.71				7.62	11.97	7.07	0.14
[16073]	AEOLIAN ARC / ITALY / STROMBOLI / STROMBOLI	AEOLIAN ARC	CONTINENTAL	ERUPTION 19.08.1940	15.21	38.79	SAE			s_PST-094S [16073]	BASALT [16073]									VOL					WR [16073]	20	58.3		190	45	1		-0.647059					50.26	0.83		17.06				7.79	11.89	6.9	0.15
[9378]	AEOLIAN ARC / ITALY / STROMBOLI / STROMBOLI	AEOLIAN ARC	CONTINENTAL	SAN BARTOLO LAVA FIELD	15.21	38.79	SAE			s_STR37 [9378]	BASALT [9378]									VOL					WR [9378]	20	58.3		190	45	1		-0.647059					49.32	0.88		16.47				7.74	11.38	7.08	0.15
[4923][4370][8428]	AEOLIAN ARC / ITALY / STROMBOLI / STROMBOLI	AEOLIAN ARC	CONTINENTAL		15.21	38.79	SAE			s_STR73 [4923]	NOT GIVEN [4923]									VOL					WR [4923]	20	58.3		190	45	1		-0.647059					51.82	0.78		18.01		2	5.32	7.12	10.16	6.63	0.14
[4353][4862][4369]	AEOLIAN ARC / ITALY / STROMBOLI / STROMBOLI	AEOLIAN ARC	CONTINENTAL		15.21	38.79	SAE			s_ESTR06 [4353] / s_ESTR6 [4862]	SHOSHONITE [4353] / BASALT [4862]	150000 [4353]	0 [4353]							VOL					WR [4353]	20	58.3		190	45	1		-0.647059					49.53	0.86		15.21		8.63		7.76699	11.8	7.63	0.16
[4924][4370][8428][4371]	AEOLIAN ARC / ITALY / STROMBOLI / STROMBOLI	AEOLIAN ARC	CONTINENTAL		15.21	38.79	SAE			s_STR144 [4924]	ANDESITE, BASALTIC [4924] / NOT GIVEN [4370]									VOL					WR [4924]	20	58.3		190	45	1		-0.647059					53.93	0.77		17.17		3.21	4	6.889	9.65	6.13	0.15
[15015]	AEOLIAN ARC / ITALY / STROMBOLI / STROMBOLI	AEOLIAN ARC	CONTINENTAL	S. BARTOLO	15.232	38.809	SAE			s_S87 [15015]	NOT GIVEN [15015]									VOL					WR [15015]	20	58.3		190	45	1		-0.647059					51.48	0.74		16.99				7.28	10.79	6.91	0.15
[15015]	AEOLIAN ARC / ITALY / STROMBOLI / STROMBOLI	AEOLIAN ARC	CONTINENTAL	S. BARTOLO	15.2335	38.8081	SAE			s_S88 [15015]	NOT GIVEN [15015]									VOL					WR [15015]	20	58.3		190	45	1		-0.647059					51.57	0.75		17.06				7.26	10.77	6.9	0.15
[15015]	AEOLIAN ARC / ITALY / STROMBOLI / STROMBOLI	AEOLIAN ARC	CONTINENTAL	S. BARTOLO	15.2273	38.8103	SAE			s_S117 [15015]	NOT GIVEN [15015]									VOL					WR [15015]	20	58.3		190	45	1		-0.647059					51.35	0.75		16.65				7.2	10.76	6.89	0.15
[4353][4369]	AEOLIAN ARC / ITALY / VULCANO / LA FOSSA DI VULCANO	AEOLIAN ARC	CONTINENTAL	SPIGAGGIA LUNGA-CAPO SECCO, PRIMORDIAL VULCANO	14.962	38.404	SAE	500	500	s_EVUL20 [4353]	NOT GIVEN [4353]	110000 [4369]	0 [4369]							VOL					WR [4353]	20	58.3		190	45	1		-0.647059					48.51	0.7		13.79		10.07		9.06299	12.54	7.66	0.2
[7406]	AEOLIAN ARC / ITALY / STROMBOLI / STROMBOLI / FLOW B9	AEOLIAN ARC	CONTINENTAL	VALLONE DI RINA	15.21	38.79	SAE	155	155	s_B9 [7406]	ANDESITE, BASALTIC [7406]									VOL					WR [7406]	20	58.3		190	45	1		-0.647059					53.95	0.69		14.69				7.67	10.76	7.31	0.15
[15015]	AEOLIAN ARC / ITALY / STROMBOLI / STROMBOLI	AEOLIAN ARC	CONTINENTAL	S. BARTOLO	15.2282	38.8073	SAE			s_S86 [15015]	NOT GIVEN [15015]									VOL					WR [15015]	20	58.3		190	45	1		-0.647059					51.59	0.75		17.06				7.32	10.78	7.15	0.15
[3226][7244]	AEOLIAN ARC / ITALY / ALICUDI / FILO DELL ARPA	AEOLIAN ARC	CONTINENTAL	STRATOVOLCANO	11.366	38.55	SAE			s_ST182 [3226]	BASALT [3226]									VOL					WR [3226]	20	58.3		190	45	1		-0.647059					51.73	0.65		15.74		2.16	6.11	8.054	10.55	8.78	0.16
[13175][9492]	AEOLIAN ARC / ITALY / STROMBOLI / STROMBOLI	AEOLIAN ARC	CONTINENTAL		15.21	38.79	SAE			s_PST-9 [13175] / s_PST9 [9492]	BASALT [13175] / TRACHYBASALT [9492]							1930	WEAKLY PORPHYRITIC [9492]	VOL					WR [13175]	20	58.3		190	45	1		-0.647059					49.4	0.79		15.75		1.3	6.5	7.62	12.73	7.96	0.15
[3226]	AEOLIAN ARC / ITALY / ALICUDI / FILO DELL ARPA	AEOLIAN ARC	CONTINENTAL	STRATOVOLCANO	11.366	38.55	SAE			s_ST179 [3226]	ANDESITE, BASALTIC [3226]									VOL					WR [3226]	20	58.3		190	45	1		-0.647059					52.84	0.68		16.9		1.86	5.84	7.514	9.99	7.13	0.14
[3226][7244]	AEOLIAN ARC / ITALY / ALICUDI / FILO DELL ARPA	AEOLIAN ARC	CONTINENTAL	STRATOVOLCANO	11.366	38.55	SAE			s_ST180 [3226]	BASALT [3226]									VOL					WR [3226]	20	58.3		190	45	1		-0.647059					50.57	0.68		15.97		3.63	5.15	8.417	10.97	8.94	0.16
[7480]	AEOLIAN ARC / ITALY / ALICUDI / FILO DELL ARPA	AEOLIAN ARC	CONTINENTAL	STRATOVOLCANO	11.366	38.55	SAE			s_STR180 [7480]	BASALT [7480]	25000 [7480]	60000 [7480]							VOL					WR [7480]	20	58.3		190	45	1		-0.647059					50.57	0.68		15.97		3.63	5.15	8.417	10.97	8.94	0.16
[3226][7244]	AEOLIAN ARC / ITALY / ALICUDI / FILO DELL ARPA	AEOLIAN ARC	CONTINENTAL	STRATOVOLCANO	11.366	38.55	SAE			s_ALC34 [3226]	BASALT [3226]									VOL					WR [3226]	20	58.3		190	45	1		-0.647059					51.74	0.65		16.27		1.71	6.36	7.899	10.01	9	0.16
[3226][7480][7244]	AEOLIAN ARC / ITALY / ALICUDI / FILO DELL ARPA	AEOLIAN ARC	CONTINENTAL	STRATOVOLCANO	11.366	38.55	SAE			s_ALC30 [3226]	BASALT [3226]	25000 [7480]	60000 [7480]							VOL					WR [3226]	20	58.3		190	45	1		-0.647059					51.6	0.72		16.48		3.88	4.24	7.732	10.81	7.42	0.16
[5164]	AEOLIAN ARC / ITALY / PANAREA / PUNTA DEL CORVO	AEOLIAN ARC	CONTINENTAL	PANARELLI	15.07	38.63	SAE			s_PS30 [5164]	NOT GIVEN [5164]									VOL					WR [5164]	20	58.3		190	45	1		-0.647059					52.81	0.81		16.9				6.92	10.19	6.8	0.11
[3226]	AEOLIAN ARC / ITALY / STROMBOLI / STROMBOLI	AEOLIAN ARC	CONTINENTAL		15.21	38.79	SAE			s_ST181 [3226]	BASALT [3226]									VOL					WR [3226]	20	58.3		190	45	1		-0.647059					50.41	0.71		16.56		3.43	5.3	8.387	10.55	8.78	0.16
[7480]	AEOLIAN ARC / ITALY / ALICUDI / FILO DELL ARPA	AEOLIAN ARC	CONTINENTAL	STRATOVOLCANO	11.366	38.55	SAE			s_STR181 [7480]	BASALT [7480]	25000 [7480]	60000 [7480]							VOL					WR [7480]	20	58.3		190	45	1		-0.647059					50.41	0.71		16.56		3.43	5.3	8.387	10.55	8.78	0.16
[5164]	AEOLIAN ARC / ITALY / PANAREA / PUNTA DEL CORVO	AEOLIAN ARC	CONTINENTAL	PANARELLI	15.07	38.63	SAE			s_PS31A [5164]	NOT GIVEN [5164]									VOL					WR [5164]	20	58.3		190	45	1		-0.647059					52.86	0.74		17.55				6.53	10.1	6.58	0.14
[3226]	AEOLIAN ARC / ITALY / ALICUDI / FILO DELL ARPA	AEOLIAN ARC	CONTINENTAL	STRATOVOLCANO	11.366	38.55	SAE			s_ALC63 [3226]	BASALT [3226]									VOL					WR [3226]	20	58.3		190	45	1		-0.647059					51.19	0.67		15.84		3.2	4.84	7.72	10.57	8.92	0.15
[12807]	AEOLIAN ARC / ITALY / PANAREA / PUNTA DEL CORVO	AEOLIAN ARC	CONTINENTAL	PUNTA FALCONE	15.07	38.63	SAE			s_PFS1 [12807]	ANDESITE, BASALTIC [12807]									VOL			F		WR [12807]	20	58.3		190	45	1		-0.647059					52.23	0.57		16.69				8.45	10.9	7.12	0.18
[4671][5056]	AEOLIAN ARC / ITALY / STROMBOLI / STROMBOLI	AEOLIAN ARC	CONTINENTAL		15.21	38.79	SAE			s_ST65.2 [4671]	BASALT [4671]							1965	HIGHLY PORPHYRITIC [5056]	VOL					WR [4671]	20	58.3		190	45	1		-0.647059					50.23	0.89		16.55		2.59	5.43	7.761	11.68	6.65	0.16
[4671]	AEOLIAN ARC / ITALY / STROMBOLI / STROMBOLI	AEOLIAN ARC	CONTINENTAL	LAVA, WESTERN FLANK OF CAVONI CANYON, 550M A.S.L	15.21	38.79	SAE			s_ST1021 [4671]	BASALT, SHOSHONITIC [4671]									VOL					WR [4671]	20	58.3		190	45	1		-0.647059					49.64	1.01		16.29		3.69	5.07	8.391	11.9	7.01	0.16
[4671]	AEOLIAN ARC / ITALY / STROMBOLI / STROMBOLI	AEOLIAN ARC	CONTINENTAL	LAVA, SERRO MONACO, 380 M A .S.L.	15.21	38.79	SAE			s_ST133 [4671]	BASALT, SHOSHONITIC [4671]									VOL					WR [4671]	20	58.3		190	45	1		-0.647059					49.74	1.02		16.06		3	5.55	8.25	11.93	6.98	0.16
[4671]	AEOLIAN ARC / ITALY / STROMBOLI / STROMBOLI	AEOLIAN ARC	CONTINENTAL	DIKE CENTRAL VALLONE DI RINA	15.21	38.79	SAE	430	430	s_ST105 [4671]	SHOSHONITE [4671]									VOL					WR [4671]	20	58.3		190	45	1		-0.647059					49.53	1.01		16.3		5.65	2.96	8.04499	11.92	6.86	0.16
[4671]	AEOLIAN ARC / ITALY / STROMBOLI / STROMBOLI	AEOLIAN ARC	CONTINENTAL	DIKE, LOWER VALLONE DI RINA	15.21	38.79	SAE	250	250	s_ST214 [4671]	SHOSHONITE [4671]									VOL					WR [4671]	20	58.3		190	45	1		-0.647059					49.34	1.01		16.56		5.35	3.37	8.18499	11.88	6.84	0.16
[4671]	AEOLIAN ARC / ITALY / STROMBOLI / STROMBOLI	AEOLIAN ARC	CONTINENTAL	SCORIA HIGHER PART OF UPPER PST I LAVAS, LA PETRAZZA	15.21	38.79	SAE			s_ST918 [4671]	ANDESITE, BASALTIC, CALC-ALKALINE [4671]									VOL					WR [4671]	20	58.3		190	45	1		-0.647059					52.64	0.85		16.37		3.01	4.56	7.269	10.11	6.14	0.15
[4671][6814]	AEOLIAN ARC / ITALY / STROMBOLI / STROMBOLI	AEOLIAN ARC	CONTINENTAL	ERUPTION 1929	15.21	38.79	SAE			s_ES281 [4671]	BASALT [4671]							1929		VOL					WR [4671]	20	58.3		190	45	1		-0.647059					50.77	0.82		16.68		3.61	4.39	7.639	11.33	6.49	0.15
[4671]	AEOLIAN ARC / ITALY / STROMBOLI / STROMBOLI	AEOLIAN ARC	CONTINENTAL		15.21	38.79	SAE			s_ST122 [4671]	BASALT [4671]									VOL					WR [4671]	20	58.3		190	45	1		-0.647059					51.82	0.89		17.19		8.42	0.25	7.82799	8.6	6.78	0.16
[4671]	AEOLIAN ARC / ITALY / STROMBOLI / STROMBOLI	AEOLIAN ARC	CONTINENTAL	FOSSETTA ABOVE LA SCIARA	15.21	38.79	SAE	730	730	s_ST204 [4671]	BASALT [4671]									VOL					WR [4671]	20	58.3		190	45	1		-0.647059					50.89	0.88		16.86		6.9	1.36	7.56999	11.21	6.4	0.15
[4671]	AEOLIAN ARC / ITALY / STROMBOLI / STROMBOLI	AEOLIAN ARC	CONTINENTAL	FOSSETTA	15.21	38.79	SAE	750	750	s_ST245 [4671]	BASALT [4671]									VOL					WR [4671]	20	58.3		190	45	1		-0.647059					50.14	0.82		16.67		3.2	4.88	7.76	11.67	6.91	0.15
[4671]	AEOLIAN ARC / ITALY / STROMBOLI / STROMBOLI	AEOLIAN ARC	CONTINENTAL	NW PART OF VALLONE DI RINA	15.21	38.79	SAE	320	320	s_ST225 [4671]	BASALT [4671]									VOL					WR [4671]	20	58.3		190	45	1		-0.647059					50.88	0.88		17.08		7.64	0.64	7.51599	10.41	6.42	0.15
[12014]	AEOLIAN ARC / ITALY / STROMBOLI / STROMBOLI	AEOLIAN ARC	CONTINENTAL	VALLONE DI RINA - UPPER RINA LAVAS	15.21	38.79	SAE			s_DAB37I2 [12014]	SHOSHONITE [12014]									VOL					WR [12014]	20	58.3		190	45	1		-0.647059					51.7	0.91		17.7		1.49	6.09	7.431	9.67	6.92	0.16
[4370]	AEOLIAN ARC / ITALY / STROMBOLI / STROMBOLI	AEOLIAN ARC	CONTINENTAL		15.21	38.79	SAE			s_STR74 [4370]	BASALT, CALC-ALKALINE [4370]									VOL					WR [4370]	20	58.3		190	45	1		-0.647059					51.83	0.79		17.88		1.39	6.19	7.441	10.21	6.63	0.14
[4671]	AEOLIAN ARC / ITALY / STROMBOLI / STROMBOLI	AEOLIAN ARC	CONTINENTAL	LAVA SLOPE S OF VALLONE DI RHINA	15.21	38.79	SAE		5	s_ST162 [4671]	BASALT, CALC-ALKALINE [4671]									VOL					WR [4671]	20	58.3		190	45	1		-0.647059					53.44	0.74		16.24		3.36	4.07	7.094	9.79	6.1	0.15
[4671]	AEOLIAN ARC / ITALY / STROMBOLI / STROMBOLI	AEOLIAN ARC	CONTINENTAL	LAVA CHANNEL, ABOVE SAN BARTOLO	15.21	38.79	SAE	175	175	s_ST310 [4671]	ANDESITE, BASALTIC, CALC-ALKALINE [4671]									VOL					WR [4671]	20	58.3		190	45	1		-0.647059					52.26	0.74		17.01		1.13	6.28	7.297	10.67	6.73	0.14
[4671]	AEOLIAN ARC / ITALY / STROMBOLI / STROMBOLI	AEOLIAN ARC	CONTINENTAL	ABOVE CHURCH OF SAN BARTOLO	15.21	38.79	SAE			s_ST306 [4671]	ANDESITE, BASALTIC, CALC-ALKALINE [4671]									VOL					WR [4671]	20	58.3		190	45	1		-0.647059					52.11	0.74		16.78		1.23	6.16	7.267	10.74	7.13	0.15
[4673]	AEOLIAN ARC / ITALY / STROMBOLI / STROMBOLI	AEOLIAN ARC	CONTINENTAL		15.21	38.79	SAE			s_STR31 [4673]	ANDESITE, BASALTIC [4673]									VOL					WR [4673]	20	58.3		190	45	1		-0.647059					51.78	0.79		18.17		1.68	5.68	7.192	9.96	7.13	0.14
[4671]	AEOLIAN ARC / ITALY / STROMBOLI / STROMBOLI	AEOLIAN ARC	CONTINENTAL	SAN BARTOLO LAVA FIELD	15.21	38.79	SAE			s_ST421 [4671]	ANDESITE, BASALTIC, CALC-ALKALINE [4671]									VOL					WR [4671]	20	58.3		190	45	1		-0.647059					51.99	0.73		16.8		1.8	5.6	7.22	10.72	6.92	0.15
[4671]	AEOLIAN ARC / ITALY / STROMBOLI / STROMBOLI	AEOLIAN ARC	CONTINENTAL	580M A.S.LK. ABOVE SAN BATOLO, VENT AREA	15.21	38.79	SAE			s_ST322 [4671]	ANDESITE, BASALTIC, CALC-ALKALINE [4671]									VOL					WR [4671]	20	58.3		190	45	1		-0.647059					52.13	0.74		16.93		2	5.45	7.25	10.66	6.98	0.15
[4671]	AEOLIAN ARC / ITALY / STROMBOLI / STROMBOLI	AEOLIAN ARC	CONTINENTAL	COASTAL CLIFFS FICOGRANDE, SAN BARTOLO	15.21	38.79	SAE			s_2649 [4671]	ANDESITE, BASALTIC, CALC-ALKALINE [4671]									VOL					WR [4671]	20	58.3		190	45	1		-0.647059					51.96	0.73		16.82		1.8	5.65	7.27	10.79	6.84	0.15
[4671]	AEOLIAN ARC / ITALY / STROMBOLI / STROMBOLI	AEOLIAN ARC	CONTINENTAL	SAN BARTOLO, COASTAL CLIFFS AT PISCITA	15.21	38.79	SAE			s_ST305 [4671]	ANDESITE, BASALTIC, CALC-ALKALINE [4671]									VOL					WR [4671]	20	58.3		190	45	1		-0.647059					52.02	0.73		16.77		2.94	4.64	7.286	10.81	7.16	0.14
[4671]	AEOLIAN ARC / ITALY / STROMBOLI / STROMBOLI	AEOLIAN ARC	CONTINENTAL	COASTAL CLIFFS FICOGRANDE, SAN BARTOLO	15.21	38.79	SAE			s_2648 [4671]	ANDESITE, BASALTIC, CALC-ALKALINE [4671]									VOL					WR [4671]	20	58.3		190	45	1		-0.647059					51.97	0.73		16.82		3.11	4.4	7.199	10.73	7	0.15
[4672]	AEOLIAN ARC / ITALY / ALICUDI / FILO DELL ARPA	AEOLIAN ARC	CONTINENTAL	STRATOVOLCANO	11.366	38.55	SAE			s_ALC40 [4672]	ANDESITE, BASALTIC [4672]								PORPHYRITIC [4672]	VOL					WR [4672]	20	58.3		190	45	1		-0.647059					52.82	0.8		16.56		2.72	4.93	7.378	9.58	8.04	0.15
[4672]	AEOLIAN ARC / ITALY / STROMBOLI / STROMBOLI	AEOLIAN ARC	CONTINENTAL		15.21	38.79	SAE			s_STR187 [4672]	ANDESITE, BASALTIC [4672]								PORPHYRITIC [4672]	VOL					WR [4672]	20	58.3		190	45	1		-0.647059					53.2	0.78		16.15		3.76	4.11	7.494	9.61	7.13	0.14
[4671]	AEOLIAN ARC / ITALY / STROMBOLI / STROMBOLI	AEOLIAN ARC	CONTINENTAL	RADIAL DIKE, VALLONE DEL MONACO	15.21	38.79	SAE	145	145	s_ST112 [4671]	ANDESITE, BASALTIC, CALC-ALKALINE [4671]									VOL					WR [4671]	20	58.3		190	45	1		-0.647059					51.56	0.85		16.23		3.81	4.65	8.079	11.37	6.95	0.16
[4671]	AEOLIAN ARC / ITALY / STROMBOLI / STROMBOLI	AEOLIAN ARC	CONTINENTAL	STROMBOLICCHIO	15.21	38.79	SAE			s_ES31 [4671]	ANDESITE, BASALTIC, CALC-ALKALINE [4671]									VOL					WR [4671]	20	58.3		190	45	1		-0.647059					53.49	0.79		16.3		4.18	3.73	7.492	10.32	6.46	0.15
[4671]	AEOLIAN ARC / ITALY / STROMBOLI / STROMBOLI	AEOLIAN ARC	CONTINENTAL		15.21	38.79	SAE			s_ES271 [4671]	ANDESITE, BASALTIC, CALC-ALKALINE [4671]									VOL					WR [4671]	20	58.3		190	45	1		-0.647059					53.19	0.79		15.89		3.83	4.05	7.497	10.63	6.69	0.16
[4671]	AEOLIAN ARC / ITALY / STROMBOLI / STROMBOLI	AEOLIAN ARC	CONTINENTAL		15.21	38.79	SAE			s_ES273 [4671]	ANDESITE, BASALTIC, CALC-ALKALINE [4671]									VOL					WR [4671]	20	58.3		190	45	1		-0.647059					53.33	0.8		16.1		3.18	4.58	7.442	10.54	6.74	0.15
[4671]	AEOLIAN ARC / ITALY / STROMBOLI / STROMBOLI	AEOLIAN ARC	CONTINENTAL		15.21	38.79	SAE			s_ES184 [4671]	ANDESITE, BASALTIC, CALC-ALKALINE [4671]									VOL					WR [4671]	20	58.3		190	45	1		-0.647059					52.87	0.8		15.92		5.46	2.42	7.33399	10.59	7.1	0.15
[4671]	AEOLIAN ARC / ITALY / STROMBOLI / STROMBOLI	AEOLIAN ARC	CONTINENTAL		15.21	38.79	SAE			s_ES270 [4671]	ANDESITE, BASALTIC, CALC-ALKALINE [4671]									VOL					WR [4671]	20	58.3		190	45	1		-0.647059					52.62	0.8		16.58		3.86	4.08	7.554	10.72	7.07	0.15
[10251]	AEOLIAN ARC / ITALY / ALICUDI / FILO DELL ARPA	AEOLIAN ARC	CONTINENTAL	STRATOVOLCANO, DIRITUSO VOLCANIC COMPLEX, NORTHERN RIM OF THE CRATER NEAR DIRITUSO	11.366	38.55	SAE			s_AL 06 [10251]	ANDESITE, BASALTIC [10251]									VOL					WR [10251]	20	58.3		190	45	1		-0.647059					53.75	0.77		15.56		6.07	1.94	7.40299	9.39	7.56	0.12
[10251]	AEOLIAN ARC / ITALY / ALICUDI / FILO DELL ARPA	AEOLIAN ARC	CONTINENTAL	STRATOVOLCANO, MONTAGNA VOLCANIC COMPLEX, UPPER SW SLOPE	11.366	38.55	SAE			s_AL 07 [10251]	ANDESITE, BASALTIC [10251]									VOL					WR [10251]	20	58.3		190	45	1		-0.647059					53.52	0.77		15.56		3.55	4.21	7.405	9.39	7.56	0.13
[4672]	AEOLIAN ARC / ITALY / ALICUDI / FILO DELL ARPA	AEOLIAN ARC	CONTINENTAL	STRATOVOLCANO	11.366	38.55	SAE			s_ALC12 [4672]	ANDESITE, BASALTIC [4672]								PORPHYRITIC [4672]	VOL					WR [4672]	20	58.3		190	45	1		-0.647059					52.75	0.76		16.74		2.48	5.92	8.152	10.3	6.81	0.16
[4371][4672]	AEOLIAN ARC / ITALY / STROMBOLI / STROMBOLI	AEOLIAN ARC	CONTINENTAL		15.21	38.79	SAE			s_STR182 [4371]	NOT GIVEN [4371] / BASALT [4672]								PORPHYRITIC [4672]	VOL					WR [4371]	20	58.3		190	45	1		-0.647059					51.73	0.65		15.74		2.16	6.11	8.054	10.55	8.78	0.16
[4672][4371]	AEOLIAN ARC / ITALY / STROMBOLI / STROMBOLI	AEOLIAN ARC	CONTINENTAL		15.21	38.79	SAE			s_STR188 [4672]	BASALT [4672] / NOT GIVEN [4371]								PORPHYRITIC [4672]	VOL					WR [4672]	20	58.3		190	45	1		-0.647059					51.45	0.72		16.34		4.27	4.35	8.193	11.03	6.96	0.16
[10251]	AEOLIAN ARC / ITALY / ALICUDI / FILO DELL ARPA	AEOLIAN ARC	CONTINENTAL	STRATOVOLCANO, GALERA VOLCANIC COMPLEX, CLIFF S OF SC. GALERA, W COAST OF THE ISLAND	11.366	38.55	SAE			s_AL 11 [10251]	BASALT [10251]									VOL					WR [10251]	20	58.3		190	45	1		-0.647059					51.58	0.69		16.57		5.95	1.72	7.07499	10.45	7.64	0.16
[13023]	AEOLIAN ARC / ITALY / SALINA	AEOLIAN ARC	CONTINENTAL	LOWER POLLARA PYROCLASTICS, NW PART OF SALINA	14.85	38.5	SAE			s_12E [13023]	NOT GIVEN [13023]									VOL					WR [13023]	20	58.3		190	45	1		-0.647059					47.01	0.58		20.22				7.47	15.28	6.69	0.16
[10251]	AEOLIAN ARC / ITALY / ALICUDI / FILO DELL ARPA	AEOLIAN ARC	CONTINENTAL	STRATOVOLCANO, DIRITUSO VOLCANIC COMPLEX, BASE OF THE VOLCANIC PILE FILLING THE CALDERA, SW SLOPE OF THE VOLCANO	11.366	38.55	SAE			s_AL 04 [10251]	BASALT [10251]									VOL					WR [10251]	20	58.3		190	45	1		-0.647059					51.85	0.65		14.4		4.03	4.74	8.367	9.81	9.87	0.12
[10249]	AEOLIAN ARC / ITALY / VULCANO / LA FOSSA DI VULCANO	AEOLIAN ARC	CONTINENTAL	CALDERA DEL PIANO, LA SOMMATA, NW OF CHURCH OF VULCANO PIANO	15	38.4	SAE			s_V 147 [10249]	TRACHYBASALT [10249]									VOL					WR [10249]	20	58.3		190	45	1		-0.647059					48.5	0.8		13		3.8	6.4	9.82	12.6	8.7	0.2
[4994]	AEOLIAN ARC / ITALY / VULCANO / LA FOSSA DI VULCANO	AEOLIAN ARC	CONTINENTAL		14.962	38.404	SAE			s_V147 [4994]	TRACHYBASALT [4994]									VOL					WR [4994]	20	58.3		190	45	1		-0.647059					48.5	0.8		13		3.8	6.4	9.82	12.6	8.7	0.2
[22658]	AEOLIAN ARC / ITALY / VULCANO / LA FOSSA DI VULCANO / SPIAGGIA LUNGA UNIT	AEOLIAN ARC	CONTINENTAL	SPIAGGIA LUNGA, PIANO CALDERA	14.962	38.404	SAE			s_ENC-VX1 [22658]	NOT GIVEN [22658]									VOL					WR [22658]	20	58.3		190	45	1		-0.647059					45.1228	0.681704		13.7845				10.55	17.6642	10.0451	0.240602
[4923][4371]	AEOLIAN ARC / ITALY / STROMBOLI / STROMBOLI	AEOLIAN ARC	CONTINENTAL		15.21	38.79	SAE			s_STR179 [4923]	NOT GIVEN [4923]									VOL					WR [4923]	20	58.3		190	45	1		-0.647059					52.84	0.68		16.9		1.86	5.84	7.514	9.99	7.13	0.14
[13823]	AEOLIAN ARC / ITALY / STROMBOLI / STROMBOLI	AEOLIAN ARC	CONTINENTAL	TIMPONE DEL FUCCO SITE, UPPER NEOSTROMBOLI	15.1945	38.7944	SAE			s_STR05-06-G19 [13823]	BASALT [13823]	7000 [13823]	7000 [13823]							VOL					WR [13823]	20	58.3		190	45	1		-0.647059					53.2	1		11.2				7.2	12.8	9	0.1
[10248]	AEOLIAN ARC / ITALY / STROMBOLI / STROMBOLI	AEOLIAN ARC	CONTINENTAL	STROMBOLICCHIO	15.21	38.79	SAE			s_STBI32 [10248]	BASALT [10248]								PORPHYRITIC [10248]	VOL					WR [10248]	20	58.3		190	45	1		-0.647059					52.88	0.88		16.42		4.79	2.97	7.281	10.41	6.13	0.18
[10248]	AEOLIAN ARC / ITALY / STROMBOLI / STROMBOLI	AEOLIAN ARC	CONTINENTAL	STROMBOLICCHIO	15.21	38.79	SAE			s_1 [10248]	ANDESITE, BASALTIC [10248]									VOL					WR [10248]	20	58.3		190	45	1		-0.647059					52.88	0.88		16.42		4.79	2.97	7.281	10.41	6.13	0.18
[14134]	AEOLIAN ARC / ITALY / STROMBOLI / STROMBOLI	AEOLIAN ARC	CONTINENTAL	EAST FLANK OF THE SCIARA DEL FUOCO	15.2158	38.8001	SAE	550	550	s_ST531 [14134]	NOT GIVEN [14134]									VOL					WR [14134]	20	58.3		190	45	1		-0.647059					49.66	0.83		16.38				7.64	11.44	6.89	0.15
[20980]	AEOLIAN ARC / ITALY / STROMBOLI / STROMBOLI	AEOLIAN ARC	CONTINENTAL	SAN BARTOLO LAVA FIELD	15.21	38.79	SAE			s_S. BARTOLO [20980]	ANDESITE, BASALTIC [20980]	2000 [20980]	2000 [20980]							VOL					WR [20980]	20	58.3		190	45	1		-0.647059					52.7	0.745		16.67				7.3	10.77	7.09	0.148
[20980]	AEOLIAN ARC / ITALY / STROMBOLI / STROMBOLI	AEOLIAN ARC	CONTINENTAL	SAN BARTOLO LAVA FIELD	15.21	38.79	SAE			s_PST9 [20980]	BASALT [20980]	2000 [20980]								VOL					WR [20980]	20	58.3		190	45	1		-0.647059					50.75	0.839		15.81				7.69	12.46	7.48	0.155
[10249]	AEOLIAN ARC / ITALY / VULCANO / LA FOSSA DI VULCANO	AEOLIAN ARC	CONTINENTAL	CALDERA DEL PIANO, ROAD PORTO TO PIANO P. 250	15	38.4	SAE			s_V 90 [10249]	TRACHYBASALT [10249]									VOL					WR [10249]	20	58.3		190	45	1		-0.647059					49.1	0.8		13.7		4.85	4.2	8.565	12.3	8.5	0.13
[5055]	AEOLIAN ARC / ITALY / STROMBOLI / STROMBOLI	AEOLIAN ARC	CONTINENTAL	LOWER SEQUENCE	15.21	38.79	SAE			s_ST89 [5055]	ANDESITE, BASALTIC [5055]								PORPHYRITIC [5055]	VOL					WR [5055]	20	58.3		190	45	1		-0.647059					52.07	0.77		17.36		2.89	4.79	7.391	9.78	7.38	0.15
[10249]	AEOLIAN ARC / ITALY / VULCANO / LA FOSSA DI VULCANO	AEOLIAN ARC	CONTINENTAL	CALDERA DEL PIANO, W COAST AT P. DEL MORTARO	15	38.4	SAE			s_V 194 [10249]	TRACHYBASALT [10249]									VOL					WR [10249]	20	58.3		190	45	1		-0.647059					50.2	0.7		12.8		3.7	5.1	8.43	13	8.8	0.13
[8317]	ALEUTIAN ARC / ALASKA PENINSULA / UPPER ALASKA PENINSULA	ALASKA	INTERMEDIATE	EASTERN UKINREK MAAR, NEAR BECHAROF LAKE, 13 KM NW OF MOUNT PEULIK	-156.51	57.83	SAE			s_JRC10B [8317]	BASALT [8317]									VOL					WR [8317]	36	18.8	97	49.65	54	0.4	799.5	0.29111	16.9775	150.588	18.5756	8.10676	48.07	1.05		17.2		1.87	7.91	9.593	9.95	9.13	0.16
[6565][22052][7092]	ALEUTIAN ARC / ALASKA PENINSULA / UPPER ALASKA PENINSULA	ALASKA	INTERMEDIATE	UKINREK MAARS, NEAR BECHAROF LAKE, 13 KM NW OF MOUNT PEULIK	-156.51	57.83	SAE			s_UK-25B [6565] / s_UK-253 (25B) [22052]	NOT GIVEN [6565]							1977		VOL					WR [6565]	36	18.8	97	49.65	54	0.4	799.5	0.29111	16.9775	150.588	18.5756	8.10676	48.98	1.05		16.9		3.34	6.66	9.67	9.79	9.26
[14934]	ALEUTIAN ARC / ALASKA PENINSULA / UPPER ALASKA PENINSULA / KATMAI GROUP	ALASKA	INTERMEDIATE	NOVARUPTA 1912 EJECTA, VALLEY OF TEN THOUSAND SMOKES	-155.16	58.3	SAE			s_K0543 [14934]	BASALT [14934]							1912		VOL					WR [14934]	36	18.8	97	49.65	54	0.4	799.5	0.29111	16.9775	150.588	18.5756	8.10676	50.41	0.69		14.03			10.13	10.13	10.12	11.43	0.17
[6992]	ALEUTIAN ARC / ALASKA PENINSULA / UPPER ALASKA PENINSULA	ALASKA	INTERMEDIATE	UKINREK MAARS, NEAR BECHAROF LAKE, 13 KM NW OF MOUNT PEULIK	-156.51	57.83	SAE			s_2687 [6992]	BASALT [6992]									VOL					WR [6992]	36	18.8	97	49.65	54	0.4	799.5	0.29111	16.9775	150.588	18.5756	8.10676	47.68	1.08		17.12				9.97	10.25	9.59	0.18
[6992]	ALEUTIAN ARC / ALASKA PENINSULA / UPPER ALASKA PENINSULA / KATMAI GROUP	ALASKA	INTERMEDIATE	KATMAI NATIONAL PARK, SADDLEHORN CLUSTER, FENNERS SADDLEHORN, S FACE OF COLUMNAR LAVA THAT CUTS OR BANKS AGAINST BASEMENT RIDGE	-155.26	58.41	SAE			s_2515 [6992]	BASALT [6992]									VOL					WR [6992]	36	18.8	97	49.65	54	0.4	799.5	0.29111	16.9775	150.588	18.5756	8.10676	51.69	0.67		17.26				8.43	11.21	7.1	0.16
[6992]	ALEUTIAN ARC / ALASKA PENINSULA / UPPER ALASKA PENINSULA / KATMAI GROUP	ALASKA	INTERMEDIATE	KATMAI NATIONAL PARK, SAVONOSKI CLUSTER, KNOB 1000	-154.56	58.59	SAE			s_1000 [6992]	BASALT [6992]									VOL					WR [6992]	36	18.8	97	49.65	54	0.4	799.5	0.29111	16.9775	150.588	18.5756	8.10676	51.94	0.73		16.03				9.13	10.75	7.79	0.17
[2247]	ALEUTIAN ARC / ALASKA PENINSULA / AUGUSTINE ISLAND / AUGUSTINE	ALASKA	INTERMEDIATE	KAMISHAK DOME	-153.42	59.3392	SAE	820	820	s_84AU-112 [2247]	BASALT [2247]								PORPHYRITIC, CUMULATE [2247]	VOL					WR [2247]	36	18.8	97	49.65	54	0.4	799.5	0.29111	16.9775	150.588	18.5756	8.10676	50.4	0.5		12.5				10.35	11.64	11.5	0.16
[6992]	ALEUTIAN ARC / ALASKA PENINSULA / UPPER ALASKA PENINSULA	ALASKA	INTERMEDIATE	UKINREK MAARS, NEAR BECHAROF LAKE, 13 KM NW OF MOUNT PEULIK	-156.51	57.83	SAE			s_2688A [6992]	BASALT [6992]									VOL					WR [6992]	36	18.8	97	49.65	54	0.4	799.5	0.29111	16.9775	150.588	18.5756	8.10676	47.91	1.07		17.17				9.9	10.08	9.32	0.18
[6992]	ALEUTIAN ARC / ALASKA PENINSULA / UPPER ALASKA PENINSULA	ALASKA	INTERMEDIATE	UKINREK MAARS, NEAR BECHAROF LAKE, 13 KM NW OF MOUNT PEULIK	-156.51	57.83	SAE			s_2688 [6992]	BASALT [6992]									VOL					WR [6992]	36	18.8	97	49.65	54	0.4	799.5	0.29111	16.9775	150.588	18.5756	8.10676	48.25	1.07		17.15				9.89	9.97	9.2	0.18
[6992]	ALEUTIAN ARC / ALASKA PENINSULA / UPPER ALASKA PENINSULA	ALASKA	INTERMEDIATE	UKINREK MAARS, NEAR BECHAROF LAKE, 13 KM NW OF MOUNT PEULIK	-156.51	57.83	SAE			s_2687A [6992]	BASALT [6992]									VOL					WR [6992]	36	18.8	97	49.65	54	0.4	799.5	0.29111	16.9775	150.588	18.5756	8.10676	48.16	1.08		17.22				9.87	10.05	9.15	0.18
[7547]	ALEUTIAN ARC / ALASKA PENINSULA / UPPER ALASKA PENINSULA / MOUNT GRIGGS	ALASKA	INTERMEDIATE	STRATOVOLCANO, KATMAI NATIONAL PARK, AVALANCHE BLOCKS	-155.1	58.35	SAE			s_2521I [7547]	ANDESITE [7547]									VOL					WR [7547]	36	18.8	97	49.65	54	0.4	799.5	0.29111	16.9775	150.588	18.5756	8.10676	53.9	0.81		17.5				7.77	8.53	6.93	0.16
[2223]	ALEUTIAN ARC / ALASKA PENINSULA / SPURR VOLCANIC COMPLEX / ANCESTRAL MOUNT SPURR	ALASKA	INTERMEDIATE		-152.251	61.299	SAE			s_AMS-B07 [2223]	ANDESITE [2223]			UPPER [2223]	PLEISTOCENE [2223]				PORPHYRITIC [2223]	VOL					WR [2223]	36	18.8	97	49.65	54	0.4	799.5	0.29111	16.9775	150.588	18.5756	8.10676	53.6	0.89		17.17				7.86	8.56	7.26	0.14
[6992]	ALEUTIAN ARC / ALASKA PENINSULA / UPPER ALASKA PENINSULA / KATMAI GROUP	ALASKA	INTERMEDIATE	KATMAI NATIONAL PARK, SADDLEHORN CLUSTER, SAYRE MESA, SURFACE OF LAVA PLATEAU, CAPS BASEMENT RIDGE	-155.23	58.39	SAE			s_2674 [6992]	NOT GIVEN [6992]									VOL					WR [6992]	36	18.8	97	49.65	54	0.4	799.5	0.29111	16.9775	150.588	18.5756	8.10676	53.98	0.67		15.68				7.21	9.33	9.28	0.13
[8317]	ALEUTIAN ARC / ALASKA PENINSULA / UPPER ALASKA PENINSULA	ALASKA	INTERMEDIATE	EASTERN UKINREK MAAR, NEAR BECHAROF LAKE, 13 KM NW OF MOUNT PEULIK	-156.51	57.83	SAE			s_JRC09 [8317]	BASALT [8317]									VOL					WR [8317]	36	18.8	97	49.65	54	0.4	799.5	0.29111	16.9775	150.588	18.5756	8.10676	47.67	1.29		16.57		1.96	7.39	9.154	9.77	8.76	0.19
[14898]	ALEUTIAN ARC / ALASKA PENINSULA / AUGUSTINE ISLAND / AUGUSTINE	ALASKA	INTERMEDIATE		-153.413	59.3416	SAE	821	821	s_05AUKB-02 [14898]	BASALT [14898]									VOL					WR [14898]	36	18.8	97	49.65	54	0.4	799.5	0.29111	16.9775	150.588	18.5756	8.10676	51.8219	0.584089		15.9719				8.03834	11.0448	7.81246	0.159048
[14898]	ALEUTIAN ARC / ALASKA PENINSULA / AUGUSTINE ISLAND / AUGUSTINE	ALASKA	INTERMEDIATE	KAMISHAK DOME	-153.42	59.3392	SAE	820	820	s_84AU-112 [14898]	BASALT [14898]									VOL					WR [14898]	36	18.8	97	49.65	54	0.4	799.5	0.29111	16.9775	150.588	18.5756	8.10676	52	0.56		13.37				8.69	11.67	11.27	0.17
[14898]	ALEUTIAN ARC / ALASKA PENINSULA / AUGUSTINE ISLAND / AUGUSTINE	ALASKA	INTERMEDIATE		-153.413	59.3416	SAE	821	821	s_05AUNY-10 [14898]	BASALT [14898]									VOL					WR [14898]	36	18.8	97	49.65	54	0.4	799.5	0.29111	16.9775	150.588	18.5756	8.10676	52.0241	0.530659		12.4969				8.59116	12.3506	11.6888	0.170993
[23853][20231]	ALEUTIAN ARC / SECOND ALEUTIAN ARC / UNIMAK / WESTDAHL	ALEUTIAN ARC	INTERMEDIATE	RED TOP CINDER CONE, AT COASTLINE NORTHWEST OF CAPE SARICHEF AIRFIELD	-164.69	54.53	SAE			s_SAR-17 [23853]	NOT GIVEN [23853]									VOL					WR [23853]	36	25.4	105	55.3	64.2	0.3	774	0.243375	12.656	145.272	17.5668	8.26966	49.3884	0.362719		18.3312				8.98	10.9438	9.51676	0.179208
[7197]	ALEUTIAN ARC / CENTRAL ALEUTIAN ARC / SEGUAM / SEGUAM	ALEUTIAN ARC	INTERMEDIATE	SHIELD VOLCANO	-172.4	52.33	SAE			s_SJ88-6 [7197]	NOT GIVEN [7197]									VOL					WR [7197]	36	28.4	96	55.9	63.4	0.3	763	0.243562	12.5079	145.272	17.5668	8.26966	51.75	0.68		18.62				8.35	10.8	7.07	0.14
[6565][2195][4190]	ALEUTIAN ARC / CENTRAL ALEUTIAN ARC / KASATOCHI / KASATOCHI	ALEUTIAN ARC	INTERMEDIATE		-175.5	52.17	SAE			s_K81-7A [6565]	NOT GIVEN [6565] / ANDESITE [2195]							1899		VOL					WR [6565]	36	28.4	96	55.9	63.4	0.3	763	0.243562	12.5079	145.272	17.5668	8.26966	49.07	0.66		15.75			9.8	8.82	12.52	8.77	0.14
[19452]	ALEUTIAN ARC / WESTERN ALEUTIAN ARC / INGENSTREM DEPRESSION	ALEUTIAN ARC	INTERMEDIATE	INGENSTREM DEPRESSION	175.277	52.4842	SAQ	-770	-770	s_TN182_08_016 [19452]	BASALT [19452]									VOL					WR [19452]	36	23.5	107	56.1	50.2	0.3	792	0.264304	10.7471	145.272	17.5668	8.26966	51.94	0.73		18.19				7.39	8.92	8.75	0.16
[19452]	ALEUTIAN ARC / WESTERN ALEUTIAN ARC / INGENSTREM DEPRESSION	ALEUTIAN ARC	INTERMEDIATE	INGENSTREM DEPRESSION	175.277	52.4842	SAQ	-770	-770	s_TN182_08_008 [19452]	BASALT [19452]									VOL					WR [19452]	36	23.5	107	56.1	50.2	0.3	792	0.264304	10.7471	145.272	17.5668	8.26966	52.21	0.76		18.13				7.46	9.01	8.2	0.16
[19452][21215]	ALEUTIAN ARC / WESTERN ALEUTIAN ARC / INGENSTREM DEPRESSION	ALEUTIAN ARC	INTERMEDIATE	INGENSTREM DEPRESSION	175.277	52.4842	SAQ	-770	-770	s_TN182_08_014 [19452]	BASALT [19452] / ANDESITE, BASALTIC [21215]									VOL					WR [19452]	36	23.5	107	56.1	50.2	0.3	792	0.264304	10.7471	145.272	17.5668	8.26966	52.08	0.72		18.15				7.14	8.92	8.78	0.16
[19452]	ALEUTIAN ARC / WESTERN ALEUTIAN ARC / INGENSTREM DEPRESSION	ALEUTIAN ARC	INTERMEDIATE	INGENSTREM DEPRESSION	175.277	52.4842	SAQ	-770	-770	s_TN182_08_009 [19452]	BASALT [19452]									VOL					WR [19452]	36	23.5	107	56.1	50.2	0.3	792	0.264304	10.7471	145.272	17.5668	8.26966	51.9	0.79		18.33				7.33	9.03	8.1	0.16
[19452]	ALEUTIAN ARC / WESTERN ALEUTIAN ARC / INGENSTREM DEPRESSION	ALEUTIAN ARC	INTERMEDIATE	INGENSTREM DEPRESSION	175.245	52.5301	SAQ	-1567	-1567	s_TN182_07_001 [19452]	BASALT [19452]									VOL					WR [19452]	36	23.5	107	56.1	50.2	0.3	792	0.264304	10.7471	145.272	17.5668	8.26966	51.76	0.79		18.17				7.65	9.03	8.06	0.16
[19452]	ALEUTIAN ARC / WESTERN ALEUTIAN ARC / INGENSTREM DEPRESSION	ALEUTIAN ARC	INTERMEDIATE	INGENSTREM DEPRESSION	175.294	52.4588	SAQ	-790	-790	s_TN182_12_002 [19452]	BASALT [19452]									VOL					WR [19452]	36	23.5	107	56.1	50.2	0.3	792	0.264304	10.7471	145.272	17.5668	8.26966	51.33	0.83		18.09				7.96	9.06	8.39	0.16
[19452]	ALEUTIAN ARC / WESTERN ALEUTIAN ARC / INGENSTREM DEPRESSION	ALEUTIAN ARC	INTERMEDIATE	INGENSTREM DEPRESSION	175.277	52.4842	SAQ	-770	-770	s_TN182_08_002 [19452]	BASALT [19452]									VOL					WR [19452]	36	23.5	107	56.1	50.2	0.3	792	0.264304	10.7471	145.272	17.5668	8.26966	52.17	0.73		18.23				7.11	8.85	8.7	0.15
[19452][21215]	ALEUTIAN ARC / WESTERN ALEUTIAN ARC / INGENSTREM DEPRESSION	ALEUTIAN ARC	INTERMEDIATE	INGENSTREM DEPRESSION	175.277	52.4842	SAQ	-770	-770	s_TN182_08_006 [19452]	BASALT [19452] / ANDESITE, BASALTIC [21215]									VOL					WR [19452]	36	23.5	107	56.1	50.2	0.3	792	0.264304	10.7471	145.272	17.5668	8.26966	52.09	0.73		18.09				7.25	8.88	8.79	0.16
[19452][21215]	ALEUTIAN ARC / WESTERN ALEUTIAN ARC / INGENSTREM DEPRESSION	ALEUTIAN ARC	INTERMEDIATE	INGENSTREM DEPRESSION	175.145	52.4343	SAQ	-461	-461	s_TN182_09_001 [19452]	BASALT [19452]									VOL					WR [19452]	36	23.5	107	56.1	50.2	0.3	792	0.264304	10.7471	145.272	17.5668	8.26966	50.41	0.86		18.17				7.97	9.36	8.85	0.18
[19452]	ALEUTIAN ARC / WESTERN ALEUTIAN ARC / INGENSTREM DEPRESSION	ALEUTIAN ARC	INTERMEDIATE	INGENSTREM DEPRESSION	175.277	52.4842	SAQ	-770	-770	s_TN182_08_010 [19452]	BASALT [19452]									VOL					WR [19452]	36	23.5	107	56.1	50.2	0.3	792	0.264304	10.7471	145.272	17.5668	8.26966	51.93	0.72		18.03				7.24	8.91	8.96	0.16
[19452]	ALEUTIAN ARC / WESTERN ALEUTIAN ARC / INGENSTREM DEPRESSION	ALEUTIAN ARC	INTERMEDIATE	INGENSTREM DEPRESSION	175.277	52.4842	SAQ	-770	-770	s_TN182_08_015 [19452]	BASALT [19452]									VOL					WR [19452]	36	23.5	107	56.1	50.2	0.3	792	0.264304	10.7471	145.272	17.5668	8.26966	52.12	0.73		18.18				7.15	8.89	8.82	0.15
[19452]	ALEUTIAN ARC / WESTERN ALEUTIAN ARC / INGENSTREM DEPRESSION	ALEUTIAN ARC	INTERMEDIATE	INGENSTREM DEPRESSION	175.245	52.5301	SAQ	-1567	-1567	s_TN182_07_011 [19452]	BASALT [19452]									VOL					WR [19452]	36	23.5	107	56.1	50.2	0.3	792	0.264304	10.7471	145.272	17.5668	8.26966	51.79	0.78		18.27				7.58	9.02	8.07	0.16
[19452]	ALEUTIAN ARC / WESTERN ALEUTIAN ARC / INGENSTREM DEPRESSION	ALEUTIAN ARC	INTERMEDIATE	INGENSTREM DEPRESSION	175.245	52.5301	SAQ	-1567	-1567	s_TN182_07_003 [19452]	BASALT [19452]									VOL					WR [19452]	36	23.5	107	56.1	50.2	0.3	792	0.264304	10.7471	145.272	17.5668	8.26966	51.75	0.79		18.33				7.56	9.08	7.93	0.16
[19452]	ALEUTIAN ARC / WESTERN ALEUTIAN ARC / INGENSTREM DEPRESSION	ALEUTIAN ARC	INTERMEDIATE	INGENSTREM DEPRESSION	175.277	52.4842	SAQ	-770	-770	s_TN182_08_005 [19452]	BASALT [19452]									VOL					WR [19452]	36	23.5	107	56.1	50.2	0.3	792	0.264304	10.7471	145.272	17.5668	8.26966	51.92	0.72		18.26				7.23	8.99	8.69	0.16
[19452][21215]	ALEUTIAN ARC / WESTERN ALEUTIAN ARC / INGENSTREM DEPRESSION	ALEUTIAN ARC	INTERMEDIATE	INGENSTREM DEPRESSION	175.277	52.4842	SAQ	-770	-770	s_TN182_08_013 [19452]	BASALT [19452]									VOL					WR [19452]	36	23.5	107	56.1	50.2	0.3	792	0.264304	10.7471	145.272	17.5668	8.26966	51.93	0.72		17.89				7.14	8.81	9.3	0.16
[19452]	ALEUTIAN ARC / WESTERN ALEUTIAN ARC / INGENSTREM DEPRESSION	ALEUTIAN ARC	INTERMEDIATE	INGENSTREM DEPRESSION	175.277	52.4842	SAQ	-770	-770	s_TN182_08_012 [19452]	BASALT [19452]									VOL					WR [19452]	36	23.5	107	56.1	50.2	0.3	792	0.264304	10.7471	145.272	17.5668	8.26966	51.85	0.72		17.71				7.27	8.63	9.59	0.15
[19452]	ALEUTIAN ARC / WESTERN ALEUTIAN ARC / INGENSTREM DEPRESSION	ALEUTIAN ARC	INTERMEDIATE	INGENSTREM DEPRESSION	175.277	52.4842	SAQ	-770	-770	s_TN182_08_011 [19452]	BASALT [19452]									VOL					WR [19452]	36	23.5	107	56.1	50.2	0.3	792	0.264304	10.7471	145.272	17.5668	8.26966	51.87	0.73		17.8				7.27	8.71	9.39	0.16
[19452]	ALEUTIAN ARC / WESTERN ALEUTIAN ARC / INGENSTREM DEPRESSION	ALEUTIAN ARC	INTERMEDIATE	INGENSTREM DEPRESSION	175.277	52.4842	SAQ	-770	-770	s_TN182_08_001 [19452]	BASALT [19452]									VOL					WR [19452]	36	23.5	107	56.1	50.2	0.3	792	0.264304	10.7471	145.272	17.5668	8.26966	52.13	0.73		17.89				7.19	8.75	9.04	0.16
[19452]	ALEUTIAN ARC / WESTERN ALEUTIAN ARC / INGENSTREM DEPRESSION	ALEUTIAN ARC	INTERMEDIATE	INGENSTREM DEPRESSION	175.245	52.5301	SAQ	-1567	-1567	s_TN182_07_006 [19452]	BASALT [19452]									VOL					WR [19452]	36	23.5	107	56.1	50.2	0.3	792	0.264304	10.7471	145.272	17.5668	8.26966	51.96	0.79		18.39				7.3	9.1	7.93	0.16
[19452]	ALEUTIAN ARC / WESTERN ALEUTIAN ARC / INGENSTREM DEPRESSION	ALEUTIAN ARC	INTERMEDIATE	INGENSTREM DEPRESSION	175.33	52.4716	SAQ	-791	-791	s_TN182_13_003 [19452]	ANDESITE, BASALTIC [19452]									VOL					WR [19452]	36	23.5	107	56.1	50.2	0.3	792	0.264304	10.7471	145.272	17.5668	8.26966	53.26	0.74		18.06				7.2	8.71	7.57	0.15
[19452]	ALEUTIAN ARC / WESTERN ALEUTIAN ARC / INGENSTREM DEPRESSION	ALEUTIAN ARC	INTERMEDIATE	INGENSTREM DEPRESSION	175.33	52.4716	SAQ	-791	-791	s_TN182_13_005 [19452]	ANDESITE, BASALTIC [19452]									VOL					WR [19452]	36	23.5	107	56.1	50.2	0.3	792	0.264304	10.7471	145.272	17.5668	8.26966	53.54	0.75		18.08				6.94	8.76	7.41	0.16
[19452]	ALEUTIAN ARC / WESTERN ALEUTIAN ARC / INGENSTREM DEPRESSION	ALEUTIAN ARC	INTERMEDIATE	INGENSTREM DEPRESSION	175.245	52.5301	SAQ	-1567	-1567	s_TN182_07_008 [19452]	BASALT [19452]									VOL					WR [19452]	36	23.5	107	56.1	50.2	0.3	792	0.264304	10.7471	145.272	17.5668	8.26966	51.9	0.79		18.42				7.33	9.05	7.91	0.16
[19452]	ALEUTIAN ARC / WESTERN ALEUTIAN ARC / INGENSTREM DEPRESSION	ALEUTIAN ARC	INTERMEDIATE	INGENSTREM DEPRESSION	175.294	52.4588	SAQ	-790	-790	s_TN182_12_001 [19452]	BASALT [19452]									VOL					WR [19452]	36	23.5	107	56.1	50.2	0.3	792	0.264304	10.7471	145.272	17.5668	8.26966	51.45	0.84		18.2				7.68	9.14	8.25	0.17
[19452]	ALEUTIAN ARC / WESTERN ALEUTIAN ARC / INGENSTREM DEPRESSION	ALEUTIAN ARC	INTERMEDIATE	INGENSTREM DEPRESSION	175.245	52.5301	SAQ	-1567	-1567	s_TN182_07_007 [19452]	BASALT [19452]									VOL					WR [19452]	36	23.5	107	56.1	50.2	0.3	792	0.264304	10.7471	145.272	17.5668	8.26966	51.89	0.79		18.36				7.42	9.07	7.97	0.16
[19452][24343][21215]	ALEUTIAN ARC / WESTERN ALEUTIAN ARC / INGENSTREM DEPRESSION	ALEUTIAN ARC	INTERMEDIATE	INGENSTREM DEPRESSION	175.33	52.4716	SAQ	-791	-791	s_TN182_13_001 [19452]	ANDESITE, BASALTIC [19452]									VOL					WR [19452]	36	23.5	107	56.1	50.2	0.3	792	0.264304	10.7471	145.272	17.5668	8.26966	53.19	0.75		18.16				7.17	8.77	7.4	0.15
[19452]	ALEUTIAN ARC / WESTERN ALEUTIAN ARC / INGENSTREM DEPRESSION	ALEUTIAN ARC	INTERMEDIATE	INGENSTREM DEPRESSION	175.33	52.4716	SAQ	-791	-791	s_TN182_13_002 [19452]	ANDESITE, BASALTIC [19452]									VOL					WR [19452]	36	23.5	107	56.1	50.2	0.3	792	0.264304	10.7471	145.272	17.5668	8.26966	53.25	0.74		18.16				7.16	8.78	7.39	0.15
[19452]	ALEUTIAN ARC / WESTERN ALEUTIAN ARC / INGENSTREM DEPRESSION	ALEUTIAN ARC	INTERMEDIATE	INGENSTREM DEPRESSION	175.277	52.4842	SAQ	-770	-770	s_TN182_08_007 [19452]	BASALT [19452]									VOL					WR [19452]	36	23.5	107	56.1	50.2	0.3	792	0.264304	10.7471	145.272	17.5668	8.26966	52.17	0.73		18.01				7.07	8.82	9.07	0.16
[19452]	ALEUTIAN ARC / WESTERN ALEUTIAN ARC / INGENSTREM DEPRESSION	ALEUTIAN ARC	INTERMEDIATE	INGENSTREM DEPRESSION	175.33	52.4716	SAQ	-791	-791	s_TN182_13_004 [19452]	ANDESITE, BASALTIC [19452]									VOL					WR [19452]	36	23.5	107	56.1	50.2	0.3	792	0.264304	10.7471	145.272	17.5668	8.26966	53.13	0.74		18.08				7.26	8.71	7.59	0.15
[2218][6582][2251]	ALEUTIAN ARC / SECOND ALEUTIAN ARC / UMNAK / RECHESHNOI	ALEUTIAN ARC	INTERMEDIATE		-168.546	53.2556	SAE			s_LUM21 [2218]	ANDESITE [2218]									VOL			F		WR [2218]	36	25.4	105	55.3	64.2	0.3	774	0.243375	12.656	145.272	17.5668	8.26966	50.07	0.72		15.92				8.15	10.12	10.1	0.15
[19452]	ALEUTIAN ARC / WESTERN ALEUTIAN ARC / INGENSTREM DEPRESSION	ALEUTIAN ARC	INTERMEDIATE	INGENSTREM DEPRESSION	175.297	52.478	SAQ	-795	-795	s_SO201-1B-20-007 [19452]	BASALT [19452]									VOL					WR [19452]	36	23.5	107	56.1	50.2	0.3	792	0.264304	10.7471	145.272	17.5668	8.26966	52.08	0.8		16.88				7.66	8.68	9.58	0.16
[19452]	ALEUTIAN ARC / WESTERN ALEUTIAN ARC / INGENSTREM DEPRESSION	ALEUTIAN ARC	INTERMEDIATE	INGENSTREM DEPRESSION	175.222	52.502	SAQ	-967	-967	s_SO201-1B-18-002 [19452]	BASALT [19452]									VOL					WR [19452]	36	23.5	107	56.1	50.2	0.3	792	0.264304	10.7471	145.272	17.5668	8.26966	51.12	0.83		17.73				7.92	9.48	8.65	0.16
[19452]	ALEUTIAN ARC / WESTERN ALEUTIAN ARC / INGENSTREM DEPRESSION	ALEUTIAN ARC	INTERMEDIATE	INGENSTREM DEPRESSION	175.277	52.4842	SAQ	-770	-770	s_TN182_08_004 [19452]	BASALT [19452]									VOL					WR [19452]	36	23.5	107	56.1	50.2	0.3	792	0.264304	10.7471	145.272	17.5668	8.26966	52.31	0.73		18.03				7.01	8.78	8.83	0.15
[19452]	ALEUTIAN ARC / WESTERN ALEUTIAN ARC / INGENSTREM DEPRESSION	ALEUTIAN ARC	INTERMEDIATE	INGENSTREM DEPRESSION	175.297	52.478	SAQ	-795	-795	s_SO201-1B-20-012 [19452]	BASALT [19452]									VOL					WR [19452]	36	23.5	107	56.1	50.2	0.3	792	0.264304	10.7471	145.272	17.5668	8.26966	51.8	0.81		17.23				7.58	8.86	9.35	0.15
[19452]	ALEUTIAN ARC / WESTERN ALEUTIAN ARC / INGENSTREM DEPRESSION	ALEUTIAN ARC	INTERMEDIATE	INGENSTREM DEPRESSION	175.145	52.4343	SAQ	-461	-461	s_TN182_09_002 [19452]	BASALT [19452]									VOL					WR [19452]	36	23.5	107	56.1	50.2	0.3	792	0.264304	10.7471	145.272	17.5668	8.26966	50.33	0.86		18.21				8.27	9.33	8.66	0.17
[19452][24343][21215]	ALEUTIAN ARC / WESTERN ALEUTIAN ARC / INGENSTREM DEPRESSION	ALEUTIAN ARC	INTERMEDIATE	INGENSTREM DEPRESSION	175.277	52.4842	SAQ	-770	-770	s_TN182_08_003 [19452]	BASALT [19452]									VOL					WR [19452]	36	23.5	107	56.1	50.2	0.3	792	0.264304	10.7471	145.272	17.5668	8.26966	51.78	0.72		17.77				7.21	8.74	9.72	0.15
[19452]	ALEUTIAN ARC / WESTERN ALEUTIAN ARC / INGENSTREM DEPRESSION	ALEUTIAN ARC	INTERMEDIATE	INGENSTREM DEPRESSION	175.145	52.4343	SAQ	-461	-461	s_TN182_09_004 [19452]	BASALT [19452]									VOL					WR [19452]	36	23.5	107	56.1	50.2	0.3	792	0.264304	10.7471	145.272	17.5668	8.26966	50.35	0.86		18.28				8.02	9.4	8.69	0.18
[2216]	ALEUTIAN ARC / CENTRAL ALEUTIAN ARC / SEGUAM / SEGUAM / TURF POINT FORMATION	ALEUTIAN ARC	INTERMEDIATE		-172.25	52.25	SAE			s_B87-32 [2216]	BASALT [2216]			MIDDLE [2216]	PLEISTOCENE [2216]				PORPHYRITIC, INTERGRANULAR GROUNDMASS [2216]	VOL			F		WR [2216]	36	28.4	96	55.9	63.4	0.3	763	0.243562	12.5079	145.272	17.5668	8.26966	51.1	0.63		20.8		0.56	6.4	6.904	11.7	6.63	0.2
[2500][2209][15080]	ALEUTIAN ARC / SECOND ALEUTIAN ARC / UNALASKA / MAKUSHIN	ALEUTIAN ARC	INTERMEDIATE	MAKUSHIN VOLCANIC FIELD	-166.67	53.67	SAE			s_MK15 [2500] / s_MK-15 [2209]	BASALT [2500]									VOL					WR [2500]	36	25.4	105	55.3	64.2	0.3	774	0.243375	12.656	145.272	17.5668	8.26966	51.2	0.75		15.69				9.21	10.12	9.64	0.16
[19452]	ALEUTIAN ARC / WESTERN ALEUTIAN ARC / INGENSTREM DEPRESSION	ALEUTIAN ARC	INTERMEDIATE	INGENSTREM DEPRESSION	175.344	52.469	SAQ	-570	-570	s_SO201-1B-21-005 [19452]	BASALT [19452]									VOL					WR [19452]	36	23.5	107	56.1	50.2	0.3	792	0.264304	10.7471	145.272	17.5668	8.26966	50.65	0.83		17.66				7.94	9.39	9.3	0.16
[19452]	ALEUTIAN ARC / WESTERN ALEUTIAN ARC / INGENSTREM DEPRESSION	ALEUTIAN ARC	INTERMEDIATE	INGENSTREM DEPRESSION	175.145	52.4343	SAQ	-461	-461	s_TN182_09_005 [19452]	BASALT [19452]									VOL					WR [19452]	36	23.5	107	56.1	50.2	0.3	792	0.264304	10.7471	145.272	17.5668	8.26966	50.36	0.86		18.07				8.14	9.25	9	0.18
[19452][21215]	ALEUTIAN ARC / WESTERN ALEUTIAN ARC / INGENSTREM DEPRESSION	ALEUTIAN ARC	INTERMEDIATE	INGENSTREM DEPRESSION	175.245	52.5301	SAQ	-1567	-1567	s_TN182_07_002 [19452]	BASALT [19452] / ANDESITE, BASALTIC [21215]									VOL					WR [19452]	36	23.5	107	56.1	50.2	0.3	792	0.264304	10.7471	145.272	17.5668	8.26966	52.01	0.73		17.16				7.49	9.12	9.1	0.16
[19452]	ALEUTIAN ARC / WESTERN ALEUTIAN ARC / INGENSTREM DEPRESSION	ALEUTIAN ARC	INTERMEDIATE	INGENSTREM DEPRESSION	175.145	52.4343	SAQ	-461	-461	s_TN182_09_003 [19452]	BASALT [19452]									VOL					WR [19452]	36	23.5	107	56.1	50.2	0.3	792	0.264304	10.7471	145.272	17.5668	8.26966	50.3	0.87		18.1				8.25	9.33	8.8	0.19
[19452]	ALEUTIAN ARC / WESTERN ALEUTIAN ARC / INGENSTREM DEPRESSION	ALEUTIAN ARC	INTERMEDIATE	INGENSTREM DEPRESSION	175.344	52.469	SAQ	-570	-570	s_SO201-1B-21-004 [19452]	BASALT [19452]									VOL					WR [19452]	36	23.5	107	56.1	50.2	0.3	792	0.264304	10.7471	145.272	17.5668	8.26966	50.64	0.83		17.7				7.94	9.39	9.28	0.16
[2214][23819][14905][2213]	ALEUTIAN ARC / SECOND ALEUTIAN ARC / UMNAK / OKMOK	ALEUTIAN ARC	INTERMEDIATE	IDAK BLOCK, AT COASTLINE	-167.85	53.42	SAE			s_UM10 [2214] / s_UM 10 [14905]	THOLEIITE [2214] / BASALT [23819] / BASALT, OLIVINE [2213]				QUATERNARY [14905]					VOL					WR [2214]	36	25.4	105	55.3	64.2	0.3	774	0.243375	12.656	145.272	17.5668	8.26966	51.3	0.68		16.2				8.3	11.32	7.45	0.15
[22260]	ALEUTIAN ARC / CENTRAL ALEUTIAN ARC / GREAT SITKIN / GREAT SITKIN	ALEUTIAN ARC	INTERMEDIATE	N SIDE OF YOKE BAY	-176.031	52.0186	SAE			s_GS80-R13 [22260]	BASALT [22260]									VOL					WR [22260]	36	28.4	96	55.9	63.4	0.3	763	0.243562	12.5079	145.272	17.5668	8.26966	48.2279	0.791646		17.0338				9.73542	8.13775	10.4991	0.172951
[6565][22052]	ALEUTIAN ARC / CENTRAL ALEUTIAN ARC / RAT ISLANDS / KISKA	ALEUTIAN ARC	INTERMEDIATE		177.5	52	SAE			s_54-445 [6565]	NOT GIVEN [6565]				HISTORICAL [6565]					VOL					WR [6565]	36	28.4	96	55.9	63.4	0.3	763	0.243562	12.5079	145.272	17.5668	8.26966	49.29	0.82		15.64		3.38	6.01	9.05	9.93	10.7	0.15
[2216]	ALEUTIAN ARC / CENTRAL ALEUTIAN ARC / SEGUAM / SEGUAM / TURF POINT FORMATION	ALEUTIAN ARC	INTERMEDIATE	WESTERN TURF POINT FORMATION	-172.58	52.27	SAE			s_J87-64 [2216]	BASALT [2216]			MIDDLE [2216]	PLEISTOCENE [2216]				PORPHYRITIC, INTERGRANULAR GROUNDMASS [2216]	VOL			F		WR [2216]	36	28.4	96	55.9	63.4	0.3	763	0.243562	12.5079	145.272	17.5668	8.26966	51.1	0.63		18.8		1.49	6.31	7.651	11.6	6.8	0.14
[4867][7197]	ALEUTIAN ARC / SECOND ALEUTIAN ARC / UNIMAK / SHISHALDIN	ALEUTIAN ARC	INTERMEDIATE		-163.97	54.75	SAQ			s_SH-15 [4867] / s_SH 15 [7197]	BASALT [4867]									VOL					WR [4867]	36	25.4	105	55.3	64.2	0.3	774	0.243375	12.656	145.272	17.5668	8.26966	48.7	1.18		15.26				9.72	10.95	8.53	0.16
[24962]	ALEUTIAN ARC / WESTERN ALEUTIAN ARC / BULDIR / BULDIR	ALEUTIAN ARC	INTERMEDIATE		175.898	52.3575	SAE			s_15BLEC005-5 [24962]	NOT GIVEN [24962]				HOLOCENE [24962]					VOL					WR [24962]	36	23.5	107	56.1	50.2	0.3	792	0.264304	10.7471	145.272	17.5668	8.26966	52.6615	0.736557		18.9179				7.4321	8.9501	6.94978	0.146609
[24962]	ALEUTIAN ARC / WESTERN ALEUTIAN ARC / BULDIR / BULDIR	ALEUTIAN ARC	INTERMEDIATE		175.919	52.3643	SAE			s_15BLEC001-1 [24962]	NOT GIVEN [24962]				HOLOCENE [24962]					VOL					WR [24962]	36	23.5	107	56.1	50.2	0.3	792	0.264304	10.7471	145.272	17.5668	8.26966	51.8689	0.755963		18.6				7.60053	9.21256	7.91953	0.150132
[24962]	ALEUTIAN ARC / WESTERN ALEUTIAN ARC / BULDIR / BULDIR	ALEUTIAN ARC	INTERMEDIATE		175.898	52.3575	SAE			s_15BLEC005-4 [24962]	NOT GIVEN [24962]				HOLOCENE [24962]					VOL					WR [24962]	36	23.5	107	56.1	50.2	0.3	792	0.264304	10.7471	145.272	17.5668	8.26966	52.888	0.728305		19.0725				7.25483	8.98798	6.65792	0.145834
[19452]	ALEUTIAN ARC / WESTERN ALEUTIAN ARC / INGENSTREM DEPRESSION	ALEUTIAN ARC	INTERMEDIATE	INGENSTREM DEPRESSION	175.085	52.5357	SAQ	-1084	-1084	s_TN182_06_001 [19452]	BASALT [19452]									VOL					WR [19452]	36	23.5	107	56.1	50.2	0.3	792	0.264304	10.7471	145.272	17.5668	8.26966	51.31	0.93		17.72				7.62	9.12	8.58	0.16
[19452][24343][21215]	ALEUTIAN ARC / WESTERN ALEUTIAN ARC / INGENSTREM DEPRESSION	ALEUTIAN ARC	INTERMEDIATE	INGENSTREM DEPRESSION	175.215	52.532	SAQ	-1321	-1321	s_SO201-1B-14-007 [19452]	BASALT [19452]									VOL					WR [19452]	36	23.5	107	56.1	50.2	0.3	792	0.264304	10.7471	145.272	17.5668	8.26966	50.72	0.77		15.99				7.9	9.57	10.76	0.16
[24962]	ALEUTIAN ARC / WESTERN ALEUTIAN ARC / BULDIR / BULDIR	ALEUTIAN ARC	INTERMEDIATE		175.898	52.3575	SAE			s_15BLEC002-1 [24962]	NOT GIVEN [24962]				HOLOCENE [24962]					VOL					WR [24962]	36	23.5	107	56.1	50.2	0.3	792	0.264304	10.7471	145.272	17.5668	8.26966	53.2246	0.722175		18.2594				7.10868	8.72745	7.48224	0.140772
[19452][21215]	ALEUTIAN ARC / WESTERN ALEUTIAN ARC / INGENSTREM DEPRESSION	ALEUTIAN ARC	INTERMEDIATE	INGENSTREM DEPRESSION	175.215	52.532	SAQ	-1321	-1321	s_SO201-1B-14-006 [19452]	BASALT [19452] / ANDESITE, BASALTIC [21215]									VOL					WR [19452]	36	23.5	107	56.1	50.2	0.3	792	0.264304	10.7471	145.272	17.5668	8.26966	52.26	0.72		16.47				7.38	9.49	9.22	0.15
[24962]	ALEUTIAN ARC / WESTERN ALEUTIAN ARC / BULDIR / BULDIR	ALEUTIAN ARC	INTERMEDIATE		175.916	52.3613	SAE			s_15BLEC003-1 [24962]	NOT GIVEN [24962]				HOLOCENE [24962]					VOL					WR [24962]	36	23.5	107	56.1	50.2	0.3	792	0.264304	10.7471	145.272	17.5668	8.26966	52.5563	0.732189		19.065				7.42376	8.96575	6.96172	0.14922
[24962]	ALEUTIAN ARC / WESTERN ALEUTIAN ARC / BULDIR / BULDIR	ALEUTIAN ARC	INTERMEDIATE		175.898	52.3575	SAE			s_15BLMC002 [24962]	NOT GIVEN [24962]				HOLOCENE [24962]					VOL					WR [24962]	36	23.5	107	56.1	50.2	0.3	792	0.264304	10.7471	145.272	17.5668	8.26966	51.403	0.768795		18.1996				7.53303	9.37849	8.55393	0.146634
[24962]	ALEUTIAN ARC / WESTERN ALEUTIAN ARC / BULDIR / BULDIR	ALEUTIAN ARC	INTERMEDIATE		175.918	52.3675	SAE			s_15BLMC001-2 [24962]	NOT GIVEN [24962]				HOLOCENE [24962]					VOL					WR [24962]	36	23.5	107	56.1	50.2	0.3	792	0.264304	10.7471	145.272	17.5668	8.26966	52.2361	0.744654		18.2577				7.59991	9.20143	7.85133	0.146709
[16078]	ALEUTIAN ARC / CENTRAL ALEUTIAN ARC / TANAGA / UPPER SOUTH RIDGE	ALEUTIAN ARC	INTERMEDIATE	OVERLIES THE LOWER LAVA PACKAGE	-178.01	51.8	SAE			s_03TGGM108 [16078]	BASALT [16078]									VOL					WR [16078]	36	28.4	96	55.9	63.4	0.3	763	0.243562	12.5079	145.272	17.5668	8.26966	49.89	0.83		16				9.64	11.84	8.29	0.17
[19452]	ALEUTIAN ARC / WESTERN ALEUTIAN ARC / INGENSTREM DEPRESSION	ALEUTIAN ARC	INTERMEDIATE	INGENSTREM DEPRESSION	175.194	52.513	SAQ	-878	-878	s_SO201-1B-15-005 [19452]	BASALT [19452]									VOL					WR [19452]	36	23.5	107	56.1	50.2	0.3	792	0.264304	10.7471	145.272	17.5668	8.26966	51.79	0.78		16.37				7.62	10.15	8.89	0.15
[19452][24343]	ALEUTIAN ARC / WESTERN ALEUTIAN ARC / INGENSTREM DEPRESSION	ALEUTIAN ARC	INTERMEDIATE	INGENSTREM DEPRESSION	175.194	52.513	SAQ	-878	-878	s_SO201-1B-15-003 [19452]	BASALT [19452]									VOL					WR [19452]	36	23.5	107	56.1	50.2	0.3	792	0.264304	10.7471	145.272	17.5668	8.26966	51.72	0.74		15.92				7.66	9.6	10.11	0.15
[2565]	ALEUTIAN ARC / CENTRAL ALEUTIAN ARC / SEGUAM / SEGUAM / TURF POINT FORMATION	ALEUTIAN ARC	INTERMEDIATE	EASTERN TURF POINT FORMATION	-172.31	52.29	SAE			s_B87-36 [2565]	BASALT [2565]									VOL					WR [2565]	36	28.4	96	55.9	63.4	0.3	763	0.243562	12.5079	145.272	17.5668	8.26966	51.7	0.75		18		2.19	5.57	7.541	9.2	7.78	0.15
[19452][21215]	ALEUTIAN ARC / WESTERN ALEUTIAN ARC / INGENSTREM DEPRESSION	ALEUTIAN ARC	INTERMEDIATE	INGENSTREM DEPRESSION	175.194	52.513	SAQ	-878	-878	s_SO201-1B-15-001 [19452]	BASALT [19452] / ANDESITE, BASALTIC [21215]									VOL					WR [19452]	36	23.5	107	56.1	50.2	0.3	792	0.264304	10.7471	145.272	17.5668	8.26966	51.78	0.77		16.4				7.57	10.21	8.92	0.15
[19452]	ALEUTIAN ARC / WESTERN ALEUTIAN ARC / INGENSTREM DEPRESSION	ALEUTIAN ARC	INTERMEDIATE	INGENSTREM DEPRESSION	175.21	52.514	SAQ	-1015	-1015	s_SO201-1B-16-006 [19452]	BASALT [19452]									VOL					WR [19452]	36	23.5	107	56.1	50.2	0.3	792	0.264304	10.7471	145.272	17.5668	8.26966	51.81	0.78		16.35				7.6	10.12	8.92	0.16
[19452]	ALEUTIAN ARC / WESTERN ALEUTIAN ARC / INGENSTREM DEPRESSION	ALEUTIAN ARC	INTERMEDIATE	INGENSTREM DEPRESSION	175.194	52.513	SAQ	-878	-878	s_SO201-1B-15-002 [19452]	BASALT [19452]									VOL					WR [19452]	36	23.5	107	56.1	50.2	0.3	792	0.264304	10.7471	145.272	17.5668	8.26966	51.92	0.78		16.34				7.55	10.08	9	0.15
[19452][21215]	ALEUTIAN ARC / WESTERN ALEUTIAN ARC / INGENSTREM DEPRESSION	ALEUTIAN ARC	INTERMEDIATE	INGENSTREM DEPRESSION	175.21	52.514	SAQ	-1015	-1015	s_SO201-1B-16-007 [19452]	BASALT [19452] / ANDESITE, BASALTIC [21215]									VOL					WR [19452]	36	23.5	107	56.1	50.2	0.3	792	0.264304	10.7471	145.272	17.5668	8.26966	51.88	0.78		16.38				7.65	10.14	8.72	0.16
[19452]	ALEUTIAN ARC / WESTERN ALEUTIAN ARC / INGENSTREM DEPRESSION	ALEUTIAN ARC	INTERMEDIATE	INGENSTREM DEPRESSION	175.215	52.532	SAQ	-1321	-1321	s_SO201-1B-14-001 [19452]	BASALT [19452]									VOL					WR [19452]	36	23.5	107	56.1	50.2	0.3	792	0.264304	10.7471	145.272	17.5668	8.26966	51.59	0.88		16.88				7.87	10.63	7.58	0.16
[19452][21215]	ALEUTIAN ARC / WESTERN ALEUTIAN ARC / INGENSTREM DEPRESSION	ALEUTIAN ARC	INTERMEDIATE	INGENSTREM DEPRESSION	175.215	52.532	SAQ	-1321	-1321	s_SO201-1B-14-008 [19452]	BASALT [19452]									VOL					WR [19452]	36	23.5	107	56.1	50.2	0.3	792	0.264304	10.7471	145.272	17.5668	8.26966	51.19	0.86		16.53				8.18	10.52	8.16	0.16
[2256]	ALEUTIAN ARC / WESTERN ALEUTIAN ARC / ATTU	ALEUTIAN ARC	INTERMEDIATE		173.27	52.88	SAE	0	0	s_4-P/SB5A [2256]	BASALT [2256]									VOL					WR [2256]	36	23.5	107	56.1	50.2	0.3	792	0.264304	10.7471	145.272	17.5668	8.26966	51.4	1.64		15.31				9.03	8.17	8.79	0.21
[2256]	ALEUTIAN ARC / WESTERN ALEUTIAN ARC / ATTU	ALEUTIAN ARC	INTERMEDIATE		173.14	52.94	SAE	0	0	s_5-P/HO922 [2256]	BASALT [2256]									VOL					WR [2256]	36	23.5	107	56.1	50.2	0.3	792	0.264304	10.7471	145.272	17.5668	8.26966	49.79	1.83		15.47				10.03	8.04	8.79	0.16
[2256]	ALEUTIAN ARC / WESTERN ALEUTIAN ARC / ATTU	ALEUTIAN ARC	INTERMEDIATE		173.13	52.94	SAE	0	0	s_3-P/HO914B [2256]	BASALT [2256]									VOL					WR [2256]	36	23.5	107	56.1	50.2	0.3	792	0.264304	10.7471	145.272	17.5668	8.26966	49.04	1.53		18.45				8.6	10.3	8.24	0.18
[2256]	ALEUTIAN ARC / WESTERN ALEUTIAN ARC / ATTU	ALEUTIAN ARC	INTERMEDIATE		173.27	52.88	SAE	0	0	s_2-P/SB1A [2256]	BASALT [2256]									VOL					WR [2256]	36	23.5	107	56.1	50.2	0.3	792	0.264304	10.7471	145.272	17.5668	8.26966	49.7	1.46		15.49				8.94	11.47	8.52	0.12
[15080][2239]	ALEUTIAN ARC / WESTERN ALEUTIAN ARC / ATTU	ALEUTIAN ARC	INTERMEDIATE		173.18	52.83	SAE			s_SB80-1A [15080]	BASALT [15080]									VOL					WR [15080]	36	23.5	107	56.1	50.2	0.3	792	0.264304	10.7471	145.272	17.5668	8.26966	49.7	1.46		15.49				8.94	11.47	8.52	0.12
[22260]	ALEUTIAN ARC / CENTRAL ALEUTIAN ARC / KANAGA / KANAGA	ALEUTIAN ARC	INTERMEDIATE	KANGA ISLAND XENOLITH LOCALITY	-177.348	51.7693	SAE			s_KAN80-37 [22260]	BASALT [22260]									VOL					WR [22260]	36	28.4	96	55.9	63.4	0.3	763	0.243562	12.5079	145.272	17.5668	8.26966	50.28	0.75		16.1				8.74	9.99	11.19	0.13
[15080]	ALEUTIAN ARC / CENTRAL ALEUTIAN ARC / KANAGA / KANAGA	ALEUTIAN ARC	INTERMEDIATE		-177	52	SAE			s_KAN2 [15080]	NOT GIVEN [15080]									VOL					WR [15080]	36	28.4	96	55.9	63.4	0.3	763	0.243562	12.5079	145.272	17.5668	8.26966	50.28	0.75		16.1				8.74	9.99	11.19	0.13
[2256]	ALEUTIAN ARC / WESTERN ALEUTIAN ARC / ATTU	ALEUTIAN ARC	INTERMEDIATE		173.13	52.94	SAE	0	0	s_1-P/HO925B [2256]	BASALT [2256]									VOL					WR [2256]	36	23.5	107	56.1	50.2	0.3	792	0.264304	10.7471	145.272	17.5668	8.26966	49.37	0.96		18.67				8.84	6.81	9.96	0.13
[2501][23819][15080][14905]	ALEUTIAN ARC / CENTRAL ALEUTIAN ARC / BULDIR / BULDIR	ALEUTIAN ARC	INTERMEDIATE		176	52.4	SAE			s_BUL6B [2501] / s_BI9-6B [14905]	BASALT, CALC-ALKALINE [2501] / ANDESITE, BASALTIC [23819]				QUATERNARY [14905]					VOL					WR [2501]	36	28.4	96	55.9	63.4	0.3	763	0.243562	12.5079	145.272	17.5668	8.26966	52.66	0.65		18.31				6.78	8.78	7.35	0.12
[15080]	ALEUTIAN ARC / CENTRAL ALEUTIAN ARC / KASATOCHI / KASATOCHI	ALEUTIAN ARC	INTERMEDIATE		-175.5	52.17	SAE			s_KAS7A [15080]	BASALT [15080]									VOL					WR [15080]	36	28.4	96	55.9	63.4	0.3	763	0.243562	12.5079	145.272	17.5668	8.26966	49.07	0.66		15.75				8.82	12.52	8.77	0.14
[15080]	ALEUTIAN ARC / CENTRAL ALEUTIAN ARC / ADAK / ADAGDAK	ALEUTIAN ARC	INTERMEDIATE		-176.67	51.83	SAE			s_ADH [15080]	NOT GIVEN [15080]									VOL					WR [15080]	36	28.4	96	55.9	63.4	0.3	763	0.243562	12.5079	145.272	17.5668	8.26966	48.46	0.69		15.14				9.03	11.37	11.83	0.14
[15080]	ALEUTIAN ARC / SECOND ALEUTIAN ARC / UMNAK / OKMOK	ALEUTIAN ARC	INTERMEDIATE		-168.17	53.5	SAE			s_OK4 [15080]	BASALT [15080]									VOL					WR [15080]	36	25.4	105	55.3	64.2	0.3	774	0.243375	12.656	145.272	17.5668	8.26966	48.97	0.72		16.27		2.83	6.24	8.787	12.86	9.62	0.01
[2195][2563]	ALEUTIAN ARC / CENTRAL ALEUTIAN ARC / ADAK / ADAGDAK	ALEUTIAN ARC	INTERMEDIATE		-176.67	51.83	SAE			s_ADAG-81DR [2195]	BASALT [2195]								PHYRIC [2563]	VOL					WR [2195]	36	28.4	96	55.9	63.4	0.3	763	0.243562	12.5079	145.272	17.5668	8.26966	48.46	0.69		15.14			9.03	9.03	11.37	11.83	0.21
[2613]	ALEUTIAN ARC / CENTRAL ALEUTIAN ARC / RAT ISLANDS / KISKA / VEGA BAY FORMATION	ALEUTIAN ARC	INTERMEDIATE		177.423	51.9643	SAE			s_51P65 [2613]	BASALT, OLIVINE [2613]									VOL					WR [2613]	36	28.4	96	55.9	63.4	0.3	763	0.243562	12.5079	145.272	17.5668	8.26966	49.29	0.82		15.64		2.37	6.92	9.053	9.93	10.7	0.15
[2238]	ALEUTIAN ARC / SECOND ALEUTIAN ARC / UMNAK / OKMOK	ALEUTIAN ARC	INTERMEDIATE	FAULT-BOUNDED BLOCK, NORTHEAST CORNER OF THE ISLAND	-168.03	53.37	SAE	1829	1829	s_ID18 [2238]	THOLEIITE [2238]									VOL					WR [2238]	36	25.4	105	55.3	64.2	0.3	774	0.243375	12.656	145.272	17.5668	8.26966	49.16	0.87		17		1.13	8.5	9.517	12.38	8.05	0.18
[2238]	ALEUTIAN ARC / SECOND ALEUTIAN ARC / UMNAK / OKMOK	ALEUTIAN ARC	INTERMEDIATE	FAULT-BOUNDED BLOCK, NORTHEAST CORNER OF THE ISLAND	-168.03	53.37	SAE	1829	1829	s_ID25 [2238]	THOLEIITE [2238]									VOL					WR [2238]	36	25.4	105	55.3	64.2	0.3	774	0.243375	12.656	145.272	17.5668	8.26966	49.33	0.64		17.61		0.99	7.4	8.291	12.22	8.62	0.16
[2238][2578]	ALEUTIAN ARC / SECOND ALEUTIAN ARC / UMNAK / OKMOK	ALEUTIAN ARC	INTERMEDIATE	FAULT-BOUNDED BLOCK, NORTHEAST CORNER OF THE ISLAND	-168.03	53.37	SAE	1829	1829	s_ID16 [2238]	THOLEIITE [2238]									VOL					WR [2238]	36	25.4	105	55.3	64.2	0.3	774	0.243375	12.656	145.272	17.5668	8.26966	48.94	0.7		16.01		1.06	7.95	8.904	10.89	11.42	0.17
[2499]	ALEUTIAN ARC / SECOND ALEUTIAN ARC / UNALASKA	ALEUTIAN ARC	INTERMEDIATE	EIDER POINT, 0.5 MILES SW OF WIDE BAY CONE	-166.67	53.67	SAE			s_54-D-65 [2499]	BASALT [2499]									VOL					WR [2499]	36	25.4	105	55.3	64.2	0.3	774	0.243375	12.656	145.272	17.5668	8.26966	49.6	0.88		16.5		3.2	6.2	9.08	11.6	7.8	0.18
[2499]	ALEUTIAN ARC / SECOND ALEUTIAN ARC / UNALASKA / MAKUSHIN	ALEUTIAN ARC	INTERMEDIATE	2.5 MILES W OF BROAD BAY	-166.67	53.67	SAE			s_54-D-33 [2499]	BASALT, OLIVINE [2499]								PORPHYRITIC [2499]	VOL					WR [2499]	36	25.4	105	55.3	64.2	0.3	774	0.243375	12.656	145.272	17.5668	8.26966	50.8	0.55		16.3		3.2	4.9	7.78	10.9	9.8	0.14
[24809]	ALEUTIAN ARC / WESTERN ALEUTIAN ARC / KRESTA RIDGE	ALEUTIAN ARC	INTERMEDIATE		171.4	52.605	SAQ			s_SO249-DR48-1 [24809]	NOT GIVEN [24809]								PORPHYRIC [24809]	VOL					WR [24809]	36	23.5	107	56.1	50.2	0.3	792	0.264304	10.7471	145.272	17.5668	8.26966	51.13	1.49		17.42				7.52	9.52	7.47	0.16
[24809]	ALEUTIAN ARC / WESTERN ALEUTIAN ARC / KRESTA RIDGE	ALEUTIAN ARC	INTERMEDIATE		172.276	52.282	SAQ			s_SO249-DR49-1 [24809]	NOT GIVEN [24809]								PORPHYRIC [24809]	VOL					WR [24809]	36	23.5	107	56.1	50.2	0.3	792	0.264304	10.7471	145.272	17.5668	8.26966	52.47	0.81		17.86				7.57	9.54	7.01	0.14
[24809]	ALEUTIAN ARC / CENTRAL ALEUTIAN ARC / ADAK CANYON	ALEUTIAN ARC	INTERMEDIATE		-178.245	50.575	SAQ			s_SO249-DR11-1 [24809]	NOT GIVEN [24809]								MICROPORPHYRIC [24809]	VOL					WR [24809]	36	28.4	96	55.9	63.4	0.3	763	0.243562	12.5079	145.272	17.5668	8.26966	52.11	0.81		16.38				7.88	10.6	7.97	0.13
[2216]	ALEUTIAN ARC / CENTRAL ALEUTIAN ARC / SEGUAM / SEGUAM / TURF POINT FORMATION	ALEUTIAN ARC	INTERMEDIATE		-172.25	52.25	SAE			s_B87-37 [2216]	BASALT [2216]			MIDDLE [2216]	PLEISTOCENE [2216]				PORPHYRITIC, INTERGRANULAR GROUNDMASS [2216]	VOL			F		WR [2216]	36	28.4	96	55.9	63.4	0.3	763	0.243562	12.5079	145.272	17.5668	8.26966	51.1	0.8		18.5		6.95	0.41	6.66499	9.3	6.85	0.16
[24809]	ALEUTIAN ARC / WESTERN ALEUTIAN ARC / MURRAY CANYONS	ALEUTIAN ARC	INTERMEDIATE		176.111	51.511	SAQ			s_SO249-DR26-8 [24809]	NOT GIVEN [24809]								PORPHYRIC [24809]	VOL					WR [24809]	36	23.5	107	56.1	50.2	0.3	792	0.264304	10.7471	145.272	17.5668	8.26966	50.2	0.82		16.94				8.22	12.26	8.22	0.13
[4867]	ALEUTIAN ARC / SECOND ALEUTIAN ARC / UNIMAK / FISHER	ALEUTIAN ARC	INTERMEDIATE	PYRO HILL	-164.58	54.75	SAQ			s_FC-57 [4867]	NOT GIVEN [4867]								CUMULATE [4867]	VOL					WR [4867]	36	25.4	105	55.3	64.2	0.3	774	0.243375	12.656	145.272	17.5668	8.26966	48.2	0.7		13.49				8.76	11.71	10.77	0.15
[24809]	ALEUTIAN ARC / WESTERN ALEUTIAN ARC / KRESTA RIDGE	ALEUTIAN ARC	INTERMEDIATE		172.97	52.26	SAQ			s_SO249-DR51-4 [24809]	NOT GIVEN [24809]								APHYRIC [24809]	VOL					WR [24809]	36	23.5	107	56.1	50.2	0.3	792	0.264304	10.7471	145.272	17.5668	8.26966	52.31	1.12		15.08				8.04	10.62	7.98	0.15
[2225]	ALEUTIAN ARC / CENTRAL ALEUTIAN ARC / KANAGA	ALEUTIAN ARC	INTERMEDIATE	SOUTHEASTERN FLANK OF KANATON RIDGE	-177.33	51.75	SAE			s_LAB2 [2225]	BASALT [2225]									VOL					WR [2225]	36	28.4	96	55.9	63.4	0.3	763	0.243562	12.5079	145.272	17.5668	8.26966	53.45	0.62		14.55				9.68	10.18	8.7	0.3
[2556]	ALEUTIAN ARC / CENTRAL ALEUTIAN ARC / KANAGA / KANATON	ALEUTIAN ARC	INTERMEDIATE	400 M THICK SECTION (SERIES IIA) EXPOSED ALONG THE SOUTHEASTERN FLANKS OF KANATON RIDGE	-177.33	51.75	SAE			s_18-1 [2556]	BASALT [2556]									VOL					WR [2556]	36	28.4	96	55.9	63.4	0.3	763	0.243562	12.5079	145.272	17.5668	8.26966	52.2	0.72		14.15			9.93	9.93	9.87	8.75	0.3
[2225]	ALEUTIAN ARC / CENTRAL ALEUTIAN ARC / KANAGA	ALEUTIAN ARC	INTERMEDIATE	SOUTHEASTERN FLANK OF KANATON RIDGE	-177.33	51.75	SAE			s_LAB1 [2225]	BASALT [2225]									VOL					WR [2225]	36	28.4	96	55.9	63.4	0.3	763	0.243562	12.5079	145.272	17.5668	8.26966	52.2	0.72		14.15				9.93	9.87	8.75	0.3
[2565]	ALEUTIAN ARC / CENTRAL ALEUTIAN ARC / SEGUAM / SEGUAM / TURF POINT FORMATION	ALEUTIAN ARC	INTERMEDIATE	WESTERN TURF POINT FORMATION	-172.58	52.27	SAE			s_J87-63 [2565]	BASALT [2565]									VOL					WR [2565]	36	28.4	96	55.9	63.4	0.3	763	0.243562	12.5079	145.272	17.5668	8.26966	51.8	0.63		19		1.87	5.83	7.513	11.3	6.55	0.14
[2611]	ALEUTIAN ARC / CENTRAL ALEUTIAN ARC / BULDIR / BULDIR	ALEUTIAN ARC	INTERMEDIATE	MAIN CONE	176	52.38	SAE			s_47AC27 [2611]	BASALT, OLIVINE [2611]								HOLOCRYSTALLINE [2611]	VOL					WR [2611]	36	28.4	96	55.9	63.4	0.3	763	0.243562	12.5079	145.272	17.5668	8.26966	52.27	0.88		17.08		3.38	4.38	7.422	9.08	7.7	0.12
[2611]	ALEUTIAN ARC / CENTRAL ALEUTIAN ARC / BULDIR / BULDIR	ALEUTIAN ARC	INTERMEDIATE	FLOW, FORMING THE SMALL HILL SOUTH OF KITTIWAKE POND	175.99	52.39	SAE			s_47AC26 [2611]	ANDESITE, OLIVINE [2611]								HOLOCRYSTALLINE [2611]	VOL					WR [2611]	36	28.4	96	55.9	63.4	0.3	763	0.243562	12.5079	145.272	17.5668	8.26966	52.28	0.8		17.69		2.35	4.84	6.955	9.03	7.32	0.13
[24809]	ALEUTIAN ARC / CENTRAL ALEUTIAN ARC / ADAK CANYON	ALEUTIAN ARC	INTERMEDIATE		-177.134	51.34	SAQ			s_SO249-DR9-21 [24809]	NOT GIVEN [24809]								PORPHYRIC [24809]	VOL					WR [24809]	36	28.4	96	55.9	63.4	0.3	763	0.243562	12.5079	145.272	17.5668	8.26966	49.82	0.75		18.87				7.75	12.46	6.71	0.13
[2565]	ALEUTIAN ARC / CENTRAL ALEUTIAN ARC / SEGUAM / SEGUAM / TURF POINT FORMATION	ALEUTIAN ARC	INTERMEDIATE	EASTERN TURF POINT FORMATION	-172.31	52.29	SAE			s_B87-30 [2565]	BASALT [2565]									VOL					WR [2565]	36	28.4	96	55.9	63.4	0.3	763	0.243562	12.5079	145.272	17.5668	8.26966	52.9	0.67		19.6		0.84	5.48	6.236	11.6	7.55	0.16
[2216]	ALEUTIAN ARC / CENTRAL ALEUTIAN ARC / SEGUAM / SEGUAM / TURF POINT FORMATION	ALEUTIAN ARC	INTERMEDIATE		-172.25	52.25	SAE			s_B87-29 [2216]	BASALT [2216]			MIDDLE [2216]	PLEISTOCENE [2216]				PORPHYRITIC, INTERGRANULAR GROUNDMASS [2216]	VOL			F		WR [2216]	36	28.4	96	55.9	63.4	0.3	763	0.243562	12.5079	145.272	17.5668	8.26966	51.5	0.67		18.3		2.5	4.79	7.04	11.3	7.14	0.14
[2565]	ALEUTIAN ARC / CENTRAL ALEUTIAN ARC / SEGUAM / SEGUAM / TURF POINT FORMATION	ALEUTIAN ARC	INTERMEDIATE	EASTERN TURF POINT FORMATION	-172.31	52.29	SAE			s_J87-36 [2565]	BASALT [2565]									VOL					WR [2565]	36	28.4	96	55.9	63.4	0.3	763	0.243562	12.5079	145.272	17.5668	8.26966	51.1	0.62		18.2		1.55	5.76	7.155	11.5	8.01	0.14
[2501]	ALEUTIAN ARC / CENTRAL ALEUTIAN ARC / KASATOCHI / KASATOCHI	ALEUTIAN ARC	INTERMEDIATE		-175.5	52.17	SAE			s_KAS7-1 [2501]	BASALT [2501]									VOL					WR [2501]	36	28.4	96	55.9	63.4	0.3	763	0.243562	12.5079	145.272	17.5668	8.26966	49.17	0.68		16.06				9.01	12.63	9.06	0.17
[2619]	ALEUTIAN ARC / CENTRAL ALEUTIAN ARC / RAT ISLANDS / LITTLE SITKIN	ALEUTIAN ARC	INTERMEDIATE	WILLIWAW COVE	178.5	51.97	SAE			s_1 [2619]	BASALT [2619]									VOL					WR [2619]	36	28.4	96	55.9	63.4	0.3	763	0.243562	12.5079	145.272	17.5668	8.26966	52.74	0.57		11.99		1.9	6.72	8.43	12.49	11.02	0.17
[14898]	ALEUTIAN ARC / CENTRAL ALEUTIAN ARC / SEGUAM	ALEUTIAN ARC	INTERMEDIATE		-172.486	52.3082	SAE	625	625	s_SEG-0706 [14898]	NOT GIVEN [14898]									VOL					WR [14898]	36	28.4	96	55.9	63.4	0.3	763	0.243562	12.5079	145.272	17.5668	8.26966	50.21	0.63		19.19				7.54942	10.73	6.65	0.14
[2201]	ALEUTIAN ARC / SECOND ALEUTIAN ARC / UMNAK	ALEUTIAN ARC	INTERMEDIATE	NORTHEASTERN UMNAK	-168.03	53.37	SAE			s_4G [2201]	NOT GIVEN [2201]								PORPHYRITIC [2201]	VOL					WR [2201]	36	25.4	105	55.3	64.2	0.3	774	0.243375	12.656	145.272	17.5668	8.26966	50.9	1.1		14.7		4.3		7.5	11.2	6.4
[2499]	ALEUTIAN ARC / SECOND ALEUTIAN ARC / UNALASKA / MAKUSHIN	ALEUTIAN ARC	INTERMEDIATE	1 MILE W OF WIDE BAY CONE	-166.67	53.67	SAE			s_54-D-62 [2499]	BASALT, FELDSPAR [2499]								PORPHYRITIC [2499]	VOL					WR [2499]	36	25.4	105	55.3	64.2	0.3	774	0.243375	12.656	145.272	17.5668	8.26966	50.33	0.86		17.96		2.59	6.35	8.681	10.44	7.24	0.17
[2500]	ALEUTIAN ARC / SECOND ALEUTIAN ARC / UNALASKA / MAKUSHIN	ALEUTIAN ARC	INTERMEDIATE	MAKUSHIN VOLCANIC FIELD	-166.67	53.67	SAE			s_MK21 [2500]	BASALT [2500]									VOL					WR [2500]	36	25.4	105	55.3	64.2	0.3	774	0.243375	12.656	145.272	17.5668	8.26966	49.97	0.77		15.64				9.55	10.22	9.97	0.16
[14898]	ALEUTIAN ARC / SECOND ALEUTIAN ARC / UNALASKA / MAKUSHIN	ALEUTIAN ARC	INTERMEDIATE	PAKUSHIN CINDER CONE	-166.579	53.4917	SAE	668	668	s_05EHPK-54 [14898]	NOT GIVEN [14898]									VOL					WR [14898]	36	25.4	105	55.3	64.2	0.3	774	0.243375	12.656	145.272	17.5668	8.26966	52.2191	0.649284		14.0218				8.75414	10.8815	10.3094	0.173983
[2500]	ALEUTIAN ARC / SECOND ALEUTIAN ARC / UNALASKA / MAKUSHIN	ALEUTIAN ARC	INTERMEDIATE	MAKUSHIN VOLCANIC FIELD	-166.67	53.67	SAE			s_MK25 [2500]	BASALT [2500]									VOL					WR [2500]	36	25.4	105	55.3	64.2	0.3	774	0.243375	12.656	145.272	17.5668	8.26966	51.18	0.63		15.25				8.81	9.84	10.55	0.15
[2500][2209]	ALEUTIAN ARC / SECOND ALEUTIAN ARC / UNALASKA / MAKUSHIN	ALEUTIAN ARC	INTERMEDIATE	MAKUSHIN VOLCANIC FIELD	-166.67	53.67	SAE			s_MK7 [2500] / s_MK-7 [2209]	BASALT [2500]									VOL					WR [2500]	36	25.4	105	55.3	64.2	0.3	774	0.243375	12.656	145.272	17.5668	8.26966	50.85	0.6		14.24				8.77	11.12	10.98	0.16
[13860]	ANDEAN ARC / CENTRAL ANDEAN VOLCANIC ZONE / ARGENTINA	CENTRAL ANDEAN (Peru-north Chile)	CONTINENTAL	NE PUNA REGION OF ARGENTINA, TANQUE RANGE	-66.4	-23.2	SAE			s_BT34 [13860]	BASALT [13860]									VOL					WR [13860]	39.5	17.8	132	46.2	79	0.2	875	0.334161	14.2553	70.1067	9.64125	7.27154	49.29	1.18		16.09				9.31	9.68	9.28	0.19
[13695]	ANDEAN ARC / CENTRAL ANDEAN VOLCANIC ZONE / ARGENTINA / HUYALILLAS FORMATION	CENTRAL ANDEAN (Peru-north Chile)	CONTINENTAL	SEGESTROM	-69.1	-27.0833	SAE			s_CO320C [13695]	BASALT [13695]				MIOCENE [13695]					VOL					WR [13695]	39.5	13.3	126	42.8	77.4	0.2	861	0.32539	13.6	70.1067	9.64125	7.27154	49.18	1.29		15.32				9.64	10.18	9.09	0.14
[19416]	ANDEAN ARC / CENTRAL ANDEAN VOLCANIC ZONE / CHILE	CENTRAL ANDEAN (Peru-north Chile)	CONTINENTAL	LA ESCONDIDA	-69.05	-24.2	SAE			s_IM72 [19416]	ANDESITE, BASALTIC [19416]									VOL					WR [19416]	39.5	13.3	126	42.8	77.4	0.2	861	0.32539	13.6	70.1067	9.64125	7.27154	53.06	0.69		17.79				7.19	7.55	6.1	0.16
[7358]	ANDEAN ARC / CENTRAL ANDEAN VOLCANIC ZONE / CHILE	CENTRAL ANDEAN (Peru-north Chile)	CONTINENTAL	COASTAL CORDILLERA SOUTH OF ANTOFAGASTA	-70.5	-23.8	SAE			s_AS10 [7358]	NOT GIVEN [7358]									VOL					WR [7358]	39.5	17.8	132	46.2	79	0.2	875	0.334161	14.2553	70.1067	9.64125	7.27154	52.05	0.7		18.56				7.53	9.94	6.56	0.14
[13695]	ANDEAN ARC / CENTRAL ANDEAN VOLCANIC ZONE / BOLIVIA / CERRO COLORADO / TACAZA FORMATION	CENTRAL ANDEAN (Peru-north Chile)	CONTINENTAL		-68.08	-21.09	SAE			s_CCO-01 [13695]	BASALT [13695]				OLIGOCENE [13695]					VOL					WR [13695]	39.5	17.8	132	46.2	79	0.2	875	0.334161	14.2553	70.1067	9.64125	7.27154	51.06	0.925		15.47		3.05	5.97	8.715	9.17	9.06	0.152
[4350][11951][4435]	ANDEAN ARC / CENTRAL ANDEAN VOLCANIC ZONE / PERU / CERRO CORONADO	CENTRAL ANDEAN (Peru-north Chile)	CONTINENTAL	S FLANK OF CERRO CORONADO, 6 KM NW OF PUNO	-70.08	-15.8167	SAE			s_151284-4 [4350] / s_PU-02-01 [11951]	ANDESITE, BASALTIC [4350] / SHOSHONITE [4435]				POSTGLACIAL [4350]					VOL					WR [4350]	39.5	13.4	117	42.1	65.1	0.4	861	0.34042	23.9343	70.1067	9.64125	7.27154	51.54	0.83		17.58				8.04	9.86	7.47	0.15
[7358]	ANDEAN ARC / CENTRAL ANDEAN VOLCANIC ZONE / CHILE	CENTRAL ANDEAN (Peru-north Chile)	CONTINENTAL	COASTAL CORDILLERA SOUTH OF ANTOFAGASTA	-70.5	-23.8	SAE			s_KU188 [7358]	NOT GIVEN [7358]									VOL					WR [7358]	39.5	17.8	132	46.2	79	0.2	875	0.334161	14.2553	70.1067	9.64125	7.27154	52.89	0.8		17.52				7.33	7.64	8	0.13
[13695]	ANDEAN ARC / CENTRAL ANDEAN VOLCANIC ZONE / BOLIVIA / TACAZA FORMATION	CENTRAL ANDEAN (Peru-north Chile)	CONTINENTAL	CHIGUANA	-67.97	-21.06	SAE			s_7/91-08 [13695]	BASALT [13695]				OLIGOCENE [13695]					VOL					WR [13695]	39.5	17.8	132	46.2	79	0.2	875	0.334161	14.2553	70.1067	9.64125	7.27154	53.4	0.991		15.35		2.05	6.41	8.255	7.02	7.94	0.142
[11725]	ANDEAN ARC / CENTRAL ANDEAN VOLCANIC ZONE / CHILE / CERRO COLORADO	CENTRAL ANDEAN (Peru-north Chile)	CONTINENTAL	E EST. ABAROA, ALTIPLANO SW OF SALAR DE UYUNI	-68.0666	-21.1	SAE			s_CCO-1 BOMB [11725]	NOT GIVEN [11725]				NEOGENE [11725]					VOL					WR [11725]	39.5	17.8	132	46.2	79	0.2	875	0.334161	14.2553	70.1067	9.64125	7.27154	51.06	0.93		15.47		3.05	5.97	8.715	9.17	9.06	0.15
[24673]	ANDEAN ARC / CENTRAL ANDEAN VOLCANIC ZONE / CHILE / CERRO OVERO MAAR	CENTRAL ANDEAN (Peru-north Chile)	CONTINENTAL		-67.6667	-23.35	SAE			s_CO 33 [24673]	ANDESITE [24673]				CENOZOIC [24673]					VOL					WR [24673]	39.5	17.8	132	46.2	79	0.2	875	0.334161	14.2553	70.1067	9.64125	7.27154	52.6889	0.928424		16.4565				8.23697	8.7044	7.82576	0.126949
[17669]	ANDEAN ARC / CENTRAL ANDEAN VOLCANIC ZONE / ARGENTINA	CENTRAL ANDEAN (Peru-north Chile)	CONTINENTAL	SOUTHERN PUNA PLATEAU, BACK-ARC MAFIC SUITE	-67.538	-25.974	SAE			s_RAN1 [17669]	ANDESITE, BASALTIC [17669]									VOL					WR [17669]	39.5	13.3	126	42.8	77.4	0.2	861	0.32539	13.6	70.1067	9.64125	7.27154	53.6	1.02		14.1		1.61	5.83	7.279	7.53	9.72	0.13
[4006]	ANDEAN ARC / CENTRAL ANDEAN VOLCANIC ZONE / ARGENTINA / ANTOFALLA VOLCANIC COMPLEX	CENTRAL ANDEAN (Peru-north Chile)	CONTINENTAL	PENINSULA	-67.67	-25.93	SAE			s_AN-45 [4006]	NOT GIVEN [4006]									VOL					WR [4006]	39.5	13.3	126	42.8	77.4	0.2	861	0.32539	13.6	70.1067	9.64125	7.27154	52.6	1.15		14.3		8.33		7.49699	7.9	9.34	0.14
[9665]	ANDEAN ARC / CENTRAL ANDEAN VOLCANIC ZONE / CHILE / OFICINA VIZ FORMATION	CENTRAL ANDEAN (Peru-north Chile)	CONTINENTAL	OFICINA VIZ AREA, SE OF IQUIQUE	-69.9	-20.4	SAE			s_VZ8 [9665]	BASALT [9665]									VOL					WR [9665]	39.5	17.8	132	46.2	79	0.2	875	0.334161	14.2553	70.1067	9.64125	7.27154	48.4	0.7		18.7		2.76	4.97	7.454	8.1	7.47	0.15
[3878][4006]	ANDEAN ARC / CENTRAL ANDEAN VOLCANIC ZONE / ARGENTINA / ANTOFALLA VOLCANIC COMPLEX	CENTRAL ANDEAN (Peru-north Chile)	CONTINENTAL	ANTOFAGASTA DE LA SIERRA VALLEY	-67.4	-26.18	SAE			s_AN-187 [3878]	NOT GIVEN [3878]									VOL					WR [3878]	39.5	13.3	126	42.8	77.4	0.2	861	0.32539	13.6	70.1067	9.64125	7.27154	53.77	1.28		16.1		8.79		7.91	7.71	7.41	0.13
[17669]	ANDEAN ARC / CENTRAL ANDEAN VOLCANIC ZONE / ARGENTINA	CENTRAL ANDEAN (Peru-north Chile)	CONTINENTAL	SOUTHERN PUNA PLATEAU, BACK-ARC MAFIC SUITE	-67.543	-25.992	SAE			s_RAN2 [17669]	ANDESITE, BASALTIC [17669]									VOL					WR [17669]	39.5	13.3	126	42.8	77.4	0.2	861	0.32539	13.6	70.1067	9.64125	7.27154	53.2	1.12		14.7		1.63	5.93	7.397	7.3	9.3	0.13
[9154]	ANDEAN ARC / CENTRAL ANDEAN VOLCANIC ZONE / ARGENTINA / ANTOFALLA VOLCANIC COMPLEX	CENTRAL ANDEAN (Peru-north Chile)	CONTINENTAL	QUATERNARY CINDER CONE	-68.0622	-25.6128	SAE			s_AR228 [9154]	ANDESITE, BASALTIC [9154]									VOL					WR [9154]	39.5	13.3	126	42.8	77.4	0.2	861	0.32539	13.6	70.1067	9.64125	7.27154	53.15	1.1		15.51		8.81		7.92899	8	8.07	0.13
[19416]	ANDEAN ARC / CENTRAL ANDEAN VOLCANIC ZONE / CHILE	CENTRAL ANDEAN (Peru-north Chile)	CONTINENTAL	LA ESCONDIDA	-69.05	-24.2	SAE			s_IM96 [19416]	ANDESITE, BASALTIC [19416]									VOL					WR [19416]	39.5	13.3	126	42.8	77.4	0.2	861	0.32539	13.6	70.1067	9.64125	7.27154	52.82	0.97		17.6				7.29	6.86	6.34	0.15
[3992]	ANDEAN ARC / CENTRAL ANDEAN VOLCANIC ZONE / CHILE / CERRO OVERO MAAR	CENTRAL ANDEAN (Peru-north Chile)	CONTINENTAL		-67.6667	-23.35	SAE			s_OVERO-2 [3992]	NOT GIVEN [3992]									VOL					WR [3992]	39.5	17.8	132	46.2	79	0.2	875	0.334161	14.2553	70.1067	9.64125	7.27154	53.86	0.97		15.66				7.39	7.63	7.5	0.12
[17669]	ANDEAN ARC / CENTRAL ANDEAN VOLCANIC ZONE / ARGENTINA	CENTRAL ANDEAN (Peru-north Chile)	CONTINENTAL	SOUTHERN PUNA PLATEAU, BACK-ARC MAFIC SUITE	-67.489	-25.926	SAE			s_SAF206 [17669]	ANDESITE, BASALTIC [17669]									VOL					WR [17669]	39.5	13.3	126	42.8	77.4	0.2	861	0.32539	13.6	70.1067	9.64125	7.27154	53	1.2		16.1		2.4	5.4	7.56	7.8	7.4	0.13
[21870]	ANDEAN ARC / CENTRAL ANDEAN VOLCANIC ZONE / ARGENTINA	CENTRAL ANDEAN (Peru-north Chile)	CONTINENTAL	NORTHERN PUNA PLATEAU, TROPAPETE	-66.966	-23.618	SAE			s_R11-14 [21870]	ANDESITE, BASALTIC [21870]									VOL					WR [21870]	39.5	17.8	132	46.2	79	0.2	875	0.334161	14.2553	70.1067	9.64125	7.27154	53.6	1.3		17				8.7	7.4	7.3	0.1
[17669]	ANDEAN ARC / CENTRAL ANDEAN VOLCANIC ZONE / ARGENTINA	CENTRAL ANDEAN (Peru-north Chile)	CONTINENTAL	SOUTHERN PUNA PLATEAU, BACK-ARC MAFIC SUITE	-67.416	-25.868	SAE			s_SAF201 [17669]	ANDESITE, BASALTIC [17669]									VOL					WR [17669]	39.5	13.3	126	42.8	77.4	0.2	861	0.32539	13.6	70.1067	9.64125	7.27154	53.1	1.14		15.7		1.99	5.8	7.591	7.7	7.54	0.13
[4006]	ANDEAN ARC / CENTRAL ANDEAN VOLCANIC ZONE / ARGENTINA / ANTOFALLA VOLCANIC COMPLEX	CENTRAL ANDEAN (Peru-north Chile)	CONTINENTAL	PENINSULA	-67.63	-26	SAE			s_AN-32 [4006]	NOT GIVEN [4006]									VOL					WR [4006]	39.5	13.3	126	42.8	77.4	0.2	861	0.32539	13.6	70.1067	9.64125	7.27154	52.6	1.25		14.8		8.41		7.56899	7.32	8.7	0.14
[4006]	ANDEAN ARC / CENTRAL ANDEAN VOLCANIC ZONE / ARGENTINA / ANTOFALLA VOLCANIC COMPLEX	CENTRAL ANDEAN (Peru-north Chile)	CONTINENTAL	PENINSULA	-67.63	-26	SAE			s_AN-31 [4006]	NOT GIVEN [4006]									VOL					WR [4006]	39.5	13.3	126	42.8	77.4	0.2	861	0.32539	13.6	70.1067	9.64125	7.27154	53.5	1.23		15.3		8.02		7.21799	7.62	7.27	0.13
[11725]	ANDEAN ARC / CENTRAL ANDEAN VOLCANIC ZONE / BOLIVIA / SALAR DE CHIGUANA	CENTRAL ANDEAN (Peru-north Chile)	CONTINENTAL	ALTIPLANO SW OF SALAR DE UYUNI	-67.9583	-21.05	SAE			s_7/91-8 [11725]	NOT GIVEN [11725]				NEOGENE [11725]					VOL					WR [11725]	39.5	17.8	132	46.2	79	0.2	875	0.334161	14.2553	70.1067	9.64125	7.27154	53.4	0.99		15.35		2.05	6.41	8.255	7.02	7.94	0.14
[17669][24044]	ANDEAN ARC / CENTRAL ANDEAN VOLCANIC ZONE / ARGENTINA	CENTRAL ANDEAN (Peru-north Chile)	CONTINENTAL	SOUTHERN PUNA PLATEAU, BACK-ARC MAFIC SUITE	-67.052	-25.265	SAE			s_SAF215 [17669]	ANDESITE, BASALTIC [17669] / NOT GIVEN [24044]									VOL					WR [17669]	39.5	13.3	126	42.8	77.4	0.2	861	0.32539	13.6	70.1067	9.64125	7.27154	52.9	1.18		15.6		1.7	5.93	7.46	7.58	7.97	0.12
[9665]	ANDEAN ARC / CENTRAL ANDEAN VOLCANIC ZONE / CHILE / EL GODO FORMATION	CENTRAL ANDEAN (Peru-north Chile)	CONTINENTAL	COAST, S OF IQUIQUE	-70	-20.3	SAE			s_K28 [9665]	ANDESITE, BASALTIC [9665]									VOL					WR [9665]	39.5	17.8	132	46.2	79	0.2	875	0.334161	14.2553	70.1067	9.64125	7.27154	52.9	0.5		16.1		2.33	3.95	6.047	6.43	7.53	0.15
[4006]	ANDEAN ARC / CENTRAL ANDEAN VOLCANIC ZONE / ARGENTINA / ANTOFALLA VOLCANIC COMPLEX	CENTRAL ANDEAN (Peru-north Chile)	CONTINENTAL	S END OF SALAR DE ANTOFALLA	-68.08	-26.42	SAE			s_AN-73 [4006]	NOT GIVEN [4006]									VOL					WR [4006]	39.5	13.3	126	42.8	77.4	0.2	861	0.32539	13.6	70.1067	9.64125	7.27154	52.2	1.14		15.4		8.28		7.45199	8.04	7.99	0.13
[21870]	ANDEAN ARC / CENTRAL ANDEAN VOLCANIC ZONE / ARGENTINA	CENTRAL ANDEAN (Peru-north Chile)	CONTINENTAL	NORTHERN PUNA PLATEAU, EL TORO	-66.722	-23.107	SAE			s_CN09-59 [21870]	ANDESITE, BASALTIC [21870]									VOL					WR [21870]	39.5	17.8	132	46.2	79	0.2	875	0.334161	14.2553	70.1067	9.64125	7.27154	54	1.4		15.4				9	7.5	7.5	0.1
[4006]	ANDEAN ARC / CENTRAL ANDEAN VOLCANIC ZONE / ARGENTINA / ANTOFALLA VOLCANIC COMPLEX	CENTRAL ANDEAN (Peru-north Chile)	CONTINENTAL	PENINSULA	-67.65	-25.88	SAE			s_AN-28 [4006]	NOT GIVEN [4006]									VOL					WR [4006]	39.5	13.3	126	42.8	77.4	0.2	861	0.32539	13.6	70.1067	9.64125	7.27154	52.2	1.31		15.8		8.61		7.74899	7.93	7.18	0.13
[17669]	ANDEAN ARC / CENTRAL ANDEAN VOLCANIC ZONE / ARGENTINA	CENTRAL ANDEAN (Peru-north Chile)	CONTINENTAL	SOUTHERN PUNA PLATEAU, BACK-ARC MAFIC SUITE	-67.428	-26.457	SAE			s_RAN8A [17669]	BASALT [17669]									VOL					WR [17669]	39.5	13.3	126	42.8	77.4	0.2	861	0.32539	13.6	70.1067	9.64125	7.27154	51.2	1.42		15.9		1.45	6.53	7.835	8.18	7.29	0.13
[4006]	ANDEAN ARC / CENTRAL ANDEAN VOLCANIC ZONE / ARGENTINA / ANTOFALLA VOLCANIC COMPLEX	CENTRAL ANDEAN (Peru-north Chile)	CONTINENTAL	S END OF SALAR DE ANTOFALLA	-67.58	-25.82	SAE			s_AN-74 [4006]	NOT GIVEN [4006]									VOL					WR [4006]	39.5	13.3	126	42.8	77.4	0.2	861	0.32539	13.6	70.1067	9.64125	7.27154	52	1.17		15.8		8.77		7.89299	8.17	7.06	0.13
[17669][24044]	ANDEAN ARC / CENTRAL ANDEAN VOLCANIC ZONE / ARGENTINA	CENTRAL ANDEAN (Peru-north Chile)	CONTINENTAL	SOUTHERN PUNA PLATEAU, BACK-ARC MAFIC SUITE	-67.436	-25.87	SAE			s_SAF202 [17669]	ANDESITE, BASALTIC [17669] / NOT GIVEN [24044]									VOL					WR [17669]	39.5	13.3	126	42.8	77.4	0.2	861	0.32539	13.6	70.1067	9.64125	7.27154	53.5	1.28		15.8		1.43	6.51	7.797	7.52	7.22	0.13
[10163]	ANDEAN ARC / CENTRAL ANDEAN VOLCANIC ZONE / PERU / HUAMBO VOLCANIC FIELD	CENTRAL ANDEAN (Peru-north Chile)	CONTINENTAL	C TURURUMA	-72	-15.17	SAE			s_VOL6 [10163]	ANDESITE, BASALTIC [10163]									VOL					WR [10163]	39.5	13.4	117	42.1	65.1	0.4	861	0.34042	23.9343	70.1067	9.64125	7.27154	51.43	1.21		16.71				8.13	8.72	7.3	0.12
[17669][24044]	ANDEAN ARC / CENTRAL ANDEAN VOLCANIC ZONE / ARGENTINA / SALAR DE ANTOFALLA	CENTRAL ANDEAN (Peru-north Chile)	CONTINENTAL	SOUTHERN PUNA PLATEAU, S SALAR DE ANTOFALLA	-68.071	-26.372	SAE			s_CO99 [17669]	ANDESITE, BASALTIC [17669] / NOT GIVEN [24044]									VOL					WR [17669]	39.5	13.3	126	42.8	77.4	0.2	861	0.32539	13.6	70.1067	9.64125	7.27154	52.2	1.16		16.1		1.83	5.68	7.327	7.91	6.94	0.13
[13127]	ANDEAN ARC / CENTRAL ANDEAN VOLCANIC ZONE / CHILE	CENTRAL ANDEAN (Peru-north Chile)	CONTINENTAL	NE OF LAGUNA LOS APAREJOS	-68.339	-27.629	SAE	4547	4547	s_CO 24 [13127]	BASALT [13127]									VOL					WR [13127]	39.5	13.3	126	42.8	77.4	0.2	861	0.32539	13.6	70.1067	9.64125	7.27154	53.25	1.04		15.33				7.8	8.02	8.37	0.13
[17669][24044]	ANDEAN ARC / CENTRAL ANDEAN VOLCANIC ZONE / ARGENTINA	CENTRAL ANDEAN (Peru-north Chile)	CONTINENTAL	SOUTHERN PUNA PLATEAU, BACK-ARC MAFIC SUITE	-67.375	-26.357	SAE			s_SAF220 [17669]	BASALT [17669] / NOT GIVEN [24044]									VOL					WR [17669]	39.5	13.3	126	42.8	77.4	0.2	861	0.32539	13.6	70.1067	9.64125	7.27154	51.3	1.42		15.3		2.14	5.98	7.906	7.81	8.48	0.13
[17669]	ANDEAN ARC / CENTRAL ANDEAN VOLCANIC ZONE / ARGENTINA	CENTRAL ANDEAN (Peru-north Chile)	CONTINENTAL	SOUTHERN PUNA PLATEAU, BACK-ARC MAFIC SUITE	-67.423	-26.117	SAE			s_RAN3 [17669]	ANDESITE, BASALTIC [17669]									VOL					WR [17669]	39.5	13.3	126	42.8	77.4	0.2	861	0.32539	13.6	70.1067	9.64125	7.27154	53.5	1.4		16.2		1.55	5.88	7.275	6.91	6.97	0.12
[17669]	ANDEAN ARC / CENTRAL ANDEAN VOLCANIC ZONE / ARGENTINA	CENTRAL ANDEAN (Peru-north Chile)	CONTINENTAL	SOUTHERN PUNA PLATEAU, BACK-ARC MAFIC SUITE	-67.048	-25.245	SAE			s_SAF217 [17669]	ANDESITE, BASALTIC [17669]									VOL					WR [17669]	39.5	13.3	126	42.8	77.4	0.2	861	0.32539	13.6	70.1067	9.64125	7.27154	53.2	1.13		15.6		1.73	5.63	7.187	7.8	7.62	0.12
[17669][24044]	ANDEAN ARC / CENTRAL ANDEAN VOLCANIC ZONE / ARGENTINA	CENTRAL ANDEAN (Peru-north Chile)	CONTINENTAL	SOUTHERN PUNA PLATEAU, BACK-ARC MAFIC SUITE	-67.409	-26.293	SAE			s_RAN5A [17669]	BASALT [17669] / NOT GIVEN [24044]									VOL					WR [17669]	39.5	13.3	126	42.8	77.4	0.2	861	0.32539	13.6	70.1067	9.64125	7.27154	51.7	1.38		14.9		1.93	5.83	7.567	7.9	9.02	0.14
[25791]	ANDEAN ARC / CENTRAL ANDEAN VOLCANIC ZONE / ARGENTINA / PEINADO	CENTRAL ANDEAN (Peru-north Chile)	CONTINENTAL	LOWER	-68.1405	-26.5832	SAE			s_PE02 [25791]	TRACHYANDESITE, BASALTIC [25791]				QUATERNARY [25791]					VOL					WR [25791]	39.5	13.3	126	42.8	77.4	0.2	861	0.32539	13.6	70.1067	9.64125	7.27154	51.96	1.38		15.56	0.045			8.04	8.36	7.78	0.14
[17669][24044]	ANDEAN ARC / CENTRAL ANDEAN VOLCANIC ZONE / ARGENTINA	CENTRAL ANDEAN (Peru-north Chile)	CONTINENTAL	SOUTHERN PUNA PLATEAU, BACK-ARC MAFIC SUITE	-67.385	-26.334	SAE			s_RAN6 [17669]	BASALT [17669] / NOT GIVEN [24044]									VOL					WR [17669]	39.5	13.3	126	42.8	77.4	0.2	861	0.32539	13.6	70.1067	9.64125	7.27154	51.5	1.32		15.2		2.34	5.55	7.656	8.17	9	0.13
[26107]	ANDEAN ARC / CENTRAL ANDEAN VOLCANIC ZONE / CHILE / MARICUNGA VOLCANIC BELT	CENTRAL ANDEAN (Peru-north Chile)	CONTINENTAL	LOS APAREJOS	-68.339	-27.629	SAE			s_CO24 [26107]	ANDESITE, BASALTIC [26107]				MIOCENE [26107]					VOL					WR [26107]	39.5	13.3	126	42.8	77.4	0.2	861	0.32539	13.6	70.1067	9.64125	7.27154	53.25	1.04		15.33				7.8	8.02	8.37	0.13
[24294]	ANDEAN ARC / CENTRAL ANDEAN VOLCANIC ZONE / ARGENTINA	CENTRAL ANDEAN (Peru-north Chile)	CONTINENTAL	NORTHERN PUNA PLATEAU, CAMPO NEGRO	-66.648	-23.061	SAE			s_CN09-05 [24294]	ANDESITE [24294]				NEOGENE [24294]				PILOTAXITIC [24294]	VOL					WR [24294]	39.5	17.8	132	46.2	79	0.2	875	0.334161	14.2553	70.1067	9.64125	7.27154	51.02	2.24		15.63				8.52	7.96	8.99	0.11
[4006]	ANDEAN ARC / CENTRAL ANDEAN VOLCANIC ZONE / ARGENTINA / ANTOFALLA VOLCANIC COMPLEX	CENTRAL ANDEAN (Peru-north Chile)	CONTINENTAL	S END OF SALAR DE ANTOFALLA	-68.08	-26.88	SAE			s_AN-71 [4006]	NOT GIVEN [4006]									VOL					WR [4006]	39.5	13.3	126	42.8	77.4	0.2	861	0.32539	13.6	70.1067	9.64125	7.27154	53.1	1.14		15.6		8.11		7.29899	7.6	7.41	0.13
[9154]	ANDEAN ARC / CENTRAL ANDEAN VOLCANIC ZONE / ARGENTINA / ANTOFALLA VOLCANIC COMPLEX	CENTRAL ANDEAN (Peru-north Chile)	CONTINENTAL	QUATERNARY CINDER CONE	-68.0619	-25.6064	SAE			s_AR227 [9154]	ANDESITE, BASALTIC [9154]									VOL					WR [9154]	39.5	13.3	126	42.8	77.4	0.2	861	0.32539	13.6	70.1067	9.64125	7.27154	52.54	1.09		15.51		8.64		7.77599	8.21	7.75	0.13
[17669][24044]	ANDEAN ARC / CENTRAL ANDEAN VOLCANIC ZONE / ARGENTINA	CENTRAL ANDEAN (Peru-north Chile)	CONTINENTAL	SOUTHERN PUNA PLATEAU, BACK-ARC MAFIC SUITE	-67.372	-26.363	SAE			s_RAN7 [17669]	BASALT [17669] / NOT GIVEN [24044]									VOL					WR [17669]	39.5	13.3	126	42.8	77.4	0.2	861	0.32539	13.6	70.1067	9.64125	7.27154	51.5	1.41		15.2		2.07	6.01	7.873	7.69	8.83	0.13
[9154]	ANDEAN ARC / CENTRAL ANDEAN VOLCANIC ZONE / ARGENTINA / ANTOFALLA VOLCANIC COMPLEX	CENTRAL ANDEAN (Peru-north Chile)	CONTINENTAL	CONITO	-67.8507	-25.4996	SAE			s_AR267 [9154]	ANDESITE, BASALTIC [9154]									VOL					WR [9154]	39.5	13.3	126	42.8	77.4	0.2	861	0.32539	13.6	70.1067	9.64125	7.27154	53.69	1.07		16.09		9		8.09999	8.25	6.83	0.14
[11725]	ANDEAN ARC / CENTRAL ANDEAN VOLCANIC ZONE / BOLIVIA	CENTRAL ANDEAN (Peru-north Chile)	CONTINENTAL	NEKHE KKOTA, CENTRAL ALTIPLANO	-67.4516	-19.4833	SAE			s_MAAR-1, BOMB C [11725]	NOT GIVEN [11725]				NEOGENE [11725]					VOL					WR [11725]	39.5	17.8	132	46.2	79	0.2	875	0.334161	14.2553	70.1067	9.64125	7.27154	52.85	1.44		15.88		8.6		7.73999	8.23	7.02	0.15
[4006][3878]	ANDEAN ARC / CENTRAL ANDEAN VOLCANIC ZONE / ARGENTINA / ANTOFALLA VOLCANIC COMPLEX	CENTRAL ANDEAN (Peru-north Chile)	CONTINENTAL	PENINSULA	-67.67	-25.93	SAE			s_AN-44 [4006]	NOT GIVEN [4006]									VOL					WR [4006]	39.5	13.3	126	42.8	77.4	0.2	861	0.32539	13.6	70.1067	9.64125	7.27154	49.7	1.55		14.8		9.23		8.31	9.16	8.66	0.15
[21870]	ANDEAN ARC / CENTRAL ANDEAN VOLCANIC ZONE / ARGENTINA	CENTRAL ANDEAN (Peru-north Chile)	CONTINENTAL	NORTHERN PUNA PLATEAU, CERRO MORADO	-66.69	-22.812	SAE			s_CM04-33A [21870]	ANDESITE, BASALTIC [21870]									VOL					WR [21870]	39.5	17.8	132	46.2	79	0.2	875	0.334161	14.2553	70.1067	9.64125	7.27154	53.4	1.4		15.8				8.4	7.9	7.1	0.1
[17669][24044]	ANDEAN ARC / CENTRAL ANDEAN VOLCANIC ZONE / ARGENTINA	CENTRAL ANDEAN (Peru-north Chile)	CONTINENTAL	SOUTHERN PUNA PLATEAU, BACK-ARC MAFIC SUITE	-67.246	-26.707	SAE			s_RAN9 [17669]	BASALT [17669] / NOT GIVEN [24044]									VOL					WR [17669]	39.5	13.3	126	42.8	77.4	0.2	861	0.32539	13.6	70.1067	9.64125	7.27154	50.2	1.22		14.7		4.75	3.72	7.995	8.87	9.27	0.15
[11725]	ANDEAN ARC / CENTRAL ANDEAN VOLCANIC ZONE / BOLIVIA	CENTRAL ANDEAN (Peru-north Chile)	CONTINENTAL	NEKHE KKOTA, CENTRAL ALTIPLANO	-67.4516	-19.4833	SAE			s_MAAR-2 [11725]	NOT GIVEN [11725]				NEOGENE [11725]					VOL					WR [11725]	39.5	17.8	132	46.2	79	0.2	875	0.334161	14.2553	70.1067	9.64125	7.27154	51.85	1.41		15.79		8.88		7.99199	8.65	7.28	0.15
[17669][24044]	ANDEAN ARC / CENTRAL ANDEAN VOLCANIC ZONE / ARGENTINA	CENTRAL ANDEAN (Peru-north Chile)	CONTINENTAL	SOUTHERN PUNA PLATEAU, BACK-ARC MAFIC SUITE	-67.39	-26.306	SAE			s_SAF218 [17669]	BASALT [17669] / NOT GIVEN [24044]									VOL					WR [17669]	39.5	13.3	126	42.8	77.4	0.2	861	0.32539	13.6	70.1067	9.64125	7.27154	51.4	1.42		15.1		3.32	4.81	7.798	8.4	7.82	0.13
[5168]	ANDEAN ARC / CENTRAL ANDEAN VOLCANIC ZONE / ARGENTINA	CENTRAL ANDEAN (Peru-north Chile)	CONTINENTAL	CINDER CONE EAST OF CORRIDA DE CORI RANGE	-68.17	-24.67	SAE			s_AR86 [5168]	ANDESITE, BASALTIC [5168]			UPPER [5168]	QUATERNARY [5168]					VOL					WR [5168]	39.5	13.3	126	42.8	77.4	0.2	861	0.32539	13.6	70.1067	9.64125	7.27154	53.7	1.1		16.4				7.74	8	6.6	0.1
[21870]	ANDEAN ARC / CENTRAL ANDEAN VOLCANIC ZONE / ARGENTINA	CENTRAL ANDEAN (Peru-north Chile)	CONTINENTAL	NORTHERN PUNA PLATEAU, CERRO MORADO	-66.731	-22.873	SAE			s_CM04-52 [21870]	ANDESITE, BASALTIC [21870]									VOL					WR [21870]	39.5	17.8	132	46.2	79	0.2	875	0.334161	14.2553	70.1067	9.64125	7.27154	53.9	1.4		16.7				8.2	6.5	7.1	0.1
[21870]	ANDEAN ARC / CENTRAL ANDEAN VOLCANIC ZONE / ARGENTINA	CENTRAL ANDEAN (Peru-north Chile)	CONTINENTAL	NORTHERN PUNA PLATEAU, TROPAPETE	-66.99	-23.627	SAE			s_J12-20 [21870]	ANDESITE, BASALTIC [21870]									VOL					WR [21870]	39.5	17.8	132	46.2	79	0.2	875	0.334161	14.2553	70.1067	9.64125	7.27154	53.9	1.2		15				8.4	7.6	7.2	0.1
[21870]	ANDEAN ARC / CENTRAL ANDEAN VOLCANIC ZONE / ARGENTINA	CENTRAL ANDEAN (Peru-north Chile)	CONTINENTAL	NORTHERN PUNA PLATEAU, CERRO NEGRO DE JAMA	-66.934	-23.308	SAE			s_J12-14 [21870]	ANDESITE, BASALTIC [21870]									VOL					WR [21870]	39.5	17.8	132	46.2	79	0.2	875	0.334161	14.2553	70.1067	9.64125	7.27154	54	1.2		14.9				8.4	7.7	7.2	0.1
[9717]	ANDEAN ARC / CENTRAL ANDEAN VOLCANIC ZONE / ARGENTINA / LOS GEMELOS	CENTRAL ANDEAN (Peru-north Chile)	CONTINENTAL	GEMELO NORTE, PUNA CORDILLERA ORIENTAL BOUNDARY, NW-ARGENTINA	-66.1769	-24.7469	SAE			s_OSI 25 [9717]	SHOSHONITE [9717]				QUATERNARY [9717]					VOL					WR [9717]	39.5	13.3	126	42.8	77.4	0.2	861	0.32539	13.6	70.1067	9.64125	7.27154	52.6	1.28		14.16		8.49		7.64099	7.38	8.75	0.13
[17669][24044]	ANDEAN ARC / CENTRAL ANDEAN VOLCANIC ZONE / ARGENTINA	CENTRAL ANDEAN (Peru-north Chile)	CONTINENTAL	SOUTHERN PUNA PLATEAU, BACK-ARC MAFIC SUITE	-67.427	-26.152	SAE			s_RAN4 [17669]	ANDESITE, BASALTIC [17669] / NOT GIVEN [24044]									VOL					WR [17669]	39.5	13.3	126	42.8	77.4	0.2	861	0.32539	13.6	70.1067	9.64125	7.27154	52.1	1.98		15.8		1.24	6.87	7.986	6.93	6.93	0.13
[4006][3878]	ANDEAN ARC / CENTRAL ANDEAN VOLCANIC ZONE / ARGENTINA / ANTOFALLA VOLCANIC COMPLEX	CENTRAL ANDEAN (Peru-north Chile)	CONTINENTAL	PENINSULA	-67.75	-25.95	SAE			s_AN-42 [4006]	NOT GIVEN [4006]									VOL					WR [4006]	39.5	13.3	126	42.8	77.4	0.2	861	0.32539	13.6	70.1067	9.64125	7.27154	52	1.44		15.5		8.25		7.42	7.61	7.68	0.13
[17669]	ANDEAN ARC / CENTRAL ANDEAN VOLCANIC ZONE / ARGENTINA	CENTRAL ANDEAN (Peru-north Chile)	CONTINENTAL	SOUTHERN PUNA PLATEAU, BACK-ARC MAFIC SUITE	-67.26	-26.7	SAE			s_RP1997 [17669]	BASALT [17669]									VOL					WR [17669]	39.5	13.3	126	42.8	77.4	0.2	861	0.32539	13.6	70.1067	9.64125	7.27154	50.8	1.2		15.1		5.42	2.62	7.49799	8.84	8.38	0.15
[5920]	ANDEAN ARC / CENTRAL ANDEAN VOLCANIC ZONE / CHILE	CENTRAL ANDEAN (Peru-north Chile)	CONTINENTAL	NORTHERN CHILE	-67	-18	SAE			s_84-20-06 B [5920]	NOT GIVEN [5920]									VOL					WR [5920]	39.5	17.8	132	46.2	79	0.2	875	0.334161	14.2553	70.1067	9.64125	7.27154	45.23	1.53		13.17		1.2	10.81	11.89	9.9	11.74	0.15
[11725]	ANDEAN ARC / CENTRAL ANDEAN VOLCANIC ZONE / BOLIVIA	CENTRAL ANDEAN (Peru-north Chile)	CONTINENTAL	PARINUYO, S OF EST. CHULLUNQUIANI, CENTRAL ALTIPLANO	-67.6333	-19.0833	SAE			s_HUI-3 [11725]	NOT GIVEN [11725]				NEOGENE [11725]					VOL					WR [11725]	39.5	17.8	132	46.2	79	0.2	875	0.334161	14.2553	70.1067	9.64125	7.27154	53.77	1.38		15.92		1.14	6.76	7.786	7.14	7.18	0.13
[11725]	ANDEAN ARC / CENTRAL ANDEAN VOLCANIC ZONE / BOLIVIA	CENTRAL ANDEAN (Peru-north Chile)	CONTINENTAL	PARINUYO, S OF EST. CHULLUNQUIANI, CENTRAL ALTIPLANO	-67.62	-19.0666	SAE			s_HUI-1 [11725]	NOT GIVEN [11725]				NEOGENE [11725]					VOL					WR [11725]	39.5	17.8	132	46.2	79	0.2	875	0.334161	14.2553	70.1067	9.64125	7.27154	52.52	1.4		16		2.33	5.97	8.067	8.12	7.63	0.14
[9154]	ANDEAN ARC / CENTRAL ANDEAN VOLCANIC ZONE / ARGENTINA / ANTOFALLA VOLCANIC COMPLEX	CENTRAL ANDEAN (Peru-north Chile)	CONTINENTAL	DISTAL BASALTIC ANDESITE	-67.8566	-25.4223	SAE			s_AR263 [9154]	ANDESITE, BASALTIC [9154]									VOL					WR [9154]	39.5	13.3	126	42.8	77.4	0.2	861	0.32539	13.6	70.1067	9.64125	7.27154	53.26	1.11		15.56		9.11		8.19899	8	8.03	0.13
[17669][24044]	ANDEAN ARC / CENTRAL ANDEAN VOLCANIC ZONE / ARGENTINA	CENTRAL ANDEAN (Peru-north Chile)	CONTINENTAL	SOUTHERN PUNA PLATEAU, BACK-ARC MAFIC SUITE	-67.445	-26.032	SAE			s_RAN10 [17669]	ANDESITE, BASALTIC [17669] / NOT GIVEN [24044]									VOL					WR [17669]	39.5	13.3	126	42.8	77.4	0.2	861	0.32539	13.6	70.1067	9.64125	7.27154	53.2	1.25		14.9		3.31	3.94	6.919	8.49	6.79	0.11
[5168]	ANDEAN ARC / CENTRAL ANDEAN VOLCANIC ZONE / ARGENTINA	CENTRAL ANDEAN (Peru-north Chile)	CONTINENTAL	CINDER CONE EAST OF CORRIDA DE CORI RANGE	-68.17	-24.67	SAE			s_AR63 [5168]	ANDESITE, BASALTIC [5168]			UPPER [5168]	QUATERNARY [5168]					VOL					WR [5168]	39.5	13.3	126	42.8	77.4	0.2	861	0.32539	13.6	70.1067	9.64125	7.27154	53.9	1.2		16.4				7.65	8	6.6	0.1
[21870]	ANDEAN ARC / CENTRAL ANDEAN VOLCANIC ZONE / ARGENTINA	CENTRAL ANDEAN (Peru-north Chile)	CONTINENTAL	NORTHERN PUNA PLATEAU, CAMPO NEGRO	-66.648	-23.061	SAE			s_CN09-05 [21870]	BASALT [21870]									VOL					WR [21870]	39.5	17.8	132	46.2	79	0.2	875	0.334161	14.2553	70.1067	9.64125	7.27154	50.4	2.2		15.4				9.4	7.9	8.9	0.1
[12995]	ANDEAN ARC / CENTRAL ANDEAN VOLCANIC ZONE / ARGENTINA / TUL-TUL / CALAMA OLACAPATO TORO VOLCANIC BELT	CENTRAL ANDEAN (Peru-north Chile)	CONTINENTAL		-67.1369	-24.1667	SAE			s_T25 [12995]	ANDESITE, BASALTIC [12995]									VOL					WR [12995]	39.5	13.3	126	42.8	77.4	0.2	861	0.32539	13.6	70.1067	9.64125	7.27154	52.08	1.45		14.62		6.36	2.47	8.19399	8.86	7.13	0.14
[11725]	ANDEAN ARC / CENTRAL ANDEAN VOLCANIC ZONE / BOLIVIA	CENTRAL ANDEAN (Peru-north Chile)	CONTINENTAL	ESTANCIA LUCA, S OF SALAR DE COIPASA, CENTRAL ALTIPLANO	-67.95	-19.5666	SAE			s_R93-19 [11725]	NOT GIVEN [11725]				NEOGENE [11725]					VOL					WR [11725]	39.5	17.8	132	46.2	79	0.2	875	0.334161	14.2553	70.1067	9.64125	7.27154	53.01	1.59		15.29		8.92		8.02799	7	7.85	0.12
[12995]	ANDEAN ARC / CENTRAL ANDEAN VOLCANIC ZONE / ARGENTINA / TUL-TUL / CALAMA OLACAPATO TORO VOLCANIC BELT	CENTRAL ANDEAN (Peru-north Chile)	CONTINENTAL		-67.1819	-24.1478	SAE			s_T10 [12995]	ANDESITE, BASALTIC [12995]									VOL					WR [12995]	39.5	13.3	126	42.8	77.4	0.2	861	0.32539	13.6	70.1067	9.64125	7.27154	53.53	1.12		14.89		5.45	3.16	8.06499	7	6.73	0.14
[9319]	ANDEAN ARC / CENTRAL ANDEAN VOLCANIC ZONE / ARGENTINA / FAJA ERUPTIVA OCCIDENTAL	CENTRAL ANDEAN (Peru-north Chile)	CONTINENTAL	NORTHERN PUNA REGION OF ARGENTINA, SIERRA DE TANQUE	-66.4	-23.2	SAE			s_BET35 [9319]	BASALT [9319]									VOL					WR [9319]	39.5	17.8	132	46.2	79	0.2	875	0.334161	14.2553	70.1067	9.64125	7.27154	50.16	1.26		15.87				9.04	9.48	8.71	0.2
[4222]	ANDEAN ARC / CENTRAL ANDEAN VOLCANIC ZONE / BOLIVIA / CERRO CHIGUANA	CENTRAL ANDEAN (Peru-north Chile)	CONTINENTAL	FIELD NORTHEAST OF OLLAG蹺 VOLCANO	-67.97	-21.07	SAE			s_BC9012 [4222]	ANDESITE [4222]				CENOZOIC [4222]					VOL					WR [4222]	39.5	17.8	132	46.2	79	0.2	875	0.334161	14.2553	70.1067	9.64125	7.27154	53.59	0.96		15.58				8.36	6.86	8.37	0.16
[3461]	ANDEAN ARC / CENTRAL ANDEAN VOLCANIC ZONE / ARGENTINA / CERRO GALAN	CENTRAL ANDEAN (Peru-north Chile)	CONTINENTAL		-67.9167	-25.5333	SAE			s_RP1093 [3461]	NOT GIVEN [3461]				MIOCENE [3461]					VOL					WR [3461]	39.5	13.3	126	42.8	77.4	0.2	861	0.32539	13.6	70.1067	9.64125	7.27154	51.71	1.24		16.43				8.55	8.65	8.47	0.12
[4659][3461]	ANDEAN ARC / CENTRAL ANDEAN VOLCANIC ZONE / ARGENTINA / CERRO GALAN	CENTRAL ANDEAN (Peru-north Chile)	CONTINENTAL		-67.22	-26.42	SAE			s_T-7 [4659] / s_T7 [3461]	ANDESITE, BASALTIC [4659] / NOT GIVEN [3461]									VOL					WR [4659]	39.5	13.3	126	42.8	77.4	0.2	861	0.32539	13.6	70.1067	9.64125	7.27154	52.49	1.18		15.59				8.32	8	8.58	0.13
[17669]	ANDEAN ARC / CENTRAL ANDEAN VOLCANIC ZONE / ARGENTINA	CENTRAL ANDEAN (Peru-north Chile)	CONTINENTAL	SOUTHERN PUNA PLATEAU, BACK-ARC MAFIC SUITE	-67.416	-26.473	SAE			s_SAF71 [17669]	ANDESITE, BASALTIC [17669]									VOL					WR [17669]	39.5	13.3	126	42.8	77.4	0.2	861	0.32539	13.6	70.1067	9.64125	7.27154	52	1.9		15.3			8.41	8.41	7.7	8.75	0.12
[9319]	ANDEAN ARC / CENTRAL ANDEAN VOLCANIC ZONE / ARGENTINA / FAJA ERUPTIVA OCCIDENTAL	CENTRAL ANDEAN (Peru-north Chile)	CONTINENTAL	NORTHERN PUNA REGION OF ARGENTINA, SIERRA QUETA	-66	-22.8	SAE			s_QUE3 [9319]	BASALT [9319]									VOL					WR [9319]	39.5	17.8	132	46.2	79	0.2	875	0.334161	14.2553	70.1067	9.64125	7.27154	49.93	2.04		16.32				8.85	9.09	7.52	0.16
[3461]	ANDEAN ARC / CENTRAL ANDEAN VOLCANIC ZONE / ARGENTINA / ALTIPLANO-PUNA VOLCANIC COMPLEX	CENTRAL ANDEAN (Peru-north Chile)	CONTINENTAL	PASTO VENTURA	-67.26	-26.7	SAE			s_RP1997 [3461]	NOT GIVEN [3461]									VOL					WR [3461]	39.5	13.3	126	42.8	77.4	0.2	861	0.32539	13.6	70.1067	9.64125	7.27154	52.03	1.12		15.45				7.89	8.8	7.71	0.16
[4659][3461]	ANDEAN ARC / CENTRAL ANDEAN VOLCANIC ZONE / ARGENTINA / SALAR DE JAMA	CENTRAL ANDEAN (Peru-north Chile)	CONTINENTAL		-66.1	-24.4	SAE			s_S-16G [4659] / s_S16G [3461]	ANDESITE, BASALTIC [4659] / NOT GIVEN [3461]									VOL					WR [4659]	39.5	13.3	126	42.8	77.4	0.2	861	0.32539	13.6	70.1067	9.64125	7.27154	52.65	1.22		15.39				8.31	8.39	8.1	0.12
[4222]	ANDEAN ARC / CENTRAL ANDEAN VOLCANIC ZONE / BOLIVIA / QUILLACAS	CENTRAL ANDEAN (Peru-north Chile)	CONTINENTAL	FIELD WEST OF LAGO POOPO	-67.45	-19.47	SAE			s_BC9015 [4222]	ANDESITE, BASALTIC [4222]				CENOZOIC [4222]					VOL					WR [4222]	39.5	17.8	132	46.2	79	0.2	875	0.334161	14.2553	70.1067	9.64125	7.27154	51.98	1.35		15.62				7.98	8.17	7.99	0.16
[17669][24044]	ANDEAN ARC / CENTRAL ANDEAN VOLCANIC ZONE / ARGENTINA	CENTRAL ANDEAN (Peru-north Chile)	CONTINENTAL	SOUTHERN PUNA PLATEAU, BACK-ARC MAFIC SUITE	-67.429	-26.13	SAE			s_SAF65 [17669]	ANDESITE, BASALTIC [17669] / NOT GIVEN [24044]									VOL					WR [17669]	39.5	13.3	126	42.8	77.4	0.2	861	0.32539	13.6	70.1067	9.64125	7.27154	53.3	1.84		15.9			8	8	7.5	7.2	0.1
[4222]	ANDEAN ARC / CENTRAL ANDEAN VOLCANIC ZONE / BOLIVIA / QUILLACAS	CENTRAL ANDEAN (Peru-north Chile)	CONTINENTAL	FIELD WEST OF LAGO POOPO, LAGUNA NEKHE KKOTA	-67.47	-19.48	SAE			s_BC9014 [4222]	ANDESITE, BASALTIC [4222]				CENOZOIC [4222]					VOL					WR [4222]	39.5	17.8	132	46.2	79	0.2	875	0.334161	14.2553	70.1067	9.64125	7.27154	51.88	1.39		15.65				7.95	8.3	7.76	0.16
[3461]	ANDEAN ARC / CENTRAL ANDEAN VOLCANIC ZONE / ARGENTINA / ALTIPLANO-PUNA VOLCANIC COMPLEX	CENTRAL ANDEAN (Peru-north Chile)	CONTINENTAL	ANTOFALLA REGION	-67.55	-25.55	SAE			s_RP2191 [3461]	NOT GIVEN [3461]									VOL					WR [3461]	39.5	13.3	126	42.8	77.4	0.2	861	0.32539	13.6	70.1067	9.64125	7.27154	52.79	1.04		15.29				7.7	9.42	7.67	0.09
[17669]	ANDEAN ARC / CENTRAL ANDEAN VOLCANIC ZONE / ARGENTINA	CENTRAL ANDEAN (Peru-north Chile)	CONTINENTAL	SOUTHERN PUNA PLATEAU, BACK-ARC MAFIC SUITE	-67.76	-25.93	SAE			s_SAF24 [17669]	ANDESITE, BASALTIC [17669]									VOL					WR [17669]	39.5	13.3	126	42.8	77.4	0.2	861	0.32539	13.6	70.1067	9.64125	7.27154	52.2	1.37		15.4			7.7	7.7	8.2	8.3	0.2
[17669]	ANDEAN ARC / CENTRAL ANDEAN VOLCANIC ZONE / ARGENTINA	CENTRAL ANDEAN (Peru-north Chile)	CONTINENTAL	SOUTHERN PUNA PLATEAU, BACK-ARC MAFIC SUITE	-67.665	-25.882	SAE			s_SAF32 [17669]	ANDESITE, BASALTIC [17669]									VOL					WR [17669]	39.5	13.3	126	42.8	77.4	0.2	861	0.32539	13.6	70.1067	9.64125	7.27154	53.7	1.32		16.6			8.1	8.1	8.3	7.1	0.1
[3461]	ANDEAN ARC / CENTRAL ANDEAN VOLCANIC ZONE / ARGENTINA / ALTIPLANO-PUNA VOLCANIC COMPLEX	CENTRAL ANDEAN (Peru-north Chile)	CONTINENTAL	JAMA REGION	-66.91	-23.43	SAE			s_PU13 [3461]	NOT GIVEN [3461]									VOL					WR [3461]	39.5	17.8	132	46.2	79	0.2	875	0.334161	14.2553	70.1067	9.64125	7.27154	53.32	1.14		15.4				8.16	8.24	7.85	0.12
[3461][5760]	ANDEAN ARC / CENTRAL ANDEAN VOLCANIC ZONE / ARGENTINA / CERRO GALAN	CENTRAL ANDEAN (Peru-north Chile)	CONTINENTAL	NEAR ANTOFALLO, PUNA REFERENCE SUITE	-68.17	-25.67	SAE			s_T27 [3461]	NOT GIVEN [3461] / ANDESITE, BASALTIC [5760]			UPPER [5760]	MIOCENE [5760]					VOL					WR [3461]	39.5	13.3	126	42.8	77.4	0.2	861	0.32539	13.6	70.1067	9.64125	7.27154	53.07	1.23		16.12				8.5	8.33	8.06	0.13
[13695]	ANDEAN ARC / CENTRAL ANDEAN VOLCANIC ZONE / PERU / OCONA	CENTRAL ANDEAN (Peru-north Chile)	CONTINENTAL		-73.1672	-16.0792	SAE			s_OCO-04-01-2 [13695]	ANDESITE [13695]				PROTEROZOIC [13695]					VOL					WR [13695]	39.5	13.4	117	42.1	65.1	0.4	861	0.34042	23.9343	70.1067	9.64125	7.27154	46.7	0.441		17.5				8.19	9.85	8.62	0.201
[3461]	ANDEAN ARC / CENTRAL ANDEAN VOLCANIC ZONE / ARGENTINA / ALTIPLANO-PUNA VOLCANIC COMPLEX	CENTRAL ANDEAN (Peru-north Chile)	CONTINENTAL	PIE DE RINCON	-67.28	-23.91	SAE			s_PU8 [3461]	NOT GIVEN [3461]									VOL					WR [3461]	39.5	17.8	132	46.2	79	0.2	875	0.334161	14.2553	70.1067	9.64125	7.27154	52.84	1.08		14.85				8.67	8.16	9.16	0.12
[4659]	ANDEAN ARC / CENTRAL ANDEAN VOLCANIC ZONE / ARGENTINA / PASTO VENTURA	CENTRAL ANDEAN (Peru-north Chile)	CONTINENTAL		-67.3	-26.3	SAE			s_R9/10-3 [4659]	ANDESITE, BASALTIC [4659]									VOL					WR [4659]	39.5	13.3	126	42.8	77.4	0.2	861	0.32539	13.6	70.1067	9.64125	7.27154	50.61	1.16		15.43				7.61	10.64	7.65	0.11
[3461]	ANDEAN ARC / CENTRAL ANDEAN VOLCANIC ZONE / ARGENTINA / ALTIPLANO-PUNA VOLCANIC COMPLEX	CENTRAL ANDEAN (Peru-north Chile)	CONTINENTAL	PASTO VENTURA	-67.3	-26.73	SAE			s_RP1 [3461]	NOT GIVEN [3461]									VOL					WR [3461]	39.5	13.3	126	42.8	77.4	0.2	861	0.32539	13.6	70.1067	9.64125	7.27154	50.61	1.16		15.43				7.61	10.64	7.65	0.11
[17879]	ANDEAN ARC / CENTRAL ANDEAN VOLCANIC ZONE / CHILE	CENTRAL ANDEAN (Peru-north Chile)	CONTINENTAL	LOS APAREJOS, PIRCAS NEGRAS REGION	-68.339	-27.629	SAE	4455	4455	s_CO72 [17879]	ANDESITE, BASALTIC [17879]									VOL					WR [17879]	39.5	13.3	126	42.8	77.4	0.2	861	0.32539	13.6	70.1067	9.64125	7.27154	52.64	1.09		15.23		3.69	3.93	7.251	8.47	8.64	0.13
[26107]	ANDEAN ARC / CENTRAL ANDEAN VOLCANIC ZONE / CHILE / MARICUNGA VOLCANIC BELT	CENTRAL ANDEAN (Peru-north Chile)	CONTINENTAL	LOS APAREJOS	-68.336	-27.66	SAE			s_CO72 [26107]	ANDESITE, BASALTIC [26107]				MIOCENE [26107]					VOL					WR [26107]	39.5	13.3	126	42.8	77.4	0.2	861	0.32539	13.6	70.1067	9.64125	7.27154	52.64	1.09		15.23				7.25	8.47	8.64	0.13
[9319]	ANDEAN ARC / CENTRAL ANDEAN VOLCANIC ZONE / ARGENTINA / FAJA ERUPTIVA OCCIDENTAL	CENTRAL ANDEAN (Peru-north Chile)	CONTINENTAL	NORTHERN PUNA REGION OF ARGENTINA, HUAITIQUINA	-67.2333	-23.7333	SAE			s_BHUA10 [9319]	TRACHYANDESITE, BASALTIC [9319]									VOL					WR [9319]	39.5	17.8	132	46.2	79	0.2	875	0.334161	14.2553	70.1067	9.64125	7.27154	50.3	0.82		19				6.03	4.79	6.8	0.13
[3804]	ANDEAN ARC / CENTRAL ANDEAN VOLCANIC ZONE / PERU / NEVADO SOLIMANA	CENTRAL ANDEAN (Peru-north Chile)	CONTINENTAL		-72.9	-15.42	SAE			s_80-49 [3804]	ANDESITE, BASALTIC [3804]	500000 [3804]	1500000 [3804]						MICROLITIC [3804]	VOL					WR [3804]	39.5	13.4	117	42.1	65.1	0.4	861	0.34042	23.9343	70.1067	9.64125	7.27154	51.96	1.28		15.8				7.98	7.25	6.67	0.11
[13695]	ANDEAN ARC / CENTRAL ANDEAN VOLCANIC ZONE / PERU / BARROSO FORMATION	CENTRAL ANDEAN (Peru-north Chile)	CONTINENTAL	TOLAPALCA	-70.7036	-16.0472	SAE			s_TOLA_2 [13695]	ANDESITE, BASALTIC [13695]				NEOGENE [13695]					VOL					WR [13695]	39.5	13.4	117	42.1	65.1	0.4	861	0.34042	23.9343	70.1067	9.64125	7.27154	52.81	1.31		15.22				8.04	7.61	7.57	0.12
[3633]	ANDEAN ARC / CENTRAL ANDEAN VOLCANIC ZONE / ARGENTINA / CERRO GALAN	CENTRAL ANDEAN (Peru-north Chile)	CONTINENTAL		-67	-26	SAE			s_LO34 [3633]	ANDESITE, BASALTIC [3633]									VOL					WR [3633]	39.5	13.3	126	42.8	77.4	0.2	861	0.32539	13.6	70.1067	9.64125	7.27154	52.33	1.27		15.32				8.04	8.22	7.76	0.14
[5920]	ANDEAN ARC / CENTRAL ANDEAN VOLCANIC ZONE / CHILE	CENTRAL ANDEAN (Peru-north Chile)	CONTINENTAL	NORTHERN CHILE	-67	-18	SAE			s_84-14-03 [5920]	NOT GIVEN [5920]									VOL					WR [5920]	39.5	17.8	132	46.2	79	0.2	875	0.334161	14.2553	70.1067	9.64125	7.27154	46.7	0.56		16.61		2.04	7.54	9.376	13.94	7.84	0.19
[7556]	ANDEAN ARC / CENTRAL ANDEAN VOLCANIC ZONE / CHILE / LA NEGRA FORMATION	CENTRAL ANDEAN (Peru-north Chile)	CONTINENTAL	CUIVITAS	-69.9167	-23.5653	SAE			s_CUI.L. [7556]	BASALT [7556]	97500000 [7556]	195000000 [7556]							VOL					WR [7556]	39.5	17.8	132	46.2	79	0.2	875	0.334161	14.2553	70.1067	9.64125	7.27154	46.42	1.31		16.75		8.86		7.97399	4.19	8.05	0.25
[26729]	ANDEAN ARC / CENTRAL ANDEAN VOLCANIC ZONE / CHILE / PUNTA DEL COBRE FORMATION - BANDURRIAS GROUP	CENTRAL ANDEAN (Peru-north Chile)	CONTINENTAL	PAIPOTE, COPIAPO AREA, PUNTA DEL COBRE MINING DISTRICT	-70.2705	-27.4283	SAE			s_PC 1221 [26729]	TRACHYANDESITE, BASALTIC [26729]									VOL					WR [26729]	39.5	13.3	126	42.8	77.4	0.2	861	0.32539	13.6	70.1067	9.64125	7.27154	52.34	0.8		15.88				7.59	5	7.58	0.36
[10415]	ANDEAN ARC / CENTRAL ANDEAN VOLCANIC ZONE / PERU	CENTRAL ANDEAN (Peru-north Chile)	CONTINENTAL	CASMA, WESTERN HUARMEY BASIN	-78.17	-10.07	SAE			s_V37 [10415]	NOT GIVEN [10415]									VOL					WR [10415]	39.5	13.4	117	42.1	65.1	0.4	861	0.34042	23.9343	70.1067	9.64125	7.27154	48.19	0.48		14.64		1.04	7.44	8.376	12.1	10.33	0.13
[8756]	ANDEAN ARC / CENTRAL ANDEAN VOLCANIC ZONE / BOLIVIA	CENTRAL ANDEAN (Peru-north Chile)	CONTINENTAL	SACACA, CERRO CHUNCARA	-66.3	-18.2	SAE			s_27265 [8756]	BASALT, OLIVINE [8756]									VOL					WR [8756]	39.5	17.8	132	46.2	79	0.2	875	0.334161	14.2553	70.1067	9.64125	7.27154	47.5	1.97		13.95				8.6	6.78	9.47	0.15
[8756]	ANDEAN ARC / CENTRAL ANDEAN VOLCANIC ZONE / BOLIVIA	CENTRAL ANDEAN (Peru-north Chile)	CONTINENTAL	SACACA, CERRO CHUNCARA	-66.3	-18.2	SAE			s_27266 [8756]	BASALT, OLIVINE [8756]									VOL					WR [8756]	39.5	17.8	132	46.2	79	0.2	875	0.334161	14.2553	70.1067	9.64125	7.27154	46.62	1.98		13.72				8.45	6.84	9.66	0.14
[8756]	ANDEAN ARC / CENTRAL ANDEAN VOLCANIC ZONE / BOLIVIA	CENTRAL ANDEAN (Peru-north Chile)	CONTINENTAL	VILA VILA, CERRO HUARI PHUIRO	-67.2	-17.5	SAE			s_SR438 [8756]	BASALT, OLIVINE [8756]								TRACHYTIC [8756]	VOL					WR [8756]	39.5	17.8	132	46.2	79	0.2	875	0.334161	14.2553	70.1067	9.64125	7.27154	50.58	1.46		14.57				8.2	7.7	7.41	0.15
[9717]	ANDEAN ARC / CENTRAL ANDEAN VOLCANIC ZONE / ARGENTINA / LOS GEMELOS	CENTRAL ANDEAN (Peru-north Chile)	CONTINENTAL	GEMELO NORTE, PUNA CORDILLERA ORIENTAL BOUNDARY, NW-ARGENTINA	-66.1676	-24.7433	SAE			s_LGS-004 [9717]	BASALT, SHOSHONITIC [9717]				QUATERNARY [9717]					VOL					WR [9717]	39.5	13.3	126	42.8	77.4	0.2	861	0.32539	13.6	70.1067	9.64125	7.27154	51.23	1.32		14.08		8.28		7.45199	7.86	9.53	0.13
[4953]	ANDEAN ARC / CENTRAL ANDEAN VOLCANIC ZONE / ARGENTINA / CIPAS VOLCANIC CENTER	CENTRAL ANDEAN (Peru-north Chile)	CONTINENTAL	E FLANK OF THE FAULT NEAR LA POMA BETWEEN SAN ANTONIO DE LOS COBRES AND CACHI	-66.23	-24.85	SAE			s_4/70 [4953]	LATITE, OLIVINE [4953]									VOL					WR [4953]	39.5	13.3	126	42.8	77.4	0.2	861	0.32539	13.6	70.1067	9.64125	7.27154	50.53	1.39		14.9		5.79	2.56	7.77099	7.6	9.75	0.13
[4953]	ANDEAN ARC / CENTRAL ANDEAN VOLCANIC ZONE / ARGENTINA / ANTOFAGASTA DE LA SIERRA	CENTRAL ANDEAN (Peru-north Chile)	CONTINENTAL		-67.23	-26.1	SAE			s_4/58 [4953]	LATITE, ANDESITIC [4953]									VOL					WR [4953]	39.5	13.3	126	42.8	77.4	0.2	861	0.32539	13.6	70.1067	9.64125	7.27154	53.88	1.39		15.95		2.03	5.73	7.557	7.08	6.86	0.13
[4953]	ANDEAN ARC / CENTRAL ANDEAN VOLCANIC ZONE / ARGENTINA / CARACHIPAMPA	CENTRAL ANDEAN (Peru-north Chile)	CONTINENTAL	S ANTOFAGASTA DE LA SIERRA	-67.22	-26.08	SAE			s_4/50 [4953]	LATITE, ANDESITIC [4953]									VOL					WR [4953]	39.5	13.3	126	42.8	77.4	0.2	861	0.32539	13.6	70.1067	9.64125	7.27154	52.27	1.41		15.82		1.85	6.62	8.285	8.15	7.08	0.14
[4953]	ANDEAN ARC / CENTRAL ANDEAN VOLCANIC ZONE / ARGENTINA / ANTOFAGASTA DE LA SIERRA	CENTRAL ANDEAN (Peru-north Chile)	CONTINENTAL		-67.23	-26.1	SAE			s_4/59 [4953]	LATITE, ANDESITIC [4953]									VOL					WR [4953]	39.5	13.3	126	42.8	77.4	0.2	861	0.32539	13.6	70.1067	9.64125	7.27154	53.7	1.43		16.22		2	5.78	7.58	7.03	6.9	0.13
[4006]	ANDEAN ARC / CENTRAL ANDEAN VOLCANIC ZONE / ARGENTINA / ANTOFALLA VOLCANIC COMPLEX	CENTRAL ANDEAN (Peru-north Chile)	CONTINENTAL	PENINSULA	-67.7	-25.8	SAE			s_AN-04 [4006]	NOT GIVEN [4006]									VOL					WR [4006]	39.5	13.3	126	42.8	77.4	0.2	861	0.32539	13.6	70.1067	9.64125	7.27154	52.5	1.17		15.7		8.42		7.57799	8.12	7.18	0.13
[4006]	ANDEAN ARC / CENTRAL ANDEAN VOLCANIC ZONE / ARGENTINA / ANTOFALLA VOLCANIC COMPLEX	CENTRAL ANDEAN (Peru-north Chile)	CONTINENTAL	PENINSULA	-67.67	-25.87	SAE			s_AN-39 [4006]	NOT GIVEN [4006]									VOL					WR [4006]	39.5	13.3	126	42.8	77.4	0.2	861	0.32539	13.6	70.1067	9.64125	7.27154	52.6	1.2		15.5		8.37		7.53299	7.93	7.27	0.13
[4006]	ANDEAN ARC / CENTRAL ANDEAN VOLCANIC ZONE / ARGENTINA / ANTOFALLA VOLCANIC COMPLEX	CENTRAL ANDEAN (Peru-north Chile)	CONTINENTAL	PENINSULA	-67.65	-25.83	SAE			s_AN-08 [4006]	NOT GIVEN [4006]									VOL					WR [4006]	39.5	13.3	126	42.8	77.4	0.2	861	0.32539	13.6	70.1067	9.64125	7.27154	52.6	1.25		15.5		8.53		7.67699	7.62	6.94	0.13
[4006]	ANDEAN ARC / CENTRAL ANDEAN VOLCANIC ZONE / ARGENTINA / ANTOFALLA VOLCANIC COMPLEX	CENTRAL ANDEAN (Peru-north Chile)	CONTINENTAL	PENINSULA	-67.67	-25.87	SAE			s_AN-38 [4006]	NOT GIVEN [4006]									VOL					WR [4006]	39.5	13.3	126	42.8	77.4	0.2	861	0.32539	13.6	70.1067	9.64125	7.27154	52.2	1.19		15.3		8.29		7.46099	8.74	6.62	0.13
[4006]	ANDEAN ARC / CENTRAL ANDEAN VOLCANIC ZONE / ARGENTINA / ANTOFALLA VOLCANIC COMPLEX	CENTRAL ANDEAN (Peru-north Chile)	CONTINENTAL	PENINSULA	-67.75	-25.78	SAE			s_AN-07 [4006]	NOT GIVEN [4006]									VOL					WR [4006]	39.5	13.3	126	42.8	77.4	0.2	861	0.32539	13.6	70.1067	9.64125	7.27154	54	1.07		15.3		8.01		7.20899	7.48	7.39	0.12
[4953]	ANDEAN ARC / CENTRAL ANDEAN VOLCANIC ZONE / ARGENTINA / ANTOFAGASTA DE LA SIERRA	CENTRAL ANDEAN (Peru-north Chile)	CONTINENTAL		-67.23	-26.1	SAE			s_4/57 [4953]	LATITE, ANDESITIC [4953]									VOL					WR [4953]	39.5	13.3	126	42.8	77.4	0.2	861	0.32539	13.6	70.1067	9.64125	7.27154	53.71	1.41		16.16		2.06	5.75	7.604	6.9	6.9	0.13
[4006]	ANDEAN ARC / CENTRAL ANDEAN VOLCANIC ZONE / ARGENTINA / ANTOFALLA VOLCANIC COMPLEX	CENTRAL ANDEAN (Peru-north Chile)	CONTINENTAL	PENINSULA	-67.7	-25.8	SAE			s_AN-05 [4006]	NOT GIVEN [4006]									VOL					WR [4006]	39.5	13.3	126	42.8	77.4	0.2	861	0.32539	13.6	70.1067	9.64125	7.27154	51.7	1.15		15.7		8.66		7.79399	8.26	7.75	0.14
[4006]	ANDEAN ARC / CENTRAL ANDEAN VOLCANIC ZONE / ARGENTINA / ANTOFALLA VOLCANIC COMPLEX	CENTRAL ANDEAN (Peru-north Chile)	CONTINENTAL	PENINSULA	-67.75	-25.78	SAE			s_AN-06 [4006]	NOT GIVEN [4006]									VOL					WR [4006]	39.5	13.3	126	42.8	77.4	0.2	861	0.32539	13.6	70.1067	9.64125	7.27154	51.6	1.19		15.5		8.67		7.80299	8.53	7.44	0.14
[4006]	ANDEAN ARC / CENTRAL ANDEAN VOLCANIC ZONE / ARGENTINA / ANTOFALLA VOLCANIC COMPLEX	CENTRAL ANDEAN (Peru-north Chile)	CONTINENTAL	PENINSULA	-67.63	-25.85	SAE			s_AN-12 [4006]	NOT GIVEN [4006]									VOL					WR [4006]	39.5	13.3	126	42.8	77.4	0.2	861	0.32539	13.6	70.1067	9.64125	7.27154	52	1.16		15.8		8.5		7.64999	8.74	6.83	0.13
[4006]	ANDEAN ARC / CENTRAL ANDEAN VOLCANIC ZONE / ARGENTINA / ANTOFALLA VOLCANIC COMPLEX	CENTRAL ANDEAN (Peru-north Chile)	CONTINENTAL	PENINSULA	-67.65	-25.82	SAE			s_AN-26 [4006]	NOT GIVEN [4006]									VOL					WR [4006]	39.5	13.3	126	42.8	77.4	0.2	861	0.32539	13.6	70.1067	9.64125	7.27154	51.4	1.26		16.1		8.75		7.87499	8.58	7.34	0.14
[26729]	ANDEAN ARC / CENTRAL ANDEAN VOLCANIC ZONE / CHILE / PUNTA DEL COBRE FORMATION - ALGARROBOS MENBER	CENTRAL ANDEAN (Peru-north Chile)	CONTINENTAL	VALLEY OF RIO COPIAPO, COPIAPO AREA, PUNTA DEL COBRE MINING DISTRICT	-70.2727	-27.5001	SAE			s_PC 1076 [26729]	TRACHYANDESITE, BASALTIC [26729]									VOL					WR [26729]	39.5	13.3	126	42.8	77.4	0.2	861	0.32539	13.6	70.1067	9.64125	7.27154	53.52	0.87		17.16				7.15	3.36	7.11	0.21
[4953]	ANDEAN ARC / CENTRAL ANDEAN VOLCANIC ZONE / ARGENTINA / CARACHIPAMPA	CENTRAL ANDEAN (Peru-north Chile)	CONTINENTAL	S ANTOFAGASTA DE LA SIERRA	-67.22	-26.08	SAE			s_4/49 [4953]	LATITE, ANDESITIC [4953]									VOL					WR [4953]	39.5	13.3	126	42.8	77.4	0.2	861	0.32539	13.6	70.1067	9.64125	7.27154	52.17	1.43		15.95		1.83	6.55	8.197	7.99	7.05	0.13
[10229]	ANDEAN ARC / CENTRAL ANDEAN VOLCANIC ZONE / CHILE / CERRO LAS CUEVAS	CENTRAL ANDEAN (Peru-north Chile)	CONTINENTAL		-68.4833	-21.5833	SAE			s_CUE-001 [10229]	ANDESITE, BASALTIC [10229]									VOL					WR [10229]	39.5	17.8	132	46.2	79	0.2	875	0.334161	14.2553	70.1067	9.64125	7.27154	52.96	1.42		17.15				7.41	8.73	6.18	0.11
[11167]	ANDEAN ARC / CENTRAL ANDEAN VOLCANIC ZONE / BOLIVIA	CENTRAL ANDEAN (Peru-north Chile)	CONTINENTAL	HILL DIRECTLY AT CHIGUANA	-67.9	-21.1	SAE			s_1/1 [11167]	LATITE, ANDESITIC [11167]									VOL					WR [11167]	39.5	17.8	132	46.2	79	0.2	875	0.334161	14.2553	70.1067	9.64125	7.27154	53.02	0.98		15.39		2.59	6.23	8.561	6.81	8.4	0.16
[4953]	ANDEAN ARC / CENTRAL ANDEAN VOLCANIC ZONE / ARGENTINA / ALTIPLANO-PUNA VOLCANIC COMPLEX	CENTRAL ANDEAN (Peru-north Chile)	CONTINENTAL	NORTHERN EDGE OF SALAR DE HOMBRE MUERTO	-67.28	-25.32	SAE			s_4/46 [4953]	LATITE, ANDESITIC [4953]									VOL					WR [4953]	39.5	13.3	126	42.8	77.4	0.2	861	0.32539	13.6	70.1067	9.64125	7.27154	53.94	1.21		15.43		6.72	0.72	6.76799	8.05	6.13	0.13
[4953]	ANDEAN ARC / CENTRAL ANDEAN VOLCANIC ZONE / BOLIVIA	CENTRAL ANDEAN (Peru-north Chile)	CONTINENTAL	17 KM S CHIGUANA	-67.97	-21.08	SAE			s_4/12 [4953]	LATITE, ANDESITIC [4953]									VOL					WR [4953]	39.5	17.8	132	46.2	79	0.2	875	0.334161	14.2553	70.1067	9.64125	7.27154	53.64	1		15.71		2.55	6.15	8.445	6.81	8.11	0.15
[13603]	ANDEAN ARC / CENTRAL ANDEAN VOLCANIC ZONE / ARGENTINA / CERRO MORADO VOLCANIC FIELD	CENTRAL ANDEAN (Peru-north Chile)	CONTINENTAL	CERRO MORADO AREA, NORTHERN PUNA	-66.65	-22.75	SAE			s_CM04-33A [13603]	ANDESITE [13603]	6700000 [13603]	6700000 [13603]	UPPER [13603]	MIOCENE [13603]					VOL					WR [13603]	39.5	17.8	132	46.2	79	0.2	875	0.334161	14.2553	70.1067	9.64125	7.27154	53.37	1.44		15.8		8.35		7.51	7.89	7.08	0.13
[5060]	ANDEAN ARC / CENTRAL ANDEAN VOLCANIC ZONE / PERU	CENTRAL ANDEAN (Peru-north Chile)	CONTINENTAL	SW OF HUANCAYO	-75.3	-12.26	SAE			s_NPA-22 [5060]	ANDESITE [5060]									VOL					WR [5060]	39.5	13.4	117	42.1	65.1	0.4	861	0.34042	23.9343	70.1067	9.64125	7.27154	52.6	1.16		16.6				7.59	7.66	8.16	0.12
[5060]	ANDEAN ARC / CENTRAL ANDEAN VOLCANIC ZONE / PERU	CENTRAL ANDEAN (Peru-north Chile)	CONTINENTAL	JULCANI	-74.77	-12.93	SAE			s_J3-5 [5060]	ANDESITE [5060]									VOL					WR [5060]	39.5	13.4	117	42.1	65.1	0.4	861	0.34042	23.9343	70.1067	9.64125	7.27154	52.8	1.39		16.8				7.8	7.56	6.61	0.12
[5060]	ANDEAN ARC / CENTRAL ANDEAN VOLCANIC ZONE / PERU	CENTRAL ANDEAN (Peru-north Chile)	CONTINENTAL	LAVA FLOW SW OF AYACUCHO	-74.36	-13.39	SAE			s_AYA-10 [5060]	ANDESITE [5060]									VOL					WR [5060]	39.5	13.4	117	42.1	65.1	0.4	861	0.34042	23.9343	70.1067	9.64125	7.27154	52.8	1.35		16.4				8.4	8.03	7.03	0.12
[5920]	ANDEAN ARC / CENTRAL ANDEAN VOLCANIC ZONE / CHILE	CENTRAL ANDEAN (Peru-north Chile)	CONTINENTAL	NORTHERN CHILE	-67	-18	SAE			s_84-20-06/2 [5920]	NOT GIVEN [5920]									VOL					WR [5920]	39.5	17.8	132	46.2	79	0.2	875	0.334161	14.2553	70.1067	9.64125	7.27154	46.84	1.53		13.86		3.02	8.84	11.558	9.84	10.28	0.16
[9376]	ANDEAN ARC / CENTRAL ANDEAN VOLCANIC ZONE / CHILE	CENTRAL ANDEAN (Peru-north Chile)	CONTINENTAL	ANTOFAGASTA, RIO ZAPALERI REGION, BORDER TO ARGENTINA	-67.1	-22.8	SAE			s_PG-303 [9376]	BASALT [9376]									VOL					WR [9376]	39.5	17.8	132	46.2	79	0.2	875	0.334161	14.2553	70.1067	9.64125	7.27154	53.46	1.07		14.96		3.15	4.99	7.825	7.88	7.81	0.13
[9376]	ANDEAN ARC / CENTRAL ANDEAN VOLCANIC ZONE / CHILE	CENTRAL ANDEAN (Peru-north Chile)	CONTINENTAL	ANTOFAGASTA, RIO ZAPALERI REGION, LOMA SIGLIA	-67.1	-22.8	SAE			s_PG-11 [9376]	BASALT [9376]									VOL					WR [9376]	39.5	17.8	132	46.2	79	0.2	875	0.334161	14.2553	70.1067	9.64125	7.27154	53.45	0.94		14.19		4.07	4.11	7.773	7.89	9.09	0.14
[25792]	ANDEAN ARC / CENTRAL ANDEAN VOLCANIC ZONE / CHILE / EL NEGRILLAR	CENTRAL ANDEAN (Peru-north Chile)	CONTINENTAL	BLANCA VENT	-68.2381	-24.1804	SAE			s_NEG-19 [25792]	ANDESITE, BASALTIC [25792]									VOL					WR [25792]	39.5	13.3	126	42.8	77.4	0.2	861	0.32539	13.6	70.1067	9.64125	7.27154	53.07	1.03		16.42				7.74	8.74	7.94	0.13
[4006]	ANDEAN ARC / CENTRAL ANDEAN VOLCANIC ZONE / ARGENTINA / ANTOFALLA VOLCANIC COMPLEX	CENTRAL ANDEAN (Peru-north Chile)	CONTINENTAL	S END OF SALAR DE ANTOFALLA	-67.58	-25.82	SAE			s_AN-75 [4006]	NOT GIVEN [4006]									VOL					WR [4006]	39.5	13.3	126	42.8	77.4	0.2	861	0.32539	13.6	70.1067	9.64125	7.27154	52.3	1.21		15.8		8.53		7.67699	8.17	6.95	0.13
[4006]	ANDEAN ARC / CENTRAL ANDEAN VOLCANIC ZONE / ARGENTINA / ANTOFALLA VOLCANIC COMPLEX	CENTRAL ANDEAN (Peru-north Chile)	CONTINENTAL	SW RIM OF SALAR DE ANTOFALLA	-68.05	-26.18	SAE			s_AN-68 [4006]	NOT GIVEN [4006]									VOL					WR [4006]	39.5	13.3	126	42.8	77.4	0.2	861	0.32539	13.6	70.1067	9.64125	7.27154	52.3	1.21		14.3		8.45		7.60499	7.05	9.38	0.13
[22116]	ANDEAN ARC / CENTRAL ANDEAN VOLCANIC ZONE / CHILE/ARGENTINA / INCAHUASI	CENTRAL ANDEAN (Peru-north Chile)	CONTINENTAL	NE MAFIC CENTER	-68.1704	-27.0073	SAE			s_IN09 [22116]	ANDESITE, BASALTIC [22116]									VOL					WR [22116]	39.5	13.3	126	42.8	77.4	0.2	861	0.32539	13.6	70.1067	9.64125	7.27154	52	1.22		14.52				7.65	8.2	9.53	0.14
[13319][13449]	SUNDA ARC / ANDAMAN ARC / BARREN ISLAND	ANDAMAN ARC	CONTINENTAL		93.52	12.28	SAE			s_BAR 5 [13319]	ANDESITE, BASALTIC [13319]									VOL					WR [13319]	30							-0.647059		97.7902	14.196	6.88856	53.5	0.68		17.6				7	9.8	6.7	0.15
[13319][13449]	SUNDA ARC / ANDAMAN ARC / BARREN ISLAND	ANDAMAN ARC	CONTINENTAL		93.52	12.28	SAE			s_BAR 13 [13319]	BASALT, THOLEIITIC [13319]									VOL					WR [13319]	30							-0.647059		97.7902	14.196	6.88856	50.5	0.7		18.6				7.5	11.3	7.7	0.15
[13319]	SUNDA ARC / ANDAMAN ARC / BARREN ISLAND	ANDAMAN ARC	CONTINENTAL		93.52	12.28	SAE			s_BAR 24 [13319]	BASALT, THOLEIITIC [13319]									VOL					WR [13319]	30							-0.647059		97.7902	14.196	6.88856	49.8	0.74		15.7				8.4	10.7	11.4	0.17
[13319][13449]	SUNDA ARC / ANDAMAN ARC / BARREN ISLAND	ANDAMAN ARC	CONTINENTAL		93.52	12.28	SAE			s_BAR 3 [13319]	BASALT, THOLEIITIC [13319]									VOL					WR [13319]	30							-0.647059		97.7902	14.196	6.88856	48.8	0.74		16.7				7.8	10.7	10.9	0.15
[8458]	SUNDA ARC / ANDAMAN ARC / BARREN ISLAND	ANDAMAN ARC	CONTINENTAL		93.8518	12.2882	SAE			s_9/21/5/92 [8458]	BASALT [8458]				HISTORICAL [8458]					VOL					WR [8458]	30							-0.647059		97.7902	14.196	6.88856	51.5	0.68		18.12		2.71	5.29	7.729	10.42	8.16	0.16
[7940]	SUNDA ARC / ANDAMAN ARC / BURMA (MYANMAR) / MOUNT POPA	ANDAMAN ARC	CONTINENTAL		95.25	20.92	SAE			s_MY96-87 [7940]	ANDESITE, BASALTIC [7940]	960000 [7940]	960000 [7940]		QUATERNARY [7940]					VOL					WR [7940]	30							-0.647059		97.7902	14.196	6.88856	53.8	0.73		16.4				6.84	10	6.4	0.13
[7940]	SUNDA ARC / ANDAMAN ARC / BURMA (MYANMAR) / MOUNT POPA	ANDAMAN ARC	CONTINENTAL		95.25	20.92	SAE			s_MY97-18 [7940]	BASALT, CALC-ALKALINE [7940]				QUATERNARY [7940]					VOL					WR [7940]	30							-0.647059		97.7902	14.196	6.88856	47	0.82		15.3				8.64	11.65	11.5	0.17
[7940]	SUNDA ARC / ANDAMAN ARC / BURMA (MYANMAR) / MOUNT POPA	ANDAMAN ARC	CONTINENTAL		95.25	20.92	SAE			s_MY97-22 [7940]	ANDESITE, BASALTIC [7940]				QUATERNARY [7940]					VOL					WR [7940]	30							-0.647059		97.7902	14.196	6.88856	52	0.74		17.08				7.58	9.82	6.45	0.14
[7940]	SUNDA ARC / ANDAMAN ARC / BURMA (MYANMAR) / MONYWA	ANDAMAN ARC	CONTINENTAL		95.13	22.17	SAE			s_MY97-44L1 [7940]	BASALT, SHOSHONITIC [7940]				QUATERNARY [7940]					VOL					WR [7940]	30							-0.647059		97.7902	14.196	6.88856	48.4	0.72		16				7.35	12.44	6.92	0.15
[20049]	SUNDA ARC / ANDAMAN ARC / BURMA (MYANMAR) / MONYWA	ANDAMAN ARC	CONTINENTAL		95.3	22.22	SAE			s_B04-10-2 [20049]	BASALT, ALKALINE [20049]				QUATERNARY [20049]					VOL					WR [20049]	30							-0.647059		97.7902	14.196	6.88856	45.04	1.11		14.82				8.75	11.51	10.16	0.15
[22262]	SUNDA ARC / ANDAMAN ARC / BURMA (MYANMAR) / MONYWA	ANDAMAN ARC	CONTINENTAL	MONYWA AREA	94.9475	22.2299	SAE			s_MO-D3 [22262]	BASALT [22262]									VOL					WR [22262]	30							-0.647059		97.7902	14.196	6.88856	48.52	0.999		16.44				9.04	11.81	8.88	0.178
[22262]	SUNDA ARC / ANDAMAN ARC / BURMA (MYANMAR) / MONYWA	ANDAMAN ARC	CONTINENTAL	MONYWA AREA	94.9993	22.2283	SAE			s_MO-C4 [22262]	BASALT [22262]									VOL					WR [22262]	30							-0.647059		97.7902	14.196	6.88856	47.37	0.98		16.66				8.99	13.27	9.49	0.166
[11042]	SUNDA ARC / ANDAMAN ARC / BURMA (MYANMAR) / MOUNT POPA	ANDAMAN ARC	CONTINENTAL	NORTHERN END OF PEGU YOMA HILL RANGE	95.25	20.92	SAE			s_10229 [11042]	ANDESITE, BASALTIC [11042]			UPPER [11042]	CENOZOIC [11042]					VOL					WR [11042]	30							-0.647059		97.7902	14.196	6.88856	53.26	0.72		16.1		2.86	4.29	6.864	10.01	6.56	0.11
[22262]	SUNDA ARC / ANDAMAN ARC / BURMA (MYANMAR) / MONYWA	ANDAMAN ARC	CONTINENTAL	MONYWA AREA	94.95	22.2602	SAE			s_MO-C5 [22262]	BASALT [22262]									VOL					WR [22262]	30							-0.647059		97.7902	14.196	6.88856	48.33	0.856		16.56				8.86	11.49	10.04	0.172
[22262]	SUNDA ARC / ANDAMAN ARC / BURMA (MYANMAR) / MONYWA	ANDAMAN ARC	CONTINENTAL	MONYWA AREA	95.0903	22.2477	SAE			s_MO-D1 [22262]	BASALT [22262]									VOL					WR [22262]	30							-0.647059		97.7902	14.196	6.88856	48.05	0.879		16.21				8.93	11.1	11.38	0.173
[22262]	SUNDA ARC / ANDAMAN ARC / BURMA (MYANMAR) / MOUNT POPA	ANDAMAN ARC	CONTINENTAL		95.2387	20.9533	SAE			s_PO-PF2 [22262]	ANDESITE, BASALTIC [22262]									VOL					WR [22262]	30							-0.647059		97.7902	14.196	6.88856	53.23	0.73		15.81				7.5	11.12	7.81	0.13
[13319]	SUNDA ARC / ANDAMAN ARC / BARREN ISLAND	ANDAMAN ARC	CONTINENTAL		93.52	12.28	SAE			s_BAR 21 [13319]	BASALT, THOLEIITIC [13319]									VOL					WR [13319]	30							-0.647059		97.7902	14.196	6.88856	51.9	0.86		18.2				7.5	10	7.1	0.16
[16507]	SUNDA ARC / ANDAMAN ARC / NARCONDAM ISLAND / NARCONDAM	ANDAMAN ARC	CONTINENTAL	NNE OF BARREN ISLAND	94.27	13.42	SAE			s_N-10/07 [16507]	ANDESITE, BASALTIC [16507]									VOL			F		WR [16507]	30							-0.647059		97.7902	14.196	6.88856	53.46	0.67		16.07				6.74	9.92	8.78	0.12
[13319][13449]	SUNDA ARC / ANDAMAN ARC / BARREN ISLAND	ANDAMAN ARC	CONTINENTAL		93.52	12.28	SAE			s_BAR 18 [13319]	BASALT, THOLEIITIC [13319]									VOL					WR [13319]	30							-0.647059		97.7902	14.196	6.88856	50.8	0.65		18.3				7.3	10.6	7.8	0.16
[13319][13449]	SUNDA ARC / ANDAMAN ARC / BARREN ISLAND	ANDAMAN ARC	CONTINENTAL		93.52	12.28	SAE			s_BAR 4 [13319]	BASALT, THOLEIITIC [13319]									VOL					WR [13319]	30							-0.647059		97.7902	14.196	6.88856	49.6	0.75		16.7				7.9	10.9	11	0.15
[11042]	SUNDA ARC / ANDAMAN ARC / BURMA (MYANMAR)	ANDAMAN ARC	CONTINENTAL	20 KM N OF TIGYAING, CENTRAL BURMA	95	20	SAE			s_40111 [11042]	BASALT, OLIVINE [11042]			UPPER [11042]	CENOZOIC [11042]					VOL					WR [11042]	30							-0.647059		97.7902	14.196	6.88856	46.21	0.25		15.71		2.64	7.34	9.716	10.15	8.16	0.13
[11042]	SUNDA ARC / ANDAMAN ARC / BURMA (MYANMAR)	ANDAMAN ARC	CONTINENTAL	SONETAUNG, SHINMADAUNG, PAKOKKU, CENTRAL BURMA	95	20	SAE			s_40107 [11042]	BASALT, OLIVINE [11042]			UPPER [11042]	CENOZOIC [11042]					VOL					WR [11042]	30							-0.647059		97.7902	14.196	6.88856	46.99	0.17		14.59		4.14	5.45	9.176	13.2	8.03	0.12
[11042]	SUNDA ARC / ANDAMAN ARC / BURMA (MYANMAR)	ANDAMAN ARC	CONTINENTAL	TONNGE, TIGYAING, CENTRAL BURMA	95	20	SAE			s_40110 [11042]	HAWAIITE [11042]			UPPER [11042]	CENOZOIC [11042]					VOL					WR [11042]	30							-0.647059		97.7902	14.196	6.88856	50.18	0.25		15.87		2.07	6.6	8.463	7.87	7.73	0.11
[11042]	SUNDA ARC / ANDAMAN ARC / BURMA (MYANMAR)	ANDAMAN ARC	CONTINENTAL	YEZIN, PYINMANA, CENTRAL BURMA	95	20	SAE			s_40108 [11042]	BASALT, OLIVINE [11042]			UPPER [11042]	CENOZOIC [11042]					VOL					WR [11042]	30							-0.647059		97.7902	14.196	6.88856	47.96	1.23		14.96		2.47	7.01	9.233	9.39	8.91	0.16
[19571]	SUNDA ARC / ANDAMAN ARC / BARREN ISLAND	ANDAMAN ARC	CONTINENTAL	ATOP CALDERA RIM	93.8492	12.281	SAE			s_BI-08-8 [19571]	BASALT [19571]									VOL					WR [19571]	30							-0.647059		97.7902	14.196	6.88856	50.22	0.73		18.43				8.4	10.6	8.87	0.17
[11042]	SUNDA ARC / ANDAMAN ARC / BURMA (MYANMAR)	ANDAMAN ARC	CONTINENTAL	SONETAUNG, SHINMADAUNG, PAKOKKU, CENTRAL BURMA	95	20	SAE			s_40025 [11042]	BASALT, OLIVINE [11042]			UPPER [11042]	CENOZOIC [11042]					VOL					WR [11042]	30							-0.647059		97.7902	14.196	6.88856	49.44	0.95		14.4		3.34	5.45	8.456	10.79	10	0.16
[7985]	ANDEAN ARC / NORTHERN ANDEAN VOLCANIC ZONE / ECUADOR / MACUCHI UNIT	NORTH ANDEAN (Ecuador-Columbia)	CONTINENTAL	WESTERN SIDE OF THE CORDILLERA OCCIDENTAL	-78.8	0	SAE			s_RH278 [7985]	BASALT [7985]				PALEOGENE [7985]					VOL					WR [7985]	46	4.2	155	15	60	0.3	959	0.408194	19.8382	62.7928	7.52045	8.3496	50.45	0.77		18.35				7.37	9.31	8.75	0.18
[7985]	ANDEAN ARC / NORTHERN ANDEAN VOLCANIC ZONE / ECUADOR / MACUCHI UNIT	NORTH ANDEAN (Ecuador-Columbia)	CONTINENTAL	WESTERN SIDE OF THE CORDILLERA OCCIDENTAL	-78.8	0	SAE			s_RH276 [7985]	BASALT [7985]				PALEOGENE [7985]					VOL					WR [7985]	46	4.2	155	15	60	0.3	959	0.408194	19.8382	62.7928	7.52045	8.3496	51.51	0.7		16.38				7.86	10.51	7.42	0.21
[25407]	ANDEAN ARC / NORTHERN ANDEAN VOLCANIC ZONE / COLOMBIA	NORTH ANDEAN (Ecuador-Columbia)	CONTINENTAL		-75.8572	6.2225	SAE			s_JPZ-211 [25407]	BASALT [25407]				CRETACEOUS/PALEOCENE [25407]					VOL					WR [25407]	46	4.2	155	15	60	0.3	959	0.408194	19.8382	62.7928	7.52045	8.3496	48.07	0.9		14.6				7.21	13.88	8.68	0.167213
[12893][13522]	ANDEAN ARC / NORTHERN ANDEAN VOLCANIC ZONE / ECUADOR / RIO CALA SEQUENCE	NORTH ANDEAN (Ecuador-Columbia)	CONTINENTAL	STO. DOMINGO	-79.05	-0.18	SAE			s_E99121 [12893]	ANDESITE, BASALTIC [12893] / BASALT [13522]			LOWER [12893]	CENOZOIC [12893]					VOL					WR [12893]	46	4.2	155	15	60	0.3	959	0.408194	19.8382	62.7928	7.52045	8.3496	49.17	0.67		16.35				8.07	8.42	8.21	0.15
[25407]	ANDEAN ARC / NORTHERN ANDEAN VOLCANIC ZONE / COLOMBIA	NORTH ANDEAN (Ecuador-Columbia)	CONTINENTAL		-75.8558	6.2394	SAE			s_JPZ-314 [25407]	BASALT [25407]				CRETACEOUS/PALEOCENE [25407]					VOL					WR [25407]	46	4.2	155	15	60	0.3	959	0.408194	19.8382	62.7928	7.52045	8.3496	48.33	0.889		14.23				9.59	14.337	8.48	0.147122
[12893][13522]	ANDEAN ARC / NORTHERN ANDEAN VOLCANIC ZONE / ECUADOR / RIO CALA SEQUENCE	NORTH ANDEAN (Ecuador-Columbia)	CONTINENTAL	NANEGAL	-78.87	-0.13	SAE			s_E94016 [12893]	BASALT [12893]			LOWER [12893]	CENOZOIC [12893]					VOL					WR [12893]	46	4.2	155	15	60	0.3	959	0.408194	19.8382	62.7928	7.52045	8.3496	50.47	0.69		18.33				7.22	5.81	7.23	0.13
[12893][13522]	ANDEAN ARC / NORTHERN ANDEAN VOLCANIC ZONE / ECUADOR / RIO CALA SEQUENCE	NORTH ANDEAN (Ecuador-Columbia)	CONTINENTAL	MACUCHI	-79.28	-1	SAE			s_E99204 [12893]	BASALT [12893]			LOWER [12893]	CENOZOIC [12893]					VOL					WR [12893]	46	4.2	155	15	60	0.3	959	0.408194	19.8382	62.7928	7.52045	8.3496	48.32	1.24		15.9				7.78	8.61	9.01	0.13
[25407]	ANDEAN ARC / NORTHERN ANDEAN VOLCANIC ZONE / COLOMBIA	NORTH ANDEAN (Ecuador-Columbia)	CONTINENTAL		-75.8488	6.3389	SAE			s_TCR-941 [25407]	BASALT [25407]				CRETACEOUS/PALEOCENE [25407]					VOL					WR [25407]	46	4.2	155	15	60	0.3	959	0.408194	19.8382	62.7928	7.52045	8.3496	49.19	0.92		14.08				6.78	12.94	8.35	0.161919
[8300]	ANDEAN ARC / NORTHERN ANDEAN VOLCANIC ZONE / COLOMBIA	NORTH ANDEAN (Ecuador-Columbia)	CONTINENTAL	WESTERN CORDILLERA OF COLOMBIA, TUQUERRES-EL DIVISO	-75	3	SAE			s_030E [8300]	NOT GIVEN [8300]									VOL					WR [8300]	46	4.2	155	15	60	0.3	959	0.408194	19.8382	62.7928	7.52045	8.3496	49.8	0.93		14.5				9.24	12	8.11	0.2
[12894]	ANDEAN ARC / NORTHERN ANDEAN VOLCANIC ZONE / ECUADOR	NORTH ANDEAN (Ecuador-Columbia)	CONTINENTAL	PISAYAMBO	-78.17	0.37	SAE			s_E94004 [12894]	BASALT [12894]									VOL					WR [12894]	46	4.2	155	15	60	0.3	959	0.408194	19.8382	62.7928	7.52045	8.3496	51.72	0.79		15.19				7.19	8.2	9.32	0.1
[12893][13522]	ANDEAN ARC / NORTHERN ANDEAN VOLCANIC ZONE / ECUADOR / RIO CALA SEQUENCE	NORTH ANDEAN (Ecuador-Columbia)	CONTINENTAL	MACUCHI	-79.27	-1	SAE			s_E99110 [12893]	ANDESITE, BASALTIC [12893] / BASALT [13522]			LOWER [12893]	CENOZOIC [12893]					VOL					WR [12893]	46	4.2	155	15	60	0.3	959	0.408194	19.8382	62.7928	7.52045	8.3496	48.47	0.81		14.6				7.94	11.5	8.22	0.14
[22863]	ANDEAN ARC / NORTHERN ANDEAN VOLCANIC ZONE / COLOMBIA / COMBIA VOLCANIC COMPLEX	NORTH ANDEAN (Ecuador-Columbia)	CONTINENTAL		-75.8601	6.0386	SAE			s_BCA-03 [22863]	BASALT [22863]			UPPER [22863]	MIOCENE [22863]					VOL					WR [22863]	46	4.2	155	15	60	0.3	959	0.408194	19.8382	62.7928	7.52045	8.3496	49.8566	1.00241		14.0681				9.57528	12.3826	8.44123	0.164409
[22863]	ANDEAN ARC / NORTHERN ANDEAN VOLCANIC ZONE / COLOMBIA / COMBIA VOLCANIC COMPLEX	NORTH ANDEAN (Ecuador-Columbia)	CONTINENTAL		-75.8205	5.97017	SAE			s_BQP-10 [22863]	BASALT [22863]			UPPER [22863]	MIOCENE [22863]					VOL					WR [22863]	46	4.2	155	15	60	0.3	959	0.408194	19.8382	62.7928	7.52045	8.3496	48.228	0.653677		13.3909				9.69344	10.8504	8.74697	0.156856
[20960][15840]	ANDEAN ARC / NORTHERN ANDEAN VOLCANIC ZONE / ECUADOR / ALMAS SANTAS	NORTH ANDEAN (Ecuador-Columbia)	CONTINENTAL		-78.854	-0.59	SAE			s_ALS-66 [20960] / s_ALS 66 [15840]	ANDESITE, BASALTIC [20960]									VOL					WR [20960]	46	4.2	155	15	60	0.3	959	0.408194	19.8382	62.7928	7.52045	8.3496	53.35	0.75		16.15		9.16	8.24	8.23	8.35	8	0.14
[8300]	ANDEAN ARC / NORTHERN ANDEAN VOLCANIC ZONE / COLOMBIA	NORTH ANDEAN (Ecuador-Columbia)	CONTINENTAL	WESTERN CORDILLERA OF COLOMBIA, TUQUERRES-EL DIVISO	-75	3	SAE			s_032E [8300]	NOT GIVEN [8300]									VOL					WR [8300]	46	4.2	155	15	60	0.3	959	0.408194	19.8382	62.7928	7.52045	8.3496	53.7	0.61		13.4				8.39	9.1	8.65	0.18
[9212]	ANDEAN ARC / NORTHERN ANDEAN VOLCANIC ZONE / ECUADOR / SANGAY	NORTH ANDEAN (Ecuador-Columbia)	CONTINENTAL		-78.341	-2.005	SAE			s_SAN 61 [9212]	NOT GIVEN [9212]									VOL					WR [9212]	46	4.2	155	15	60	0.3	959	0.408194	19.8382	62.7928	7.52045	8.3496	53.64	0.92		16.18				7.82	8.13	6.74	0.14
[23710]	ANDEAN ARC / NORTHERN ANDEAN VOLCANIC ZONE / ECUADOR / CHACHIMBIRO	NORTH ANDEAN (Ecuador-Columbia)	CONTINENTAL		-78.37	0.77	SAE			s_T14-090 X [23710]	NOT GIVEN [23710]				QUATERNARY [23710]				MICROGRANULAR, MICROPORPHYRITIC [23710]	VOL					WR [23710]	46	4.2	155	15	60	0.3	959	0.408194	19.8382	62.7928	7.52045	8.3496	49.92	0.65		17.66				7.23	9.33	6.65	0.14
[9212]	ANDEAN ARC / NORTHERN ANDEAN VOLCANIC ZONE / ECUADOR / SANGAY	NORTH ANDEAN (Ecuador-Columbia)	CONTINENTAL		-78.341	-2.005	SAE			s_SAN 26A [9212]	NOT GIVEN [9212]									VOL					WR [9212]	46	4.2	155	15	60	0.3	959	0.408194	19.8382	62.7928	7.52045	8.3496	53.84	0.94		17.17				7.2	7.68	6.34	0.12
[12612]	ANDEAN ARC / NORTHERN ANDEAN VOLCANIC ZONE / ECUADOR / MERA LAVA FLOW	NORTH ANDEAN (Ecuador-Columbia)	CONTINENTAL	PUYO AREA, MERA LAVA	-77.98	-1.47	SAE			s_MER1B [12612]	NOT GIVEN [12612]				NEOGENE [12612]				POORLY VESICULAR, SUB-APHYRIC [12612]	VOL					WR [12612]	46	4.2	155	15	60	0.3	959	0.408194	19.8382	62.7928	7.52045	8.3496	52.3	1		16.1				7.09	7.45	6.4	0.12
[14524]	ANDEAN ARC / NORTHERN ANDEAN VOLCANIC ZONE / ECUADOR / LICTO	NORTH ANDEAN (Ecuador-Columbia)	CONTINENTAL		-78.615	-1.784	SAE			s_RIO 10C [14524]	ANDESITE, BASALTIC [14524]									VOL					WR [14524]	46	4.2	155	15	60	0.3	959	0.408194	19.8382	62.7928	7.52045	8.3496	52.6	0.99		15.8				8.1	8.2	8.05	0.13
[20960]	ANDEAN ARC / NORTHERN ANDEAN VOLCANIC ZONE / ECUADOR / SANGAY	NORTH ANDEAN (Ecuador-Columbia)	CONTINENTAL		-78.341	-2.005	SAE			s_SAN-20B [20960]	BASALT [20960]									VOL					WR [20960]	46	4.2	155	15	60	0.3	959	0.408194	19.8382	62.7928	7.52045	8.3496	49.6	1		14.6				8.59	8.8	10.97	0.15
[20960]	ANDEAN ARC / NORTHERN ANDEAN VOLCANIC ZONE / ECUADOR / LICTO	NORTH ANDEAN (Ecuador-Columbia)	CONTINENTAL		-78.615	-1.784	SAE			s_RIO10A [20960]	ANDESITE, BASALTIC [20960]									VOL					WR [20960]	46	4.2	155	15	60	0.3	959	0.408194	19.8382	62.7928	7.52045	8.3496	52.8	0.99		15.85				8.01	8.2	7.9	0.13
[14524]	ANDEAN ARC / NORTHERN ANDEAN VOLCANIC ZONE / ECUADOR / LICTO	NORTH ANDEAN (Ecuador-Columbia)	CONTINENTAL		-78.615	-1.784	SAE			s_RIO 10B [14524]	ANDESITE, BASALTIC [14524]									VOL					WR [14524]	46	4.2	155	15	60	0.3	959	0.408194	19.8382	62.7928	7.52045	8.3496	52.6	0.98		15.8				8.07	8	8.15	0.13
[8750]	ANDEAN ARC / NORTHERN ANDEAN VOLCANIC ZONE / COLOMBIA / DONA JUANA	NORTH ANDEAN (Ecuador-Columbia)	CONTINENTAL		-76.9	1.5	SAE			s_DJ54 [8750]	ANDESITE, BASALTIC [8750]									VOL					WR [8750]	46	4.2	155	15	60	0.3	959	0.408194	19.8382	62.7928	7.52045	8.3496	52.83	1.28		14.02		2.96	4.6	7.264	8.9	6.62	0.14
[12612]	ANDEAN ARC / NORTHERN ANDEAN VOLCANIC ZONE / ECUADOR / PUYO FORMATION	NORTH ANDEAN (Ecuador-Columbia)	CONTINENTAL	PUYO AREA, PUYO CONES	-77.98	-1.47	SAE			s_PUY13B [12612]	NOT GIVEN [12612]				NEOGENE [12612]				SLIGHTLY PORPHYRITIC [12612]	VOL					WR [12612]	46	4.2	155	15	60	0.3	959	0.408194	19.8382	62.7928	7.52045	8.3496	48.2	1.55		13.3				8.77	9.3	10.5	0.15
[22739]	ANDEAN ARC / NORTHERN ANDEAN VOLCANIC ZONE / ECUADOR / LICTO	NORTH ANDEAN (Ecuador-Columbia)	CONTINENTAL	CERRO TULABUG	-78.6044	-1.7833	SAE			s_16EQ47 [22739]	NOT GIVEN [22739]				QUATERNARY [22739]					VOL					WR [22739]	46	4.2	155	15	60	0.3	959	0.408194	19.8382	62.7928	7.52045	8.3496	53.08	0.97		15.99				7.95	8.16	7.84	0.13
[20960]	ANDEAN ARC / NORTHERN ANDEAN VOLCANIC ZONE / ECUADOR / PAN DE AZUCAR	NORTH ANDEAN (Ecuador-Columbia)	CONTINENTAL		-77.719	-0.432	SAE			s_PDA-03E [20960]	BASALT [20960]									VOL					WR [20960]	46	4.2	155	15	60	0.3	959	0.408194	19.8382	62.7928	7.52045	8.3496	46.6	1.31		14.7				9.63	11.4	10.25	0.17
[8300]	ANDEAN ARC / NORTHERN ANDEAN VOLCANIC ZONE / COLOMBIA	NORTH ANDEAN (Ecuador-Columbia)	CONTINENTAL	WESTERN CORDILLERA OF COLOMBIA, BOLIVAR-QUIBDO	-75	3	SAE			s_019B [8300]	NOT GIVEN [8300]									VOL					WR [8300]	46	4.2	155	15	60	0.3	959	0.408194	19.8382	62.7928	7.52045	8.3496	47.9	0.68		11.5				11.32	12.9	9.98	0.18
[21660]	ANDEAN ARC / NORTHERN ANDEAN VOLCANIC ZONE / ECUADOR / SUMACO	NORTH ANDEAN (Ecuador-Columbia)	CONTINENTAL	SUMACO FLANK, RIO HOLLIN	-77.7291	-0.689106	SAE	1120	1120	s_SU-08-L-10 [21660]	TEPHRITE [21660]				OLIGOCENE [21660]					VOL					WR [21660]	46	4.2	155	15	60	0.3	959	0.408194	19.8382	62.7928	7.52045	8.3496	45.9469	1.53838		16.584				7.47	11.373	6.60437	0.20518
[21660]	ANDEAN ARC / NORTHERN ANDEAN VOLCANIC ZONE / ECUADOR / SUMACO	NORTH ANDEAN (Ecuador-Columbia)	CONTINENTAL	SUMACO FLANK, RIO HOLLIN	-77.7291	-0.689106	SAE	1120	1120	s_SU-07-L-10 [21660]	TEPHRITE [21660]				OLIGOCENE [21660]					VOL					WR [21660]	46	4.2	155	15	60	0.3	959	0.408194	19.8382	62.7928	7.52045	8.3496	45.9525	1.5434		16.4276				7.78	11.5022	6.67128	0.208425
[9336]	ANDEAN ARC / NORTHERN ANDEAN VOLCANIC ZONE / ECUADOR / MACUCHI SEQUENCE	NORTH ANDEAN (Ecuador-Columbia)	CONTINENTAL		-78.9469	-2.1419	SAE			s_82119 [9336]	BASALT [9336]									VOL					WR [9336]	46	4.2	155	15	60	0.3	959	0.408194	19.8382	62.7928	7.52045	8.3496	48.8	1.05		13.9				10.08	9.97	8.5	0.15
[10402]	ANDEAN ARC / NORTHERN ANDEAN VOLCANIC ZONE / COLOMBIA / NEVADO DEL RUIZ	NORTH ANDEAN (Ecuador-Columbia)	CONTINENTAL		-75	5	SAE			s_MB 260 [10402]	THOLEIITE [10402]									VOL					WR [10402]	46	4.2	155	15	60	0.3	959	0.408194	19.8382	62.7928	7.52045	8.3496	51.3	1.01		16.9		1.05	7.01	7.955	7.68	8.88	0.15
[25100]	ANDEAN ARC / NORTHERN ANDEAN VOLCANIC ZONE / COLOMBIA / PIJAOS VOLCANIC FIELD	NORTH ANDEAN (Ecuador-Columbia)	CONTINENTAL	GUACHARACOS CONES	-75	4.5	SAE			s_G2-III [25100]	ANDESITE, BASALTIC [25100]				QUATERNARY [25100]					VOL					WR [25100]	46	4.2	155	15	60	0.3	959	0.408194	19.8382	62.7928	7.52045	8.3496	52.67	0.95		14.2				7.38	8.14	10.49	0.14
[25100]	ANDEAN ARC / NORTHERN ANDEAN VOLCANIC ZONE / COLOMBIA / PIJAOS VOLCANIC FIELD	NORTH ANDEAN (Ecuador-Columbia)	CONTINENTAL	GUACHARACOS CONES	-75	4.5	SAE			s_G3-II [25100]	BASALT [25100]				QUATERNARY [25100]					VOL					WR [25100]	46	4.2	155	15	60	0.3	959	0.408194	19.8382	62.7928	7.52045	8.3496	51.92	0.95		14.35				7.48	7.25	10.38	0.14
[8300]	ANDEAN ARC / NORTHERN ANDEAN VOLCANIC ZONE / COLOMBIA	NORTH ANDEAN (Ecuador-Columbia)	CONTINENTAL	WESTERN CORDILLERA OF COLOMBIA, CALI-LOBO GUERRERO-BUENAVENTURA	-75	3	SAE			s_021C [8300]	NOT GIVEN [8300]									VOL					WR [8300]	46	4.2	155	15	60	0.3	959	0.408194	19.8382	62.7928	7.52045	8.3496	49.9	0.81		12.5				10.48	10.8	8.8	0.08
[8300]	ANDEAN ARC / NORTHERN ANDEAN VOLCANIC ZONE / COLOMBIA	NORTH ANDEAN (Ecuador-Columbia)	CONTINENTAL	WESTERN CORDILLERA OF COLOMBIA, CALI-LOBO GUERRERO-BUENAVENTURA	-75	3	SAE			s_025C [8300]	NOT GIVEN [8300]									VOL					WR [8300]	46	4.2	155	15	60	0.3	959	0.408194	19.8382	62.7928	7.52045	8.3496	46.6	1.19		14.3				10.86	10.3	9.21	0.18
[8300]	ANDEAN ARC / NORTHERN ANDEAN VOLCANIC ZONE / COLOMBIA	NORTH ANDEAN (Ecuador-Columbia)	CONTINENTAL	WESTERN CORDILLERA OF COLOMBIA, CALI-EL SALADO-BUENAVENTURA	-75	3	SAE			s_028D [8300]	NOT GIVEN [8300]									VOL					WR [8300]	46	4.2	155	15	60	0.3	959	0.408194	19.8382	62.7928	7.52045	8.3496	48.2	1.18		14				9.49	12	8.57	0.17
[8300]	ANDEAN ARC / NORTHERN ANDEAN VOLCANIC ZONE / COLOMBIA	NORTH ANDEAN (Ecuador-Columbia)	CONTINENTAL	WESTERN CORDILLERA OF COLOMBIA, CALI-EL SALADO-BUENAVENTURA	-75	3	SAE			s_029D [8300]	NOT GIVEN [8300]									VOL					WR [8300]	46	4.2	155	15	60	0.3	959	0.408194	19.8382	62.7928	7.52045	8.3496	49.4	1.29		13.9				9.73	6.9	9.85	0.2
[8300]	ANDEAN ARC / NORTHERN ANDEAN VOLCANIC ZONE / COLOMBIA	NORTH ANDEAN (Ecuador-Columbia)	CONTINENTAL	WESTERN CORDILLERA OF COLOMBIA, CALI-EL SALADO-BUENAVENTURA	-75	3	SAE			s_027D [8300]	NOT GIVEN [8300]									VOL					WR [8300]	46	4.2	155	15	60	0.3	959	0.408194	19.8382	62.7928	7.52045	8.3496	48.1	0.51		14.9				8.05	12.1	9.38	0.12
[8300]	ANDEAN ARC / NORTHERN ANDEAN VOLCANIC ZONE / COLOMBIA	NORTH ANDEAN (Ecuador-Columbia)	CONTINENTAL	WESTERN CORDILLERA OF COLOMBIA, CALI-LOBO GUERRERO-BUENAVENTURA	-75	3	SAE			s_024C [8300]	NOT GIVEN [8300]									VOL					WR [8300]	46	4.2	155	15	60	0.3	959	0.408194	19.8382	62.7928	7.52045	8.3496	49.2	0.53		15.9				8.69	3.2	10.03	0.07
[25100]	ANDEAN ARC / NORTHERN ANDEAN VOLCANIC ZONE / COLOMBIA / PIJAOS VOLCANIC FIELD	NORTH ANDEAN (Ecuador-Columbia)	CONTINENTAL	EL TABOR CRATER	-75	4.5	SAE			s_T-I [25100]	ANDESITE, BASALTIC [25100]				QUATERNARY [25100]					VOL					WR [25100]	46	4.2	155	15	60	0.3	959	0.408194	19.8382	62.7928	7.52045	8.3496	53.01	0.95		14.37				7.2	6.62	10.04	0.13
[8300]	ANDEAN ARC / NORTHERN ANDEAN VOLCANIC ZONE / COLOMBIA	NORTH ANDEAN (Ecuador-Columbia)	CONTINENTAL	WESTERN CORDILLERA OF COLOMBIA, BOLIVAR-QUIBDO	-75	3	SAE			s_014B [8300]	NOT GIVEN [8300]									VOL					WR [8300]	46	4.2	155	15	60	0.3	959	0.408194	19.8382	62.7928	7.52045	8.3496	48	0.79		11				11.5	13.1	10.19	0.2
[25100]	ANDEAN ARC / NORTHERN ANDEAN VOLCANIC ZONE / COLOMBIA / PIJAOS VOLCANIC FIELD	NORTH ANDEAN (Ecuador-Columbia)	CONTINENTAL	GUACHARACOS CONES	-75	4.5	SAE			s_G3-I [25100]	ANDESITE, BASALTIC [25100]				QUATERNARY [25100]					VOL					WR [25100]	46	4.2	155	15	60	0.3	959	0.408194	19.8382	62.7928	7.52045	8.3496	52.51	0.94		14.22				7.32	7.71	10.38	0.14
[25100]	ANDEAN ARC / NORTHERN ANDEAN VOLCANIC ZONE / COLOMBIA / PIJAOS VOLCANIC FIELD	NORTH ANDEAN (Ecuador-Columbia)	CONTINENTAL	EL TABOR CRATER	-75	4.5	SAE			s_T-III [25100]	ANDESITE, BASALTIC [25100]				QUATERNARY [25100]					VOL					WR [25100]	46	4.2	155	15	60	0.3	959	0.408194	19.8382	62.7928	7.52045	8.3496	52.73	0.95		14.92				7.14	7.83	9.7	0.14
[25100]	ANDEAN ARC / NORTHERN ANDEAN VOLCANIC ZONE / COLOMBIA / PIJAOS VOLCANIC FIELD	NORTH ANDEAN (Ecuador-Columbia)	CONTINENTAL	EL TABOR CRATER	-75	4.5	SAE			s_T-VI [25100]	ANDESITE, BASALTIC [25100]				QUATERNARY [25100]					VOL					WR [25100]	46	4.2	155	15	60	0.3	959	0.408194	19.8382	62.7928	7.52045	8.3496	53.51	0.95		14.51				7.07	6.57	9.9	0.13
[26149]	ANDEAN ARC / SOUTHERN ANDEAN VOLCANIC ZONE / CHILE / OSORNO	SOUTH ANDEAN (Central to south Chile)	CONTINENTAL		-72.6083	-41.0366	SAE			s_OS140 [26149]	NOT GIVEN [26149]									VOL					WR [26149]	36.56	7.55	90	25.98	73.75	1.13	815	0.323671	72.8297	150.636	17.3943	8.66006	51.0717	0.706386		16.0208				8.64	10.4992	10.4939	0.15978
[20576]	ANDEAN ARC / SOUTHERN ANDEAN VOLCANIC ZONE / CHILE / OSORNO	SOUTH ANDEAN (Central to south Chile)	CONTINENTAL	OSORNO YOUNG PARASITIC CONES	-72.493	-41.1	SAE			s_240483-2 [20576]	BASALT [20576]									VOL					WR [20576]	36.56	7.55	90	25.98	73.75	1.13	815	0.323671	72.8297	150.636	17.3943	8.66006	50.1596	0.688485		15.7753				8.57	10.467	10.5268	0.149671
[19914]	ANDEAN ARC / SOUTHERN ANDEAN VOLCANIC ZONE / CHILE / SAN JORGE	SOUTH ANDEAN (Central to south Chile)	CONTINENTAL		-71.66	-39.34	SAE			s_SANJ-3 [19914]	BASALT [19914]									VOL					WR [19914]	36.56	7.55	90	25.98	73.75	1.13	815	0.323671	72.8297	150.636	17.3943	8.66006	49.37	0.763		15.51		7.7	2.23	9.15999	9.57	10.8	0.155
[21041][23433]	ANDEAN ARC / SOUTHERN ANDEAN VOLCANIC ZONE / CHILE / SAN JORGE	SOUTH ANDEAN (Central to south Chile)	CONTINENTAL		-71.66	-39.34	SAE			s_SJ-L-3 [21041]	BASALT [21041]									VOL					WR [21041]	36.56	7.55	90	25.98	73.75	1.13	815	0.323671	72.8297	150.636	17.3943	8.66006	51.61	0.572		14.45				9.22	9.26	10.55	0.156
[21041]	ANDEAN ARC / SOUTHERN ANDEAN VOLCANIC ZONE / CHILE / SAN JORGE	SOUTH ANDEAN (Central to south Chile)	CONTINENTAL		-71.66	-39.34	SAE			s_SJ-T-4 [21041]	BASALT [21041]									VOL					WR [21041]	36.56	7.55	90	25.98	73.75	1.13	815	0.323671	72.8297	150.636	17.3943	8.66006	51.48	0.718		14.83				8.72	10.12	11.12	0.168
[23134]	ANDEAN ARC / SOUTHERN ANDEAN VOLCANIC ZONE / CHILE / LA PICADA	SOUTH ANDEAN (Central to south Chile)	CONTINENTAL		-72.4695	-41.0708	SAE			s_PIC50 [23134]	NOT GIVEN [23134]				QUATERNARY [23134]					VOL					WR [23134]	36.56	7.55	90	25.98	73.75	1.13	815	0.323671	72.8297	150.636	17.3943	8.66006	50.06	0.82		17.61				8.43	10.85	7.49	0.15
[21041]	ANDEAN ARC / SOUTHERN ANDEAN VOLCANIC ZONE / CHILE / SAN JORGE	SOUTH ANDEAN (Central to south Chile)	CONTINENTAL		-71.66	-39.34	SAE			s_SJ-B-2C [21041]	BASALT [21041]									VOL					WR [21041]	36.56	7.55	90	25.98	73.75	1.13	815	0.323671	72.8297	150.636	17.3943	8.66006	50.58	0.697		14.45				8.83	10.17	10.66	0.162
[26149]	ANDEAN ARC / SOUTHERN ANDEAN VOLCANIC ZONE / CHILE / OSORNO	SOUTH ANDEAN (Central to south Chile)	CONTINENTAL		-72.6	-41.0698	SAE			s_OS26 [26149]	NOT GIVEN [26149]									VOL					WR [26149]	36.56	7.55	90	25.98	73.75	1.13	815	0.323671	72.8297	150.636	17.3943	8.66006	50.4376	0.700792		16.5472				8.48	10.3861	10.2883	0.149834
[21041]	ANDEAN ARC / SOUTHERN ANDEAN VOLCANIC ZONE / CHILE / SAN JORGE	SOUTH ANDEAN (Central to south Chile)	CONTINENTAL		-71.66	-39.34	SAE			s_SJ-T-5 [21041]	BASALT [21041]									VOL					WR [21041]	36.56	7.55	90	25.98	73.75	1.13	815	0.323671	72.8297	150.636	17.3943	8.66006	51.53	0.735		14.72				8.63	9.86	11.19	0.16
[21041][23433]	ANDEAN ARC / SOUTHERN ANDEAN VOLCANIC ZONE / CHILE / SAN JORGE	SOUTH ANDEAN (Central to south Chile)	CONTINENTAL		-71.66	-39.34	SAE			s_SJ-T-3 [21041]	BASALT [21041]									VOL					WR [21041]	36.56	7.55	90	25.98	73.75	1.13	815	0.323671	72.8297	150.636	17.3943	8.66006	51.65	0.722		14.81				8.69	10.1	11.09	0.165
[21041]	ANDEAN ARC / SOUTHERN ANDEAN VOLCANIC ZONE / CHILE / SAN JORGE	SOUTH ANDEAN (Central to south Chile)	CONTINENTAL		-71.66	-39.34	SAE			s_SJ-T-4A [21041]	BASALT [21041]									VOL					WR [21041]	36.56	7.55	90	25.98	73.75	1.13	815	0.323671	72.8297	150.636	17.3943	8.66006	51.53	0.717		14.94				8.78	9.98	11.18	0.164
[21041]	ANDEAN ARC / SOUTHERN ANDEAN VOLCANIC ZONE / CHILE / SAN JORGE	SOUTH ANDEAN (Central to south Chile)	CONTINENTAL		-71.66	-39.34	SAE			s_SJ-T-3A [21041]	BASALT [21041]									VOL					WR [21041]	36.56	7.55	90	25.98	73.75	1.13	815	0.323671	72.8297	150.636	17.3943	8.66006	51.65	0.721		14.7				8.71	9.96	11.17	0.164
[20576]	ANDEAN ARC / SOUTHERN ANDEAN VOLCANIC ZONE / CHILE / VILLARRICA	SOUTH ANDEAN (Central to south Chile)	CONTINENTAL		-71.93	-39.42	SAE			s_280884-9 [20576]	NOT GIVEN [20576]									VOL					WR [20576]	36.56	7.55	90	25.98	73.75	1.13	815	0.323671	72.8297	150.636	17.3943	8.66006	51.3212	0.857513		17.5292				8.18	10.8087	7.01964	0.149566
[26149]	ANDEAN ARC / SOUTHERN ANDEAN VOLCANIC ZONE / CHILE / OSORNO	SOUTH ANDEAN (Central to south Chile)	CONTINENTAL		-72.2027	-40.943	SAE			s_CCE1 [26149]	NOT GIVEN [26149]									VOL					WR [26149]	36.56	7.55	90	25.98	73.75	1.13	815	0.323671	72.8297	150.636	17.3943	8.66006	51.335	0.905		18.15				8.88	9.945	7.64	0.16
[8751]	ANDEAN ARC / SOUTHERN ANDEAN VOLCANIC ZONE / CHILE	SOUTH ANDEAN (Central to south Chile)	CONTINENTAL	TAITAO PENINSULA, MAIN VOLCANIC UNIT	-75.45	-46.65	SAE			s_T16B [8751]	BASALT, ANDESITIC [8751]									VOL					WR [8751]	36.56	7.55	90	25.98	73.75	1.13	815	0.323671	72.8297	150.636	17.3943	8.66006	51.3	1.07		16				6.82	6.4	6.8	0.11
[26149]	ANDEAN ARC / SOUTHERN ANDEAN VOLCANIC ZONE / CHILE / OSORNO	SOUTH ANDEAN (Central to south Chile)	CONTINENTAL		-72.6083	-41.0366	SAE			s_OS141 [26149]	NOT GIVEN [26149]									VOL					WR [26149]	36.56	7.55	90	25.98	73.75	1.13	815	0.323671	72.8297	150.636	17.3943	8.66006	51.1332	0.714097		16.015				8.78	10.5034	10.6815	0.156731
[19914]	ANDEAN ARC / SOUTHERN ANDEAN VOLCANIC ZONE / CHILE / SAN JORGE	SOUTH ANDEAN (Central to south Chile)	CONTINENTAL		-71.66	-39.34	SAE			s_SANJ-1 [19914]	BASALT [19914]									VOL					WR [19914]	36.56	7.55	90	25.98	73.75	1.13	815	0.323671	72.8297	150.636	17.3943	8.66006	50.29	0.804		15.63		6.3	3.57	9.23999	9.88	9.83	0.157
[21041]	ANDEAN ARC / SOUTHERN ANDEAN VOLCANIC ZONE / CHILE / SAN JORGE	SOUTH ANDEAN (Central to south Chile)	CONTINENTAL		-71.66	-39.34	SAE			s_SJ-L-4 [21041]	ANDESITE, BASALTIC [21041]									VOL					WR [21041]	36.56	7.55	90	25.98	73.75	1.13	815	0.323671	72.8297	150.636	17.3943	8.66006	52.11	0.561		14.18				9.05	9.28	10.29	0.155
[20346]	ANDEAN ARC / SOUTHERN ANDEAN VOLCANIC ZONE / CHILE / SAN JORGE	SOUTH ANDEAN (Central to south Chile)	CONTINENTAL		-71.67	-39.27	SAE			s_140194-7B [20346]	BASALT [20346]									VOL					WR [20346]	36.56	7.55	90	25.98	73.75	1.13	815	0.323671	72.8297	150.636	17.3943	8.66006	50.95	0.77		16.07				8.72	10.06	9.28	0.16
[26705]	ANDEAN ARC / SOUTHERN ANDEAN VOLCANIC ZONE / CHILE / OSORNO	SOUTH ANDEAN (Central to south Chile)	CONTINENTAL	LA VIGUERIA CONE, 1835 AD ERUPTION	-72.3253	-41.3692	SAE			s_LV-153 [26705]	BASALT [26705]							1835		VOL					WR [26705]	36.56	7.55	90	25.98	73.75	1.13	815	0.323671	72.8297	150.636	17.3943	8.66006	52.3	0.9		17.9		2.29	5.9	7.961	10.1	7.05	0.16
[21041]	ANDEAN ARC / SOUTHERN ANDEAN VOLCANIC ZONE / CHILE / LA BARDA	SOUTH ANDEAN (Central to south Chile)	CONTINENTAL		-71.79	-39.22	SAE			s_LEM-16 [21041]	BASALT [21041]									VOL					WR [21041]	36.56	7.55	90	25.98	73.75	1.13	815	0.323671	72.8297	150.636	17.3943	8.66006	50.81	1.055		17.18				8.83	9.3	7.37	0.155
[7318]	ANDEAN ARC / SOUTHERN ANDEAN VOLCANIC ZONE / CHILE / VILLARRICA	SOUTH ANDEAN (Central to south Chile)	CONTINENTAL		-71.93	-39.42	SAE			s_1 [7318]	BASALT [7318]				QUATERNARY [7318]					VOL					WR [7318]	36.56	7.55	90	25.98	73.75	1.13	815	0.323671	72.8297	150.636	17.3943	8.66006	49.1	0.79		16.43				8.7	10.35	9.44	0.14
[23134]	ANDEAN ARC / SOUTHERN ANDEAN VOLCANIC ZONE / CHILE / LA PICADA	SOUTH ANDEAN (Central to south Chile)	CONTINENTAL		-72.447	-41.0635	SAE			s_PIC05 [23134]	NOT GIVEN [23134]				QUATERNARY [23134]					VOL					WR [23134]	36.56	7.55	90	25.98	73.75	1.13	815	0.323671	72.8297	150.636	17.3943	8.66006	50.63	0.83		17.25				8.51	9.5	7.28	0.15
[21041]	ANDEAN ARC / SOUTHERN ANDEAN VOLCANIC ZONE / CHILE / SAN JORGE	SOUTH ANDEAN (Central to south Chile)	CONTINENTAL		-71.66	-39.34	SAE			s_SJ-B-2B [21041]	BASALT [21041]									VOL					WR [21041]	36.56	7.55	90	25.98	73.75	1.13	815	0.323671	72.8297	150.636	17.3943	8.66006	49.81	0.753		15.15				9.43	10.02	10.89	0.164
[20576]	ANDEAN ARC / SOUTHERN ANDEAN VOLCANIC ZONE / CHILE / VILLARRICA	SOUTH ANDEAN (Central to south Chile)	CONTINENTAL		-71.93	-39.42	SAE			s_250884-4 [20576]	NOT GIVEN [20576]									VOL					WR [20576]	36.56	7.55	90	25.98	73.75	1.13	815	0.323671	72.8297	150.636	17.3943	8.66006	51.7526	0.975901		16.8293				8.52	9.76897	7.36905	0.159331
[21041][23433]	ANDEAN ARC / SOUTHERN ANDEAN VOLCANIC ZONE / CHILE / SAN JORGE	SOUTH ANDEAN (Central to south Chile)	CONTINENTAL		-71.66	-39.34	SAE			s_SJ-B-2A [21041]	BASALT [21041]									VOL					WR [21041]	36.56	7.55	90	25.98	73.75	1.13	815	0.323671	72.8297	150.636	17.3943	8.66006	50.26	0.518		13.63				9.25	8.98	11.76	0.158
[20346]	ANDEAN ARC / SOUTHERN ANDEAN VOLCANIC ZONE / CHILE / SAN JORGE	SOUTH ANDEAN (Central to south Chile)	CONTINENTAL		-71.67	-39.27	SAE			s_140194-5A [20346]	BASALT [20346]									VOL					WR [20346]	36.56	7.55	90	25.98	73.75	1.13	815	0.323671	72.8297	150.636	17.3943	8.66006	50.63	0.77		16.16				8.69	10.02	9.19	0.16
[21041]	ANDEAN ARC / SOUTHERN ANDEAN VOLCANIC ZONE / CHILE / HUILILCO	SOUTH ANDEAN (Central to south Chile)	CONTINENTAL		-71.62	-39.43	SAE			s_PVM-16 [21041]	ANDESITE, BASALTIC [21041]									VOL					WR [21041]	36.56	7.55	90	25.98	73.75	1.13	815	0.323671	72.8297	150.636	17.3943	8.66006	53.29	0.957		17				7.78	9.09	6.57	0.142
[26149]	ANDEAN ARC / SOUTHERN ANDEAN VOLCANIC ZONE / CHILE / OSORNO	SOUTH ANDEAN (Central to south Chile)	CONTINENTAL		-72.5994	-41.0689	SAE			s_OS82 [26149]	NOT GIVEN [26149]									VOL					WR [26149]	36.56	7.55	90	25.98	73.75	1.13	815	0.323671	72.8297	150.636	17.3943	8.66006	50.7296	0.708875		16.4975				8.54	10.3985	10.3384	0.151787
[12983]	ANDEAN ARC / SOUTHERN ANDEAN VOLCANIC ZONE / TAITAO RIDGE	SOUTH ANDEAN (Central to south Chile)	CONTINENTAL	ODP LEG 141, SITE 862	-75.83	-46.5	SAQ			s_B4X01-4,28-41 [12983]	BASALT [12983]									VOL					WR [12983]	36.56	7.55	90	25.98	73.75	1.13	815	0.323671	72.8297	150.636	17.3943	8.66006	51.2	1.23		16.48				7.4	9.65	7.43	0.12
[26149]	ANDEAN ARC / SOUTHERN ANDEAN VOLCANIC ZONE / CHILE / OSORNO	SOUTH ANDEAN (Central to south Chile)	CONTINENTAL		-72.5994	-41.0689	SAE			s_OS83 [26149]	NOT GIVEN [26149]									VOL					WR [26149]	36.56	7.55	90	25.98	73.75	1.13	815	0.323671	72.8297	150.636	17.3943	8.66006	49.5463	0.699654		16.2114				8.45	10.1966	10.2407	0.152129
[6222]	ANDEAN ARC / PATAGONIAN PLATEAU LAVAS / CHILE / NIREHUAO FORMATION	SOUTH ANDEAN (Central to south Chile)	CONTINENTAL	AYSEN REGION, PATAGONIAN ANDES	-71.5	-45.4	SAE			s_210495-4 [6222]	BASALT, OLIVINE [6222]									VOL					WR [6222]	36.56	7.55	90	25.98	73.75	1.13	815	0.323671	72.8297	150.636	17.3943	8.66006	48.24	1.17		15.96		3.27	5.28	8.223	9.2	8.29	0.18
[23134]	ANDEAN ARC / SOUTHERN ANDEAN VOLCANIC ZONE / CHILE / LA PICADA	SOUTH ANDEAN (Central to south Chile)	CONTINENTAL		-72.447	-41.0635	SAE			s_PIC06 [23134]	NOT GIVEN [23134]				QUATERNARY [23134]					VOL					WR [23134]	36.56	7.55	90	25.98	73.75	1.13	815	0.323671	72.8297	150.636	17.3943	8.66006	50.38	0.83		17.18				8.51	9.55	7.12	0.15
[20576]	ANDEAN ARC / SOUTHERN ANDEAN VOLCANIC ZONE / CHILE / TOLGUACA	SOUTH ANDEAN (Central to south Chile)	CONTINENTAL		-71.6	-38.3	SAE			s_TH2B [20576]	NOT GIVEN [20576]									VOL					WR [20576]	36.56	7.55	90	25.98	73.75	1.13	815	0.323671	72.8297	150.636	17.3943	8.66006	51.3411	0.717918		17.5591				8.14	9.73178	8.32586	0.149566
[21041]	ANDEAN ARC / SOUTHERN ANDEAN VOLCANIC ZONE / CHILE / SAN JORGE	SOUTH ANDEAN (Central to south Chile)	CONTINENTAL		-71.66	-39.34	SAE			s_SJ-L-1 [21041]	BASALT [21041]									VOL					WR [21041]	36.56	7.55	90	25.98	73.75	1.13	815	0.323671	72.8297	150.636	17.3943	8.66006	50.8	0.575		14.24				9.5	8.97	11.45	0.161
[21041]	ANDEAN ARC / SOUTHERN ANDEAN VOLCANIC ZONE / CHILE / SAN JORGE	SOUTH ANDEAN (Central to south Chile)	CONTINENTAL		-71.66	-39.34	SAE			s_SJ-T-6 [21041]	BASALT [21041]									VOL					WR [21041]	36.56	7.55	90	25.98	73.75	1.13	815	0.323671	72.8297	150.636	17.3943	8.66006	50.63	0.741		15.28				8.52	9.76	10.82	0.166
[20576]	ANDEAN ARC / SOUTHERN ANDEAN VOLCANIC ZONE / CHILE / VILLARRICA	SOUTH ANDEAN (Central to south Chile)	CONTINENTAL	IN CLEARING OFF PATH, SAMPLE VIL12 ON LEFT, SAMPLE VIL13 ON RIGHT, OLDER THAN SAMPLE VIL12	-71.93	-39.42	SAE			s_VIL13 [20576]	NOT GIVEN [20576]									VOL					WR [20576]	36.56	7.55	90	25.98	73.75	1.13	815	0.323671	72.8297	150.636	17.3943	8.66006	51.3173	0.918542		16.5136				8.79	9.37721	8.79176	0.161502
[20576]	ANDEAN ARC / SOUTHERN ANDEAN VOLCANIC ZONE / CHILE / TOLGUACA	SOUTH ANDEAN (Central to south Chile)	CONTINENTAL		-71.6469	-38.3352	SAE			s_DARE-25-THS [20576]	NOT GIVEN [20576]									VOL					WR [20576]	36.56	7.55	90	25.98	73.75	1.13	815	0.323671	72.8297	150.636	17.3943	8.66006	51.205	0.816779		17.7171				8.96	8.88374	7.9157	0.161339
[20346]	ANDEAN ARC / SOUTHERN ANDEAN VOLCANIC ZONE / CHILE / SAN JORGE	SOUTH ANDEAN (Central to south Chile)	CONTINENTAL		-71.67	-39.27	SAE			s_140194-5B [20346]	BASALT [20346]									VOL					WR [20346]	36.56	7.55	90	25.98	73.75	1.13	815	0.323671	72.8297	150.636	17.3943	8.66006	50.7	0.77		16.19				8.71	10.02	9.17	0.16
[21041]	ANDEAN ARC / SOUTHERN ANDEAN VOLCANIC ZONE / CHILE / SAN JORGE	SOUTH ANDEAN (Central to south Chile)	CONTINENTAL		-71.66	-39.34	SAE			s_SJ-T-8 [21041]	BASALT [21041]									VOL					WR [21041]	36.56	7.55	90	25.98	73.75	1.13	815	0.323671	72.8297	150.636	17.3943	8.66006	51.45	0.79		16.06				8.66	9.81	10.19	0.159
[20576]	ANDEAN ARC / SOUTHERN ANDEAN VOLCANIC ZONE / CHILE / PUYEHUE	SOUTH ANDEAN (Central to south Chile)	CONTINENTAL		-72.12	-40.59	SAE			s_13828 [20576]	NOT GIVEN [20576]									VOL					WR [20576]	36.56	7.55	90	25.98	73.75	1.13	815	0.323671	72.8297	150.636	17.3943	8.66006	50.8388	0.649091		16.4669				8.1	10.3455	9.50669	0.129818
[20346]	ANDEAN ARC / SOUTHERN ANDEAN VOLCANIC ZONE / CHILE / SAN JORGE	SOUTH ANDEAN (Central to south Chile)	CONTINENTAL		-71.67	-39.27	SAE			s_120194-3 [20346]	BASALT [20346]									VOL					WR [20346]	36.56	7.55	90	25.98	73.75	1.13	815	0.323671	72.8297	150.636	17.3943	8.66006	50.77	0.77		15.93				8.57	9.65	10.36	0.16
[10020]	ANDEAN ARC / SOUTHERN ANDEAN VOLCANIC ZONE / CHILE / PUYEHUE	SOUTH ANDEAN (Central to south Chile)	CONTINENTAL	CORDON CAULLE, CERRO MIRADOR	-71	-40.5	SAE			s_PU 05 07 [10020]	BASALT [10020]									VOL					WR [10020]	36.56	7.55	90	25.98	73.75	1.13	815	0.323671	72.8297	150.636	17.3943	8.66006	49.11	0.68		20.65				7.74	10.91	6.77	0.13
[11951]	ANDEAN ARC / SOUTHERN ANDEAN VOLCANIC ZONE / CHILE / CERRO MIRADOR	SOUTH ANDEAN (Central to south Chile)	CONTINENTAL		-71.9536	-40.7084	SAE		1272	s_PU-05-07 [11951]	BASALT [11951]				HOLOCENE [11951]					VOL					WR [11951]	36.56	7.55	90	25.98	73.75	1.13	815	0.323671	72.8297	150.636	17.3943	8.66006	49.11	0.68		20.65				7.74	10.91	6.77	0.13
[20346]	ANDEAN ARC / SOUTHERN ANDEAN VOLCANIC ZONE / CHILE / SAN JORGE	SOUTH ANDEAN (Central to south Chile)	CONTINENTAL		-71.67	-39.27	SAE			s_140194-4 [20346]	BASALT [20346]									VOL					WR [20346]	36.56	7.55	90	25.98	73.75	1.13	815	0.323671	72.8297	150.636	17.3943	8.66006	50.39	0.8		16.23				8.5	9.72	9.25	0.16
[21041]	ANDEAN ARC / SOUTHERN ANDEAN VOLCANIC ZONE / CHILE / HUILILCO	SOUTH ANDEAN (Central to south Chile)	CONTINENTAL		-71.62	-39.43	SAE			s_PVM-15A [21041]	ANDESITE, BASALTIC [21041]									VOL					WR [21041]	36.56	7.55	90	25.98	73.75	1.13	815	0.323671	72.8297	150.636	17.3943	8.66006	53.23	0.932		15.88				7.68	8.96	7.01	0.143
[20576]	ANDEAN ARC / SOUTHERN ANDEAN VOLCANIC ZONE / CHILE / PUYEHUE	SOUTH ANDEAN (Central to south Chile)	CONTINENTAL		-72.12	-40.59	SAE			s_272829 [20576]	NOT GIVEN [20576]									VOL					WR [20576]	36.56	7.55	90	25.98	73.75	1.13	815	0.323671	72.8297	150.636	17.3943	8.66006	51.0872	0.658288		16.527				8.01	10.3132	9.37562	0.149611
[12983]	ANDEAN ARC / SOUTHERN ANDEAN VOLCANIC ZONE / TAITAO RIDGE	SOUTH ANDEAN (Central to south Chile)	CONTINENTAL	ODP LEG 141, SITE 862	-75.83	-46.5	SAQ			s_C6R01-9,61-69 [12983]	BASALT [12983]									VOL					WR [12983]	36.56	7.55	90	25.98	73.75	1.13	815	0.323671	72.8297	150.636	17.3943	8.66006	52	0.97		16.5				6.87	9.6	8.6	0.12
[26561]	ANDEAN ARC / SOUTHERN ANDEAN VOLCANIC ZONE / CHILE / MICHINMAHUIDA	SOUTH ANDEAN (Central to south Chile)	CONTINENTAL	PYROCLASTIC CONE AT AMARILLO RIVER VALLEY	-72.4673	-42.9532	SAE			s_AA100211-2 [26561]	NOT GIVEN [26561]				HOLOCENE [26561]					VOL					WR [26561]	36.56	7.55	90	25.98	73.75	1.13	815	0.323671	72.8297	150.636	17.3943	8.66006	50.63	0.67		16.68				8.66	8.73	8.96	0.13
[20346]	ANDEAN ARC / SOUTHERN ANDEAN VOLCANIC ZONE / CHILE / SAN JORGE	SOUTH ANDEAN (Central to south Chile)	CONTINENTAL		-71.67	-39.27	SAE			s_140194-2 [20346]	BASALT [20346]									VOL					WR [20346]	36.56	7.55	90	25.98	73.75	1.13	815	0.323671	72.8297	150.636	17.3943	8.66006	50.77	0.77		16.02				8.61	9.64	10.3	0.16
[20576]	ANDEAN ARC / SOUTHERN ANDEAN VOLCANIC ZONE / CHILE / PUYEHUE	SOUTH ANDEAN (Central to south Chile)	CONTINENTAL		-72.12	-40.59	SAE			s_230283-2 [20576]	NOT GIVEN [20576]									VOL					WR [20576]	36.56	7.55	90	25.98	73.75	1.13	815	0.323671	72.8297	150.636	17.3943	8.66006	51.1404	0.90425		17.9644				8.33	9.99699	6.95268	0.170803
[12983]	ANDEAN ARC / SOUTHERN ANDEAN VOLCANIC ZONE / TAITAO RIDGE	SOUTH ANDEAN (Central to south Chile)	CONTINENTAL	ODP LEG 141, SITE 862	-75.83	-46.5	SAQ			s_B3X01-5,28-35 [12983]	BASALT [12983]									VOL					WR [12983]	36.56	7.55	90	25.98	73.75	1.13	815	0.323671	72.8297	150.636	17.3943	8.66006	49.5	1.06		17.15				7.83	11.4	8.34	0.13
[21041]	ANDEAN ARC / SOUTHERN ANDEAN VOLCANIC ZONE / CHILE / CABURGUA(CABURGA)	SOUTH ANDEAN (Central to south Chile)	CONTINENTAL	CINDER CONE	-71.82	-39.2	SAE			s_LEM-CB-7 [21041]	BASALT [21041]									VOL					WR [21041]	36.56	7.55	90	25.98	73.75	1.13	815	0.323671	72.8297	150.636	17.3943	8.66006	51.48	1.021		16.51				8.16	8.06	8.27	0.147
[23134]	ANDEAN ARC / SOUTHERN ANDEAN VOLCANIC ZONE / CHILE / LA PICADA	SOUTH ANDEAN (Central to south Chile)	CONTINENTAL		-72.4488	-41.0672	SAE			s_PIC04 [23134]	NOT GIVEN [23134]				QUATERNARY [23134]					VOL					WR [23134]	36.56	7.55	90	25.98	73.75	1.13	815	0.323671	72.8297	150.636	17.3943	8.66006	51.61	0.87		17.46				8.58	10.01	7.55	0.15
[21041]	ANDEAN ARC / SOUTHERN ANDEAN VOLCANIC ZONE / CHILE / SAN JORGE	SOUTH ANDEAN (Central to south Chile)	CONTINENTAL		-71.66	-39.34	SAE			s_SJ-T-2 [21041]	BASALT [21041]									VOL					WR [21041]	36.56	7.55	90	25.98	73.75	1.13	815	0.323671	72.8297	150.636	17.3943	8.66006	51.12	0.704		14.46				9.02	9.86	11.48	0.167
[20346]	ANDEAN ARC / SOUTHERN ANDEAN VOLCANIC ZONE / CHILE / SAN JORGE	SOUTH ANDEAN (Central to south Chile)	CONTINENTAL		-71.67	-39.27	SAE			s_140194-1 [20346]	BASALT [20346]									VOL					WR [20346]	36.56	7.55	90	25.98	73.75	1.13	815	0.323671	72.8297	150.636	17.3943	8.66006	50.39	0.75		15.7				8.51	10	10.4	0.16
[26705]	ANDEAN ARC / SOUTHERN ANDEAN VOLCANIC ZONE / CHILE / OSORNO	SOUTH ANDEAN (Central to south Chile)	CONTINENTAL	LA VIGUERIA CONE, 1835 AD ERUPTION	-72.322	-41.3983	SAE			s_LV-152 [26705]	BASALT [26705]							1835		VOL					WR [26705]	36.56	7.55	90	25.98	73.75	1.13	815	0.323671	72.8297	150.636	17.3943	8.66006	51.3	0.9		17.8		3.17	5.5	8.353	9.81	7.97	0.16
[21041]	ANDEAN ARC / SOUTHERN ANDEAN VOLCANIC ZONE / CHILE / CABURGUA(CABURGA)	SOUTH ANDEAN (Central to south Chile)	CONTINENTAL	CINDER CONE	-71.82	-39.2	SAE			s_LEM-CB-5 [21041]	BASALT [21041]									VOL					WR [21041]	36.56	7.55	90	25.98	73.75	1.13	815	0.323671	72.8297	150.636	17.3943	8.66006	50.18	1.099		17.38				8.76	8.3	8.07	0.163
[12983]	ANDEAN ARC / SOUTHERN ANDEAN VOLCANIC ZONE / TAITAO RIDGE	SOUTH ANDEAN (Central to south Chile)	CONTINENTAL	ODP LEG 141, SITE 862	-75.83	-46.5	SAQ			s_B4X01-7,60-66 [12983]	BASALT [12983]									VOL					WR [12983]	36.56	7.55	90	25.98	73.75	1.13	815	0.323671	72.8297	150.636	17.3943	8.66006	50.5	1.18		16.2				7.31	9.35	7.72	0.12
[21041]	ANDEAN ARC / SOUTHERN ANDEAN VOLCANIC ZONE / CHILE / SAN JORGE	SOUTH ANDEAN (Central to south Chile)	CONTINENTAL		-71.66	-39.34	SAE			s_SJ-T-7 [21041]	BASALT [21041]									VOL					WR [21041]	36.56	7.55	90	25.98	73.75	1.13	815	0.323671	72.8297	150.636	17.3943	8.66006	51.31	0.775		15.8				8.61	9.87	10.39	0.159
[21041]	ANDEAN ARC / SOUTHERN ANDEAN VOLCANIC ZONE / CHILE / SAN JORGE	SOUTH ANDEAN (Central to south Chile)	CONTINENTAL		-71.66	-39.34	SAE			s_SJ-L-5 [21041]	BASALT [21041]									VOL					WR [21041]	36.56	7.55	90	25.98	73.75	1.13	815	0.323671	72.8297	150.636	17.3943	8.66006	51.4	0.554		14.08				9.12	9.2	10.83	0.156
[21041]	ANDEAN ARC / SOUTHERN ANDEAN VOLCANIC ZONE / CHILE / SAN JORGE	SOUTH ANDEAN (Central to south Chile)	CONTINENTAL		-71.66	-39.34	SAE			s_SJ-L-2 [21041]	BASALT [21041]									VOL					WR [21041]	36.56	7.55	90	25.98	73.75	1.13	815	0.323671	72.8297	150.636	17.3943	8.66006	50.54	0.561		14.37				9.44	8.99	10.93	0.156
[8760]	ANDEAN ARC / PATAGONIAN PLATEAU LAVAS / CHILE / CHONOS METAMORPHIC COMPLEX	SOUTH ANDEAN (Central to south Chile)	CONTINENTAL	PATAGONIAN ANDES, NORTH PATAGONIAN BATHOLITH, AYSEN REGION, ISLA ITALIA - ISLA DRING	-71.5	-45.3	SAE			s_SLL-858 [8760]	BASALT [8760]									VOL					WR [8760]	36.56	7.55	90	25.98	73.75	1.13	815	0.323671	72.8297	150.636	17.3943	8.66006	48.2	0.83		14.47		1.35	7.52	8.735	11.9	8.44	0.15
[22118]	ANDEAN ARC / AUSTRAL VOLCANIC ZONE / CHILE	SOUTH ANDEAN (Central to south Chile)	CONTINENTAL	SOUTHERN PATAGONIA, TORRES DEL PAINE AREA	-73.1938	-50.9774	SAE	248	248	s_LG005A [22118]	BASALT [22118]									VOL					WR [22118]	36.56	7.55	90	25.98	73.75	1.13	815	0.323671	72.8297	150.636	17.3943	8.66006	47.474	1.15743		14.4922	0.0583577			9.26	10.5627	9.6971	0.194526	0.00972628
[17460]	ANDEAN ARC / SOUTHERN ANDEAN VOLCANIC ZONE / CHILE / PALENA	SOUTH ANDEAN (Central to south Chile)	CONTINENTAL		-72.334	-43.668	SAE			s_826-3B [17460]	BASALT [17460]									VOL					WR [17460]	36.56	7.55	90	25.98	73.75	1.13	815	0.323671	72.8297	150.636	17.3943	8.66006	48.94	0.99		18.25				8.74	9.23	8	0.16
[25933]	ANDEAN ARC / SOUTHERN ANDEAN VOLCANIC ZONE / CHILE / FUI NORTE	SOUTH ANDEAN (Central to south Chile)	CONTINENTAL	CANTERA ROJA, MIDDLE LEVEL	-71.8875	-39.8644	SAE			s_16-1A [25933]	BASALT [25933]									VOL					WR [25933]	36.56	7.55	90	25.98	73.75	1.13	815	0.323671	72.8297	150.636	17.3943	8.66006	50.1	1.08		17.42	0.04		4.88	8.46	8.88	7.75	0.15
[20576][20337]	ANDEAN ARC / SOUTHERN ANDEAN VOLCANIC ZONE / CHILE / ANTILLANCA VOLCANIC GROUP	SOUTH ANDEAN (Central to south Chile)	CONTINENTAL	ANTILLANCA VOLCANO	-72.153	-40.771	SAE			s_120183-3 [20576]	BASALT [20576]									VOL					WR [20576]	36.56	7.55	90	25.98	73.75	1.13	815	0.323671	72.8297	150.636	17.3943	8.66006	50.3377	0.866848		17.51				8.7	9.68652	7.77139	0.181433
[25933]	ANDEAN ARC / SOUTHERN ANDEAN VOLCANIC ZONE / CHILE / FUI NORTE	SOUTH ANDEAN (Central to south Chile)	CONTINENTAL	CANTERA ROJA, LOWER LEVEL	-71.8872	-39.8644	SAE			s_09-2 [25933]	BASALT [25933]									VOL					WR [25933]	36.56	7.55	90	25.98	73.75	1.13	815	0.323671	72.8297	150.636	17.3943	8.66006	50.1	1.08		17.27	0.042		0.41	8.4	8.81	7.78	0.16
[20346]	ANDEAN ARC / SOUTHERN ANDEAN VOLCANIC ZONE / CHILE / SAN JORGE	SOUTH ANDEAN (Central to south Chile)	CONTINENTAL		-71.67	-39.27	SAE			s_140194-7A [20346]	BASALT [20346]									VOL					WR [20346]	36.56	7.55	90	25.98	73.75	1.13	815	0.323671	72.8297	150.636	17.3943	8.66006	50.74	0.78		16.2				8.55	9.73	9.83	0.16
[12982]	ANDEAN ARC / SOUTHERN ANDEAN VOLCANIC ZONE / CHILE / HUDSON	SOUTH ANDEAN (Central to south Chile)	CONTINENTAL	STRATOVOLCANO, RIO IBANEZ	-72.7022	-46.0464	SAE			s_HV123 [12982]	BASALT [12982]									VOL					WR [12982]	36.56	7.55	90	25.98	73.75	1.13	815	0.323671	72.8297	150.636	17.3943	8.66006	48.95	1.35		17.82		4.01	5.48	9.089	10.16	7.71	0.15
[21041]	ANDEAN ARC / SOUTHERN ANDEAN VOLCANIC ZONE / CHILE / SAN JORGE	SOUTH ANDEAN (Central to south Chile)	CONTINENTAL		-71.66	-39.34	SAE			s_SJ-T-CL [21041]	BASALT [21041]									VOL					WR [21041]	36.56	7.55	90	25.98	73.75	1.13	815	0.323671	72.8297	150.636	17.3943	8.66006	50.13	0.733		14.63				9.9	10	10.87	0.174
[8462]	ANDEAN ARC / PATAGONIAN PLATEAU LAVAS / ARGENTINA / MURTA BASALT	SOUTH ANDEAN (Central to south Chile)	CONTINENTAL	RIO MURTA, LAGO GENERAL CARRERA-BUENOS AIRES AREA, COMODORO RIVADAVIA AREA	-72.6242	-46.1472	SAE			s_PG102 [8462]	BASALT [8462]									VOL					WR [8462]	36.56	7.55	90	25.98	73.75	1.13	815	0.323671	72.8297	150.636	17.3943	8.66006	48.8	1.5		17.6				8.91	10.4	7.52	0.16
[12983]	ANDEAN ARC / SOUTHERN ANDEAN VOLCANIC ZONE / TAITAO RIDGE	SOUTH ANDEAN (Central to south Chile)	CONTINENTAL	ODP LEG 141, SITE 862	-75.83	-46.5	SAQ			s_B2XCC-1,33-38 [12983]	BASALT [12983]									VOL					WR [12983]	36.56	7.55	90	25.98	73.75	1.13	815	0.323671	72.8297	150.636	17.3943	8.66006	49.5	1.07		17.05				8.05	11.4	8.65	0.15
[17460]	ANDEAN ARC / SOUTHERN ANDEAN VOLCANIC ZONE / CHILE / SOUTH MINCHINMAVIDA	SOUTH ANDEAN (Central to south Chile)	CONTINENTAL		-72.468	-42.95	SAE			s_C16-G7B [17460]	BASALT [17460]									VOL					WR [17460]	36.56	7.55	90	25.98	73.75	1.13	815	0.323671	72.8297	150.636	17.3943	8.66006	50.62	1.06		17.23				8.73	8.99	8.14	0.16
[26660]	ANDEAN ARC / SOUTHERN ANDEAN VOLCANIC ZONE / CHILE / CABEZA DE VACA	SOUTH ANDEAN (Central to south Chile)	CONTINENTAL		-72.27	-41.314	SAE			s_CL087 [26660]	BASALT [26660]				CENOZOIC [26660]					VOL					WR [26660]	36.56	7.55	90	25.98	73.75	1.13	815	0.323671	72.8297	150.636	17.3943	8.66006	51.3347	0.879676		17.8463				8.4	9.62588	7.16886	0.151668
[8462]	ANDEAN ARC / PATAGONIAN PLATEAU LAVAS / ARGENTINA / MURTA BASALT	SOUTH ANDEAN (Central to south Chile)	CONTINENTAL	RIO MURTA, LAGO GENERAL CARRERA-BUENOS AIRES AREA, COMODORO RIVADAVIA AREA	-72.8028	-46.1906	SAE			s_PG07V [8462]	BASALT [8462]									VOL					WR [8462]	36.56	7.55	90	25.98	73.75	1.13	815	0.323671	72.8297	150.636	17.3943	8.66006	48	1.36		18			7.23	8.5	9.75	7.35	0.15
[26660]	ANDEAN ARC / SOUTHERN ANDEAN VOLCANIC ZONE / CHILE / CABEZA DE VACA	SOUTH ANDEAN (Central to south Chile)	CONTINENTAL		-72.269	-41.305	SAE			s_CL088 [26660]	BASALT [26660]				CENOZOIC [26660]					VOL					WR [26660]	36.56	7.55	90	25.98	73.75	1.13	815	0.323671	72.8297	150.636	17.3943	8.66006	51.6191	0.84473		17.6187				8.2	9.67418	7.27072	0.150845
[26660]	ANDEAN ARC / SOUTHERN ANDEAN VOLCANIC ZONE / CHILE / CABEZA DE VACA	SOUTH ANDEAN (Central to south Chile)	CONTINENTAL		-72.274	-41.239	SAE			s_CL092 [26660]	BASALT [26660]				CENOZOIC [26660]					VOL					WR [26660]	36.56	7.55	90	25.98	73.75	1.13	815	0.323671	72.8297	150.636	17.3943	8.66006	51.5069	0.856768		17.6595				8.32	9.49501	7.35813	0.151194
[12983]	ANDEAN ARC / SOUTHERN ANDEAN VOLCANIC ZONE / TAITAO RIDGE	SOUTH ANDEAN (Central to south Chile)	CONTINENTAL	ODP LEG 141, SITE 862	-75.83	-46.5	SAQ			s_C3R01-2,9-13 [12983]	BASALT [12983]									VOL					WR [12983]	36.56	7.55	90	25.98	73.75	1.13	815	0.323671	72.8297	150.636	17.3943	8.66006	51.9	1.09		17.7				6.23	10.24	6.33	0.11
[26660]	ANDEAN ARC / SOUTHERN ANDEAN VOLCANIC ZONE / CHILE / CABEZA DE VACA	SOUTH ANDEAN (Central to south Chile)	CONTINENTAL		-72.27	-41.314	SAE			s_CL086 [26660]	BASALT [26660]				CENOZOIC [26660]					VOL					WR [26660]	36.56	7.55	90	25.98	73.75	1.13	815	0.323671	72.8297	150.636	17.3943	8.66006	51.7655	0.857546		17.7663				8.12	9.77603	6.8301	0.141243
[25933]	ANDEAN ARC / SOUTHERN ANDEAN VOLCANIC ZONE / CHILE / FUI NORTE	SOUTH ANDEAN (Central to south Chile)	CONTINENTAL	CANTERA ROJA, LOWER LEVEL	-71.8872	-39.8644	SAE			s_09-1 [25933]	BASALT [25933]									VOL					WR [25933]	36.56	7.55	90	25.98	73.75	1.13	815	0.323671	72.8297	150.636	17.3943	8.66006	50.09	1.09		17.21	0.04		0.42	8.36	8.8	7.61	0.15
[20576]	ANDEAN ARC / SOUTHERN ANDEAN VOLCANIC ZONE / CHILE / ANTUCO	SOUTH ANDEAN (Central to south Chile)	CONTINENTAL	AT ROAD, RIGHT OF SKI LIFT	-71.349	-37.406	SAE			s_ANT14 [20576]	NOT GIVEN [20576]									VOL					WR [20576]	36.56	7.55	90	25.98	73.75	1.13	815	0.323671	72.8297	150.636	17.3943	8.66006	50.7164	0.998991		16.8618				9.27	8.42583	8.94046	0.161453
[8751]	ANDEAN ARC / SOUTHERN ANDEAN VOLCANIC ZONE / CHILE	SOUTH ANDEAN (Central to south Chile)	CONTINENTAL	TAITAO PENINSULA, MAIN VOLCANIC UNIT	-75.45	-46.65	SAE			s_T25A [8751]	BASALT [8751]									VOL					WR [8751]	36.56	7.55	90	25.98	73.75	1.13	815	0.323671	72.8297	150.636	17.3943	8.66006	49.25	1.34		16.05				7.95	9.29	7.28	0.17
[21041]	ANDEAN ARC / SOUTHERN ANDEAN VOLCANIC ZONE / CHILE / SAN JORGE	SOUTH ANDEAN (Central to south Chile)	CONTINENTAL		-71.66	-39.34	SAE			s_SJ-T-1 [21041]	BASALT [21041]									VOL					WR [21041]	36.56	7.55	90	25.98	73.75	1.13	815	0.323671	72.8297	150.636	17.3943	8.66006	51.56	0.734		14.82				8.71	9.92	11.28	0.165
[21041]	ANDEAN ARC / SOUTHERN ANDEAN VOLCANIC ZONE / CHILE / SAN JORGE	SOUTH ANDEAN (Central to south Chile)	CONTINENTAL		-71.66	-39.34	SAE			s_SJ-T-5A [21041]	BASALT [21041]									VOL					WR [21041]	36.56	7.55	90	25.98	73.75	1.13	815	0.323671	72.8297	150.636	17.3943	8.66006	51.04	0.748		15.48				8.75	9.81	11.06	0.165
[8462]	ANDEAN ARC / PATAGONIAN PLATEAU LAVAS / ARGENTINA / MURTA BASALT	SOUTH ANDEAN (Central to south Chile)	CONTINENTAL	RIO MURTA, LAGO GENERAL CARRERA-BUENOS AIRES AREA, COMODORO RIVADAVIA AREA	-72.8064	-46.2161	SAE			s_PG04A [8462]	BASALT [8462]									VOL					WR [8462]	36.56	7.55	90	25.98	73.75	1.13	815	0.323671	72.8297	150.636	17.3943	8.66006	47.9	1.22		20			6.6	7.77	9.5	7.35	0.13
[23172]	ANDEAN ARC / SOUTHERN ANDEAN VOLCANIC ZONE / CHILE / ANTUCO	SOUTH ANDEAN (Central to south Chile)	CONTINENTAL		-71.32	-37.46	SAE			s_AN27-7 [23172]	ANDESITE, BASALTIC [23172]				PLEISTOCENE-HOLOCENE [23172]				PORPHYRITIC [23172]	VOL					WR [23172]	36.56	7.55	90	25.98	73.75	1.13	815	0.323671	72.8297	150.636	17.3943	8.66006	53.283	1.0256		17.498				8.1	8.753	6.764	0.1402
[21645]	ANDEAN ARC / SOUTHERN ANDEAN VOLCANIC ZONE / CHILE / ANTUCO	SOUTH ANDEAN (Central to south Chile)	CONTINENTAL	1853 ERUPTION	-71.35	-37.41	SAE			s_010283-03 [21645]	BASALT [21645]									VOL					WR [21645]	36.56	7.55	90	25.98	73.75	1.13	815	0.323671	72.8297	150.636	17.3943	8.66006	50.88	0.98		17.68				8.65	8.8	7.46	0.14
[7419]	ANDEAN ARC / PATAGONIAN PLATEAU LAVAS / CHILE	SOUTH ANDEAN (Central to south Chile)	CONTINENTAL	AYSEN REGION, SENO MAGDALENA	-71.75	-44.63	SAE			s_IM2A [7419]	ANDESITE, BASALTIC [7419]									VOL					WR [7419]	36.56	7.55	90	25.98	73.75	1.13	815	0.323671	72.8297	150.636	17.3943	8.66006	51.11	1.58		15.94		3.55	6	9.195	5.8	8.89	0.18
[20346]	ANDEAN ARC / SOUTHERN ANDEAN VOLCANIC ZONE / CHILE / LA BARDA	SOUTH ANDEAN (Central to south Chile)	CONTINENTAL		-71.8	-39.2	SAE			s_150194-5A [20346]	BASALT [20346]									VOL					WR [20346]	36.56	7.55	90	25.98	73.75	1.13	815	0.323671	72.8297	150.636	17.3943	8.66006	50.65	1.06		17.37				8.73	9.32	7.32	0.16
[21041]	ANDEAN ARC / SOUTHERN ANDEAN VOLCANIC ZONE / CHILE / LA BARDA	SOUTH ANDEAN (Central to south Chile)	CONTINENTAL		-71.79	-39.22	SAE			s_BARDA1-2 [21041]	BASALT [21041]									VOL					WR [21041]	36.56	7.55	90	25.98	73.75	1.13	815	0.323671	72.8297	150.636	17.3943	8.66006	50.45	1.077		16.82				8.99	9.07	7.59	0.154
[21041]	ANDEAN ARC / SOUTHERN ANDEAN VOLCANIC ZONE / CHILE / CABURGUA(CABURGA)	SOUTH ANDEAN (Central to south Chile)	CONTINENTAL	CINDER CONE	-71.82	-39.2	SAE			s_LEM-CB-6 [21041]	BASALT [21041]									VOL					WR [21041]	36.56	7.55	90	25.98	73.75	1.13	815	0.323671	72.8297	150.636	17.3943	8.66006	49.8	1.133		17.92				8.94	8.38	8.09	0.162
[20346]	ANDEAN ARC / SOUTHERN ANDEAN VOLCANIC ZONE / CHILE / SAN JORGE	SOUTH ANDEAN (Central to south Chile)	CONTINENTAL		-71.67	-39.27	SAE			s_SJ SC 1104 C [20346]	BASALT [20346]									VOL					WR [20346]	36.56	7.55	90	25.98	73.75	1.13	815	0.323671	72.8297	150.636	17.3943	8.66006	51.26	0.82		15.65				8.65	9.37	10.09	0.17
[21041]	ANDEAN ARC / SOUTHERN ANDEAN VOLCANIC ZONE / CHILE / HUILILCO	SOUTH ANDEAN (Central to south Chile)	CONTINENTAL		-71.62	-39.43	SAE			s_PVM-15B [21041]	ANDESITE, BASALTIC [21041]									VOL					WR [21041]	36.56	7.55	90	25.98	73.75	1.13	815	0.323671	72.8297	150.636	17.3943	8.66006	52.87	0.945		16.13				7.83	9.02	7.27	0.146
[21041]	ANDEAN ARC / SOUTHERN ANDEAN VOLCANIC ZONE / CHILE / HUILILCO	SOUTH ANDEAN (Central to south Chile)	CONTINENTAL		-71.62	-39.43	SAE			s_PVM-11 [21041]	BASALT [21041]									VOL					WR [21041]	36.56	7.55	90	25.98	73.75	1.13	815	0.323671	72.8297	150.636	17.3943	8.66006	51.6	0.974		16.33				8	9.04	8.03	0.151
[8462]	ANDEAN ARC / PATAGONIAN PLATEAU LAVAS / ARGENTINA / MURTA BASALT	SOUTH ANDEAN (Central to south Chile)	CONTINENTAL	RIO MURTA, LAGO GENERAL CARRERA-BUENOS AIRES AREA, COMODORO RIVADAVIA AREA	-72.8047	-46.2069	SAE			s_PG104C [8462]	BASALT [8462]									VOL					WR [8462]	36.56	7.55	90	25.98	73.75	1.13	815	0.323671	72.8297	150.636	17.3943	8.66006	47.6	1.25		19				8.17	10	8.1	0.14
[8462]	ANDEAN ARC / PATAGONIAN PLATEAU LAVAS / ARGENTINA / MURTA BASALT	SOUTH ANDEAN (Central to south Chile)	CONTINENTAL	RIO MURTA, LAGO GENERAL CARRERA-BUENOS AIRES AREA, COMODORO RIVADAVIA AREA	-72.8047	-46.2069	SAE			s_PG104B [8462]	BASALT [8462]									VOL					WR [8462]	36.56	7.55	90	25.98	73.75	1.13	815	0.323671	72.8297	150.636	17.3943	8.66006	48.2	1.36		19.1				8.1	10.1	7.3	0.14
[8751]	ANDEAN ARC / SOUTHERN ANDEAN VOLCANIC ZONE / CHILE	SOUTH ANDEAN (Central to south Chile)	CONTINENTAL	TAITAO PENINSULA, MAIN VOLCANIC UNIT	-75.45	-46.65	SAE			s_T26C [8751]	BASALT, ANDESITIC [8751]									VOL					WR [8751]	36.56	7.55	90	25.98	73.75	1.13	815	0.323671	72.8297	150.636	17.3943	8.66006	52	1.3		15.42				7.88	5.55	7.4	0.14
[20346]	ANDEAN ARC / SOUTHERN ANDEAN VOLCANIC ZONE / CHILE / LA BARDA	SOUTH ANDEAN (Central to south Chile)	CONTINENTAL		-71.8	-39.2	SAE			s_150194-5B [20346]	BASALT [20346]									VOL					WR [20346]	36.56	7.55	90	25.98	73.75	1.13	815	0.323671	72.8297	150.636	17.3943	8.66006	50.77	1.05		17.34				8.6	9.26	7.33	0.16
[25933]	ANDEAN ARC / SOUTHERN ANDEAN VOLCANIC ZONE / CHILE / FUI NORTE	SOUTH ANDEAN (Central to south Chile)	CONTINENTAL	MIRADOR TELEF蒖ICO C覰DOR ANDINO	-71.8954	-39.8533	SAE			s_14-11 [25933]	BASALT [25933]									VOL					WR [25933]	36.56	7.55	90	25.98	73.75	1.13	815	0.323671	72.8297	150.636	17.3943	8.66006	49.77	1.1		17.6	0.036		6.96	8.74	9.23	7.6	0.16
[25933]	ANDEAN ARC / SOUTHERN ANDEAN VOLCANIC ZONE / CHILE / CHANCHAN	SOUTH ANDEAN (Central to south Chile)	CONTINENTAL	CHANCH罭 SORROUNDINGS	-71.8598	-39.804	SAE			s_15-3 [25933]	BASALT [25933]									VOL					WR [25933]	36.56	7.55	90	25.98	73.75	1.13	815	0.323671	72.8297	150.636	17.3943	8.66006	48.56	0.99		16.13	0.083		7.15	9.02	9.16	10.62	0.16
[25933]	ANDEAN ARC / SOUTHERN ANDEAN VOLCANIC ZONE / CHILE / FUI NORTE	SOUTH ANDEAN (Central to south Chile)	CONTINENTAL	CANTERA ROJA, LOWER LEVEL	-71.8872	-39.8644	SAE			s_09-8 [25933]	BASALT [25933]									VOL					WR [25933]	36.56	7.55	90	25.98	73.75	1.13	815	0.323671	72.8297	150.636	17.3943	8.66006	50.25	1.07		17.28	0.041		2.32	8.44	8.96	7.72	0.15
[20346]	ANDEAN ARC / SOUTHERN ANDEAN VOLCANIC ZONE / CHILE / LA BARDA	SOUTH ANDEAN (Central to south Chile)	CONTINENTAL		-71.8	-39.2	SAE			s_150194-6 [20346]	BASALT [20346]									VOL					WR [20346]	36.56	7.55	90	25.98	73.75	1.13	815	0.323671	72.8297	150.636	17.3943	8.66006	50.35	1.06		17.82				8.63	9.6	7.62	0.16
[20346]	ANDEAN ARC / SOUTHERN ANDEAN VOLCANIC ZONE / CHILE / SAN JORGE	SOUTH ANDEAN (Central to south Chile)	CONTINENTAL		-71.67	-39.27	SAE			s_SJ SC 1104 H [20346]	BASALT [20346]									VOL					WR [20346]	36.56	7.55	90	25.98	73.75	1.13	815	0.323671	72.8297	150.636	17.3943	8.66006	50.92	0.81		15.35				8.4	9.41	10.95	0.17
[25933]	ANDEAN ARC / SOUTHERN ANDEAN VOLCANIC ZONE / CHILE / FUI NORTE	SOUTH ANDEAN (Central to south Chile)	CONTINENTAL	CANTERA ROJA, LOWER LEVEL	-71.8872	-39.8644	SAE			s_09-3 [25933]	BASALT [25933]									VOL					WR [25933]	36.56	7.55	90	25.98	73.75	1.13	815	0.323671	72.8297	150.636	17.3943	8.66006	50.22	1.09		17.28	0.04		0.41	8.48	8.85	7.57	0.16
[8773]	ANDEAN ARC / SOUTHERN ANDEAN VOLCANIC ZONE / CHILE / MACA	SOUTH ANDEAN (Central to south Chile)	CONTINENTAL	STRATOVOLCANO, BAHIA PEREZ (NORTHERN AYSEN FJORD)	-73.175	-45.092	SAE			s_PA-71 [8773]	BASALT [8773]									VOL					WR [8773]	36.56	7.55	90	25.98	73.75	1.13	815	0.323671	72.8297	150.636	17.3943	8.66006	50.9	1.04		16.87		1.94	6.74	8.486	9.16	8.17	0.15
[14959]	ANDEAN ARC / SOUTHERN ANDEAN VOLCANIC ZONE / ARGENTINA	SOUTH ANDEAN (Central to south Chile)	CONTINENTAL	LAS LAJAS AREA, NEUQUEN PROVINCE	-70.6138	-38.3051	SAE			s_AH-9 [14959]	BASALT [14959]									VOL					WR [14959]	36.56	7.55	90	25.98	73.75	1.13	815	0.323671	72.8297	150.636	17.3943	8.66006	49.1	1.4		16.6				9.18	8.6	8.2	0.2
[25933]	ANDEAN ARC / SOUTHERN ANDEAN VOLCANIC ZONE / CHILE / FUI NORTE	SOUTH ANDEAN (Central to south Chile)	CONTINENTAL	CANTERA ROJA, LOWER LEVEL	-71.8872	-39.8644	SAE			s_09-9 [25933]	BASALT [25933]									VOL					WR [25933]	36.56	7.55	90	25.98	73.75	1.13	815	0.323671	72.8297	150.636	17.3943	8.66006	50.57	1.08		17.53	0.039		0	8.48	8.93	7.15	0.15
[20676]	ANDEAN ARC / SOUTHERN ANDEAN VOLCANIC ZONE / CHILE / MOCHO-CHOSHUENCO	SOUTH ANDEAN (Central to south Chile)	CONTINENTAL	KANGECHI CONE	-71.904	-39.866	SAE			s_130130_04A [20676]	BASALT [20676]									VOL					WR [20676]	36.56	7.55	90	25.98	73.75	1.13	815	0.323671	72.8297	150.636	17.3943	8.66006	48.9239	1.18764		18.2717				9.18	8.16122	7.8017	0.165307
[25093]	ANDEAN ARC / AUSTRAL VOLCANIC ZONE / CHILE / FUEGIAN DOMAIN	SOUTH ANDEAN (Central to south Chile)	CONTINENTAL	PACK SADDLE	-68.1	-55.4	SAE			s_11TU-5808 [25093]	BASALT, ALKALINE [25093]									VOL					WR [25093]	36.56	7.55	90	25.98	73.75	1.13	815	0.323671	72.8297	150.636	17.3943	8.66006	49.2185	1.81466		16.2972				8.62536	9.247	8.93025	0.185962
[21041]	ANDEAN ARC / SOUTHERN ANDEAN VOLCANIC ZONE / CHILE / SAN JORGE	SOUTH ANDEAN (Central to south Chile)	CONTINENTAL		-71.66	-39.34	SAE			s_SJ-L-6 [21041]	BASALT [21041]									VOL					WR [21041]	36.56	7.55	90	25.98	73.75	1.13	815	0.323671	72.8297	150.636	17.3943	8.66006	51.54	0.573		14.45				9.04	9.36	9.94	0.156
[26689]	ANDEAN ARC / SOUTHERN ANDEAN VOLCANIC ZONE / CHILE / TENIENTE COMPLEX - FARELLONES FORMATION	SOUTH ANDEAN (Central to south Chile)	CONTINENTAL	DRILL CORE ES227, EL TENIENTE MINE, CENTRAL CHILEAN PORPHYRY COPPER BELT	-70.3505	-34.096	SAE	2622.08	2622.08	s_ET09MB204 [26689]	ANDESITE [26689]				MIOCENE [26689]					VOL	227.9	227.9			WR [26689]	36.56	7.55	90	25.98	73.75	1.13	815	0.323671	72.8297	150.636	17.3943	8.66006	47.79	0.98		17.8	0.066			8.47	9.45	7.14	0.11
[7501]	ANDEAN ARC / PATAGONIAN PLATEAU LAVAS / ARGENTINA	SOUTH ANDEAN (Central to south Chile)	CONTINENTAL	MESETA CHILE CHICO	-71.8	-46.4	SAE			s_PG22 [7501]	BASALT [7501]	3000000 [7501]	16000000 [7501]		NEOGENE [7501]					VOL					WR [7501]	36.56	7.55	90	25.98	73.75	1.13	815	0.323671	72.8297	150.636	17.3943	8.66006	47.1	1.08		16.45		9.32		8.38799	9.45	7.05	0.28
[8462]	ANDEAN ARC / PATAGONIAN PLATEAU LAVAS / ARGENTINA	SOUTH ANDEAN (Central to south Chile)	CONTINENTAL	MESETA LAGO BUENOS AIRES, COMODORO RIVADAVIA AREA	-71.7133	-46.776	SAE			s_PG114 [8462]	BASALT, TRANSITIONAL [8462]									VOL					WR [8462]	36.56	7.55	90	25.98	73.75	1.13	815	0.323671	72.8297	150.636	17.3943	8.66006	47.15	1.25		15.6				9.32	10	10.4	0.18
[20676]	ANDEAN ARC / SOUTHERN ANDEAN VOLCANIC ZONE / CHILE / MOCHO-CHOSHUENCO	SOUTH ANDEAN (Central to south Chile)	CONTINENTAL	KANGECHI CONE	-71.903	-39.86	SAE			s_130121_10A [20676]	BASALT [20676]									VOL					WR [20676]	36.56	7.55	90	25.98	73.75	1.13	815	0.323671	72.8297	150.636	17.3943	8.66006	50.0755	1.15678		18.0038				8.69	8.90134	7.40643	0.15585
[16234]	ANDEAN ARC / SOUTHERN ANDEAN VOLCANIC ZONE / CHILE	SOUTH ANDEAN (Central to south Chile)	CONTINENTAL	QUEBRADA LOS SAPOS, NEAR EL TENIENTE COPPER DEPOSIT	-70.4	-34.1	SAE			s_AS2003-02 [16234]	BASALT [16234]									VOL					WR [16234]	36.56	7.55	90	25.98	73.75	1.13	815	0.323671	72.8297	150.636	17.3943	8.66006	50.34	1.01		15.62				6.86	7.55	7.73	0.12
[14075]	ANDEAN ARC / PATAGONIAN PLATEAU LAVAS / ARGENTINA	SOUTH ANDEAN (Central to south Chile)	CONTINENTAL	EAST OF ALTO RIO GHIO	-71.7678	-47.0666	SAE			s_TM03 [14075]	BASALT [14075]				NEOGENE [14075]					VOL					WR [14075]	36.56	7.55	90	25.98	73.75	1.13	815	0.323671	72.8297	150.636	17.3943	8.66006	48.4	1.33		15				10.89	9	10.5	0.19
[7419]	ANDEAN ARC / PATAGONIAN PLATEAU LAVAS / CHILE	SOUTH ANDEAN (Central to south Chile)	CONTINENTAL	AYSEN REGION, SENO MAGDALENA	-71.75	-44.63	SAE			s_IM2B [7419]	ANDESITE, BASALTIC [7419]									VOL					WR [7419]	36.56	7.55	90	25.98	73.75	1.13	815	0.323671	72.8297	150.636	17.3943	8.66006	50.66	1.53		15.9		3.31	6.14	9.119	6.31	9.04	0.17
[14959]	ANDEAN ARC / SOUTHERN ANDEAN VOLCANIC ZONE / ARGENTINA	SOUTH ANDEAN (Central to south Chile)	CONTINENTAL	LAS LAJAS AREA, NEUQUEN PROVINCE	-70.6138	-38.3051	SAE			s_AH-8 [14959]	BASALT [14959]									VOL					WR [14959]	36.56	7.55	90	25.98	73.75	1.13	815	0.323671	72.8297	150.636	17.3943	8.66006	51.4	1.4		16.8				8.28	8.4	7.5	0.1
[7501]	ANDEAN ARC / PATAGONIAN PLATEAU LAVAS / ARGENTINA	SOUTH ANDEAN (Central to south Chile)	CONTINENTAL	MESETA CHILE CHICO	-71.8	-46.4	SAE			s_FE01-23 [7501]	BASALT [7501]	3000000 [7501]	16000000 [7501]		NEOGENE [7501]					VOL					WR [7501]	36.56	7.55	90	25.98	73.75	1.13	815	0.323671	72.8297	150.636	17.3943	8.66006	45.38	1.41		16.14		3.36	7.19	10.214	10.08	9.74	0.16
[13861]	ANDEAN ARC / SOUTHERN ANDEAN VOLCANIC ZONE / ARGENTINA / HUANUL	SOUTH ANDEAN (Central to south Chile)	CONTINENTAL	BORDER OF LA PAMPA AND MENDOZA PROVINCE, SOUTHERN ZONE, CENTRAL-WESTERN ARGENTINA	-68.5	-37.33	SAE			s_HU6 [13861]	NOT GIVEN [13861]									VOL					WR [13861]	36.56	7.55	90	25.98	73.75	1.13	815	0.323671	72.8297	150.636	17.3943	8.66006	45.05	1.86		14.64				11.52	9.32	9.68	0.17
[7419]	ANDEAN ARC / PATAGONIAN PLATEAU LAVAS / CHILE	SOUTH ANDEAN (Central to south Chile)	CONTINENTAL	AYSEN REGION, SENO MAGDALENA	-71.75	-44.63	SAE			s_IM2E [7419]	ANDESITE, BASALTIC [7419]									VOL					WR [7419]	36.56	7.55	90	25.98	73.75	1.13	815	0.323671	72.8297	150.636	17.3943	8.66006	51.78	1.62		15.12		3.14	6.28	9.106	6.18	8.85	0.19
[20346]	ANDEAN ARC / SOUTHERN ANDEAN VOLCANIC ZONE / CHILE / CABURGUA(CABURGA)	SOUTH ANDEAN (Central to south Chile)	CONTINENTAL		-71.53	-39.17	SAE			s_CB SC 1208A [20346]	BASALT [20346]									VOL					WR [20346]	36.56	7.55	90	25.98	73.75	1.13	815	0.323671	72.8297	150.636	17.3943	8.66006	51.56	1.22		17.81				8.28	8.49	7.04	0.17
[8462]	ANDEAN ARC / PATAGONIAN PLATEAU LAVAS / ARGENTINA	SOUTH ANDEAN (Central to south Chile)	CONTINENTAL	MESETA LAGO BUENOS AIRES, COMODORO RIVADAVIA AREA	-71.8	-47.0667	SAE			s_PG67 [8462]	BASALT, TRANSITIONAL [8462]									VOL					WR [8462]	36.56	7.55	90	25.98	73.75	1.13	815	0.323671	72.8297	150.636	17.3943	8.66006	47.35	1.43		15.7				10.28	9.6	9.4	0.18
[20676]	ANDEAN ARC / SOUTHERN ANDEAN VOLCANIC ZONE / CHILE / MOCHO-CHOSHUENCO	SOUTH ANDEAN (Central to south Chile)	CONTINENTAL	KANGECHI CONE	-71.887	-39.865	SAE			s_130111_08A [20676]	BASALT [20676]									VOL					WR [20676]	36.56	7.55	90	25.98	73.75	1.13	815	0.323671	72.8297	150.636	17.3943	8.66006	51.3573	1.09504		17.6138				8.46	8.90076	7.55333	0.146975
[20346]	ANDEAN ARC / SOUTHERN ANDEAN VOLCANIC ZONE / CHILE / CABURGUA(CABURGA)	SOUTH ANDEAN (Central to south Chile)	CONTINENTAL		-71.53	-39.17	SAE			s_CB SC 1208B [20346]	ANDESITE, BASALTIC [20346]									VOL					WR [20346]	36.56	7.55	90	25.98	73.75	1.13	815	0.323671	72.8297	150.636	17.3943	8.66006	52.34	1.15		17.41				8.12	8.61	7.07	0.16
[18602][19131]	ANDEAN ARC / SOUTHERN ANDEAN VOLCANIC ZONE / ARGENTINA	SOUTH ANDEAN (Central to south Chile)	CONTINENTAL	PAYENIA VOLCANIC PROVINCE, SOUTHERN MENDOZA, RETROARC, CERRO ALTO, TOP FLOW	-69.8562	-35.4649	SAE			s_126201 [18602]	BASALT, ALKALINE [18602]				PLEISTOCENE-HOLOCENE [18602]					VOL					WR [18602]	36.56	7.55	90	25.98	73.75	1.13	815	0.323671	72.8297	150.636	17.3943	8.66006	48.48	1.28		16.62				8.7	9.45	8.78	0.16
[18961]	ANDEAN ARC / SOUTHERN ANDEAN VOLCANIC ZONE / ARGENTINA / LLANCANELO VOLCANIC FIELD	SOUTH ANDEAN (Central to south Chile)	CONTINENTAL	PAYENIA VOLCANIC PROVINCE, SOUTHERN MENDOZA, CARAPACHO	-69.1439	-35.8397	SAE			s_VRE26 (A) [18961]	BASALT [18961]				QUATERNARY [18961]					VOL					WR [18961]	36.56	7.55	90	25.98	73.75	1.13	815	0.323671	72.8297	150.636	17.3943	8.66006	47.78	1.397		16.48				10.89	9.935	11.26	0.1723
[7419]	ANDEAN ARC / PATAGONIAN PLATEAU LAVAS / CHILE	SOUTH ANDEAN (Central to south Chile)	CONTINENTAL	AYSEN REGION, SENO VENTISQUERO	-71.62	-44.3	SAE			s_IM18 [7419]	TRACHYANDESITE, BASALTIC [7419]									VOL					WR [7419]	36.56	7.55	90	25.98	73.75	1.13	815	0.323671	72.8297	150.636	17.3943	8.66006	49.31	1.76		16.43		2.26	6.87	8.904	4.11	9.26	0.16
[20550]	ANDEAN ARC / SOUTHERN ANDEAN VOLCANIC ZONE / ARGENTINA / NORTHERN SEGMENT VOLCANIC FIELD	SOUTH ANDEAN (Central to south Chile)	CONTINENTAL	HUAIQUERIA GROUP, MENDOZA	-68.7543	-34.0697	SAE			s_127318 [20550]	BASALT, ALKALINE [20550]				QUATERNARY [20550]					VOL			F		WR [20550]	36.56	7.55	90	25.98	73.75	1.13	815	0.323671	72.8297	150.636	17.3943	8.66006	45.67	1.46		15.38				9.57	11.13	10.49	0.19
[20802]	ANDEAN ARC / SOUTHERN ANDEAN VOLCANIC ZONE / ARGENTINA/CHILE / HUAIQUERIA	SOUTH ANDEAN (Central to south Chile)	CONTINENTAL	PAYENIA VOLCANIC PROVINCE, SOUTHERN MENDOZA, NORTHERN SEGMENT	-68.7543	-34.0697	SAE			s_127318 [20802]	BASALT [20802]									VOL					WR [20802]	36.56	7.55	90	25.98	73.75	1.13	815	0.323671	72.8297	150.636	17.3943	8.66006	45.91	1.47		15.46				9.63	11.19	10.55	0.19
[20550]	ANDEAN ARC / SOUTHERN ANDEAN VOLCANIC ZONE / ARGENTINA / NORTHERN SEGMENT VOLCANIC FIELD	SOUTH ANDEAN (Central to south Chile)	CONTINENTAL	LOS REYUNOS GROUP, GALILEO VITALE, MENDOZA	-68.5571	-34.5935	SAE			s_127307 [20550]	BASALT, ALKALINE [20550]				QUATERNARY [20550]					VOL			F		WR [20550]	36.56	7.55	90	25.98	73.75	1.13	815	0.323671	72.8297	150.636	17.3943	8.66006	48.21	1.43		15.02				10.15	10.05	10.03	0.16
[22955]	ANDEAN ARC / SOUTHERN ANDEAN VOLCANIC ZONE / CHILE / SAN JOSE FORMATION	SOUTH ANDEAN (Central to south Chile)	CONTINENTAL	LAS HORQUETAS	-72.5	-46.7	SAE			s_LHD15-4 [22955]	ANDESITE, BASALTIC [22955]				CENOZOIC [22955]					VOL					WR [22955]	36.56	7.55	90	25.98	73.75	1.13	815	0.323671	72.8297	150.636	17.3943	8.66006	48.41	1.287		16.82				8.54	7.57	7.18	0.18
[18771]	ANDEAN ARC / PATAGONIAN PLATEAU LAVAS / ARGENTINA / MESETA DE SOMUNCURA VOLCANIC FIELD	SOUTH ANDEAN (Central to south Chile)	CONTINENTAL	EL CUY	-68.5	-39.8	SAE			s_CUY-5 [18771]	BASALT [18771]				PLIOCENE-QUATERNARY [18771]					VOL					WR [18771]	36.56	7.55	90	25.98	73.75	1.13	815	0.323671	72.8297	150.636	17.3943	8.66006	50.58	0.76		11.86				9.25	12.04	11.51	0.17
[25093]	ANDEAN ARC / AUSTRAL VOLCANIC ZONE / CHILE / FUEGIAN DOMAIN	SOUTH ANDEAN (Central to south Chile)	CONTINENTAL	PACK SADDLE	-68.1	-55.4	SAE			s_11TU-5801 [25093]	BASALT, ALKALINE [25093]									VOL					WR [25093]	36.56	7.55	90	25.98	73.75	1.13	815	0.323671	72.8297	150.636	17.3943	8.66006	49.8932	1.80102		16.0386				8.26548	9.27581	8.77525	0.168558
[7501]	ANDEAN ARC / PATAGONIAN PLATEAU LAVAS / ARGENTINA	SOUTH ANDEAN (Central to south Chile)	CONTINENTAL	MESETA CHILE CHICO	-71.8	-46.4	SAE			s_PG54B [7501]	BASALT [7501]	3000000 [7501]	16000000 [7501]		NEOGENE [7501]					VOL					WR [7501]	36.56	7.55	90	25.98	73.75	1.13	815	0.323671	72.8297	150.636	17.3943	8.66006	48	1.38		16.85		9.32		8.38799	9.7	7.9	0.16
[13861]	ANDEAN ARC / SOUTHERN ANDEAN VOLCANIC ZONE / ARGENTINA / MORADO	SOUTH ANDEAN (Central to south Chile)	CONTINENTAL	BORDER OF LA PAMPA AND MENDOZA PROVINCE, NORTHERN ZONE, CENTRAL-WESTERN ARGENTINA	-68.45	-36.1	SAE			s_M4 [13861]	BASALT [13861]									VOL					WR [13861]	36.56	7.55	90	25.98	73.75	1.13	815	0.323671	72.8297	150.636	17.3943	8.66006	48.51	1.23		15.39				9.02	9.24	10.49	0.15
[13901]	ANDEAN ARC / CENTRAL ANDEAN VOLCANIC ZONE / ARGENTINA / PAYEN VOLCANIC COMPLEX / PAMPAS ONDULADAS FLOW	SOUTH ANDEAN (Central to south Chile)	CONTINENTAL	NORTHERN BRANCH OF PAMPAS ONDULADAS LAVA FLOW	-68.7	-36.2	SAE			s_PY44 [13901]	BASALT [13901]									VOL					WR [13901]	36.56	7.55	90	25.98	73.75	1.13	815	0.323671	72.8297	150.636	17.3943	8.66006	46.65	1.5		17.41		1.02	9.01	9.928	9.78	8.39	0.16
[7501]	ANDEAN ARC / PATAGONIAN PLATEAU LAVAS / ARGENTINA	SOUTH ANDEAN (Central to south Chile)	CONTINENTAL	MESETA CHILE CHICO	-71.8	-46.4	SAE			s_PG138 [7501]	BASALT [7501]	3000000 [7501]	16000000 [7501]		NEOGENE [7501]					VOL					WR [7501]	36.56	7.55	90	25.98	73.75	1.13	815	0.323671	72.8297	150.636	17.3943	8.66006	48.1	1.4		17.25		9.3		8.36999	9.6	7.92	0.16
[24554]	ANDEAN ARC / PATAGONIAN PLATEAU LAVAS / ARGENTINA	SOUTH ANDEAN (Central to south Chile)	CONTINENTAL		-70.3143	-38.9516	SAE			s_124540 [24554]	BASALT [24554]				CENOZOIC [24554]					VOL					WR [24554]	36.56	7.55	90	25.98	73.75	1.13	815	0.323671	72.8297	150.636	17.3943	8.66006	47.7	1.47		16.43				10.31	9.59	8.7	0.17
[16234]	ANDEAN ARC / SOUTHERN ANDEAN VOLCANIC ZONE / CHILE	SOUTH ANDEAN (Central to south Chile)	CONTINENTAL	QUEBRADA LOS SAPOS, NEAR EL TENIENTE COPPER DEPOSIT	-70.4	-34.1	SAE			s_AS2003-01 [16234]	BASALT [16234]									VOL					WR [16234]	36.56	7.55	90	25.98	73.75	1.13	815	0.323671	72.8297	150.636	17.3943	8.66006	51.31	1.01		15.97				7.04	7.77	7.92	0.13
[7501]	ANDEAN ARC / PATAGONIAN PLATEAU LAVAS / ARGENTINA	SOUTH ANDEAN (Central to south Chile)	CONTINENTAL	MESETA CHILE CHICO	-71.8	-46.4	SAE			s_FE01-06 [7501]	BASALT [7501]	3000000 [7501]	16000000 [7501]		NEOGENE [7501]					VOL					WR [7501]	36.56	7.55	90	25.98	73.75	1.13	815	0.323671	72.8297	150.636	17.3943	8.66006	47.02	1.51		15.94		3.96	5.75	9.314	9.36	10.58	0.15
[18602][19131]	ANDEAN ARC / SOUTHERN ANDEAN VOLCANIC ZONE / ARGENTINA/CHILE / CERRO DIAMANTE	SOUTH ANDEAN (Central to south Chile)	CONTINENTAL	PAYENIA VOLCANIC PROVINCE, SOUTHERN MENDOZA, NORTHERN SEGMENT, PLATEAU LAVA	-69.031	-34.5923	SAE			s_123965 [18602]	BASALT, ALKALINE [18602]				PLEISTOCENE-HOLOCENE [18602]					VOL					WR [18602]	36.56	7.55	90	25.98	73.75	1.13	815	0.323671	72.8297	150.636	17.3943	8.66006	47.922	1.553		14.83				10.4	9.272	9.745	0.159
[20550]	ANDEAN ARC / SOUTHERN ANDEAN VOLCANIC ZONE / ARGENTINA / NORTHERN SEGMENT VOLCANIC FIELD	SOUTH ANDEAN (Central to south Chile)	CONTINENTAL	LOS REYUNOS GROUP, AGUA DEL TORO, MENDOZA	-69.031	-34.5923	SAE			s_123965 [20550]	BASALT, ALKALINE [20550]				QUATERNARY [20550]					VOL			F		WR [20550]	36.56	7.55	90	25.98	73.75	1.13	815	0.323671	72.8297	150.636	17.3943	8.66006	48.38	1.57		14.97				10.5	9.36	9.84	0.16
[18602]	ANDEAN ARC / SOUTHERN ANDEAN VOLCANIC ZONE / ARGENTINA / NEVADO VOLCANIC FIELD	SOUTH ANDEAN (Central to south Chile)	CONTINENTAL	PAYENIA VOLCANIC PROVINCE, SOUTHERN MENDOZA, VALLE GRANDE	-68.4471	-34.7862	SAE			s_126207 [18602]	BASALT, ALKALINE [18602]				PLEISTOCENE-HOLOCENE [18602]					VOL					WR [18602]	36.56	7.55	90	25.98	73.75	1.13	815	0.323671	72.8297	150.636	17.3943	8.66006	46.05	1.55		15.57				9.7	11.09	9.07	0.17
[18602]	ANDEAN ARC / SOUTHERN ANDEAN VOLCANIC ZONE / ARGENTINA / NEVADO VOLCANIC FIELD	SOUTH ANDEAN (Central to south Chile)	CONTINENTAL	PAYENIA VOLCANIC PROVINCE, SOUTHERN MENDOZA, CERRO LOS CHANCHOS	-68.0135	-35.1549	SAE			s_126166 [18602]	BASALT, ALKALINE [18602]				PLEISTOCENE-HOLOCENE [18602]					VOL					WR [18602]	36.56	7.55	90	25.98	73.75	1.13	815	0.323671	72.8297	150.636	17.3943	8.66006	46.45	1.5		14.79				10.55	9.36	11.14	0.17
[13861]	ANDEAN ARC / SOUTHERN ANDEAN VOLCANIC ZONE / ARGENTINA / LOS CORRALES	SOUTH ANDEAN (Central to south Chile)	CONTINENTAL	BORDER OF LA PAMPA AND MENDOZA PROVINCE, NORTHERN ZONE, CENTRAL-WESTERN ARGENTINA	-68.35	-36.19	SAE			s_C6 [13861]	TRACHYBASALT [13861]									VOL					WR [13861]	36.56	7.55	90	25.98	73.75	1.13	815	0.323671	72.8297	150.636	17.3943	8.66006	47.46	1.36		15.84				9.21	10.04	9.42	0.16
[18961]	ANDEAN ARC / SOUTHERN ANDEAN VOLCANIC ZONE / ARGENTINA / LLANCANELO VOLCANIC FIELD	SOUTH ANDEAN (Central to south Chile)	CONTINENTAL	PAYENIA VOLCANIC PROVINCE, SOUTHERN MENDOZA, MALACARA	-69.4782	-35.7597	SAE			s_MC5 [18961]	BASALT [18961]				QUATERNARY [18961]					VOL					WR [18961]	36.56	7.55	90	25.98	73.75	1.13	815	0.323671	72.8297	150.636	17.3943	8.66006	47.01	1.522		15.35				10.8	10.29	10.2	0.161
[18602][19131]	ANDEAN ARC / SOUTHERN ANDEAN VOLCANIC ZONE / ARGENTINA / TROMEN	SOUTH ANDEAN (Central to south Chile)	CONTINENTAL	PAYENIA VOLCANIC PROVINCE, SOUTHERN MENDOZA, COCHIQUITO	-69.8612	-36.753	SAE			s_123966 [18602]	BASALT, ALKALINE [18602]				PLEISTOCENE-HOLOCENE [18602]					VOL					WR [18602]	36.56	7.55	90	25.98	73.75	1.13	815	0.323671	72.8297	150.636	17.3943	8.66006	48.832	1.44		16.89				8.91	9.305	7.8	0.149
[18602]	ANDEAN ARC / SOUTHERN ANDEAN VOLCANIC ZONE / ARGENTINA / NEVADO VOLCANIC FIELD	SOUTH ANDEAN (Central to south Chile)	CONTINENTAL	PAYENIA VOLCANIC PROVINCE, SOUTHERN MENDOZA, CERRO LAS VEGAS	-68.7778	-35.4659	SAE			s_123957 [18602]	BASALT, ALKALINE [18602]				PLEISTOCENE-HOLOCENE [18602]					VOL					WR [18602]	36.56	7.55	90	25.98	73.75	1.13	815	0.323671	72.8297	150.636	17.3943	8.66006	46.454	1.373		15.143				9.83	10.375	9.988	0.163
[19131]	ANDEAN ARC / SOUTHERN ANDEAN VOLCANIC ZONE / ARGENTINA / LAGUNA BLANCA FLOW	SOUTH ANDEAN (Central to south Chile)	CONTINENTAL	PAYENIA VOLCANIC PROVINCE, SOUTHERN MENDOZA, RETROARC, INFERNILLO COMPLEX, LAGUNA BLANCA	-69.707	-35.1032	SAE			s_126009 [19131]	BASALT [19131]				QUATERNARY [19131]					VOL					WR [19131]	36.56	7.55	90	25.98	73.75	1.13	815	0.323671	72.8297	150.636	17.3943	8.66006	50.7	1.05		17.06				7.98	9.38	7.72	0.14
[8462]	ANDEAN ARC / PATAGONIAN PLATEAU LAVAS / ARGENTINA	SOUTH ANDEAN (Central to south Chile)	CONTINENTAL	MESETA LAGO BUENOS AIRES, COMODORO RIVADAVIA AREA	-71.7017	-46.7258	SAE			s_PG105 [8462]	BASALT, TRANSITIONAL [8462]									VOL					WR [8462]	36.56	7.55	90	25.98	73.75	1.13	815	0.323671	72.8297	150.636	17.3943	8.66006	47.9	1.64		16.25				9.3	8.65	8.54	0.16
[24554]	ANDEAN ARC / PATAGONIAN PLATEAU LAVAS / ARGENTINA	SOUTH ANDEAN (Central to south Chile)	CONTINENTAL		-70.3778	-39.0677	SAE			s_124524 [24554]	BASALT [24554]				CENOZOIC [24554]					VOL					WR [24554]	36.56	7.55	90	25.98	73.75	1.13	815	0.323671	72.8297	150.636	17.3943	8.66006	50.2	1.51		16.4				7.95	7.94	7.79	0.14
[18602]	ANDEAN ARC / SOUTHERN ANDEAN VOLCANIC ZONE / ARGENTINA / NEVADO VOLCANIC FIELD	SOUTH ANDEAN (Central to south Chile)	CONTINENTAL	PAYENIA VOLCANIC PROVINCE, SOUTHERN MENDOZA, CERRO LA CHILENA	-68.2534	-35.2501	SAE			s_123961 [18602]	BASALT, ALKALINE [18602]				PLEISTOCENE-HOLOCENE [18602]					VOL					WR [18602]	36.56	7.55	90	25.98	73.75	1.13	815	0.323671	72.8297	150.636	17.3943	8.66006	47.095	1.421		15.721				10.3	9.757	9.567	0.165
[18602]	ANDEAN ARC / SOUTHERN ANDEAN VOLCANIC ZONE / ARGENTINA/CHILE / CERRO DIAMANTE	SOUTH ANDEAN (Central to south Chile)	CONTINENTAL	PAYENIA VOLCANIC PROVINCE, SOUTHERN MENDOZA, NORTHERN SEGMENT	-69.0328	-34.6534	SAE			s_126089 [18602]	BASALT, ALKALINE [18602]				PLEISTOCENE-HOLOCENE [18602]					VOL					WR [18602]	36.56	7.55	90	25.98	73.75	1.13	815	0.323671	72.8297	150.636	17.3943	8.66006	46.75	1.13		14.75				9.39	10.33	11.61	0.17
[12865]	ANDEAN ARC / PATAGONIAN PLATEAU LAVAS / ARGENTINA	SOUTH ANDEAN (Central to south Chile)	CONTINENTAL	MESETA DE LAS VIZCACHAS	-71.668	-50.523	SAE			s_PA-281 [12865]	BASALT [12865]				MIOCENE [12865]					VOL					WR [12865]	36.56	7.55	90	25.98	73.75	1.13	815	0.323671	72.8297	150.636	17.3943	8.66006	48.84	1.4		14.26				9.72	8.97	10.7	0.15
[18602]	ANDEAN ARC / SOUTHERN ANDEAN VOLCANIC ZONE / ARGENTINA/CHILE / CERRO DIAMANTE	SOUTH ANDEAN (Central to south Chile)	CONTINENTAL	PAYENIA VOLCANIC PROVINCE, SOUTHERN MENDOZA, NORTHERN SEGMENT	-69.0225	-34.6097	SAE			s_126092 [18602]	BASALT, ALKALINE [18602]				PLEISTOCENE-HOLOCENE [18602]					VOL					WR [18602]	36.56	7.55	90	25.98	73.75	1.13	815	0.323671	72.8297	150.636	17.3943	8.66006	46.98	1.53		14.79				10.06	9.67	9.53	0.17
[20550]	ANDEAN ARC / SOUTHERN ANDEAN VOLCANIC ZONE / ARGENTINA / NORTHERN SEGMENT VOLCANIC FIELD	SOUTH ANDEAN (Central to south Chile)	CONTINENTAL	DIAMANTE GROUP, LAS BOLAS NW CONE, MENDOZA	-69.1416	-34.5872	SAE			s_127437 [20550]	BASALT, ALKALINE [20550]				QUATERNARY [20550]					VOL			F		WR [20550]	36.56	7.55	90	25.98	73.75	1.13	815	0.323671	72.8297	150.636	17.3943	8.66006	47.8	1.44		16.02				10.01	11.15	9.5	0.18
[13861]	ANDEAN ARC / SOUTHERN ANDEAN VOLCANIC ZONE / ARGENTINA / PUNTUDO	SOUTH ANDEAN (Central to south Chile)	CONTINENTAL	BORDER OF LA PAMPA AND MENDOZA PROVINCE, NORTHERN ZONE, CENTRAL-WESTERN ARGENTINA	-68.2	-36.37	SAE			s_PU7 [13861]	BASALT [13861]									VOL					WR [13861]	36.56	7.55	90	25.98	73.75	1.13	815	0.323671	72.8297	150.636	17.3943	8.66006	48.5	1.47		17.26				8.99	9.58	8.23	0.15
[7501]	ANDEAN ARC / PATAGONIAN PLATEAU LAVAS / ARGENTINA	SOUTH ANDEAN (Central to south Chile)	CONTINENTAL	MESETA CHILE CHICO	-71.8	-46.4	SAE			s_FE01-36 [7501]	BASALT [7501]	3000000 [7501]	16000000 [7501]		NEOGENE [7501]					VOL					WR [7501]	36.56	7.55	90	25.98	73.75	1.13	815	0.323671	72.8297	150.636	17.3943	8.66006	46.01	1.42		14.2		5.73	4.55	9.70699	10.03	11.41	0.15
[20550]	ANDEAN ARC / SOUTHERN ANDEAN VOLCANIC ZONE / ARGENTINA / NORTHERN SEGMENT VOLCANIC FIELD	SOUTH ANDEAN (Central to south Chile)	CONTINENTAL	DIAMANTE GROUP, CERRO NEGRA DE SALINAS, MENDOZA	-68.815	-34.818	SAE			s_127001 [20550]	BASALT, ALKALINE [20550]				QUATERNARY [20550]					VOL			F		WR [20550]	36.56	7.55	90	25.98	73.75	1.13	815	0.323671	72.8297	150.636	17.3943	8.66006	45.51	1.43		15.77				9.81	12.27	9.38	0.17
[14959]	ANDEAN ARC / SOUTHERN ANDEAN VOLCANIC ZONE / ARGENTINA	SOUTH ANDEAN (Central to south Chile)	CONTINENTAL	LAGUNA BLANCA NATIONAL PARK AREA, NEUQUEN PROVINCE	-70.44	-39.1007	SAE			s_AH-18 [14959]	BASALT [14959]									VOL					WR [14959]	36.56	7.55	90	25.98	73.75	1.13	815	0.323671	72.8297	150.636	17.3943	8.66006	48.8	1.4		16.1				9.18	9.3	8.2	0.2
[18602][19131]	ANDEAN ARC / SOUTHERN ANDEAN VOLCANIC ZONE / ARGENTINA / NEVADO VOLCANIC FIELD	SOUTH ANDEAN (Central to south Chile)	CONTINENTAL	PAYENIA VOLCANIC PROVINCE, SOUTHERN MENDOZA, CERRO REDONDO	-68.3743	-35.3285	SAE			s_126187 [18602]	BASALT, ALKALINE [18602]				PLEISTOCENE-HOLOCENE [18602]					VOL					WR [18602]	36.56	7.55	90	25.98	73.75	1.13	815	0.323671	72.8297	150.636	17.3943	8.66006	46.35	1.52		15.34				10.14	9.92	9.34	0.16
[18602][19131]	ANDEAN ARC / SOUTHERN ANDEAN VOLCANIC ZONE / ARGENTINA / LLANCANELO VOLCANIC FIELD	SOUTH ANDEAN (Central to south Chile)	CONTINENTAL	PAYENIA VOLCANIC PROVINCE, SOUTHERN MENDOZA, MALACAR	-69.4538	-35.7219	SAE			s_123905 [18602]	BASALT, ALKALINE [18602]				PLEISTOCENE-HOLOCENE [18602]					VOL					WR [18602]	36.56	7.55	90	25.98	73.75	1.13	815	0.323671	72.8297	150.636	17.3943	8.66006	46.775	1.527		15.015				10.02	9.966	10.004	0.159
[14959]	ANDEAN ARC / SOUTHERN ANDEAN VOLCANIC ZONE / ARGENTINA	SOUTH ANDEAN (Central to south Chile)	CONTINENTAL	LAGUNA BLANCA NATIONAL PARK AREA, NEUQUEN PROVINCE	-70.3656	-39.0799	SAE			s_AH-17 [14959]	BASALT [14959]									VOL					WR [14959]	36.56	7.55	90	25.98	73.75	1.13	815	0.323671	72.8297	150.636	17.3943	8.66006	50.9	1.6		16.7				8.1	8	7.1	0.1
[18602]	ANDEAN ARC / SOUTHERN ANDEAN VOLCANIC ZONE / ARGENTINA / LLANCANELO VOLCANIC FIELD	SOUTH ANDEAN (Central to south Chile)	CONTINENTAL	PAYENIA VOLCANIC PROVINCE, SOUTHERN MENDOZA, CERRO LOS LEONES	-69.4513	-35.4977	SAE			s_126203 [18602]	BASALT, ALKALINE [18602]				PLEISTOCENE-HOLOCENE [18602]					VOL					WR [18602]	36.56	7.55	90	25.98	73.75	1.13	815	0.323671	72.8297	150.636	17.3943	8.66006	47.44	1.53		15.67				11.01	9.08	9.47	0.17
[17913]	ANDEAN ARC / SOUTHERN ANDEAN VOLCANIC ZONE / ARGENTINA	SOUTH ANDEAN (Central to south Chile)	CONTINENTAL	DIAMANTE CHICO	-69.0322	-34.6598	SAE			s_CL 304 [17913]	NOT GIVEN [17913]									VOL			F		WR [17913]	36.56	7.55	90	25.98	73.75	1.13	815	0.323671	72.8297	150.636	17.3943	8.66006	46.3728	1.25633		14.8126				11.0638	10.6484	10.9524	0.172239
[7501]	ANDEAN ARC / PATAGONIAN PLATEAU LAVAS / ARGENTINA	SOUTH ANDEAN (Central to south Chile)	CONTINENTAL	MESETA CHILE CHICO	-71.8	-46.4	SAE			s_CC-313 [7501]	BASALT [7501]	3000000 [7501]	16000000 [7501]		NEOGENE [7501]					VOL					WR [7501]	36.56	7.55	90	25.98	73.75	1.13	815	0.323671	72.8297	150.636	17.3943	8.66006	48	1.33		14.31		5	5.14	9.63999	9.82	11.29	0.17
[18961]	ANDEAN ARC / SOUTHERN ANDEAN VOLCANIC ZONE / ARGENTINA / LLANCANELO VOLCANIC FIELD	SOUTH ANDEAN (Central to south Chile)	CONTINENTAL	PAYENIA VOLCANIC PROVINCE, SOUTHERN MENDOZA	-69.4611	-35.7104	SAE			s_VRE44 [18961]	BASALT [18961]				QUATERNARY [18961]					VOL					WR [18961]	36.56	7.55	90	25.98	73.75	1.13	815	0.323671	72.8297	150.636	17.3943	8.66006	45.69	1.559		14.85				10.76	10.89	9.491	0.1578
[18602][19131][18019]	ANDEAN ARC / SOUTHERN ANDEAN VOLCANIC ZONE / ARGENTINA / RIO COLORADO VOLCANIC FIELD	SOUTH ANDEAN (Central to south Chile)	CONTINENTAL	PAYENIA VOLCANIC PROVINCE, SOUTHERN MENDOZA, CERRO MENDEZ	-68.9585	-37.3288	SAE			s_126230 [18602]	BASALT, ALKALINE [18602] / TRACHYBASALT [18019]				PLEISTOCENE-HOLOCENE [18602]					VOL					WR [18602]	36.56	7.55	90	25.98	73.75	1.13	815	0.323671	72.8297	150.636	17.3943	8.66006	49.33	1.71		15.89				8.47	7.44	7.71	0.14
[18602]	ANDEAN ARC / SOUTHERN ANDEAN VOLCANIC ZONE / ARGENTINA/CHILE / CERRO DIAMANTE	SOUTH ANDEAN (Central to south Chile)	CONTINENTAL	PAYENIA VOLCANIC PROVINCE, SOUTHERN MENDOZA, NORTHERN SEGMENT	-69.028	-34.5925	SAE			s_126076 [18602]	BASALT, ALKALINE [18602]				PLEISTOCENE-HOLOCENE [18602]					VOL					WR [18602]	36.56	7.55	90	25.98	73.75	1.13	815	0.323671	72.8297	150.636	17.3943	8.66006	47.01	1.49		14.5				9.98	9.75	9.84	0.16
[13901]	ANDEAN ARC / SOUTHERN ANDEAN VOLCANIC ZONE / ARGENTINA / PAYUN MATRU VOLCANIC FIELD / PAMPAS ONDULADAS FLOW	SOUTH ANDEAN (Central to south Chile)	CONTINENTAL	PAYENIA VOLCANIC PROVINCE, SOUTHERN MENDOZA, PAMPAS ONDULADAS	-67.4913	-36.9702	SAE			s_PY34B [13901]	BASALT [13901]									VOL					WR [13901]	36.56	7.55	90	25.98	73.75	1.13	815	0.323671	72.8297	150.636	17.3943	8.66006	47.25	1.49		16.83		1.71	9.1	10.639	9.32	9.14	0.18
[18602]	ANDEAN ARC / SOUTHERN ANDEAN VOLCANIC ZONE / ARGENTINA / LLANCANELO VOLCANIC FIELD-MALACARA	SOUTH ANDEAN (Central to south Chile)	CONTINENTAL	PAYENIA VOLCANIC PROVINCE, SOUTHERN MENDOZA, MALACARA	-69.4631	-35.7094	SAE			s_123903 [18602]	BASALT, ALKALINE [18602]				PLEISTOCENE-HOLOCENE [18602]					VOL					WR [18602]	36.56	7.55	90	25.98	73.75	1.13	815	0.323671	72.8297	150.636	17.3943	8.66006	46.977	1.535		15.075				9.93	10.019	10.037	0.157
[20550]	ANDEAN ARC / SOUTHERN ANDEAN VOLCANIC ZONE / ARGENTINA / NORTHERN SEGMENT VOLCANIC FIELD	SOUTH ANDEAN (Central to south Chile)	CONTINENTAL	HUAIQUERIA GROUP, MENDOZA	-68.7434	-34.0772	SAE			s_127323 [20550]	BASALT, ALKALINE [20550]				QUATERNARY [20550]					VOL			F		WR [20550]	36.56	7.55	90	25.98	73.75	1.13	815	0.323671	72.8297	150.636	17.3943	8.66006	45.53	1.41		14.88				9.79	11.88	10.06	0.19
[24968]	ANDEAN ARC / AUSTRAL VOLCANIC ZONE / ARGENTINA / VIEDMA	SOUTH ANDEAN (Central to south Chile)	CONTINENTAL		-73	-49	SAE			s_LV51 [24968]	BASALT [24968]				PLIOCENE [24968]					VOL					WR [24968]	36.56	7.55	90	25.98	73.75	1.13	815	0.323671	72.8297	150.636	17.3943	8.66006	48.09	2.1		15.06				10.91	8.09	9.38	0.16
[18961]	ANDEAN ARC / SOUTHERN ANDEAN VOLCANIC ZONE / ARGENTINA / LLANCANELO VOLCANIC FIELD	SOUTH ANDEAN (Central to south Chile)	CONTINENTAL	PAYENIA VOLCANIC PROVINCE, SOUTHERN MENDOZA, CARAPACHO	-69.1513	-35.8287	SAE			s_CP3 [18961]	BASALT [18961]				QUATERNARY [18961]					VOL					WR [18961]	36.56	7.55	90	25.98	73.75	1.13	815	0.323671	72.8297	150.636	17.3943	8.66006	46.91	1.699		15.05				10.6	11	9.264	0.1635
[18602]	ANDEAN ARC / SOUTHERN ANDEAN VOLCANIC ZONE / ARGENTINA / NEVADO VOLCANIC FIELD	SOUTH ANDEAN (Central to south Chile)	CONTINENTAL	PAYENIA VOLCANIC PROVINCE, SOUTHERN MENDOZA, CERRO CAPACHO	-68.7977	-36.102	SAE			s_126227 [18602]	BASALT, ALKALINE [18602]				PLEISTOCENE-HOLOCENE [18602]					VOL					WR [18602]	36.56	7.55	90	25.98	73.75	1.13	815	0.323671	72.8297	150.636	17.3943	8.66006	46.43	1.46		14.67				9.45	9.92	10.73	0.17
[18602]	ANDEAN ARC / SOUTHERN ANDEAN VOLCANIC ZONE / ARGENTINA / NEVADO VOLCANIC FIELD	SOUTH ANDEAN (Central to south Chile)	CONTINENTAL	PAYENIA VOLCANIC PROVINCE, SOUTHERN MENDOZA, NEAR AGUA DE LA CHILENA	-68.1104	-35.1985	SAE			s_123962 [18602]	BASALT, ALKALINE [18602]				PLEISTOCENE-HOLOCENE [18602]					VOL					WR [18602]	36.56	7.55	90	25.98	73.75	1.13	815	0.323671	72.8297	150.636	17.3943	8.66006	49.204	1.006		15.17				7.89	9.63	8.222	0.152
[18602]	ANDEAN ARC / SOUTHERN ANDEAN VOLCANIC ZONE / ARGENTINA / NEVADO VOLCANIC FIELD	SOUTH ANDEAN (Central to south Chile)	CONTINENTAL	PAYENIA VOLCANIC PROVINCE, SOUTHERN MENDOZA, LOMAS AMARILLAS	-68.0837	-35.8878	SAE			s_126212 [18602]	BASALT, ALKALINE [18602]				PLEISTOCENE-HOLOCENE [18602]					VOL					WR [18602]	36.56	7.55	90	25.98	73.75	1.13	815	0.323671	72.8297	150.636	17.3943	8.66006	45.7	1.65		14.89				9.4	11.8	9.22	0.17
[13861]	ANDEAN ARC / SOUTHERN ANDEAN VOLCANIC ZONE / ARGENTINA / RIAL	SOUTH ANDEAN (Central to south Chile)	CONTINENTAL	BORDER OF LA PAMPA AND MENDOZA PROVINCE, SOUTHERN ZONE, CENTRAL-WESTERN ARGENTINA	-68.61	-37.43	SAE			s_RI4 [13861]	TRACHYBASALT [13861]									VOL					WR [13861]	36.56	7.55	90	25.98	73.75	1.13	815	0.323671	72.8297	150.636	17.3943	8.66006	49.25	1.86		15.6				9.56	8.45	8	0.13
[24554]	ANDEAN ARC / PATAGONIAN PLATEAU LAVAS / ARGENTINA	SOUTH ANDEAN (Central to south Chile)	CONTINENTAL		-70.4355	-39.1015	SAE			s_124543 [24554]	BASALT [24554]				CENOZOIC [24554]					VOL					WR [24554]	36.56	7.55	90	25.98	73.75	1.13	815	0.323671	72.8297	150.636	17.3943	8.66006	47.59	1.43		16.35				9.23	9.91	8.93	0.17
[24554]	ANDEAN ARC / PATAGONIAN PLATEAU LAVAS / ARGENTINA	SOUTH ANDEAN (Central to south Chile)	CONTINENTAL		-70.2475	-39.0496	SAE			s_124520 [24554]	BASALT [24554]				CENOZOIC [24554]					VOL					WR [24554]	36.56	7.55	90	25.98	73.75	1.13	815	0.323671	72.8297	150.636	17.3943	8.66006	48.27	1.61		15.72				10.2	9.39	8.53	0.16
[20802]	ANDEAN ARC / SOUTHERN ANDEAN VOLCANIC ZONE / ARGENTINA/CHILE / LOMA DEL MEDIO	SOUTH ANDEAN (Central to south Chile)	CONTINENTAL	PAYENIA VOLCANIC PROVINCE, SOUTHERN MENDOZA, NORTHERN SEGMENT, PAPAGAYOS AREA	-69.2327	-34.4952	SAE			s_127305 [20802]	BASALT [20802]									VOL					WR [20802]	36.56	7.55	90	25.98	73.75	1.13	815	0.323671	72.8297	150.636	17.3943	8.66006	47.83	1.28		15.55				9.37	9.91	10.87	0.18
[18602]	ANDEAN ARC / SOUTHERN ANDEAN VOLCANIC ZONE / ARGENTINA / RIO COLORADO VOLCANIC FIELD	SOUTH ANDEAN (Central to south Chile)	CONTINENTAL	PAYENIA VOLCANIC PROVINCE, SOUTHERN MENDOZA, CERRO MORADO	-69.0142	-37.3013	SAE			s_126174 [18602]	BASALT, ALKALINE [18602]				PLEISTOCENE-HOLOCENE [18602]					VOL					WR [18602]	36.56	7.55	90	25.98	73.75	1.13	815	0.323671	72.8297	150.636	17.3943	8.66006	46.76	1.52		14.91				10.17	9.87	9.48	0.17
[20550]	ANDEAN ARC / SOUTHERN ANDEAN VOLCANIC ZONE / ARGENTINA / NORTHERN SEGMENT VOLCANIC FIELD	SOUTH ANDEAN (Central to south Chile)	CONTINENTAL	LOMA DEL MEDIO, MENDOZA	-69.2658	-34.5403	SAE			s_126083 [20550]	BASALT, ALKALINE [20550]				QUATERNARY [20550]					VOL			F		WR [20550]	36.56	7.55	90	25.98	73.75	1.13	815	0.323671	72.8297	150.636	17.3943	8.66006	48.88	1.32		15.43				9.12	10.2	9.46	0.17
[18602]	ANDEAN ARC / SOUTHERN ANDEAN VOLCANIC ZONE / ARGENTINA / PAYUN MATRU VOLCANIC FIELD	SOUTH ANDEAN (Central to south Chile)	CONTINENTAL	PAYENIA VOLCANIC PROVINCE, SOUTHERN MENDOZA. MALA AGILLA	-68.8555	-36.7536	SAE			s_123947 [18602]	BASALT, ALKALINE [18602]				PLEISTOCENE-HOLOCENE [18602]					VOL					WR [18602]	36.56	7.55	90	25.98	73.75	1.13	815	0.323671	72.8297	150.636	17.3943	8.66006	46.7	1.812		16.114				10.27	9.813	8.578	0.157
[18602][19131]	ANDEAN ARC / SOUTHERN ANDEAN VOLCANIC ZONE / ARGENTINA / NEVADO VOLCANIC FIELD	SOUTH ANDEAN (Central to south Chile)	CONTINENTAL	PAYENIA VOLCANIC PROVINCE, SOUTHERN MENDOZA, CERRITOS MORADOS	-69.0119	-35.294	SAE			s_126182 [18602]	BASALT, ALKALINE [18602]				PLEISTOCENE-HOLOCENE [18602]					VOL					WR [18602]	36.56	7.55	90	25.98	73.75	1.13	815	0.323671	72.8297	150.636	17.3943	8.66006	48.01	1.49		14.87				9.09	9.52	8.81	0.15
[18602][19131]	ANDEAN ARC / SOUTHERN ANDEAN VOLCANIC ZONE / ARGENTINA / NEVADO VOLCANIC FIELD	SOUTH ANDEAN (Central to south Chile)	CONTINENTAL	PAYENIA VOLCANIC PROVINCE, SOUTHERN MENDOZA, AGUA DE TORRES	-68.1447	-36.1962	SAE			s_123940 [18602]	BASALT, ALKALINE [18602]				PLEISTOCENE-HOLOCENE [18602]					VOL					WR [18602]	36.56	7.55	90	25.98	73.75	1.13	815	0.323671	72.8297	150.636	17.3943	8.66006	46.505	1.581		15.184				9.42	9.828	9.778	0.163
[18771]	ANDEAN ARC / PATAGONIAN PLATEAU LAVAS / ARGENTINA / MESETA DE SOMUNCURA VOLCANIC FIELD	SOUTH ANDEAN (Central to south Chile)	CONTINENTAL	HUAHUEL NIYEU	-70	-41.4	SAE			s_J-8 [18771]	BASALT [18771]				PLIOCENE-QUATERNARY [18771]					VOL					WR [18771]	36.56	7.55	90	25.98	73.75	1.13	815	0.323671	72.8297	150.636	17.3943	8.66006	47.63	2.1		15.43				10.08	8.19	8.49	0.16
[18602]	ANDEAN ARC / SOUTHERN ANDEAN VOLCANIC ZONE / ARGENTINA / NEVADO VOLCANIC FIELD	SOUTH ANDEAN (Central to south Chile)	CONTINENTAL	PAYENIA VOLCANIC PROVINCE, SOUTHERN MENDOZA, CERRO TRINTRICA	-68.717	-35.3654	SAE			s_123958 [18602]	BASALT, ALKALINE [18602]				PLEISTOCENE-HOLOCENE [18602]					VOL					WR [18602]	36.56	7.55	90	25.98	73.75	1.13	815	0.323671	72.8297	150.636	17.3943	8.66006	46.356	1.487		15.459				10.08	10.813	9.502	0.167
[24554]	ANDEAN ARC / PATAGONIAN PLATEAU LAVAS / ARGENTINA	SOUTH ANDEAN (Central to south Chile)	CONTINENTAL		-70.2643	-38.9176	SAE			s_124535 [24554]	BASALT [24554]				CENOZOIC [24554]					VOL					WR [24554]	36.56	7.55	90	25.98	73.75	1.13	815	0.323671	72.8297	150.636	17.3943	8.66006	46.96	1.61		16.13				10.07	9.78	8.81	0.17
[20802]	ANDEAN ARC / SOUTHERN ANDEAN VOLCANIC ZONE / ARGENTINA/CHILE / HUAIQUERIA	SOUTH ANDEAN (Central to south Chile)	CONTINENTAL	PAYENIA VOLCANIC PROVINCE, SOUTHERN MENDOZA, NORTHERN SEGMENT	-68.7271	-34.0789	SAE			s_127322 [20802]	BASALT [20802]									VOL					WR [20802]	36.56	7.55	90	25.98	73.75	1.13	815	0.323671	72.8297	150.636	17.3943	8.66006	45.86	1.46		15.43				9.74	11.22	10.27	0.18
[8991]	ANDEAN ARC / PATAGONIAN PLATEAU LAVAS / ARGENTINA / MAIN-PLATEAU LAVA	SOUTH ANDEAN (Central to south Chile)	CONTINENTAL	MUERTE	-71	-48.63	SAE			s_S94 [8991]	BASALT, ALKALINE [8991]				NEOGENE [8991]					VOL					WR [8991]	36.56	7.55	90	25.98	73.75	1.13	815	0.323671	72.8297	150.636	17.3943	8.66006	47.97	2.04		16.07				9.8	10.05	8.36	0.18
[12865]	ANDEAN ARC / PATAGONIAN PLATEAU LAVAS / ARGENTINA	SOUTH ANDEAN (Central to south Chile)	CONTINENTAL	MESETA DE LAS VIZCACHAS	-71.668	-50.523	SAE			s_PA-279 [12865]	BASALT [12865]				MIOCENE [12865]					VOL					WR [12865]	36.56	7.55	90	25.98	73.75	1.13	815	0.323671	72.8297	150.636	17.3943	8.66006	48.47	1.48		14.82				9.58	9.42	9.96	0.15
[20802]	ANDEAN ARC / SOUTHERN ANDEAN VOLCANIC ZONE / ARGENTINA/CHILE / CHICO	SOUTH ANDEAN (Central to south Chile)	CONTINENTAL	PAYENIA VOLCANIC PROVINCE, SOUTHERN MENDOZA, NORTHERN SEGMENT, RODEO AREA	-68.8842	-34.4677	SAE			s_127304 [20802]	BASALT [20802]									VOL					WR [20802]	36.56	7.55	90	25.98	73.75	1.13	815	0.323671	72.8297	150.636	17.3943	8.66006	46.87	1.6		14.95				10.19	10.13	11.03	0.18
[12410]	ANDEAN ARC / PATAGONIAN PLATEAU LAVAS / ARGENTINA	SOUTH ANDEAN (Central to south Chile)	CONTINENTAL	SIERRA DE SAN BERNARDO	-70.175	-44.65	SAE			s_PAT 72 [12410]	BASALT, ALKALINE [12410]				CENOZOIC [12410]					VOL					WR [12410]	36.56	7.55	90	25.98	73.75	1.13	815	0.323671	72.8297	150.636	17.3943	8.66006	47	2.05		14.6				10.53	8.33	9.66	0.15
[18602]	ANDEAN ARC / SOUTHERN ANDEAN VOLCANIC ZONE / ARGENTINA / NEVADO VOLCANIC FIELD	SOUTH ANDEAN (Central to south Chile)	CONTINENTAL	PAYENIA VOLCANIC PROVINCE, SOUTHERN MENDOZA, CERRO CHACAICO	-68.6894	-36.1515	SAE			s_126216 [18602]	BASALT, ALKALINE [18602]				PLEISTOCENE-HOLOCENE [18602]					VOL					WR [18602]	36.56	7.55	90	25.98	73.75	1.13	815	0.323671	72.8297	150.636	17.3943	8.66006	48.44	1.58		15.3				9.29	8.74	8.49	0.15
[20550]	ANDEAN ARC / SOUTHERN ANDEAN VOLCANIC ZONE / ARGENTINA / NORTHERN SEGMENT VOLCANIC FIELD	SOUTH ANDEAN (Central to south Chile)	CONTINENTAL	RODEO GROUP, CERRO LA CHILENA, MENDOZA	-68.8265	-34.4934	SAE			s_127327 [20550]	BASALT, ALKALINE [20550]				QUATERNARY [20550]					VOL			F		WR [20550]	36.56	7.55	90	25.98	73.75	1.13	815	0.323671	72.8297	150.636	17.3943	8.66006	47.4	1.44		15.72				9.78	11.1	8.77	0.18
[18602]	ANDEAN ARC / SOUTHERN ANDEAN VOLCANIC ZONE / ARGENTINA / NEVADO VOLCANIC FIELD	SOUTH ANDEAN (Central to south Chile)	CONTINENTAL	PAYENIA VOLCANIC PROVINCE, SOUTHERN MENDOZA, NE OF PUNTA DEL AGUA	-67.9674	-35.4773	SAE			s_126168 [18602]	BASALT, ALKALINE [18602]				PLEISTOCENE-HOLOCENE [18602]					VOL					WR [18602]	36.56	7.55	90	25.98	73.75	1.13	815	0.323671	72.8297	150.636	17.3943	8.66006	45.71	1.67		15.21				10.05	10.35	9.06	0.17
[17502]	ANDEAN ARC / PATAGONIAN PLATEAU LAVAS / ARGENTINA / AUCA MAHUIDA VOLCANIC FIELD	SOUTH ANDEAN (Central to south Chile)	CONTINENTAL	CERRO GRANDE	-68.5557	-37.7847	SAE	660	660	s_RD17 [17502]	BASALT [17502]				NEOGENE [17502]					VOL					WR [17502]	36.56	7.55	90	25.98	73.75	1.13	815	0.323671	72.8297	150.636	17.3943	8.66006	47.6585	2.07784		15.614			10.46	10.46	9.538	9.1149	0.152
[18602]	ANDEAN ARC / SOUTHERN ANDEAN VOLCANIC ZONE / ARGENTINA	SOUTH ANDEAN (Central to south Chile)	CONTINENTAL	PAYENIA VOLCANIC PROVINCE, SOUTHERN MENDOZA, RETROARC, INFERNILLO, S OF LAGUNA BLANCA	-69.6616	-35.1405	SAE			s_126006 [18602]	BASALT, ALKALINE [18602]				PLEISTOCENE-HOLOCENE [18602]					VOL					WR [18602]	36.56	7.55	90	25.98	73.75	1.13	815	0.323671	72.8297	150.636	17.3943	8.66006	45.07	1.42		15.66				9.32	11.04	9.14	0.17
[18602]	ANDEAN ARC / SOUTHERN ANDEAN VOLCANIC ZONE / ARGENTINA / NEVADO VOLCANIC FIELD	SOUTH ANDEAN (Central to south Chile)	CONTINENTAL	PAYENIA VOLCANIC PROVINCE, SOUTHERN MENDOZA, CERRO LAS VACAS	-68.7614	-35.5141	SAE			s_123955 [18602]	BASALT, ALKALINE [18602]				PLEISTOCENE-HOLOCENE [18602]					VOL					WR [18602]	36.56	7.55	90	25.98	73.75	1.13	815	0.323671	72.8297	150.636	17.3943	8.66006	47.319	1.439		15.04				10.15	9.456	10.01	0.165
[9494]	ANDEAN ARC / SOUTHERN ANDEAN VOLCANIC ZONE / ARGENTINA / CRATER BASALT VOLCANIC FIELD	SOUTH ANDEAN (Central to south Chile)	CONTINENTAL	CERRO NEGRO, PATAGONIA	-70.2225	-42.1122	SAE			s_GA 40 [9494]	HAWAIITE [9494]				QUATERNARY [9494]					VOL					WR [9494]	36.56	7.55	90	25.98	73.75	1.13	815	0.323671	72.8297	150.636	17.3943	8.66006	48.66	1.9		15.76				10.02	8.23	8.73	0.16
[18602]	ANDEAN ARC / SOUTHERN ANDEAN VOLCANIC ZONE / ARGENTINA / NEVADO VOLCANIC FIELD	SOUTH ANDEAN (Central to south Chile)	CONTINENTAL	PAYENIA VOLCANIC PROVINCE, SOUTHERN MENDOZA, CERRO EL MASUCO	-68.6942	-35.6745	SAE			s_123953 [18602]	BASALT, ALKALINE [18602]				PLEISTOCENE-HOLOCENE [18602]					VOL					WR [18602]	36.56	7.55	90	25.98	73.75	1.13	815	0.323671	72.8297	150.636	17.3943	8.66006	47.156	1.452		14.746				9.76	9.693	10.199	0.162
[20550]	ANDEAN ARC / SOUTHERN ANDEAN VOLCANIC ZONE / ARGENTINA / NORTHERN SEGMENT VOLCANIC FIELD	SOUTH ANDEAN (Central to south Chile)	CONTINENTAL	PAPAGAYOS GROUP, CERRO LOS LEONES, MENDOZA	-69.0282	-34.2503	SAE			s_126051 [20550]	BASALT, ALKALINE [20550]				QUATERNARY [20550]					VOL			F		WR [20550]	36.56	7.55	90	25.98	73.75	1.13	815	0.323671	72.8297	150.636	17.3943	8.66006	45.97	1.51		15.28				9.76	10.56	11.2	0.18
[24968]	ANDEAN ARC / AUSTRAL VOLCANIC ZONE / ARGENTINA / VIEDMA	SOUTH ANDEAN (Central to south Chile)	CONTINENTAL		-73	-49	SAE			s_LV12 [24968]	BASALT [24968]				PLIOCENE [24968]					VOL					WR [24968]	36.56	7.55	90	25.98	73.75	1.13	815	0.323671	72.8297	150.636	17.3943	8.66006	47.72	1.86		14.93				10.9	8.55	9.66	0.16
[18602][19131]	ANDEAN ARC / SOUTHERN ANDEAN VOLCANIC ZONE / ARGENTINA	SOUTH ANDEAN (Central to south Chile)	CONTINENTAL	PAYENIA VOLCANIC PROVINCE, SOUTHERN MENDOZA, RETROARC, INFERNILLO, S OF LAGUNA BLANCA	-69.6872	-35.1404	SAE			s_126008 [18602]	BASALT, ALKALINE [18602]				PLEISTOCENE-HOLOCENE [18602]					VOL					WR [18602]	36.56	7.55	90	25.98	73.75	1.13	815	0.323671	72.8297	150.636	17.3943	8.66006	45.5	1.44		15.74				9.42	10.47	9.46	0.17
[18602][19131]	ANDEAN ARC / SOUTHERN ANDEAN VOLCANIC ZONE / ARGENTINA / NEVADO VOLCANIC FIELD	SOUTH ANDEAN (Central to south Chile)	CONTINENTAL	PAYENIA VOLCANIC PROVINCE, SOUTHERN MENDOZA, CERRO FIERO	-69.0643	-35.9883	SAE			s_126221 [18602]	BASALT, ALKALINE [18602]				PLEISTOCENE-HOLOCENE [18602]					VOL					WR [18602]	36.56	7.55	90	25.98	73.75	1.13	815	0.323671	72.8297	150.636	17.3943	8.66006	46.06	1.46		14.65				9.1	10.54	10.17	0.16
[20802]	ANDEAN ARC / SOUTHERN ANDEAN VOLCANIC ZONE / ARGENTINA/CHILE / MEDIO	SOUTH ANDEAN (Central to south Chile)	CONTINENTAL	PAYENIA VOLCANIC PROVINCE, SOUTHERN MENDOZA, NORTHERN SEGMENT, RODEO AREA	-68.8726	-34.4825	SAE			s_127329 [20802]	BASALT [20802]									VOL					WR [20802]	36.56	7.55	90	25.98	73.75	1.13	815	0.323671	72.8297	150.636	17.3943	8.66006	47.15	1.33		14.6				9.47	10.54	11.58	0.17
[25615]	ANDEAN ARC / SOUTHERN ANDEAN VOLCANIC ZONE / ARGENTINA / NEVADO VOLCANIC FIELD	SOUTH ANDEAN (Central to south Chile)	CONTINENTAL		-68.73	-35.38	SAE			s_20-2 [25615]	BASALT [25615]				PLIOCENE-QUATERNARY [25615]					VOL					WR [25615]	36.56	7.55	90	25.98	73.75	1.13	815	0.323671	72.8297	150.636	17.3943	8.66006	46.727	1.264		15.042				9.71	9.505	11.758	0.178
[12410]	ANDEAN ARC / PATAGONIAN PLATEAU LAVAS / ARGENTINA	SOUTH ANDEAN (Central to south Chile)	CONTINENTAL	SIERRA DE SAN BERNARDO	-70.175	-44.65	SAE			s_PAT 71 [12410]	BASALT, ALKALINE [12410]				CENOZOIC [12410]					VOL					WR [12410]	36.56	7.55	90	25.98	73.75	1.13	815	0.323671	72.8297	150.636	17.3943	8.66006	47.3	2.02		14.6				10.62	8.42	9.89	0.16
[18602]	ANDEAN ARC / SOUTHERN ANDEAN VOLCANIC ZONE / ARGENTINA/CHILE / CERRO DIAMANTE	SOUTH ANDEAN (Central to south Chile)	CONTINENTAL	PAYENIA VOLCANIC PROVINCE, SOUTHERN MENDOZA, NORTHERN SEGMENT	-69.0804	-34.6327	SAE			s_126072 [18602]	BASALT, ALKALINE [18602]				PLEISTOCENE-HOLOCENE [18602]					VOL					WR [18602]	36.56	7.55	90	25.98	73.75	1.13	815	0.323671	72.8297	150.636	17.3943	8.66006	48.51	1.44		15.54				8.74	12	7.71	0.17
[11525]	ANDEAN ARC / SOUTHERN ANDEAN VOLCANIC ZONE / CHILE / ABANICO FORMATION	SOUTH ANDEAN (Central to south Chile)	CONTINENTAL		-70	-33	SAE			s_AB-86 [11525]	BASALT [11525]				CENOZOIC [11525]					VOL					WR [11525]	36.56	7.55	90	25.98	73.75	1.13	815	0.323671	72.8297	150.636	17.3943	8.66006	46.15	1.25		17.65		8.19	1.2	8.57099	10	7.41	0.13
[24554]	ANDEAN ARC / PATAGONIAN PLATEAU LAVAS / ARGENTINA	SOUTH ANDEAN (Central to south Chile)	CONTINENTAL		-70.5374	-39.1991	SAE			s_124546 [24554]	BASALT [24554]				CENOZOIC [24554]					VOL					WR [24554]	36.56	7.55	90	25.98	73.75	1.13	815	0.323671	72.8297	150.636	17.3943	8.66006	47.84	1.49		16.52				8.79	8.82	7.81	0.16
[18602]	ANDEAN ARC / SOUTHERN ANDEAN VOLCANIC ZONE / ARGENTINA / RIO COLORADO VOLCANIC FIELD	SOUTH ANDEAN (Central to south Chile)	CONTINENTAL	PAYENIA VOLCANIC PROVINCE, SOUTHERN MENDOZA, CERRO MORADO	-69.0186	-37.2852	SAE			s_126172 [18602]	BASALT, ALKALINE [18602]				PLEISTOCENE-HOLOCENE [18602]					VOL					WR [18602]	36.56	7.55	90	25.98	73.75	1.13	815	0.323671	72.8297	150.636	17.3943	8.66006	49.12	1.71		15.11				10.03	8.24	9.52	0.15
[19773]	ANDEAN ARC / CENTRAL ANDEAN VOLCANIC ZONE / ARGENTINA / PAYEN VOLCANIC COMPLEX	SOUTH ANDEAN (Central to south Chile)	CONTINENTAL	PATA MORA	-69	-37	SAE			s_CL467 [19773]	BASALT [19773]				MIOCENE [19773]					VOL					WR [19773]	36.56	7.55	90	25.98	73.75	1.13	815	0.323671	72.8297	150.636	17.3943	8.66006	47.84	1.96		13.54				11.22	7.99	11.11	0.16
[20531]	ANDEAN ARC / PATAGONIAN PLATEAU LAVAS / ARGENTINA / AUCA MAHUIDA VOLCANIC FIELD	SOUTH ANDEAN (Central to south Chile)	CONTINENTAL	PAYENIA VOLCANIC PROVINCE, RINCON DEL INFIERNILLO	-68.8856	-37.7788	SAE			s_88AI [20531]	TRACHYBASALT [20531]									VOL					WR [20531]	36.56	7.55	90	25.98	73.75	1.13	815	0.323671	72.8297	150.636	17.3943	8.66006	46.84	2.02		14.78				10.28	8.93	8.73	0.16
[18602]	ANDEAN ARC / SOUTHERN ANDEAN VOLCANIC ZONE / ARGENTINA / NEVADO VOLCANIC FIELD	SOUTH ANDEAN (Central to south Chile)	CONTINENTAL	PAYENIA VOLCANIC PROVINCE, SOUTHERN MENDOZA, CERRO DEL MONTE	-68.9742	-35.982	SAE			s_126205 [18602]	BASALT, ALKALINE [18602]				PLEISTOCENE-HOLOCENE [18602]					VOL					WR [18602]	36.56	7.55	90	25.98	73.75	1.13	815	0.323671	72.8297	150.636	17.3943	8.66006	45.45	1.59		14.97				10.17	10.14	10.2	0.18
[26052]	ANDEAN ARC / PATAGONIAN PLATEAU LAVAS / ARGENTINA	SOUTH ANDEAN (Central to south Chile)	CONTINENTAL	CANGREJO HILL	-72.57	-49.34	SAE			s_DV14 [26052]	BASALT [26052]				PLIOCENE [26052]					VOL					WR [26052]	36.56	7.55	90	25.98	73.75	1.13	815	0.323671	72.8297	150.636	17.3943	8.66006	47.88	2.16		13.63				9.52	9.48	8.69	0.17
[25615]	ANDEAN ARC / SOUTHERN ANDEAN VOLCANIC ZONE / ARGENTINA / NEVADO VOLCANIC FIELD	SOUTH ANDEAN (Central to south Chile)	CONTINENTAL		-68.28	-35.19	SAE			s_15-3 [25615]	BASALT [25615]				PLIOCENE-QUATERNARY [25615]					VOL					WR [25615]	36.56	7.55	90	25.98	73.75	1.13	815	0.323671	72.8297	150.636	17.3943	8.66006	45.717	1.617		15.104				10.39	10.509	11.047	0.187
[20531]	ANDEAN ARC / PATAGONIAN PLATEAU LAVAS / ARGENTINA / AUCA MAHUIDA VOLCANIC FIELD	SOUTH ANDEAN (Central to south Chile)	CONTINENTAL	PAYENIA VOLCANIC PROVINCE, RINCON DEL INFIERNILLO	-68.2553	-37.7806	SAE			s_88AJ [20531]	TRACHYBASALT [20531]									VOL					WR [20531]	36.56	7.55	90	25.98	73.75	1.13	815	0.323671	72.8297	150.636	17.3943	8.66006	46.89	2.06		14.38				10.82	8.73	9.7	0.16
[20550]	ANDEAN ARC / SOUTHERN ANDEAN VOLCANIC ZONE / ARGENTINA / NORTHERN SEGMENT VOLCANIC FIELD	SOUTH ANDEAN (Central to south Chile)	CONTINENTAL	RODEO GROUP, CERRO 1784, MENDOZA	-68.8604	-34.4785	SAE			s_126077 [20550]	BASALT, ALKALINE [20550]				QUATERNARY [20550]					VOL			F		WR [20550]	36.56	7.55	90	25.98	73.75	1.13	815	0.323671	72.8297	150.636	17.3943	8.66006	45.39	1.34		15.24				10.63	11.05	11.28	0.2
[18602]	ANDEAN ARC / SOUTHERN ANDEAN VOLCANIC ZONE / ARGENTINA / NEVADO VOLCANIC FIELD	SOUTH ANDEAN (Central to south Chile)	CONTINENTAL	PAYENIA VOLCANIC PROVINCE, SOUTHERN MENDOZA, CERRO SAN PEDRO	-68.3242	-35.3503	SAE			s_126186 [18602]	BASALT, ALKALINE [18602]				PLEISTOCENE-HOLOCENE [18602]					VOL					WR [18602]	36.56	7.55	90	25.98	73.75	1.13	815	0.323671	72.8297	150.636	17.3943	8.66006	47.37	1.57		14.72				9.7	9.14	9.32	0.16
[20531]	ANDEAN ARC / PATAGONIAN PLATEAU LAVAS / ARGENTINA / AUCA MAHUIDA VOLCANIC FIELD	SOUTH ANDEAN (Central to south Chile)	CONTINENTAL	PAYENIA VOLCANIC PROVINCE, RINCON DEL INFIERNILLO	-68.8855	-37.7704	SAE			s_88AH [20531]	TRACHYBASALT [20531]									VOL					WR [20531]	36.56	7.55	90	25.98	73.75	1.13	815	0.323671	72.8297	150.636	17.3943	8.66006	46.94	2.05		14.77				10.52	8.89	9.2	0.16
[20550]	ANDEAN ARC / SOUTHERN ANDEAN VOLCANIC ZONE / ARGENTINA / NORTHERN SEGMENT VOLCANIC FIELD	SOUTH ANDEAN (Central to south Chile)	CONTINENTAL	PAPAGAYOS GROUP, CERRO DEL MEDIO, MENDOZA	-69.0944	-34.2785	SAE			s_127311 [20550]	BASALT, ALKALINE [20550]				QUATERNARY [20550]					VOL			F		WR [20550]	36.56	7.55	90	25.98	73.75	1.13	815	0.323671	72.8297	150.636	17.3943	8.66006	45.27	1.38		15.29				10.05	11.54	10.87	0.18
[18602][18019]	ANDEAN ARC / SOUTHERN ANDEAN VOLCANIC ZONE / ARGENTINA / RIO COLORADO VOLCANIC FIELD	SOUTH ANDEAN (Central to south Chile)	CONTINENTAL	PAYENIA VOLCANIC PROVINCE, SOUTHERN MENDOZA, S OF PATA MORA BRIDGE	-69.0899	-37.2394	SAE			s_123972 [18602]	BASALT, ALKALINE [18602] / BASALT [18019]				PLEISTOCENE-HOLOCENE [18602]					VOL					WR [18602]	36.56	7.55	90	25.98	73.75	1.13	815	0.323671	72.8297	150.636	17.3943	8.66006	46.454	1.921		13.776				10.31	9.413	9.4	0.147
[25615]	ANDEAN ARC / SOUTHERN ANDEAN VOLCANIC ZONE / ARGENTINA / NEVADO VOLCANIC FIELD	SOUTH ANDEAN (Central to south Chile)	CONTINENTAL		-68.5	-35.95	SAE			s_19-7 [25615]	BASALT [25615]				PLIOCENE-QUATERNARY [25615]					VOL					WR [25615]	36.56	7.55	90	25.98	73.75	1.13	815	0.323671	72.8297	150.636	17.3943	8.66006	46.997	1.825		14.742				9.83	11.347	8.669	0.169
[25615]	ANDEAN ARC / SOUTHERN ANDEAN VOLCANIC ZONE / ARGENTINA / RIO COLORADO VOLCANIC FIELD	SOUTH ANDEAN (Central to south Chile)	CONTINENTAL		-68.94	-37.32	SAE			s_MEN-026 [25615]	BASALT [25615]				PLIOCENE-QUATERNARY [25615]					VOL					WR [25615]	36.56	7.55	90	25.98	73.75	1.13	815	0.323671	72.8297	150.636	17.3943	8.66006	48.6375	1.7712		15.2013				9.93756	8.94905	8.42619	0.16073
[18602]	ANDEAN ARC / SOUTHERN ANDEAN VOLCANIC ZONE / ARGENTINA / NEVADO VOLCANIC FIELD	SOUTH ANDEAN (Central to south Chile)	CONTINENTAL	PAYENIA VOLCANIC PROVINCE, SOUTHERN MENDOZA, CERRO CHICO	-68.9194	-35.2399	SAE			s_126184 [18602]	BASALT, ALKALINE [18602]				PLEISTOCENE-HOLOCENE [18602]					VOL					WR [18602]	36.56	7.55	90	25.98	73.75	1.13	815	0.323671	72.8297	150.636	17.3943	8.66006	47.39	1.57		14.97				9.15	9.88	9.09	0.16
[20531]	ANDEAN ARC / PATAGONIAN PLATEAU LAVAS / ARGENTINA / AUCA MAHUIDA VOLCANIC FIELD	SOUTH ANDEAN (Central to south Chile)	CONTINENTAL	PAYENIA VOLCANIC PROVINCE, RINCON DEL INFIERNILLO	-68.8814	-37.7731	SAE			s_88AK [20531]	TRACHYBASALT [20531]									VOL					WR [20531]	36.56	7.55	90	25.98	73.75	1.13	815	0.323671	72.8297	150.636	17.3943	8.66006	47.15	2.11		14.98				10.47	8.53	9.03	0.16
[9494]	ANDEAN ARC / SOUTHERN ANDEAN VOLCANIC ZONE / ARGENTINA / CRATER BASALT VOLCANIC FIELD	SOUTH ANDEAN (Central to south Chile)	CONTINENTAL	CERRO NEGRO, PATAGONIA	-70.2231	-42.1294	SAE			s_GA 55 [9494]	TRACHYBASALT [9494]				QUATERNARY [9494]					VOL					WR [9494]	36.56	7.55	90	25.98	73.75	1.13	815	0.323671	72.8297	150.636	17.3943	8.66006	48.14	1.62		15.01				9.95	8.1	8.85	0.14
[25615]	ANDEAN ARC / SOUTHERN ANDEAN VOLCANIC ZONE / ARGENTINA / NEVADO VOLCANIC FIELD	SOUTH ANDEAN (Central to south Chile)	CONTINENTAL		-68.78	-35.5	SAE			s_18-7 [25615]	BASALT [25615]				PLIOCENE-QUATERNARY [25615]					VOL					WR [25615]	36.56	7.55	90	25.98	73.75	1.13	815	0.323671	72.8297	150.636	17.3943	8.66006	48.376	1.588		15.56				9.37	10.267	8.281	0.167
[24968]	ANDEAN ARC / AUSTRAL VOLCANIC ZONE / ARGENTINA / VIEDMA	SOUTH ANDEAN (Central to south Chile)	CONTINENTAL		-73	-49	SAE			s_LV74 [24968]	BASALT [24968]				PLIOCENE [24968]					VOL					WR [24968]	36.56	7.55	90	25.98	73.75	1.13	815	0.323671	72.8297	150.636	17.3943	8.66006	46.57	2.33		15.82				10.63	8.43	9.26	0.16
[25615]	ANDEAN ARC / SOUTHERN ANDEAN VOLCANIC ZONE / ARGENTINA / NEVADO VOLCANIC FIELD	SOUTH ANDEAN (Central to south Chile)	CONTINENTAL		-68.57	-35.89	SAE			s_19-6 [25615]	BASALT [25615]				PLIOCENE-QUATERNARY [25615]					VOL					WR [25615]	36.56	7.55	90	25.98	73.75	1.13	815	0.323671	72.8297	150.636	17.3943	8.66006	46.68	1.464		14.379				9.42	9.458	11.794	0.173
[17913]	ANDEAN ARC / SOUTHERN ANDEAN VOLCANIC ZONE / ARGENTINA	SOUTH ANDEAN (Central to south Chile)	CONTINENTAL	CERRO CHATO	-68.8423	-34.478	SAE			s_CL 273 [17913]	NOT GIVEN [17913]									VOL			F		WR [17913]	36.56	7.55	90	25.98	73.75	1.13	815	0.323671	72.8297	150.636	17.3943	8.66006	45.2575	1.32043		15.0993				11.642	10.8759	10.7751	0.191513
[25615]	ANDEAN ARC / SOUTHERN ANDEAN VOLCANIC ZONE / ARGENTINA / NEVADO VOLCANIC FIELD	SOUTH ANDEAN (Central to south Chile)	CONTINENTAL		-68.66	-35.75	SAE			s_19-10 [25615]	BASALT [25615]				PLIOCENE-QUATERNARY [25615]					VOL					WR [25615]	36.56	7.55	90	25.98	73.75	1.13	815	0.323671	72.8297	150.636	17.3943	8.66006	46.92	1.373		16.149				9.37	10.157	9.487	0.186
[20531]	ANDEAN ARC / PATAGONIAN PLATEAU LAVAS / ARGENTINA / AUCA MAHUIDA VOLCANIC FIELD	SOUTH ANDEAN (Central to south Chile)	CONTINENTAL	PAYENIA VOLCANIC PROVINCE, LA FAJA	-68.8819	-37.8035	SAE			s_AM52 [20531]	TRACHYBASALT [20531]									VOL					WR [20531]	36.56	7.55	90	25.98	73.75	1.13	815	0.323671	72.8297	150.636	17.3943	8.66006	47.81	1.86		13.82				10.82	8.45	10.8	0.15
[24968]	ANDEAN ARC / AUSTRAL VOLCANIC ZONE / ARGENTINA / VIEDMA	SOUTH ANDEAN (Central to south Chile)	CONTINENTAL		-73	-49	SAE			s_LV26 [24968]	BASALT [24968]				PLIOCENE [24968]					VOL					WR [24968]	36.56	7.55	90	25.98	73.75	1.13	815	0.323671	72.8297	150.636	17.3943	8.66006	47.95	2.09		14.82				10.99	7.97	9.16	0.16
[18771]	ANDEAN ARC / PATAGONIAN PLATEAU LAVAS / ARGENTINA / MESETA DE SOMUNCURA VOLCANIC FIELD	SOUTH ANDEAN (Central to south Chile)	CONTINENTAL	QUETREQUILE	-69.3582	-41.7659	SAE			s_P-23 [18771]	BASALT [18771]				PLIOCENE-QUATERNARY [18771]					VOL					WR [18771]	36.56	7.55	90	25.98	73.75	1.13	815	0.323671	72.8297	150.636	17.3943	8.66006	49.21	1.87		14.65				10.21	8.2	8.55	0.13
[20550]	ANDEAN ARC / SOUTHERN ANDEAN VOLCANIC ZONE / ARGENTINA / NORTHERN SEGMENT VOLCANIC FIELD	SOUTH ANDEAN (Central to south Chile)	CONTINENTAL	PAPAGAYOS GROUP, CERRO LOS LEONES, MENDOZA	-69.0251	-34.2505	SAE			s_127424 [20550]	BASALT, ALKALINE [20550]				QUATERNARY [20550]					VOL			F		WR [20550]	36.56	7.55	90	25.98	73.75	1.13	815	0.323671	72.8297	150.636	17.3943	8.66006	45.93	1.56		15.81				10.17	11.21	11.01	0.18
[25615]	ANDEAN ARC / SOUTHERN ANDEAN VOLCANIC ZONE / ARGENTINA / NEVADO VOLCANIC FIELD	SOUTH ANDEAN (Central to south Chile)	CONTINENTAL		-68.68	-35.68	SAE			s_19-11 [25615]	BASALT [25615]				PLIOCENE-QUATERNARY [25615]					VOL					WR [25615]	36.56	7.55	90	25.98	73.75	1.13	815	0.323671	72.8297	150.636	17.3943	8.66006	47.571	1.471		15.013				9.7	9.885	10.169	0.172
[7501]	ANDEAN ARC / PATAGONIAN PLATEAU LAVAS / ARGENTINA	SOUTH ANDEAN (Central to south Chile)	CONTINENTAL	MESETA CHILE CHICO	-71.8	-46.4	SAE			s_CC-284 [7501]	BASALT [7501]	34000000 [7501]	55000000 [7501]		EOCENE [7501]					VOL					WR [7501]	36.56	7.55	90	25.98	73.75	1.13	815	0.323671	72.8297	150.636	17.3943	8.66006	45.44	2.24		13.7		4.43	7.43	11.417	8.59	10.84	0.18
[20802]	ANDEAN ARC / SOUTHERN ANDEAN VOLCANIC ZONE / ARGENTINA/CHILE / MEDIO	SOUTH ANDEAN (Central to south Chile)	CONTINENTAL	PAYENIA VOLCANIC PROVINCE, SOUTHERN MENDOZA, NORTHERN SEGMENT, RODEO AREA, E OF MEDIO	-68.8423	-34.4778	SAE			s_127302 [20802]	BASALT [20802]									VOL					WR [20802]	36.56	7.55	90	25.98	73.75	1.13	815	0.323671	72.8297	150.636	17.3943	8.66006	45.57	1.33		14.94				10.28	11.19	11.23	0.2
[25615]	ANDEAN ARC / SOUTHERN ANDEAN VOLCANIC ZONE / ARGENTINA / NEVADO VOLCANIC FIELD	SOUTH ANDEAN (Central to south Chile)	CONTINENTAL		-68.65	-35.8	SAE			s_19-8 [25615]	BASALT [25615]				PLIOCENE-QUATERNARY [25615]					VOL					WR [25615]	36.56	7.55	90	25.98	73.75	1.13	815	0.323671	72.8297	150.636	17.3943	8.66006	48.025	1.684		15.17				9.73	9.222	9.716	0.171
[8462]	ANDEAN ARC / PATAGONIAN PLATEAU LAVAS / ARGENTINA	SOUTH ANDEAN (Central to south Chile)	CONTINENTAL	MESETA LAGO BUENOS AIRES, COMODORO RIVADAVIA AREA	-70.8661	-47.1283	SAE			s_PG50 [8462]	BASALT, ALKALINE [8462]									VOL					WR [8462]	36.56	7.55	90	25.98	73.75	1.13	815	0.323671	72.8297	150.636	17.3943	8.66006	46	2.45		14.4				10.35	9.42	8.8	0.17
[20173]	ANDEAN ARC / PATAGONIAN PLATEAU LAVAS / ARGENTINA	SOUTH ANDEAN (Central to south Chile)	CONTINENTAL	TRES LAGOS, SANTA CRUZ	-71.33	-49.18	SAE			s_TL74 [20173]	BASALT [20173]									VOL					WR [20173]	36.56	7.55	90	25.98	73.75	1.13	815	0.323671	72.8297	150.636	17.3943	8.66006	46.91	3.02		12.95	0.03			11.34	8.91	10.85	0.17
[17502]	ANDEAN ARC / PATAGONIAN PLATEAU LAVAS / ARGENTINA	SOUTH ANDEAN (Central to south Chile)	CONTINENTAL	POSADAS	-71.1007	-48.8192	SAE			s_CL11A [17502]	BASALT [17502]				EOCENE [17502]					VOL					WR [17502]	36.56	7.55	90	25.98	73.75	1.13	815	0.323671	72.8297	150.636	17.3943	8.66006	45.49	2.84		14.53				11.61	9.07	11.55	0.19
[21497]	ANDEAN ARC / SOUTHERN ANDEAN VOLCANIC ZONE / CHILE / COYHAIQUE	SOUTH ANDEAN (Central to south Chile)	CONTINENTAL	30 KM SE FROM THE CITY OF COYHAIQUE	-73	-45.6	SAE			s_PM25-A3 [21497]	BASALT [21497]				NEOGENE [21497]					VOL					WR [21497]	36.56	7.55	90	25.98	73.75	1.13	815	0.323671	72.8297	150.636	17.3943	8.66006	47.32	2.85		14.13				10.88	8.79	9.74	0.17
[17502]	ANDEAN ARC / PATAGONIAN PLATEAU LAVAS / ARGENTINA	SOUTH ANDEAN (Central to south Chile)	CONTINENTAL	SIERRA DE CHACHAHUEN	-68.8623	-37.062	SAE			s_DR-19 [17502]	BASALT [17502]			LOWER [17502]	MIOCENE [17502]					VOL					WR [17502]	36.56	7.55	90	25.98	73.75	1.13	815	0.323671	72.8297	150.636	17.3943	8.66006	47.97	2.40289		14.67				11.0929	8.94	9.57	0.18
[8991]	ANDEAN ARC / PATAGONIAN PLATEAU LAVAS / ARGENTINA / MAIN-PLATEAU LAVA	SOUTH ANDEAN (Central to south Chile)	CONTINENTAL	NE PATAGONIAN PLATEAU LAVAS	-67.785	-47.13	SAE			s_MCN-1 [8991]	BASALT, ALKALINE [8991]				NEOGENE [8991]					VOL					WR [8991]	36.56	7.55	90	25.98	73.75	1.13	815	0.323671	72.8297	150.636	17.3943	8.66006	47.5197	2.32373		14.8697				11.281	8.97707	9.61541	0.17
[20173]	ANDEAN ARC / PATAGONIAN PLATEAU LAVAS / ARGENTINA	SOUTH ANDEAN (Central to south Chile)	CONTINENTAL	TRES LAGOS, SANTA CRUZ	-71.33	-49.18	SAE			s_TL7 [20173]	BASALT [20173]									VOL					WR [20173]	36.56	7.55	90	25.98	73.75	1.13	815	0.323671	72.8297	150.636	17.3943	8.66006	47.07	3.1		13.33	0.04			11.43	8.26	10.36	0.17
[20802]	ANDEAN ARC / SOUTHERN ANDEAN VOLCANIC ZONE / ARGENTINA/CHILE / MEDIO	SOUTH ANDEAN (Central to south Chile)	CONTINENTAL	PAYENIA VOLCANIC PROVINCE, SOUTHERN MENDOZA, NORTHERN SEGMENT, RODEO AREA, E OF MEDIO	-68.8423	-34.4778	SAE			s_127303 [20802]	BASALT [20802]									VOL					WR [20802]	36.56	7.55	90	25.98	73.75	1.13	815	0.323671	72.8297	150.636	17.3943	8.66006	45.92	1.32		15.04				10.1	10.84	10.74	0.2
[20173]	ANDEAN ARC / PATAGONIAN PLATEAU LAVAS / ARGENTINA	SOUTH ANDEAN (Central to south Chile)	CONTINENTAL	TRES LAGOS, SANTA CRUZ	-71.33	-49.18	SAE			s_TL60 [20173]	BASALT [20173]									VOL					WR [20173]	36.56	7.55	90	25.98	73.75	1.13	815	0.323671	72.8297	150.636	17.3943	8.66006	45.55	2.83		12.82	0.03			10.26	12.82	9.78	0.17
[12410]	ANDEAN ARC / PATAGONIAN PLATEAU LAVAS / ARGENTINA	SOUTH ANDEAN (Central to south Chile)	CONTINENTAL	SIERRA DE SAN BERNARDO	-70.2067	-45.2967	SAE			s_PA 421 [12410]	TRACHYBASALT [12410]				PLIOCENE [12410]					VOL					WR [12410]	36.56	7.55	90	25.98	73.75	1.13	815	0.323671	72.8297	150.636	17.3943	8.66006	47.1	2.36		14.8				10.71	8.92	9.39	0.15
[21497]	ANDEAN ARC / SOUTHERN ANDEAN VOLCANIC ZONE / CHILE / COYHAIQUE	SOUTH ANDEAN (Central to south Chile)	CONTINENTAL	30 KM SE FROM THE CITY OF COYHAIQUE	-73	-45.6	SAE			s_PM25-A1 [21497]	BASALT [21497]				NEOGENE [21497]					VOL					WR [21497]	36.56	7.55	90	25.98	73.75	1.13	815	0.323671	72.8297	150.636	17.3943	8.66006	47.39	2.8		13.79				10.93	8.91	10.29	0.17
[18560]	ANDEAN ARC / PATAGONIAN PLATEAU LAVAS / ARGENTINA/CHILE / PALI AIKE VOLCANIC FIELD	SOUTH ANDEAN (Central to south Chile)	CONTINENTAL		-69.7042	-52.1058	SAE			s_CPI0904-1 [18560]	BASALT [18560]				PLIOCENE-QUATERNARY [18560]					VOL					WR [18560]	36.56	7.55	90	25.98	73.75	1.13	815	0.323671	72.8297	150.636	17.3943	8.66006	45.87	2.51		11.24				11.03	10.75	10.74	0.15
[8462]	ANDEAN ARC / PATAGONIAN PLATEAU LAVAS / ARGENTINA	SOUTH ANDEAN (Central to south Chile)	CONTINENTAL	MESETA LAGO BUENOS AIRES, COMODORO RIVADAVIA AREA	-70.7356	-46.8733	SAE			s_PG44 [8462]	BASALT, ALKALINE [8462]									VOL					WR [8462]	36.56	7.55	90	25.98	73.75	1.13	815	0.323671	72.8297	150.636	17.3943	8.66006	45.9	2.29		14.5				9.72	8.15	8.1	0.17
[8990]	ANDEAN ARC / PATAGONIAN PLATEAU LAVAS / ARGENTINA / PALI AIKE VOLCANIC FIELD	SOUTH ANDEAN (Central to south Chile)	CONTINENTAL		-69.5528	-52.1303	SAE			s_PA-224 [8990]	BASALT, ALKALINE [8990]				NEOGENE [8990]					VOL					WR [8990]	36.56	7.55	90	25.98	73.75	1.13	815	0.323671	72.8297	150.636	17.3943	8.66006	47.4	2.84		12.38		7.99	3.38	10.571	8.97	11.29	0.16
[8990]	ANDEAN ARC / PATAGONIAN PLATEAU LAVAS / ARGENTINA / PALI AIKE VOLCANIC FIELD	SOUTH ANDEAN (Central to south Chile)	CONTINENTAL		-69.7717	-52.0808	SAE			s_AOB-1 [8990]	BASALT, ALKALINE [8990]				NEOGENE [8990]					VOL					WR [8990]	36.56	7.55	90	25.98	73.75	1.13	815	0.323671	72.8297	150.636	17.3943	8.66006	47.14	2.89		13.56		3.01	8.79	11.499	9.38	9.91	0.16
[12410]	ANDEAN ARC / PATAGONIAN PLATEAU LAVAS / ARGENTINA	SOUTH ANDEAN (Central to south Chile)	CONTINENTAL	SIERRA DE SAN BERNARDO	-69.6	-44.7533	SAE			s_PA 414 [12410]	BASALT, ALKALINE [12410]				MIOCENE [12410]					VOL					WR [12410]	36.56	7.55	90	25.98	73.75	1.13	815	0.323671	72.8297	150.636	17.3943	8.66006	46.9	2.45		13.6				11.34	8.93	9.73	0.16
[18560]	ANDEAN ARC / PATAGONIAN PLATEAU LAVAS / ARGENTINA/CHILE / PALI AIKE VOLCANIC FIELD	SOUTH ANDEAN (Central to south Chile)	CONTINENTAL		-69.7847	-52.074	SAE			s_CPI0901 [18560]	BASALT [18560]				PLIOCENE-QUATERNARY [18560]					VOL					WR [18560]	36.56	7.55	90	25.98	73.75	1.13	815	0.323671	72.8297	150.636	17.3943	8.66006	46.66	2.57		11.42				11.23	10.92	10.94	0.16
[18560]	ANDEAN ARC / PATAGONIAN PLATEAU LAVAS / ARGENTINA/CHILE / PALI AIKE VOLCANIC FIELD	SOUTH ANDEAN (Central to south Chile)	CONTINENTAL		-69.774	-52.0737	SAE			s_CPI0904 [18560]	BASALT [18560]				PLIOCENE-QUATERNARY [18560]					VOL					WR [18560]	36.56	7.55	90	25.98	73.75	1.13	815	0.323671	72.8297	150.636	17.3943	8.66006	46.64	2.57		11.6				11.14	10.68	10.55	0.16
[18560]	ANDEAN ARC / PATAGONIAN PLATEAU LAVAS / ARGENTINA/CHILE / PALI AIKE VOLCANIC FIELD	SOUTH ANDEAN (Central to south Chile)	CONTINENTAL		-69.7847	-52.074	SAE			s_CPI0902 [18560]	BASALT [18560]				PLIOCENE-QUATERNARY [18560]					VOL					WR [18560]	36.56	7.55	90	25.98	73.75	1.13	815	0.323671	72.8297	150.636	17.3943	8.66006	46.6	2.53		11.33				11.15	10.89	10.94	0.16
[18560]	ANDEAN ARC / PATAGONIAN PLATEAU LAVAS / ARGENTINA/CHILE / PALI AIKE VOLCANIC FIELD	SOUTH ANDEAN (Central to south Chile)	CONTINENTAL		-69.7855	-52.0822	SAE			s_PA06 [18560]	BASALT [18560]				PLIOCENE-QUATERNARY [18560]					VOL					WR [18560]	36.56	7.55	90	25.98	73.75	1.13	815	0.323671	72.8297	150.636	17.3943	8.66006	46.4	2.51		11.19				11.21	11.01	11.27	0.16
[8990]	ANDEAN ARC / PATAGONIAN PLATEAU LAVAS / ARGENTINA / PALI AIKE VOLCANIC FIELD	SOUTH ANDEAN (Central to south Chile)	CONTINENTAL		-70.2361	-51.9578	SAE			s_PA-230 [8990]	BASALT, ALKALINE [8990]				NEOGENE [8990]					VOL					WR [8990]	36.56	7.55	90	25.98	73.75	1.13	815	0.323671	72.8297	150.636	17.3943	8.66006	46.69	2.42		13.68		2.57	7.57	9.883	10.04	10.34	0.15
[18560]	ANDEAN ARC / PATAGONIAN PLATEAU LAVAS / ARGENTINA/CHILE / PALI AIKE VOLCANIC FIELD	SOUTH ANDEAN (Central to south Chile)	CONTINENTAL		-69.7848	-52.0797	SAE			s_PA07 [18560]	BASALT [18560]				PLIOCENE-QUATERNARY [18560]					VOL					WR [18560]	36.56	7.55	90	25.98	73.75	1.13	815	0.323671	72.8297	150.636	17.3943	8.66006	46.3	2.52		11.39				11.17	10.84	11.32	0.16
[18560]	ANDEAN ARC / PATAGONIAN PLATEAU LAVAS / CHILE / MORRO CHICO	SOUTH ANDEAN (Central to south Chile)	CONTINENTAL	ESTANCIA GLENCROSS AREA, W END OF RIO GALLEGOS VALLEY	-71.423	-52.0578	SAE			s_PT1-1 [18560]	BASALT [18560]			UPPER [18560]	MIOCENE [18560]					VOL					WR [18560]	36.56	7.55	90	25.98	73.75	1.13	815	0.323671	72.8297	150.636	17.3943	8.66006	50.51	2.69		12.32				10.28	8.87	8.8	0.14
[18560]	ANDEAN ARC / PATAGONIAN PLATEAU LAVAS / ARGENTINA/CHILE / PALI AIKE VOLCANIC FIELD	SOUTH ANDEAN (Central to south Chile)	CONTINENTAL		-69.6705	-52.1095	SAE			s_PA05-3 [18560]	BASALT [18560]				PLIOCENE-QUATERNARY [18560]					VOL					WR [18560]	36.56	7.55	90	25.98	73.75	1.13	815	0.323671	72.8297	150.636	17.3943	8.66006	46.47	2.76		11.44				11.45	9.87	10.38	0.15
[18560]	ANDEAN ARC / PATAGONIAN PLATEAU LAVAS / ARGENTINA/CHILE / PALI AIKE VOLCANIC FIELD	SOUTH ANDEAN (Central to south Chile)	CONTINENTAL		-69.6705	-52.1095	SAE			s_PA05-1 [18560]	BASALT [18560]				PLIOCENE-QUATERNARY [18560]					VOL					WR [18560]	36.56	7.55	90	25.98	73.75	1.13	815	0.323671	72.8297	150.636	17.3943	8.66006	46.45	2.8		11.64				11.57	10.12	10.49	0.16
[8990]	ANDEAN ARC / PATAGONIAN PLATEAU LAVAS / ARGENTINA / PALI AIKE VOLCANIC FIELD	SOUTH ANDEAN (Central to south Chile)	CONTINENTAL		-70.2139	-52.0011	SAE			s_PA-213 [8990]	BASALT, ALKALINE [8990]				NEOGENE [8990]					VOL					WR [8990]	36.56	7.55	90	25.98	73.75	1.13	815	0.323671	72.8297	150.636	17.3943	8.66006	46.52	2.6		12.78		3.9	7.22	10.73	10	10.87	0.16
[18560]	ANDEAN ARC / PATAGONIAN PLATEAU LAVAS / ARGENTINA/CHILE / PALI AIKE VOLCANIC FIELD	SOUTH ANDEAN (Central to south Chile)	CONTINENTAL		-69.6705	-52.1095	SAE			s_PA05-2 [18560]	BASALT [18560]				PLIOCENE-QUATERNARY [18560]					VOL					WR [18560]	36.56	7.55	90	25.98	73.75	1.13	815	0.323671	72.8297	150.636	17.3943	8.66006	46.8	2.78		11.69				11.56	10.07	10.53	0.16
[7265]	ANDEAN ARC / AUSTRAL VOLCANIC ZONE / CHILE / MORRO CHICO	SOUTH ANDEAN (Central to south Chile)	CONTINENTAL	ESTANCIA GLENCROSS AREA	-71.4	-52.06	SAE		245	s_PA-208 [7265]	BASALT [7265]									VOL					WR [7265]	36.56	7.55	90	25.98	73.75	1.13	815	0.323671	72.8297	150.636	17.3943	8.66006	51.01	2.6		13.02		2.62	7.53	9.888	8.45	8.49	0.15
[8990]	ANDEAN ARC / PATAGONIAN PLATEAU LAVAS / ARGENTINA / PALI AIKE VOLCANIC FIELD	SOUTH ANDEAN (Central to south Chile)	CONTINENTAL		-70.4994	-51.8408	SAE			s_PA-242 [8990]	BASALT, ALKALINE [8990]				NEOGENE [8990]					VOL					WR [8990]	36.56	7.55	90	25.98	73.75	1.13	815	0.323671	72.8297	150.636	17.3943	8.66006	45.45	2.46		13.21		2.33	8.45	10.547	10.24	11	0.17
[8990]	ANDEAN ARC / PATAGONIAN PLATEAU LAVAS / ARGENTINA / PALI AIKE VOLCANIC FIELD	SOUTH ANDEAN (Central to south Chile)	CONTINENTAL		-69.7272	-52.085	SAE			s_PA-118 [8990]	BASALT, ALKALINE [8990]				NEOGENE [8990]					VOL					WR [8990]	36.56	7.55	90	25.98	73.75	1.13	815	0.323671	72.8297	150.636	17.3943	8.66006	46.57	2.78		13.11		2.88	8.77	11.362	9.27	10.95	0.16
[18560]	ANDEAN ARC / PATAGONIAN PLATEAU LAVAS / ARGENTINA/CHILE / PALI AIKE VOLCANIC FIELD	SOUTH ANDEAN (Central to south Chile)	CONTINENTAL		-69.6762	-52.1072	SAE			s_PA02-3 [18560]	BASALT [18560]				PLIOCENE-QUATERNARY [18560]					VOL					WR [18560]	36.56	7.55	90	25.98	73.75	1.13	815	0.323671	72.8297	150.636	17.3943	8.66006	46.22	2.73		11.57				11.47	9.98	10.97	0.15
[18560]	ANDEAN ARC / PATAGONIAN PLATEAU LAVAS / ARGENTINA/CHILE / PALI AIKE VOLCANIC FIELD	SOUTH ANDEAN (Central to south Chile)	CONTINENTAL		-69.7	-52.106	SAE			s_CPI0906-1 [18560]	BASALT [18560]				PLIOCENE-QUATERNARY [18560]					VOL					WR [18560]	36.56	7.55	90	25.98	73.75	1.13	815	0.323671	72.8297	150.636	17.3943	8.66006	46.85	2.79		11.64				11.56	10.1	10.54	0.16
[8990]	ANDEAN ARC / PATAGONIAN PLATEAU LAVAS / ARGENTINA / PALI AIKE VOLCANIC FIELD	SOUTH ANDEAN (Central to south Chile)	CONTINENTAL		-70.0378	-51.9583	SAE			s_PA-237 [8990]	BASALT, ALKALINE [8990]				NEOGENE [8990]					VOL					WR [8990]	36.56	7.55	90	25.98	73.75	1.13	815	0.323671	72.8297	150.636	17.3943	8.66006	46.09	2.76		12.79		2.52	7.88	10.148	10.72	11.06	0.15
[18560]	ANDEAN ARC / PATAGONIAN PLATEAU LAVAS / ARGENTINA/CHILE / PALI AIKE VOLCANIC FIELD	SOUTH ANDEAN (Central to south Chile)	CONTINENTAL		-69.6728	-52.1097	SAE			s_PA03 [18560]	BASALT [18560]				PLIOCENE-QUATERNARY [18560]					VOL					WR [18560]	36.56	7.55	90	25.98	73.75	1.13	815	0.323671	72.8297	150.636	17.3943	8.66006	46.39	2.78		11.83				11.29	10.27	10.2	0.15
[18560]	ANDEAN ARC / PATAGONIAN PLATEAU LAVAS / ARGENTINA/CHILE / PALI AIKE VOLCANIC FIELD	SOUTH ANDEAN (Central to south Chile)	CONTINENTAL		-69.8673	-52.1222	SAE			s_CPI0907 [18560]	BASALT [18560]				PLIOCENE-QUATERNARY [18560]					VOL					WR [18560]	36.56	7.55	90	25.98	73.75	1.13	815	0.323671	72.8297	150.636	17.3943	8.66006	45.43	2.67		10.95				10.98	12.06	10.96	0.15
[18560]	ANDEAN ARC / PATAGONIAN PLATEAU LAVAS / ARGENTINA/CHILE / PALI AIKE VOLCANIC FIELD	SOUTH ANDEAN (Central to south Chile)	CONTINENTAL		-69.7	-52.106	SAE			s_CPI0905 [18560]	BASALT [18560]				PLIOCENE-QUATERNARY [18560]					VOL					WR [18560]	36.56	7.55	90	25.98	73.75	1.13	815	0.323671	72.8297	150.636	17.3943	8.66006	46.82	2.87		10.24				11.15	10.07	10.21	0.14
[18560]	ANDEAN ARC / PATAGONIAN PLATEAU LAVAS / ARGENTINA/CHILE / PALI AIKE VOLCANIC FIELD	SOUTH ANDEAN (Central to south Chile)	CONTINENTAL		-69.5842	-52.0753	SAE			s_PA09-05-1 [18560]	BASALT [18560]				PLIOCENE-QUATERNARY [18560]					VOL					WR [18560]	36.56	7.55	90	25.98	73.75	1.13	815	0.323671	72.8297	150.636	17.3943	8.66006	45.68	3.24		10.48				11.92	9.89	11.73	0.16
[18560]	ANDEAN ARC / PATAGONIAN PLATEAU LAVAS / ARGENTINA/CHILE / PALI AIKE VOLCANIC FIELD	SOUTH ANDEAN (Central to south Chile)	CONTINENTAL		-69.5842	-52.0753	SAE			s_PA09-4 [18560]	TRACHYBASALT [18560]				PLIOCENE-QUATERNARY [18560]					VOL					WR [18560]	36.56	7.55	90	25.98	73.75	1.13	815	0.323671	72.8297	150.636	17.3943	8.66006	46.31	3.3		10.97				11.7	9.92	11.08	0.16
[12410]	ANDEAN ARC / PATAGONIAN PLATEAU LAVAS / ARGENTINA	SOUTH ANDEAN (Central to south Chile)	CONTINENTAL	SIERRA DE SAN BERNARDO	-70.1083	-44.8683	SAE			s_PA 409 [12410]	BASANITE [12410]				PLIOCENE [12410]					VOL					WR [12410]	36.56	7.55	90	25.98	73.75	1.13	815	0.323671	72.8297	150.636	17.3943	8.66006	46.3	2.38		13.4				10.26	7.02	11.4	0.15
[12410]	ANDEAN ARC / PATAGONIAN PLATEAU LAVAS / ARGENTINA	SOUTH ANDEAN (Central to south Chile)	CONTINENTAL	SIERRA DE SAN BERNARDO	-70.07	-44.87	SAE			s_PA 408 [12410]	BASANITE [12410]				CENOZOIC [12410]					VOL					WR [12410]	36.56	7.55	90	25.98	73.75	1.13	815	0.323671	72.8297	150.636	17.3943	8.66006	46	2.59		13.7				10.71	7.54	10.3	0.15
[18560]	ANDEAN ARC / PATAGONIAN PLATEAU LAVAS / ARGENTINA/CHILE / PALI AIKE VOLCANIC FIELD	SOUTH ANDEAN (Central to south Chile)	CONTINENTAL		-69.5842	-52.0753	SAE			s_PA09-05-2 [18560]	BASALT [18560]				PLIOCENE-QUATERNARY [18560]					VOL					WR [18560]	36.56	7.55	90	25.98	73.75	1.13	815	0.323671	72.8297	150.636	17.3943	8.66006	45.99	3.17		10.63				11.84	9.83	11.55	0.16
[4350]	ANDEAN ARC / SOUTHERN ANDEAN VOLCANIC ZONE / CHILE / RELONCAVI	SOUTH ANDEAN (Central to south Chile)	CONTINENTAL		-72.15	-41.1	SAE			s_9185-3 [4350]	BASALT [4350]				POSTGLACIAL [4350]					VOL					WR [4350]	36.56	7.55	90	25.98	73.75	1.13	815	0.323671	72.8297	150.636	17.3943	8.66006	50.37	1.02		16.95				8.73	9.62	8.49	0.17
[9039]	ANDEAN ARC / PATAGONIAN PLATEAU LAVAS / ARGENTINA / POST-PLATEAU LAVA	SOUTH ANDEAN (Central to south Chile)	CONTINENTAL	MESETA DEL LAGO BUENOS AIRES	-71.052	-46.83	SAE			s_001 [9039]	HAWAIITE [9039]									VOL					WR [9039]	36.56	7.55	90	25.98	73.75	1.13	815	0.323671	72.8297	150.636	17.3943	8.66006	51.42	1.42		16.38				8.33	8.19	8.23	0.13
[3831][3996]	ANDEAN ARC / SOUTHERN ANDEAN VOLCANIC ZONE / CHILE / VILLARRICA / VILLARRICA II	SOUTH ANDEAN (Central to south Chile)	CONTINENTAL		-71.95	-39.42	SAE			s_V2-4 [3831]	BASALT [3831]				QUATERNARY [3996]					VOL					WR [3831]	36.56	7.55	90	25.98	73.75	1.13	815	0.323671	72.8297	150.636	17.3943	8.66006	51.97	0.98		16.9		9.51		8.55899	9.81	7.4	0.16
[4352][6652]	ANDEAN ARC / SOUTHERN ANDEAN VOLCANIC ZONE / ARGENTINA	SOUTH ANDEAN (Central to south Chile)	CONTINENTAL	LAGUNA BLANCA	-70.15	-38.92	SAE			s_TC50 [4352]	BASALT [4352] / NOT GIVEN [6652]				HOLOCENE [6652]					VOL					WR [4352]	36.56	7.55	90	25.98	73.75	1.13	815	0.323671	72.8297	150.636	17.3943	8.66006	48.83	1.45		16.72		3.39	5.88	8.931	8.58	8.27	0.15
[7318]	ANDEAN ARC / SOUTHERN ANDEAN VOLCANIC ZONE / CHILE / PUYUHUAPI VOLCANIC CENTER	SOUTH ANDEAN (Central to south Chile)	CONTINENTAL		-72.53	-44.3	SAE			s_160390-05 [7318]	BASALT [7318]				QUATERNARY [7318]					VOL					WR [7318]	36.56	7.55	90	25.98	73.75	1.13	815	0.323671	72.8297	150.636	17.3943	8.66006	48.61	1.55		16.3				9.47	10.1	8.12	0.15
[14396]	ANDEAN ARC / PATAGONIAN PLATEAU LAVAS / ARGENTINA	SOUTH ANDEAN (Central to south Chile)	CONTINENTAL	CHENQUENIYEU-SOMUNCURA REGION	-70.68	-41.48	SAE			s_PAT3 [14396]	BASALT [14396]				NEOGENE [14396]					VOL					WR [14396]	36.56	7.55	90	25.98	73.75	1.13	815	0.323671	72.8297	150.636	17.3943	8.66006	46.59	1.9		15.61				10.4	9.24	10.64	0.11
[9822]	ANDEAN ARC / SOUTHERN ANDEAN VOLCANIC ZONE / ARGENTINA / CRATER BASALT VOLCANIC FIELD	SOUTH ANDEAN (Central to south Chile)	CONTINENTAL	CERRO VENTANA, PATAGONIA	-69.9989	-42.0544	SAE			s_CV82 [9822]	BASALT [9822]	28000000 [9822]	31000000 [9822]		OLIGOCENE [9822]					VOL					WR [9822]	36.56	7.55	90	25.98	73.75	1.13	815	0.323671	72.8297	150.636	17.3943	8.66006	49.91	1.45		17.32				9	10.8	7.81	0.15
[7318]	ANDEAN ARC / SOUTHERN ANDEAN VOLCANIC ZONE / CHILE / PUYUHUAPI VOLCANIC CENTER	SOUTH ANDEAN (Central to south Chile)	CONTINENTAL		-72.53	-44.3	SAE			s_160390-01 [7318]	BASALT [7318]				QUATERNARY [7318]					VOL					WR [7318]	36.56	7.55	90	25.98	73.75	1.13	815	0.323671	72.8297	150.636	17.3943	8.66006	48.84	1.5		16.6				8.76	10.46	8.06	0.15
[4350][7318]	ANDEAN ARC / SOUTHERN ANDEAN VOLCANIC ZONE / CHILE / POCOIHUEN	SOUTH ANDEAN (Central to south Chile)	CONTINENTAL		-72.3	-41.5	SAE			s_16185-3 [4350] / s_160185-03 [7318]	ANDESITE, BASALTIC [4350] / BASALT [7318]			UPPER [4350]	GLACIAL [4350] / QUATERNARY [7318]					VOL					WR [4350]	36.56	7.55	90	25.98	73.75	1.13	815	0.323671	72.8297	150.636	17.3943	8.66006	51.81	0.91		16.96				8.22	9.94	7.49	0.16
[4350]	ANDEAN ARC / SOUTHERN ANDEAN VOLCANIC ZONE / CHILE / RELONCAVI	SOUTH ANDEAN (Central to south Chile)	CONTINENTAL		-72.15	-41.1	SAE			s_16185-1 [4350]	ANDESITE, BASALTIC [4350]				POSTGLACIAL [4350]					VOL					WR [4350]	36.56	7.55	90	25.98	73.75	1.13	815	0.323671	72.8297	150.636	17.3943	8.66006	51.38	0.89		16.58				8.36	9.69	8.75	0.16
[3831]	ANDEAN ARC / SOUTHERN ANDEAN VOLCANIC ZONE / CHILE / CABURGUA(CABURGA)	SOUTH ANDEAN (Central to south Chile)	CONTINENTAL	CABURGA (CABURGUA) BASALTIC CONES	-71.83	-39.18	SAE			s_CA-1 [3831]	BASALT [3831]									VOL					WR [3831]	36.56	7.55	90	25.98	73.75	1.13	815	0.323671	72.8297	150.636	17.3943	8.66006	50.72	1.1		17.66		9.38		8.44199	9.61	7.1	0.14
[9039]	ANDEAN ARC / PATAGONIAN PLATEAU LAVAS / ARGENTINA / POST-PLATEAU LAVA	SOUTH ANDEAN (Central to south Chile)	CONTINENTAL	MESETA DEL LAGO BUENOS AIRES	-70.733	-46.867	SAE			s_LC-28 [9039]	BASANITE [9039]									VOL					WR [9039]	36.56	7.55	90	25.98	73.75	1.13	815	0.323671	72.8297	150.636	17.3943	8.66006	46.31	2.38		15.19				9.71	7.83	8.49	0.17
[9259]	ANDEAN ARC / PATAGONIAN PLATEAU LAVAS / ARGENTINA	SOUTH ANDEAN (Central to south Chile)	CONTINENTAL	BAJO DE LA COMISION, ARGENTINA	-70.17	-48.5	SAE			s_P43 [9259]	BASALT [9259]				EOCENE [9259]					VOL					WR [9259]	36.56	7.55	90	25.98	73.75	1.13	815	0.323671	72.8297	150.636	17.3943	8.66006	49.59	1.99		15				10.32	7.96	9.1	0.15
[4350]	ANDEAN ARC / SOUTHERN ANDEAN VOLCANIC ZONE / CHILE / CAYUTUE	SOUTH ANDEAN (Central to south Chile)	CONTINENTAL		-72.15	-41.1	SAE			s_201282-1 [4350]	ANDESITE, BASALTIC [4350]				POSTGLACIAL [4350]					VOL					WR [4350]	36.56	7.55	90	25.98	73.75	1.13	815	0.323671	72.8297	150.636	17.3943	8.66006	51.79	0.87		17.34				7.67	9.9	6.54	0.17
[3648]	ANDEAN ARC / SOUTHERN ANDEAN VOLCANIC ZONE / CHILE / PLANCHON	SOUTH ANDEAN (Central to south Chile)	CONTINENTAL		-68.8	-35.25	SAE			s_2PL25 [3648]	ANDESITE, BASALTIC [3648]				QUATERNARY [3648]					VOL					WR [3648]	36.56	7.55	90	25.98	73.75	1.13	815	0.323671	72.8297	150.636	17.3943	8.66006	52.57	0.89		16.66		9.27		8.34299	8.14	7.56	0.15
[8991]	ANDEAN ARC / PATAGONIAN PLATEAU LAVAS / ARGENTINA / POST-PLATEAU LAVA	SOUTH ANDEAN (Central to south Chile)	CONTINENTAL	MUERTE	-71.58	-49.05	SAE			s_MS-16A [8991]	BASALT [8991]				NEOGENE [8991]					VOL					WR [8991]	36.56	7.55	90	25.98	73.75	1.13	815	0.323671	72.8297	150.636	17.3943	8.66006	48.09	2.61		14.98				10.71	8.23	8.97	0.15
[4350]	ANDEAN ARC / SOUTHERN ANDEAN VOLCANIC ZONE / CHILE / POCOIHUEN	SOUTH ANDEAN (Central to south Chile)	CONTINENTAL		-72.3	-41.5	SAE			s_151284-1 [4350]	ANDESITE, BASALTIC [4350]			UPPER [4350]	GLACIAL [4350]					VOL					WR [4350]	36.56	7.55	90	25.98	73.75	1.13	815	0.323671	72.8297	150.636	17.3943	8.66006	51.86	0.91		16.9				8.27	9.83	7.67	0.16
[9039]	ANDEAN ARC / PATAGONIAN PLATEAU LAVAS / ARGENTINA / POST-PLATEAU LAVA	SOUTH ANDEAN (Central to south Chile)	CONTINENTAL	MESETA DEL LAGO BUENOS AIRES	-70.717	-46.933	SAE			s_LC-27 [9039]	BASANITE [9039]									VOL					WR [9039]	36.56	7.55	90	25.98	73.75	1.13	815	0.323671	72.8297	150.636	17.3943	8.66006	45.57	2.33		15.06				9.87	8.12	8.37	0.22
[3216]	ANDEAN ARC / SOUTHERN ANDEAN VOLCANIC ZONE / CHILE / PUYEHUE	SOUTH ANDEAN (Central to south Chile)	CONTINENTAL		-72.12	-40.59	SAE			s_II-B6 [3216]	BASALT [3216]									VOL					WR [3216]	36.56	7.55	90	25.98	73.75	1.13	815	0.323671	72.8297	150.636	17.3943	8.66006	50.9	0.9		17.88				8.29	9.95	6.92	0.17
[9259]	ANDEAN ARC / PATAGONIAN PLATEAU LAVAS / ARGENTINA / STROBEL BASALTS	SOUTH ANDEAN (Central to south Chile)	CONTINENTAL	N OF LAGO CARDIEL, ARGENTINA	-71	-48.63	SAE			s_S94 [9259]	BASALT [9259]			UPPER [9259]	MIOCENE [9259]					VOL					WR [9259]	36.56	7.55	90	25.98	73.75	1.13	815	0.323671	72.8297	150.636	17.3943	8.66006	47.97	2.04		16.07				9.8	10.05	8.36	0.18
[14396]	ANDEAN ARC / PATAGONIAN PLATEAU LAVAS / ARGENTINA	SOUTH ANDEAN (Central to south Chile)	CONTINENTAL	MESETA CHICA N OF LAGO VIEDMA, NE OF ESTANCIA PRIMAVERA	-72.33	-49.53	SAE			s_VL1F [14396]	BASALT [14396]				NEOGENE [14396]					VOL					WR [14396]	36.56	7.55	90	25.98	73.75	1.13	815	0.323671	72.8297	150.636	17.3943	8.66006	49.01	1.98		15.2				10.38	8.53	9.21	0.16
[9039]	ANDEAN ARC / PATAGONIAN PLATEAU LAVAS / ARGENTINA / POST-PLATEAU LAVA	SOUTH ANDEAN (Central to south Chile)	CONTINENTAL	MESETA DEL LAGO BUENOS AIRES	-70.833	-46.732	SAE			s_AP-02S [9039]	BASALT, ALKALINE [9039]									VOL					WR [9039]	36.56	7.55	90	25.98	73.75	1.13	815	0.323671	72.8297	150.636	17.3943	8.66006	46.73	2.15		15.85				9.95	9.71	9.02	0.21
[14396]	ANDEAN ARC / PATAGONIAN PLATEAU LAVAS / ARGENTINA	SOUTH ANDEAN (Central to south Chile)	CONTINENTAL	MESETA CHICA N OF LAGO VIEDMA, NE OF ESTANCIA PRIMAVERA	-72.33	-49.53	SAE			s_VL1G [14396]	ANDESITE, BASALTIC [14396]				NEOGENE [14396]					VOL					WR [14396]	36.56	7.55	90	25.98	73.75	1.13	815	0.323671	72.8297	150.636	17.3943	8.66006	48.82	2.05		15.14				10.4	8.56	9.31	0.16
[8756][3216]	ANDEAN ARC / SOUTHERN ANDEAN VOLCANIC ZONE / CHILE / PUYEHUE	SOUTH ANDEAN (Central to south Chile)	CONTINENTAL		-72.12	-40.59	SAE			s_SR252 [8756] / s_II-B12 [3216]	BASALT, OLIVINE [8756] / BASALT [3216]									VOL					WR [8756]	36.56	7.55	90	25.98	73.75	1.13	815	0.323671	72.8297	150.636	17.3943	8.66006	45.67	1.93		14.03				10.56	9.1	9.21	0.21
[17502]	ANDEAN ARC / PATAGONIAN PLATEAU LAVAS / ARGENTINA	SOUTH ANDEAN (Central to south Chile)	CONTINENTAL	RIO COLORADO REGION	-68.9937	-37.3362	SAE	686	686	s_DRC15 [17502]	BASALT [17502]				NEOGENE [17502]					VOL					WR [17502]	36.56	7.55	90	25.98	73.75	1.13	815	0.323671	72.8297	150.636	17.3943	8.66006	47.3741	2.07334		15.824				9.98658	8.881	8.62938	0.1555
[8991]	ANDEAN ARC / PATAGONIAN PLATEAU LAVAS / ARGENTINA / MAIN-PLATEAU LAVA	SOUTH ANDEAN (Central to south Chile)	CONTINENTAL	NE PATAGONIAN PLATEAU LAVAS	-69.43	-48.86	SAE			s_MLSF-1A [8991]	BASALT [8991]				NEOGENE [8991]					VOL					WR [8991]	36.56	7.55	90	25.98	73.75	1.13	815	0.323671	72.8297	150.636	17.3943	8.66006	50.99	2.26		14.13				10.23	7.45	8.82	0.13
[8991]	ANDEAN ARC / PATAGONIAN PLATEAU LAVAS / ARGENTINA / POST-PLATEAU LAVA	SOUTH ANDEAN (Central to south Chile)	CONTINENTAL	CENTRAL PATAGONIAN PLATEAU LAVAS	-70.13	-48.65	SAE			s_GB-3 [8991]	HAWAIITE [8991]				NEOGENE [8991]					VOL					WR [8991]	36.56	7.55	90	25.98	73.75	1.13	815	0.323671	72.8297	150.636	17.3943	8.66006	48.46	2.55		14.76				10.14	8.23	8.58	0.21
[9039]	ANDEAN ARC / PATAGONIAN PLATEAU LAVAS / ARGENTINA / POST-PLATEAU LAVA	SOUTH ANDEAN (Central to south Chile)	CONTINENTAL	MESETA DEL LAGO BUENOS AIRES	-70.833	-46.732	SAE			s_AP-01G [9039]	BASALT, ALKALINE [9039]									VOL					WR [9039]	36.56	7.55	90	25.98	73.75	1.13	815	0.323671	72.8297	150.636	17.3943	8.66006	47.05	2.02		15.44				10.44	9.65	9.61	0.24
[3648]	ANDEAN ARC / SOUTHERN ANDEAN VOLCANIC ZONE / CHILE / PLANCHON	SOUTH ANDEAN (Central to south Chile)	CONTINENTAL		-68.8	-35.25	SAE			s_2PL24 [3648]	ANDESITE, BASALTIC [3648]				QUATERNARY [3648]					VOL					WR [3648]	36.56	7.55	90	25.98	73.75	1.13	815	0.323671	72.8297	150.636	17.3943	8.66006	52.16	0.86		16.22		9.61		8.64899	7.75	8.7	0.15
[8991]	ANDEAN ARC / PATAGONIAN PLATEAU LAVAS / ARGENTINA / MAIN-PLATEAU LAVA	SOUTH ANDEAN (Central to south Chile)	CONTINENTAL	NE PATAGONIAN PLATEAU LAVAS	-69.435	-46.865	SAE			s_MLSF-1C [8991]	BASALT [8991]				NEOGENE [8991]					VOL					WR [8991]	36.56	7.55	90	25.98	73.75	1.13	815	0.323671	72.8297	150.636	17.3943	8.66006	50.28	2.27		14.49				10.28	7.51	8.63	0.15
[8991]	ANDEAN ARC / PATAGONIAN PLATEAU LAVAS / ARGENTINA / MAIN-PLATEAU LAVA	SOUTH ANDEAN (Central to south Chile)	CONTINENTAL	CENTRAL PATAGONIAN PLATEAU LAVAS	-70.3517	-48.5067	SAE			s_MP-1A [8991]	BASALT [8991]				NEOGENE [8991]					VOL					WR [8991]	36.56	7.55	90	25.98	73.75	1.13	815	0.323671	72.8297	150.636	17.3943	8.66006	46.44	2.66599		14.03				10.16	8.59928	9.31	0.16
[9039]	ANDEAN ARC / PATAGONIAN PLATEAU LAVAS / ARGENTINA / POST-PLATEAU LAVA	SOUTH ANDEAN (Central to south Chile)	CONTINENTAL	MESETA DEL LAGO BUENOS AIRES	-70.733	-46.867	SAE			s_AT-02S [9039]	BASANITE [9039]									VOL					WR [9039]	36.56	7.55	90	25.98	73.75	1.13	815	0.323671	72.8297	150.636	17.3943	8.66006	45.72	2.28		14.73				9.38	8.31	8.39	0.16
[9039]	ANDEAN ARC / PATAGONIAN PLATEAU LAVAS / ARGENTINA / POST-PLATEAU LAVA	SOUTH ANDEAN (Central to south Chile)	CONTINENTAL	MESETA DEL LAGO BUENOS AIRES	-70.733	-46.867	SAE			s_AT-01S [9039]	BASANITE [9039]									VOL					WR [9039]	36.56	7.55	90	25.98	73.75	1.13	815	0.323671	72.8297	150.636	17.3943	8.66006	46.29	2.42		15.46				9.19	8.09	8.53	0.19
[9259]	ANDEAN ARC / PATAGONIAN PLATEAU LAVAS / ARGENTINA / POSADAS BASALTS	SOUTH ANDEAN (Central to south Chile)	CONTINENTAL	N OF ESTANCIA LAS TUNAS, N OF LAGO CARDIEL, ARGENTINA	-71.35	-48.85	SAE			s_P111 [9259]	BASALT [9259]				EOCENE [9259]					VOL					WR [9259]	36.56	7.55	90	25.98	73.75	1.13	815	0.323671	72.8297	150.636	17.3943	8.66006	46.91	2.02		15.3				11.15	8.73	10.76	0.19
[8991]	ANDEAN ARC / PATAGONIAN PLATEAU LAVAS / ARGENTINA / MAIN-PLATEAU LAVA	SOUTH ANDEAN (Central to south Chile)	CONTINENTAL	NE PATAGONIAN PLATEAU LAVAS	-69.435	-46.865	SAE			s_MLSF-1B [8991]	BASALT [8991]				NEOGENE [8991]					VOL					WR [8991]	36.56	7.55	90	25.98	73.75	1.13	815	0.323671	72.8297	150.636	17.3943	8.66006	51.1788	2.27512		14.4231				10.007	7.77942	9.22079	0.14
[9039]	ANDEAN ARC / PATAGONIAN PLATEAU LAVAS / ARGENTINA / POST-PLATEAU LAVA	SOUTH ANDEAN (Central to south Chile)	CONTINENTAL	MESETA DEL LAGO BUENOS AIRES	-70.733	-46.867	SAE			s_AT-03S [9039]	BASANITE [9039]									VOL					WR [9039]	36.56	7.55	90	25.98	73.75	1.13	815	0.323671	72.8297	150.636	17.3943	8.66006	45.68	2.37		14.31				9.37	8.99	10.18	0.17
[3648]	ANDEAN ARC / SOUTHERN ANDEAN VOLCANIC ZONE / CHILE / PLANCHON	SOUTH ANDEAN (Central to south Chile)	CONTINENTAL		-68.8	-35.25	SAE			s_2PL18 [3648]	ANDESITE, BASALTIC [3648]				QUATERNARY [3648]					VOL					WR [3648]	36.56	7.55	90	25.98	73.75	1.13	815	0.323671	72.8297	150.636	17.3943	8.66006	52.47	0.91		17.17		9.18		8.26199	8.72	7.03	0.15
[3831]	ANDEAN ARC / SOUTHERN ANDEAN VOLCANIC ZONE / CHILE / VILLARRICA / VILLARRICA II	SOUTH ANDEAN (Central to south Chile)	CONTINENTAL		-71.95	-39.42	SAE			s_V2-8 [3831]	BASALT [3831]									VOL					WR [3831]	36.56	7.55	90	25.98	73.75	1.13	815	0.323671	72.8297	150.636	17.3943	8.66006	51.47	0.86		17.58		9.12		8.20799	10.84	7.04	0.15
[8991]	ANDEAN ARC / PATAGONIAN PLATEAU LAVAS / ARGENTINA / POST-PLATEAU LAVA	SOUTH ANDEAN (Central to south Chile)	CONTINENTAL	CENTRAL PATAGONIAN PLATEAU LAVAS	-70.35	-48.77	SAE			s_LC-12 [8991]	BASALT [8991]				NEOGENE [8991]					VOL					WR [8991]	36.56	7.55	90	25.98	73.75	1.13	815	0.323671	72.8297	150.636	17.3943	8.66006	49.14	1.58		15.45				9.03	8.68	10.51	0.15
[17502]	ANDEAN ARC / PATAGONIAN PLATEAU LAVAS / ARGENTINA / AUCA MAHUIDA VOLCANIC FIELD	SOUTH ANDEAN (Central to south Chile)	CONTINENTAL	NORTH RIM	-68.9245	-37.738	SAE	2240	2240	s_ANT [17502]	BASALT [17502]				NEOGENE [17502]					VOL					WR [17502]	36.56	7.55	90	25.98	73.75	1.13	815	0.323671	72.8297	150.636	17.3943	8.66006	46.6776	2.2428		14.6659			10.6971	10.6971	9.25907	10.4366	0.18095
[8991]	ANDEAN ARC / PATAGONIAN PLATEAU LAVAS / ARGENTINA / MAIN-PLATEAU LAVA	SOUTH ANDEAN (Central to south Chile)	CONTINENTAL	NE PATAGONIAN PLATEAU LAVAS	-69.435	-46.865	SAE			s_MLSF-1E [8991]	BASALT [8991]				NEOGENE [8991]					VOL					WR [8991]	36.56	7.55	90	25.98	73.75	1.13	815	0.323671	72.8297	150.636	17.3943	8.66006	48.7192	2.11278		14.45				9.99	7.86831	10.6651	0.16
[5180]	ANDEAN ARC / SOUTHERN ANDEAN VOLCANIC ZONE / CHILE / SAN PEDRO-PELLADO/TATARA	SOUTH ANDEAN (Central to south Chile)	CONTINENTAL		-70.83	-36	SAE			s_H-23I [5180]	NOT GIVEN [5180]				HOLOCENE [5180]					VOL					WR [5180]	36.56	7.55	90	25.98	73.75	1.13	815	0.323671	72.8297	150.636	17.3943	8.66006	52.4	0.99		17.24				8.48	8.07	7.42	0.15
[20337]	ANDEAN ARC / SOUTHERN ANDEAN VOLCANIC ZONE / CHILE / CERRO AZUL	SOUTH ANDEAN (Central to south Chile)	CONTINENTAL	LOS HORNITOS (SMALL CONE NEAR CERRO AZUL)	-70.786	-35.727	SAE			s_HNT8L [20337]	ANDESITE, BASALTIC [20337]									VOL					WR [20337]	36.56	7.55	90	25.98	73.75	1.13	815	0.323671	72.8297	150.636	17.3943	8.66006	53.41	0.9		17.47				7.32	8.89	6.24	0.14
[3216]	ANDEAN ARC / SOUTHERN ANDEAN VOLCANIC ZONE / CHILE / PUYEHUE	SOUTH ANDEAN (Central to south Chile)	CONTINENTAL		-72.12	-40.59	SAE			s_II-B7 [3216]	BASALT [3216]									VOL					WR [3216]	36.56	7.55	90	25.98	73.75	1.13	815	0.323671	72.8297	150.636	17.3943	8.66006	50.91	0.65		16.49				8.12	10.36	9.52	0.13
[20337]	ANDEAN ARC / SOUTHERN ANDEAN VOLCANIC ZONE / CHILE / CERRO AZUL	SOUTH ANDEAN (Central to south Chile)	CONTINENTAL	LOS HORNITOS (SMALL CONE NEAR CERRO AZUL)	-70.786	-35.727	SAE			s_HNT7L [20337]	ANDESITE, BASALTIC [20337]									VOL					WR [20337]	36.56	7.55	90	25.98	73.75	1.13	815	0.323671	72.8297	150.636	17.3943	8.66006	53.41	0.9		17.47				7.32	8.89	6.24	0.14
[8991]	ANDEAN ARC / PATAGONIAN PLATEAU LAVAS / ARGENTINA / MAIN-PLATEAU LAVA	SOUTH ANDEAN (Central to south Chile)	CONTINENTAL	NE PATAGONIAN PLATEAU LAVAS	-68.42	-47.39	SAE			s_MI-4 [8991]	BASALT [8991]				NEOGENE [8991]					VOL					WR [8991]	36.56	7.55	90	25.98	73.75	1.13	815	0.323671	72.8297	150.636	17.3943	8.66006	47.62	2.24607		14.93				10.57	8.43311	9.42	0.13
[3216]	ANDEAN ARC / SOUTHERN ANDEAN VOLCANIC ZONE / CHILE / PUYEHUE	SOUTH ANDEAN (Central to south Chile)	CONTINENTAL		-72.12	-40.59	SAE			s_II-B10 [3216]	BASALT [3216]									VOL					WR [3216]	36.56	7.55	90	25.98	73.75	1.13	815	0.323671	72.8297	150.636	17.3943	8.66006	51.22	0.66		16.57				8.04	10.34	9.4	0.15
[3995][4381]	ANDEAN ARC / SOUTHERN ANDEAN VOLCANIC ZONE / CHILE / HUALAIHUE	SOUTH ANDEAN (Central to south Chile)	CONTINENTAL		-72.4	-41.88	SAE			s_HUA-001 [3995]	BASALT [3995]									VOL					WR [3995]	36.56	7.55	90	25.98	73.75	1.13	815	0.323671	72.8297	150.636	17.3943	8.66006	51.42	0.84		17.95		6.22	2.84	8.43799	9.44	7.14	0.14
[3627]	ANDEAN ARC / SOUTHERN ANDEAN VOLCANIC ZONE / CHILE / SAN PEDRO-PELLADO/TATARA / SAN PEDRO LAVA	SOUTH ANDEAN (Central to south Chile)	CONTINENTAL	SUMMIT VENT	-70.5	-36	SAE			s_PED11MI [3627]	BASALT [3627]				QUATERNARY [3627]					VOL					WR [3627]	36.56	7.55	90	25.98	73.75	1.13	815	0.323671	72.8297	150.636	17.3943	8.66006	52	1.01		17.1				8.55	7.98	7.34	0.14
[3627]	ANDEAN ARC / SOUTHERN ANDEAN VOLCANIC ZONE / CHILE / SAN PEDRO-PELLADO/TATARA / GUADAL FORMATION	SOUTH ANDEAN (Central to south Chile)	CONTINENTAL	CORDON EL GUADAL	-70.5	-36	SAE			s_GUA1MI [3627]	NOT GIVEN [3627]				QUATERNARY [3627]					VOL					WR [3627]	36.56	7.55	90	25.98	73.75	1.13	815	0.323671	72.8297	150.636	17.3943	8.66006	53.3	0.77		17.3				7.48	8.83	7.47	0.13
[20429]	ANDEAN ARC / PATAGONIAN PLATEAU LAVAS / ARGENTINA	SOUTH ANDEAN (Central to south Chile)	CONTINENTAL	PUESTO DIAZ	-70	-40.5	SAE			s_PD [20429]	BASALT [20429]									VOL					WR [20429]	36.56	7.55	90	25.98	73.75	1.13	815	0.323671	72.8297	150.636	17.3943	8.66006	47.5	2.2		14.3				11.4	8.81	9.63	0.16
[9274]	ANDEAN ARC / PATAGONIAN PLATEAU LAVAS / ARGENTINA	SOUTH ANDEAN (Central to south Chile)	CONTINENTAL	LARGO DEL VALLE DEL RIO DESEADO, MESETA DEL LAGO BUENOS AIRES	-70.73	-46.87	SAE			s_AT-01 [9274]	BASALT [9274]									VOL					WR [9274]	36.56	7.55	90	25.98	73.75	1.13	815	0.323671	72.8297	150.636	17.3943	8.66006	46	2.4		15.3				9.34	7.59	8.58	0.17
[4422]	ANDEAN ARC / PATAGONIAN PLATEAU LAVAS / CHILE	SOUTH ANDEAN (Central to south Chile)	CONTINENTAL	PATAGONIAN PLATEAU, RUTA 40, 6 KM S OF RIO TELKEN	-72	-45	SAE			s_P95 [4422]	BASANITE [4422]									VOL					WR [4422]	36.56	7.55	90	25.98	73.75	1.13	815	0.323671	72.8297	150.636	17.3943	8.66006	45.32	2.56		15.43				9.47	7.89	9.14	0.16
[4422]	ANDEAN ARC / PATAGONIAN PLATEAU LAVAS / CHILE	SOUTH ANDEAN (Central to south Chile)	CONTINENTAL	PATAGONIAN PLATEAU, EDGE OF PLATEAU N OF BRAZO NORTE	-72	-45	SAE			s_P140 [4422]	BASALT, ALKALINE [4422]									VOL					WR [4422]	36.56	7.55	90	25.98	73.75	1.13	815	0.323671	72.8297	150.636	17.3943	8.66006	46.05	2.86		14.39				10.52	8.38	9.51	0.15
[4422]	ANDEAN ARC / PATAGONIAN PLATEAU LAVAS / CHILE	SOUTH ANDEAN (Central to south Chile)	CONTINENTAL	PATAGONIAN PLATEAU, 8 KM S OF PUESTO EL PERDIDO, MESETA DEL LAGO BUENOS AIRES	-72	-45	SAE			s_P105 [4422]	BASANITE [4422]									VOL					WR [4422]	36.56	7.55	90	25.98	73.75	1.13	815	0.323671	72.8297	150.636	17.3943	8.66006	47.11	2.21		16.73				9.45	8.38	8.38	0.15
[4422]	ANDEAN ARC / PATAGONIAN PLATEAU LAVAS / CHILE	SOUTH ANDEAN (Central to south Chile)	CONTINENTAL	PATAGONIAN PLATEAU, TRACK TO EA VIZCAINA, SE OF MESETA DEL LAGO BUENOS AIRES	-72	-45	SAE			s_P115 [4422]	BASANITE [4422]									VOL					WR [4422]	36.56	7.55	90	25.98	73.75	1.13	815	0.323671	72.8297	150.636	17.3943	8.66006	45.12	2.67		15.38				10.19	9.49	8.86	0.16
[4422]	ANDEAN ARC / PATAGONIAN PLATEAU LAVAS / CHILE	SOUTH ANDEAN (Central to south Chile)	CONTINENTAL	PATAGONIAN PLATEAU, 20 M ABOVE LOWEST FLOW IN CRATER WALL LAGUNA HONDA, MESETA DEL LAGO BUENOS AIRES	-72	-45	SAE			s_P107 [4422]	BASANITE [4422]									VOL					WR [4422]	36.56	7.55	90	25.98	73.75	1.13	815	0.323671	72.8297	150.636	17.3943	8.66006	45.34	2.56		16.02				10.29	9.32	9.16	0.18
[4422]	ANDEAN ARC / PATAGONIAN PLATEAU LAVAS / CHILE	SOUTH ANDEAN (Central to south Chile)	CONTINENTAL	PATAGONIAN PLATEAU, 2 KM N OF SALINA GRANDE, EA ALBERDI	-72	-45	SAE			s_P130 [4422]	BASALT, ALKALINE [4422]									VOL					WR [4422]	36.56	7.55	90	25.98	73.75	1.13	815	0.323671	72.8297	150.636	17.3943	8.66006	46.56	2.44		15.01				10.36	9.05	9.48	0.16
[4423]	ANDEAN ARC / PATAGONIAN PLATEAU LAVAS / ARGENTINA / PALI AIKE VOLCANIC FIELD	SOUTH ANDEAN (Central to south Chile)	CONTINENTAL		-69.68	-51.82	SAE			s_BN-61 [4423]	BASALT [4423]									VOL					WR [4423]	36.56	7.55	90	25.98	73.75	1.13	815	0.323671	72.8297	150.636	17.3943	8.66006	46.27	3.68		11.2				12.54	9.66	11.3	0.21
[4423]	ANDEAN ARC / PATAGONIAN PLATEAU LAVAS / ARGENTINA / PALI AIKE VOLCANIC FIELD	SOUTH ANDEAN (Central to south Chile)	CONTINENTAL		-69.68	-51.82	SAE			s_30 [4423]	BASALT [4423]									VOL					WR [4423]	36.56	7.55	90	25.98	73.75	1.13	815	0.323671	72.8297	150.636	17.3943	8.66006	45.92	3.09		12.3				11.62	10.46	11.5	0.18
[4422]	ANDEAN ARC / PATAGONIAN PLATEAU LAVAS / CHILE	SOUTH ANDEAN (Central to south Chile)	CONTINENTAL	PATAGONIAN PLATEAU, 15 KM S OF LOS TAMARISCOS	-72	-45	SAE			s_P128 [4422]	BASALT, ALKALINE [4422]									VOL					WR [4422]	36.56	7.55	90	25.98	73.75	1.13	815	0.323671	72.8297	150.636	17.3943	8.66006	48.08	2.47		15.57				10.12	8.25	8.44	0.15
[15340]	ANDEAN ARC / SOUTHERN ANDEAN VOLCANIC ZONE / ARGENTINA	SOUTH ANDEAN (Central to south Chile)	CONTINENTAL	RIO DIAMANTE	-68.8	-34.6	SAE			s_TC-3 [15340]	NOT GIVEN [15340]									VOL					WR [15340]	36.56	7.55	90	25.98	73.75	1.13	815	0.323671	72.8297	150.636	17.3943	8.66006	48.76	1.65		15.2		1.25	8.93	10.055	8.87	9.63	0.17
[13861]	ANDEAN ARC / SOUTHERN ANDEAN VOLCANIC ZONE / ARGENTINA / LA NEGRA	SOUTH ANDEAN (Central to south Chile)	CONTINENTAL	BORDER OF LA PAMPA AND MENDOZA PROVINCE, NORTHERN ZONE, CENTRAL-WESTERN ARGENTINA	-68.19	-36.43	SAE			s_NE6 [13861]	BASALT [13861]									VOL					WR [13861]	36.56	7.55	90	25.98	73.75	1.13	815	0.323671	72.8297	150.636	17.3943	8.66006	47.6	1.3		17.63				8.58	9.59	9.38	0.15
[9274]	ANDEAN ARC / PATAGONIAN PLATEAU LAVAS / ARGENTINA	SOUTH ANDEAN (Central to south Chile)	CONTINENTAL	LARGO DEL VALLE DEL RIO DESEADO, MESETA DEL LAGO BUENOS AIRES	-70.83	-46.72	SAE			s_AP-01 [9274]	BASALT [9274]									VOL					WR [9274]	36.56	7.55	90	25.98	73.75	1.13	815	0.323671	72.8297	150.636	17.3943	8.66006	46.5	1.97		15.5				10.15	9.18	10.25	0.17
[4480]	ANDEAN ARC / AUSTRAL VOLCANIC ZONE / CHILE	SOUTH ANDEAN (Central to south Chile)	CONTINENTAL	ISLA PACKSADDLE	-68.08	-55.2	SAE			s_2-42 [4480]	BASALT, ALKALINE [4480]				MIOCENE [4480]					VOL					WR [4480]	36.56	7.55	90	25.98	73.75	1.13	815	0.323671	72.8297	150.636	17.3943	8.66006	47.93	1.82		15.41		3.69	5.5	8.821	8.9	8.89	0.22
[13861]	ANDEAN ARC / SOUTHERN ANDEAN VOLCANIC ZONE / ARGENTINA / DE DIAZ	SOUTH ANDEAN (Central to south Chile)	CONTINENTAL	BORDER OF LA PAMPA AND MENDOZA PROVINCE, NORTHERN ZONE, CENTRAL-WESTERN ARGENTINA	-68.7	-36.24	SAE			s_DB6 [13861]	BASALT [13861]									VOL					WR [13861]	36.56	7.55	90	25.98	73.75	1.13	815	0.323671	72.8297	150.636	17.3943	8.66006	47.43	1.69		14.28				9.74	10.17	10.23	0.15
[13861]	ANDEAN ARC / SOUTHERN ANDEAN VOLCANIC ZONE / ARGENTINA / DE DIAZ	SOUTH ANDEAN (Central to south Chile)	CONTINENTAL	BORDER OF LA PAMPA AND MENDOZA PROVINCE, NORTHERN ZONE, CENTRAL-WESTERN ARGENTINA	-68.6	-36.25	SAE			s_DA1 [13861]	TRACHYBASALT [13861]									VOL					WR [13861]	36.56	7.55	90	25.98	73.75	1.13	815	0.323671	72.8297	150.636	17.3943	8.66006	46.24	1.6		15.17				9.51	11.16	9.23	0.16
[7438]	ANDEAN ARC / SOUTHERN ANDEAN VOLCANIC ZONE / ARGENTINA	SOUTH ANDEAN (Central to south Chile)	CONTINENTAL	ANDINO-CUYANA BASALTIC PROVINCE, LLANCANELO	-69.5	-35.5	SAE			s_55-83 [7438]	BASALT [7438]									VOL					WR [7438]	36.56	7.55	90	25.98	73.75	1.13	815	0.323671	72.8297	150.636	17.3943	8.66006	47.14	1.42		15.04		2.92	8.03	10.658	8.93	10.62	0.19
[7438]	ANDEAN ARC / SOUTHERN ANDEAN VOLCANIC ZONE / ARGENTINA	SOUTH ANDEAN (Central to south Chile)	CONTINENTAL	ANDINO-CUYANA BASALTIC PROVINCE, LLANCANELO	-69.5	-35.5	SAE			s_24-14 [7438]	BASALT [7438]									VOL					WR [7438]	36.56	7.55	90	25.98	73.75	1.13	815	0.323671	72.8297	150.636	17.3943	8.66006	47.04	1.47		14.51		2.97	6.37	9.043	11.47	9.93	0.17
[7438]	ANDEAN ARC / SOUTHERN ANDEAN VOLCANIC ZONE / ARGENTINA	SOUTH ANDEAN (Central to south Chile)	CONTINENTAL	ANDINO-CUYANA BASALTIC PROVINCE, LLANCANELO	-69.5	-35.5	SAE			s_1-84 [7438]	BASALT [7438]									VOL					WR [7438]	36.56	7.55	90	25.98	73.75	1.13	815	0.323671	72.8297	150.636	17.3943	8.66006	46.72	1.54		14.34		3.04	6.42	9.156	11.7	9.33	0.17
[7438]	ANDEAN ARC / SOUTHERN ANDEAN VOLCANIC ZONE / ARGENTINA	SOUTH ANDEAN (Central to south Chile)	CONTINENTAL	ANDINO-CUYANA BASALTIC PROVINCE, LLANCANELO	-69.5	-35.5	SAE			s_50-83 [7438]	BASALT [7438]									VOL					WR [7438]	36.56	7.55	90	25.98	73.75	1.13	815	0.323671	72.8297	150.636	17.3943	8.66006	48.41	1.69		14.22		3.19	6.72	9.591	10.14	9.24	0.15
[4422]	ANDEAN ARC / PATAGONIAN PLATEAU LAVAS / CHILE	SOUTH ANDEAN (Central to south Chile)	CONTINENTAL	PATAGONIAN PLATEAU, FLOW ON SURFACE OF PLATEAU, CERRO LAPIZ, CHILE CHICO	-72	-45	SAE			s_P64 [4422]	BASALT, ALKALINE [4422]									VOL					WR [4422]	36.56	7.55	90	25.98	73.75	1.13	815	0.323671	72.8297	150.636	17.3943	8.66006	47.79	1.76		17.27				8.81	9.41	7.8	0.15
[13861]	ANDEAN ARC / SOUTHERN ANDEAN VOLCANIC ZONE / ARGENTINA / DEL CHIVO	SOUTH ANDEAN (Central to south Chile)	CONTINENTAL	BORDER OF LA PAMPA AND MENDOZA PROVINCE, NORTHERN ZONE, CENTRAL-WESTERN ARGENTINA	-68.4	-36.18	SAE			s_DC8 [13861]	BASALT [13861]									VOL					WR [13861]	36.56	7.55	90	25.98	73.75	1.13	815	0.323671	72.8297	150.636	17.3943	8.66006	47.59	1.31		16.25				9.25	10.82	8.72	0.16
[4422]	ANDEAN ARC / PATAGONIAN PLATEAU LAVAS / CHILE	SOUTH ANDEAN (Central to south Chile)	CONTINENTAL	PATAGONIAN PLATEAU, SIERRA CORRIENTES, 6 KM ENE OF EA MOLLE GRANDE	-72	-45	SAE			s_P144 [4422]	BASALT, ALKALINE [4422]									VOL					WR [4422]	36.56	7.55	90	25.98	73.75	1.13	815	0.323671	72.8297	150.636	17.3943	8.66006	45.49	2.28		14.86				10.96	8.65	9.96	0.16
[7438]	ANDEAN ARC / SOUTHERN ANDEAN VOLCANIC ZONE / ARGENTINA	SOUTH ANDEAN (Central to south Chile)	CONTINENTAL	ANDINO-CUYANA BASALTIC PROVINCE, LLANCANELO	-69.5	-35.5	SAE			s_10-12 [7438]	BASALT [7438]									VOL					WR [7438]	36.56	7.55	90	25.98	73.75	1.13	815	0.323671	72.8297	150.636	17.3943	8.66006	47.49	1.37		14.84		2.87	5.95	8.533	11.74	9.38	0.16
[4422]	ANDEAN ARC / PATAGONIAN PLATEAU LAVAS / CHILE	SOUTH ANDEAN (Central to south Chile)	CONTINENTAL	PATAGONIAN PLATEAU, 15 KM SE OF FACUNDO	-72	-45	SAE			s_P132 [4422]	THOLEIITE, OLIVINE [4422]									VOL					WR [4422]	36.56	7.55	90	25.98	73.75	1.13	815	0.323671	72.8297	150.636	17.3943	8.66006	50.07	2.4		15.22				9.98	8.01	8.74	0.12
[13861]	ANDEAN ARC / SOUTHERN ANDEAN VOLCANIC ZONE / ARGENTINA / EL OSCURO	SOUTH ANDEAN (Central to south Chile)	CONTINENTAL	BORDER OF LA PAMPA AND MENDOZA PROVINCE, NORTHERN ZONE, CENTRAL-WESTERN ARGENTINA	-68.35	-36.01	SAE			s_OS9 [13861]	TRACHYBASALT [13861]									VOL					WR [13861]	36.56	7.55	90	25.98	73.75	1.13	815	0.323671	72.8297	150.636	17.3943	8.66006	47.39	1.54		14.84				10.09	9.22	10.02	0.16
[7438]	ANDEAN ARC / SOUTHERN ANDEAN VOLCANIC ZONE / ARGENTINA	SOUTH ANDEAN (Central to south Chile)	CONTINENTAL	ANDINO-CUYANA BASALTIC PROVINCE, LLANCANELO	-69.5	-35.5	SAE			s_21-14 [7438]	BASALT [7438]									VOL					WR [7438]	36.56	7.55	90	25.98	73.75	1.13	815	0.323671	72.8297	150.636	17.3943	8.66006	48.03	1.6		14.36		3.1	6.17	8.96	10.76	9.73	0.15
[12982]	ANDEAN ARC / SOUTHERN ANDEAN VOLCANIC ZONE / CHILE / HUDSON	SOUTH ANDEAN (Central to south Chile)	CONTINENTAL	STRATOVOLCANO, RIO IBANEZ	-72.7022	-46.0464	SAE			s_HV122 [12982]	BASALT [12982]									VOL					WR [12982]	36.56	7.55	90	25.98	73.75	1.13	815	0.323671	72.8297	150.636	17.3943	8.66006	48.04	1.4		17.5		4.5	5.31	9.36	10.44	9.25	0.16
[13861]	ANDEAN ARC / SOUTHERN ANDEAN VOLCANIC ZONE / ARGENTINA / NEGRO	SOUTH ANDEAN (Central to south Chile)	CONTINENTAL	BORDER OF LA PAMPA AND MENDOZA PROVINCE, NORTHERN ZONE, CENTRAL-WESTERN ARGENTINA	-68.28	-36.08	SAE			s_NL13 [13861]	BASALT [13861]									VOL					WR [13861]	36.56	7.55	90	25.98	73.75	1.13	815	0.323671	72.8297	150.636	17.3943	8.66006	47.8	1.5		15.28				9.38	10.58	8.83	0.15
[13861]	ANDEAN ARC / SOUTHERN ANDEAN VOLCANIC ZONE / ARGENTINA / EL LINDERO	SOUTH ANDEAN (Central to south Chile)	CONTINENTAL	BORDER OF LA PAMPA AND MENDOZA PROVINCE, NORTHERN ZONE, CENTRAL-WESTERN ARGENTINA	-68.32	-36.22	SAE			s_LI2 [13861]	BASALT [13861]									VOL					WR [13861]	36.56	7.55	90	25.98	73.75	1.13	815	0.323671	72.8297	150.636	17.3943	8.66006	48.66	1.39		15.4				8.97	10.39	9.01	0.15
[13861]	ANDEAN ARC / SOUTHERN ANDEAN VOLCANIC ZONE / ARGENTINA / CHATO SEGUNDO	SOUTH ANDEAN (Central to south Chile)	CONTINENTAL	BORDER OF LA PAMPA AND MENDOZA PROVINCE, NORTHERN ZONE, CENTRAL-WESTERN ARGENTINA	-68.42	-36.13	SAE			s_CS2 [13861]	TRACHYBASALT [13861]									VOL					WR [13861]	36.56	7.55	90	25.98	73.75	1.13	815	0.323671	72.8297	150.636	17.3943	8.66006	45.25	1.38		15.23				10.18	11	10.08	0.18
[7438]	ANDEAN ARC / SOUTHERN ANDEAN VOLCANIC ZONE / ARGENTINA	SOUTH ANDEAN (Central to south Chile)	CONTINENTAL	ANDINO-CUYANA BASALTIC PROVINCE, LLANCANELO	-69.5	-35.5	SAE			s_62-83 [7438]	BASALT [7438]									VOL					WR [7438]	36.56	7.55	90	25.98	73.75	1.13	815	0.323671	72.8297	150.636	17.3943	8.66006	46.83	1.43		14.32		2.93	6.78	9.417	11.62	9.37	0.16
[7438]	ANDEAN ARC / SOUTHERN ANDEAN VOLCANIC ZONE / ARGENTINA	SOUTH ANDEAN (Central to south Chile)	CONTINENTAL	ANDINO-CUYANA BASALTIC PROVINCE, LLANCANELO	-69.5	-35.5	SAE			s_36-11 [7438]	BASALT [7438]									VOL					WR [7438]	36.56	7.55	90	25.98	73.75	1.13	815	0.323671	72.8297	150.636	17.3943	8.66006	47	1.21		15.82		1.71	6.92	8.459	13.44	7.36	0.17
[4423]	ANDEAN ARC / PATAGONIAN PLATEAU LAVAS / ARGENTINA / PALI AIKE VOLCANIC FIELD	SOUTH ANDEAN (Central to south Chile)	CONTINENTAL		-69.68	-51.82	SAE			s_PA-24 [4423]	BASALT [4423]									VOL					WR [4423]	36.56	7.55	90	25.98	73.75	1.13	815	0.323671	72.8297	150.636	17.3943	8.66006	47.02	2.57		12.89				11.32	9.55	10.3	0.14
[13861]	ANDEAN ARC / SOUTHERN ANDEAN VOLCANIC ZONE / ARGENTINA / EL TORDILLO	SOUTH ANDEAN (Central to south Chile)	CONTINENTAL	BORDER OF LA PAMPA AND MENDOZA PROVINCE, NORTHERN ZONE, CENTRAL-WESTERN ARGENTINA	-68.28	-36.44	SAE			s_TO7 [13861]	BASALT [13861]									VOL					WR [13861]	36.56	7.55	90	25.98	73.75	1.13	815	0.323671	72.8297	150.636	17.3943	8.66006	48.44	1.6		16.68				9.09	9.11	8.92	0.15
[4422]	ANDEAN ARC / PATAGONIAN PLATEAU LAVAS / CHILE	SOUTH ANDEAN (Central to south Chile)	CONTINENTAL	PATAGONIAN PLATEAU, CERRO LAPIZ, CHILE CHICO	-72	-45	SAE			s_P70 [4422]	BASALT, ALKALINE [4422]									VOL					WR [4422]	36.56	7.55	90	25.98	73.75	1.13	815	0.323671	72.8297	150.636	17.3943	8.66006	47.11	2.03		15.31				11.18	8.15	9.59	0.18
[13861]	ANDEAN ARC / SOUTHERN ANDEAN VOLCANIC ZONE / ARGENTINA / DE DIAZ	SOUTH ANDEAN (Central to south Chile)	CONTINENTAL	BORDER OF LA PAMPA AND MENDOZA PROVINCE, NORTHERN ZONE, CENTRAL-WESTERN ARGENTINA	-68.8	-36.22	SAE			s_DZ13 [13861]	TRACHYBASALT [13861]									VOL					WR [13861]	36.56	7.55	90	25.98	73.75	1.13	815	0.323671	72.8297	150.636	17.3943	8.66006	47.23	1.77		16.11				9.24	10.63	8.39	0.15
[4422]	ANDEAN ARC / PATAGONIAN PLATEAU LAVAS / CHILE	SOUTH ANDEAN (Central to south Chile)	CONTINENTAL	PATAGONIAN PLATEAU, 2 KM SE OF PERITO MORENO	-72	-45	SAE			s_P86 [4422]	BASALT, ALKALINE [4422]									VOL					WR [4422]	36.56	7.55	90	25.98	73.75	1.13	815	0.323671	72.8297	150.636	17.3943	8.66006	48	2.07		15.1				10.76	7.56	9.15	0.16
[3648]	ANDEAN ARC / SOUTHERN ANDEAN VOLCANIC ZONE / CHILE / PLANCHON	SOUTH ANDEAN (Central to south Chile)	CONTINENTAL		-68.8	-35.25	SAE			s_2PL17 [3648]	ANDESITE, BASALTIC [3648]				QUATERNARY [3648]					VOL					WR [3648]	36.56	7.55	90	25.98	73.75	1.13	815	0.323671	72.8297	150.636	17.3943	8.66006	52.21	0.87		16.24		9.57		8.61299	7.8	8.55	0.15
[4315]	ANDEAN ARC / SOUTHERN ANDEAN VOLCANIC ZONE / CHILE / SAN PEDRO-PELLADO/TATARA	SOUTH ANDEAN (Central to south Chile)	CONTINENTAL	ESTERO MOLINO - LOWEST FLOW (UPPER NE WALL)	-70.8	-36	SAE			s_EML.13 [4315]	NOT GIVEN [4315]									VOL			F		WR [4315]	36.56	7.55	90	25.98	73.75	1.13	815	0.323671	72.8297	150.636	17.3943	8.66006	51.42	0.97		16.68				8.35	8.02	8.85	0.14
[3648]	ANDEAN ARC / SOUTHERN ANDEAN VOLCANIC ZONE / CHILE / PLANCHON	SOUTH ANDEAN (Central to south Chile)	CONTINENTAL		-68.8	-35.25	SAE			s_2PL16 [3648]	ANDESITE, BASALTIC [3648]				QUATERNARY [3648]					VOL					WR [3648]	36.56	7.55	90	25.98	73.75	1.13	815	0.323671	72.8297	150.636	17.3943	8.66006	52.21	0.87		16.24		9.59		8.63099	7.8	8.65	0.15
[4315]	ANDEAN ARC / SOUTHERN ANDEAN VOLCANIC ZONE / CHILE / SAN PEDRO-PELLADO/TATARA	SOUTH ANDEAN (Central to south Chile)	CONTINENTAL	QUEBRADA TURBIA - WEST WALL (SOUTHERN-PROXIMAL)	-70.8	-36	SAE			s_QTW12.25 [4315]	NOT GIVEN [4315]									VOL			F		WR [4315]	36.56	7.55	90	25.98	73.75	1.13	815	0.323671	72.8297	150.636	17.3943	8.66006	51.38	0.94		16.88				8.13	8.93	8.66	0.15
[4315]	ANDEAN ARC / SOUTHERN ANDEAN VOLCANIC ZONE / CHILE / SAN PEDRO-PELLADO/TATARA	SOUTH ANDEAN (Central to south Chile)	CONTINENTAL	ESTERO SAN PEDRO - EAST WALL (DISTAL)	-70.8	-36	SAE			s_ESPE1.4 [4315]	NOT GIVEN [4315]									VOL			F		WR [4315]	36.56	7.55	90	25.98	73.75	1.13	815	0.323671	72.8297	150.636	17.3943	8.66006	51.65	1.01		17.53				8.43	8.86	7.34	0.14
[5180]	ANDEAN ARC / SOUTHERN ANDEAN VOLCANIC ZONE / CHILE / SAN PEDRO-PELLADO/TATARA	SOUTH ANDEAN (Central to south Chile)	CONTINENTAL		-70.83	-36	SAE			s_H-8I [5180]	NOT GIVEN [5180]				HOLOCENE [5180]					VOL					WR [5180]	36.56	7.55	90	25.98	73.75	1.13	815	0.323671	72.8297	150.636	17.3943	8.66006	52.5	0.99		17.35				8.6	8.01	7.37	0.15
[4315]	ANDEAN ARC / SOUTHERN ANDEAN VOLCANIC ZONE / CHILE / SAN PEDRO-PELLADO/TATARA	SOUTH ANDEAN (Central to south Chile)	CONTINENTAL	ESTERO MOLINO - LOWEST FLOW (UPPER NE WALL)	-70.8	-36	SAE			s_EML.7 [4315]	NOT GIVEN [4315]									VOL			F		WR [4315]	36.56	7.55	90	25.98	73.75	1.13	815	0.323671	72.8297	150.636	17.3943	8.66006	50.97	1.02		17.79				8.33	9.2	7.17	0.15
[4315]	ANDEAN ARC / SOUTHERN ANDEAN VOLCANIC ZONE / CHILE / SAN PEDRO-PELLADO/TATARA	SOUTH ANDEAN (Central to south Chile)	CONTINENTAL	ESTERO SAN PEDRO DEL NORTE (UPPER EAST WALL)	-70.8	-36	SAE			s_ESPN.2 [4315]	NOT GIVEN [4315]									VOL			F		WR [4315]	36.56	7.55	90	25.98	73.75	1.13	815	0.323671	72.8297	150.636	17.3943	8.66006	51.68	0.87		16.88				8.22	7.68	8.87	0.14
[4315]	ANDEAN ARC / SOUTHERN ANDEAN VOLCANIC ZONE / CHILE / SAN PEDRO-PELLADO/TATARA	SOUTH ANDEAN (Central to south Chile)	CONTINENTAL	NORTH RIM OF QUEBRADA CASTILLO, BEGINNING NEAR LAGUNA VERDE, THEN EASTWARD TO RIM OF QUEBRADA TURBIA	-70.8	-36	SAE			s_LV.17D [4315]	NOT GIVEN [4315]									VOL			F		WR [4315]	36.56	7.55	90	25.98	73.75	1.13	815	0.323671	72.8297	150.636	17.3943	8.66006	50.69	0.94		17.1				8.72	8.38	8.6	0.15
[4315]	ANDEAN ARC / SOUTHERN ANDEAN VOLCANIC ZONE / CHILE / SAN PEDRO-PELLADO/TATARA	SOUTH ANDEAN (Central to south Chile)	CONTINENTAL	FLOOR OF QUEBRADA CASTILLO SAMPLED IN 1998	-70.8	-36	SAE			s_QC98.2 [4315]	NOT GIVEN [4315]									VOL			F		WR [4315]	36.56	7.55	90	25.98	73.75	1.13	815	0.323671	72.8297	150.636	17.3943	8.66006	50.24	0.86		16.61				8.96	7.48	10.61	0.15
[17460]	ANDEAN ARC / SOUTHERN ANDEAN VOLCANIC ZONE / CHILE / PALENA	SOUTH ANDEAN (Central to south Chile)	CONTINENTAL		-72.334	-43.668	SAE			s_826-3A [17460]	BASALT [17460]									VOL					WR [17460]	36.56	7.55	90	25.98	73.75	1.13	815	0.323671	72.8297	150.636	17.3943	8.66006	49.12	1.01		17.98				8.83	9.27	8.14	0.17
[4315]	ANDEAN ARC / SOUTHERN ANDEAN VOLCANIC ZONE / CHILE / SAN PEDRO-PELLADO/TATARA	SOUTH ANDEAN (Central to south Chile)	CONTINENTAL	UPPER QUEBRADA CASTILLO - NORTHEASTERN HEAD WALL	-70.8	-36	SAE			s_QCNE.1 [4315]	NOT GIVEN [4315]									VOL			F		WR [4315]	36.56	7.55	90	25.98	73.75	1.13	815	0.323671	72.8297	150.636	17.3943	8.66006	48.99	0.99		16.83				8.87	9.43	9.86	0.16
[4315]	ANDEAN ARC / SOUTHERN ANDEAN VOLCANIC ZONE / CHILE / SAN PEDRO-PELLADO/TATARA	SOUTH ANDEAN (Central to south Chile)	CONTINENTAL	QUEBRADA TURBIA - WEST WALL (SOUTHERN-PROXIMAL)	-70.8	-36	SAE			s_QTW12.18 [4315]	NOT GIVEN [4315]									VOL			F		WR [4315]	36.56	7.55	90	25.98	73.75	1.13	815	0.323671	72.8297	150.636	17.3943	8.66006	52.69	0.73		16.91				7.42	9.78	7.33	0.15
[9274]	ANDEAN ARC / PATAGONIAN PLATEAU LAVAS / ARGENTINA	SOUTH ANDEAN (Central to south Chile)	CONTINENTAL	LARGO DEL VALLE DEL RIO DESEADO, MESETA DEL LAGO BUENOS AIRES	-71.6	-46.63	SAE			s_GOT-02 [9274]	BASALT [9274]									VOL					WR [9274]	36.56	7.55	90	25.98	73.75	1.13	815	0.323671	72.8297	150.636	17.3943	8.66006	47.4	1.05		16				10.55	10	9.4	0.19
[4315]	ANDEAN ARC / SOUTHERN ANDEAN VOLCANIC ZONE / CHILE / SAN PEDRO-PELLADO/TATARA	SOUTH ANDEAN (Central to south Chile)	CONTINENTAL	UPPER QUEBRADA CASTILLO -SOUTHEASTERN HEAD WALL	-70.8	-36	SAE			s_QCSE.13 [4315]	NOT GIVEN [4315]									VOL			F		WR [4315]	36.56	7.55	90	25.98	73.75	1.13	815	0.323671	72.8297	150.636	17.3943	8.66006	49.95	0.98		18.4				8.74	9.31	7.57	0.15
[20346]	ANDEAN ARC / SOUTHERN ANDEAN VOLCANIC ZONE / CHILE / SAN JORGE	SOUTH ANDEAN (Central to south Chile)	CONTINENTAL		-71.67	-39.27	SAE			s_140194-3 [20346]	BASALT [20346]									VOL					WR [20346]	36.56	7.55	90	25.98	73.75	1.13	815	0.323671	72.8297	150.636	17.3943	8.66006	50.68	0.78		15.99				8.53	9.71	9.89	0.16
[4315]	ANDEAN ARC / SOUTHERN ANDEAN VOLCANIC ZONE / CHILE / SAN PEDRO-PELLADO/TATARA	SOUTH ANDEAN (Central to south Chile)	CONTINENTAL	QUEBRADA TURBIA - WEST WALL (MEDIAL-PROXIMAL)	-70.8	-36	SAE			s_QTW14.5 [4315]	NOT GIVEN [4315]									VOL			F		WR [4315]	36.56	7.55	90	25.98	73.75	1.13	815	0.323671	72.8297	150.636	17.3943	8.66006	50.4	0.85		18.45				8.13	9.39	7.9	0.15
[4422]	ANDEAN ARC / PATAGONIAN PLATEAU LAVAS / CHILE / DIVISADERO FORMATION	SOUTH ANDEAN (Central to south Chile)	CONTINENTAL	AYSEN REGION, ANDEAN CORDILLERA, N OF COYHAIQUE	-72	-45	SAE			s_P27 [4422]	THOLEIITE, OLIVINE [4422]									VOL					WR [4422]	36.56	7.55	90	25.98	73.75	1.13	815	0.323671	72.8297	150.636	17.3943	8.66006	46.1	1.35		17.1		3.3	6.22	9.19	4.69	8.53	0.18
[4315]	ANDEAN ARC / SOUTHERN ANDEAN VOLCANIC ZONE / CHILE / SAN PEDRO-PELLADO/TATARA	SOUTH ANDEAN (Central to south Chile)	CONTINENTAL	QUEBRADA TURBIA - WEST WALL (MEDIAL-PROXIMAL)	-70.8	-36	SAE			s_QTW14.7 [4315]	NOT GIVEN [4315]									VOL			F		WR [4315]	36.56	7.55	90	25.98	73.75	1.13	815	0.323671	72.8297	150.636	17.3943	8.66006	50.47	0.86		18.84				8.07	9.62	7.33	0.15
[4315]	ANDEAN ARC / SOUTHERN ANDEAN VOLCANIC ZONE / CHILE / SAN PEDRO-PELLADO/TATARA	SOUTH ANDEAN (Central to south Chile)	CONTINENTAL	QUEBRADA TURBIA - WEST WALL (SOUTHERN-PROXIMAL)	-70.8	-36	SAE			s_QTW12.24 [4315]	NOT GIVEN [4315]									VOL			F		WR [4315]	36.56	7.55	90	25.98	73.75	1.13	815	0.323671	72.8297	150.636	17.3943	8.66006	50.39	0.86		18.93				7.95	9.57	7.36	0.14
[4315]	ANDEAN ARC / SOUTHERN ANDEAN VOLCANIC ZONE / CHILE / SAN PEDRO-PELLADO/TATARA	SOUTH ANDEAN (Central to south Chile)	CONTINENTAL	QUEBRADA TURBIA - WEST WALL (MEDIAL)	-70.8	-36	SAE			s_QTW10.12 [4315]	NOT GIVEN [4315]									VOL			F		WR [4315]	36.56	7.55	90	25.98	73.75	1.13	815	0.323671	72.8297	150.636	17.3943	8.66006	49.99	0.85		18.68				8.02	9.66	7.33	0.14
[4315]	ANDEAN ARC / SOUTHERN ANDEAN VOLCANIC ZONE / CHILE / SAN PEDRO-PELLADO/TATARA	SOUTH ANDEAN (Central to south Chile)	CONTINENTAL	QUEBRADA TURBIA - WEST WALL (MEDIAL-PROXIMAL)	-70.8	-36	SAE			s_QTW14.9 [4315]	NOT GIVEN [4315]									VOL			F		WR [4315]	36.56	7.55	90	25.98	73.75	1.13	815	0.323671	72.8297	150.636	17.3943	8.66006	50.14	0.84		19.29				8.11	9.48	7.13	0.15
[6224]	ANDEAN ARC / SOUTHERN ANDEAN VOLCANIC ZONE / CHILE / PALMON	SOUTH ANDEAN (Central to south Chile)	CONTINENTAL		-71.5	-39.8	SAE			s_XG-199 [6224]	NOT GIVEN [6224]									VOL					WR [6224]	36.56	7.55	90	25.98	73.75	1.13	815	0.323671	72.8297	150.636	17.3943	8.66006	50	1.02		18.46		3.26	5.2	8.134	9.85	7.14	0.14
[4595]	ANDEAN ARC / AUSTRAL VOLCANIC ZONE / CHILE	SOUTH ANDEAN (Central to south Chile)	CONTINENTAL	LAS VIZACHAS PLATEAU, MAGALLAN REGION	-72.33	-50.7	SAE			s_27112 [4595]	BASALT [4595]				QUATERNARY [4595]				PORPHYRITIC [4595]	VOL					WR [4595]	36.56	7.55	90	25.98	73.75	1.13	815	0.323671	72.8297	150.636	17.3943	8.66006	49.28	1.76		14.02	0.07			10.83	9.41	9.2	0.15	0.04
[7419]	ANDEAN ARC / PATAGONIAN PLATEAU LAVAS / CHILE	SOUTH ANDEAN (Central to south Chile)	CONTINENTAL	AYSEN REGION, SENO MAGDALENA	-71.75	-44.63	SAE			s_IM2C [7419]	ANDESITE, BASALTIC [7419]									VOL					WR [7419]	36.56	7.55	90	25.98	73.75	1.13	815	0.323671	72.8297	150.636	17.3943	8.66006	53.96	1.51		15.36		2.75	5.69	8.165	5.57	8.26	0.18
[7419]	ANDEAN ARC / PATAGONIAN PLATEAU LAVAS / CHILE	SOUTH ANDEAN (Central to south Chile)	CONTINENTAL	AYSEN REGION, SENO VENTISQUERO	-71.62	-44.3	SAE			s_IM21 [7419]	TRACHYANDESITE, BASALTIC [7419]									VOL					WR [7419]	36.56	7.55	90	25.98	73.75	1.13	815	0.323671	72.8297	150.636	17.3943	8.66006	51.59	1.67		15.78		1.45	6.07	7.375	4.46	8.96	0.15
[7419]	ANDEAN ARC / PATAGONIAN PLATEAU LAVAS / CHILE	SOUTH ANDEAN (Central to south Chile)	CONTINENTAL	AYSEN REGION, SENO VENTISQUERO	-71.62	-44.3	SAE			s_IM16 [7419]	TRACHYANDESITE, BASALTIC [7419]									VOL					WR [7419]	36.56	7.55	90	25.98	73.75	1.13	815	0.323671	72.8297	150.636	17.3943	8.66006	52.68	1.56		15.6		1.8	6.23	7.85	4.38	7.47	0.15
[4595]	ANDEAN ARC / AUSTRAL VOLCANIC ZONE / CHILE	SOUTH ANDEAN (Central to south Chile)	CONTINENTAL	LAS VIZACHAS PLATEAU, MAGALLAN REGION	-72.33	-50.7	SAE			s_2913 [4595]	BASALT [4595]				QUATERNARY [4595]				PORPHYRITIC [4595]	VOL					WR [4595]	36.56	7.55	90	25.98	73.75	1.13	815	0.323671	72.8297	150.636	17.3943	8.66006	47.59	1.55		14.07		3.25	6.96	9.885	7.9	10	0.15
[13646]	ANDEAN ARC / SOUTHERN ANDEAN VOLCANIC ZONE / ARGENTINA / MENDOZA BASALTIC VOLCANIC FIELD	SOUTH ANDEAN (Central to south Chile)	CONTINENTAL	SAN RAFAEL REGION, GUADAL VOLCANO, LA CARBONILLA	-68	-34	SAE			s_121202-1B [13646]	BASALT [13646]				QUATERNARY [13646]					VOL					WR [13646]	36.56	7.55	90	25.98	73.75	1.13	815	0.323671	72.8297	150.636	17.3943	8.66006	49.11	1.4		16.06				8.89	10	7.6	0.17
[13646]	ANDEAN ARC / SOUTHERN ANDEAN VOLCANIC ZONE / ARGENTINA / MENDOZA BASALTIC VOLCANIC FIELD	SOUTH ANDEAN (Central to south Chile)	CONTINENTAL	SAN RAFAEL REGION, LOS TOLDITOS GROUP, RODEO	-68	-34	SAE			s_091199-10B [13646]	BASALT [13646]				QUATERNARY [13646]					VOL					WR [13646]	36.56	7.55	90	25.98	73.75	1.13	815	0.323671	72.8297	150.636	17.3943	8.66006	46.24	1.49		15.9				9.65	12.2	8.32	0.18
[13646]	ANDEAN ARC / SOUTHERN ANDEAN VOLCANIC ZONE / ARGENTINA / MENDOZA BASALTIC VOLCANIC FIELD	SOUTH ANDEAN (Central to south Chile)	CONTINENTAL	SAN RAFAEL REGION, LAS MALVINAS GROUP, EL PUNTUDO	-68	-34	SAE			s_111202-2 [13646]	BASALT [13646]				QUATERNARY [13646]					VOL					WR [13646]	36.56	7.55	90	25.98	73.75	1.13	815	0.323671	72.8297	150.636	17.3943	8.66006	47.07	1.51		15.48				10.07	10.98	9.1	0.17
[13646]	ANDEAN ARC / SOUTHERN ANDEAN VOLCANIC ZONE / ARGENTINA / MENDOZA BASALTIC VOLCANIC FIELD	SOUTH ANDEAN (Central to south Chile)	CONTINENTAL	SAN RAFAEL REGION, PAPAGAYOS GROUP, LOS LEONES W	-68	-34	SAE			s_081199-1 [13646]	BASALT [13646]				QUATERNARY [13646]					VOL					WR [13646]	36.56	7.55	90	25.98	73.75	1.13	815	0.323671	72.8297	150.636	17.3943	8.66006	46.76	1.29		16.3				9.07	12	8.39	0.18
[13646]	ANDEAN ARC / SOUTHERN ANDEAN VOLCANIC ZONE / ARGENTINA / MENDOZA BASALTIC VOLCANIC FIELD	SOUTH ANDEAN (Central to south Chile)	CONTINENTAL	SAN RAFAEL REGION, LAS MALVINAS GROUP, GUADAL	-68	-34	SAE			s_111202-3D [13646]	BASALT [13646]				QUATERNARY [13646]					VOL					WR [13646]	36.56	7.55	90	25.98	73.75	1.13	815	0.323671	72.8297	150.636	17.3943	8.66006	47.56	1.41		15.53				10.21	9.93	9.82	0.18
[13646]	ANDEAN ARC / SOUTHERN ANDEAN VOLCANIC ZONE / ARGENTINA / MENDOZA BASALTIC VOLCANIC FIELD	SOUTH ANDEAN (Central to south Chile)	CONTINENTAL	SAN RAFAEL REGION, DIAMANTE VOLCANO GROUP, DIAMANTE	-68	-34	SAE			s_101199-10B [13646]	BASALT [13646]				QUATERNARY [13646]					VOL					WR [13646]	36.56	7.55	90	25.98	73.75	1.13	815	0.323671	72.8297	150.636	17.3943	8.66006	45.54	1.43		16				9.51	12.23	9.37	0.18
[13646]	ANDEAN ARC / SOUTHERN ANDEAN VOLCANIC ZONE / ARGENTINA / MENDOZA BASALTIC VOLCANIC FIELD	SOUTH ANDEAN (Central to south Chile)	CONTINENTAL	SAN RAFAEL REGION, DIAMANTE VOLCANO GROUP, DIAMANTE	-68	-34	SAE			s_091199-13 [13646]	BASALT [13646]				QUATERNARY [13646]					VOL					WR [13646]	36.56	7.55	90	25.98	73.75	1.13	815	0.323671	72.8297	150.636	17.3943	8.66006	47.29	1.57		15.1				10.45	10	10.01	0.17
[13646]	ANDEAN ARC / SOUTHERN ANDEAN VOLCANIC ZONE / ARGENTINA / MENDOZA BASALTIC VOLCANIC FIELD	SOUTH ANDEAN (Central to south Chile)	CONTINENTAL	SAN RAFAEL REGION, LAS MALVINAS GROUP, SOLO	-68	-34	SAE			s_111202-5 [13646]	BASALT [13646]				QUATERNARY [13646]					VOL					WR [13646]	36.56	7.55	90	25.98	73.75	1.13	815	0.323671	72.8297	150.636	17.3943	8.66006	46.34	1.33		14.94				9.63	11.67	10.21	0.18
[13646]	ANDEAN ARC / SOUTHERN ANDEAN VOLCANIC ZONE / ARGENTINA / MENDOZA BASALTIC VOLCANIC FIELD	SOUTH ANDEAN (Central to south Chile)	CONTINENTAL	SAN RAFAEL REGION, LOS TOLDITOS GROUP, RODEO	-68	-34	SAE			s_091199-9 [13646]	BASALT [13646]				QUATERNARY [13646]					VOL					WR [13646]	36.56	7.55	90	25.98	73.75	1.13	815	0.323671	72.8297	150.636	17.3943	8.66006	45.73	1.23		14.3				9.84	13.73	10.23	0.18
[13646]	ANDEAN ARC / SOUTHERN ANDEAN VOLCANIC ZONE / ARGENTINA / MENDOZA BASALTIC VOLCANIC FIELD	SOUTH ANDEAN (Central to south Chile)	CONTINENTAL	SAN RAFAEL REGION, DIAMANTE VOLCANO GROUP, DIAMANTE	-68	-34	SAE			s_091199-17 [13646]	BASALT [13646]				QUATERNARY [13646]					VOL					WR [13646]	36.56	7.55	90	25.98	73.75	1.13	815	0.323671	72.8297	150.636	17.3943	8.66006	45.28	1.63		15.2				10.28	10.78	10.37	0.18
[13646]	ANDEAN ARC / SOUTHERN ANDEAN VOLCANIC ZONE / ARGENTINA / MENDOZA BASALTIC VOLCANIC FIELD	SOUTH ANDEAN (Central to south Chile)	CONTINENTAL	SAN RAFAEL REGION, LAS MALVINAS GROUP, PUNTANO	-68	-34	SAE			s_111202-4 [13646]	BASALT [13646]				QUATERNARY [13646]					VOL					WR [13646]	36.56	7.55	90	25.98	73.75	1.13	815	0.323671	72.8297	150.636	17.3943	8.66006	48.21	1.46		14.55				9.92	9	10.41	0.17
[13646]	ANDEAN ARC / SOUTHERN ANDEAN VOLCANIC ZONE / ARGENTINA / MENDOZA BASALTIC VOLCANIC FIELD	SOUTH ANDEAN (Central to south Chile)	CONTINENTAL	SAN RAFAEL REGION, MEDIO GROUP, LOMA DEL MEDIO	-68	-34	SAE			s_101199-6A [13646]	BASALT [13646]				QUATERNARY [13646]					VOL					WR [13646]	36.56	7.55	90	25.98	73.75	1.13	815	0.323671	72.8297	150.636	17.3943	8.66006	46.65	1.38		14.75				9.42	11.18	10.79	0.17
[13646]	ANDEAN ARC / SOUTHERN ANDEAN VOLCANIC ZONE / ARGENTINA / MENDOZA BASALTIC VOLCANIC FIELD	SOUTH ANDEAN (Central to south Chile)	CONTINENTAL	SAN RAFAEL REGION, MEDIO GROUP, AO HONDO	-68	-34	SAE			s_101199-4 [13646]	BASALT [13646]				QUATERNARY [13646]					VOL					WR [13646]	36.56	7.55	90	25.98	73.75	1.13	815	0.323671	72.8297	150.636	17.3943	8.66006	46.33	1.32		15.4				9.47	10.51	10.89	0.18
[13646]	ANDEAN ARC / SOUTHERN ANDEAN VOLCANIC ZONE / ARGENTINA / MENDOZA BASALTIC VOLCANIC FIELD	SOUTH ANDEAN (Central to south Chile)	CONTINENTAL	SAN RAFAEL REGION, DIAMANTE VOLCANO GROUP, DIAMANTE	-68	-34	SAE			s_101199-10A [13646]	BASALT [13646]				QUATERNARY [13646]					VOL					WR [13646]	36.56	7.55	90	25.98	73.75	1.13	815	0.323671	72.8297	150.636	17.3943	8.66006	46.85	1.16		14.72				9.58	11.67	10.91	0.15
[13646]	ANDEAN ARC / SOUTHERN ANDEAN VOLCANIC ZONE / ARGENTINA / MENDOZA BASALTIC VOLCANIC FIELD	SOUTH ANDEAN (Central to south Chile)	CONTINENTAL	SAN RAFAEL REGION, PAPAGAYOS GROUP, POZO	-68	-34	SAE			s_081199-10 [13646]	BASALT [13646]				QUATERNARY [13646]					VOL					WR [13646]	36.56	7.55	90	25.98	73.75	1.13	815	0.323671	72.8297	150.636	17.3943	8.66006	45.8	1.6		14.88				9.76	10.93	10.98	0.18
[13646]	ANDEAN ARC / SOUTHERN ANDEAN VOLCANIC ZONE / ARGENTINA / MENDOZA BASALTIC VOLCANIC FIELD	SOUTH ANDEAN (Central to south Chile)	CONTINENTAL	SAN RAFAEL REGION, PAPAGAYOS GROUP, POZO	-68	-34	SAE			s_081199-8A [13646]	BASALT [13646]				QUATERNARY [13646]					VOL					WR [13646]	36.56	7.55	90	25.98	73.75	1.13	815	0.323671	72.8297	150.636	17.3943	8.66006	45.68	1.44		14.67				9.64	10.81	11.05	0.18
[13646]	ANDEAN ARC / SOUTHERN ANDEAN VOLCANIC ZONE / ARGENTINA / MENDOZA BASALTIC VOLCANIC FIELD	SOUTH ANDEAN (Central to south Chile)	CONTINENTAL	SAN RAFAEL REGION, PAPAGAYOS GROUP, POZO	-68	-34	SAE			s_081199-9 [13646]	BASALT [13646]				QUATERNARY [13646]					VOL					WR [13646]	36.56	7.55	90	25.98	73.75	1.13	815	0.323671	72.8297	150.636	17.3943	8.66006	45.34	1.53		14.2				9.79	11.46	11.47	0.18
[13646]	ANDEAN ARC / SOUTHERN ANDEAN VOLCANIC ZONE / ARGENTINA / MENDOZA BASALTIC VOLCANIC FIELD	SOUTH ANDEAN (Central to south Chile)	CONTINENTAL	SAN RAFAEL REGION, RIO SALADO GROUP, LAGUNILLA 1	-68	-34	SAE			s_111199-2 [13646]	BASALT [13646]				QUATERNARY [13646]					VOL					WR [13646]	36.56	7.55	90	25.98	73.75	1.13	815	0.323671	72.8297	150.636	17.3943	8.66006	46.6	1.28		14.51				9.71	10.5	11.7	0.18
[21122]	ANDEAN ARC / SOUTHERN ANDEAN VOLCANIC ZONE / ARGENTINA / NORTHERN SEGMENT VOLCANIC FIELD	SOUTH ANDEAN (Central to south Chile)	CONTINENTAL	EL POZO	-69.1138	-34.2727	SAE			s_125735 [21122]	BASALT, ALKALINE [21122]									VOL			F		WR [21122]	36.56	7.55	90	25.98	73.75	1.13	815	0.323671	72.8297	150.636	17.3943	8.66006	45.32	1.31		14.47	0.091			9.63	10.47	11.79	0.18
[21122]	ANDEAN ARC / SOUTHERN ANDEAN VOLCANIC ZONE / ARGENTINA / NORTHERN SEGMENT VOLCANIC FIELD	SOUTH ANDEAN (Central to south Chile)	CONTINENTAL	EL POZO	-69.121	-34.3277	SAE			s_125736 [21122]	BASALT, ALKALINE [21122]									VOL			F		WR [21122]	36.56	7.55	90	25.98	73.75	1.13	815	0.323671	72.8297	150.636	17.3943	8.66006	47	1.38		15.8	0.061			9.45	10.34	9.57	0.18
[21122]	ANDEAN ARC / SOUTHERN ANDEAN VOLCANIC ZONE / ARGENTINA / NORTHERN SEGMENT VOLCANIC FIELD	SOUTH ANDEAN (Central to south Chile)	CONTINENTAL	RODEO GROUP	-68.8738	-34.4855	SAE			s_125740 [21122]	BASALT, ALKALINE [21122]									VOL			F		WR [21122]	36.56	7.55	90	25.98	73.75	1.13	815	0.323671	72.8297	150.636	17.3943	8.66006	47.48	1.39		15.23	0.061			8.97	10.02	9.67	0.17
[21122]	ANDEAN ARC / SOUTHERN ANDEAN VOLCANIC ZONE / ARGENTINA / LLANCANELO VOLCANIC FIELD	SOUTH ANDEAN (Central to south Chile)	CONTINENTAL	LLANCANELO LAKE	-69.525	-35.663	SAE			s_127516 [21122]	BASALT, ALKALINE [21122]									VOL			F		WR [21122]	36.56	7.55	90	25.98	73.75	1.13	815	0.323671	72.8297	150.636	17.3943	8.66006	47.48	1.68		16.23	0.032			8.86	10.56	7.75	0.16
[7438]	ANDEAN ARC / SOUTHERN ANDEAN VOLCANIC ZONE / ARGENTINA / PAYUN MATRU VOLCANIC FIELD	SOUTH ANDEAN (Central to south Chile)	CONTINENTAL	ANDINO-CUYANA BASALTIC PROVINCE	-69.33	-36.5	SAE			s_M17 [7438]	BASALT [7438]									VOL					WR [7438]	36.56	7.55	90	25.98	73.75	1.13	815	0.323671	72.8297	150.636	17.3943	8.66006	51.23	1.34		16.89		2.84	5.14	7.696	8.88	6.85	0.16
[21122]	ANDEAN ARC / SOUTHERN ANDEAN VOLCANIC ZONE / ARGENTINA / TROMEN	SOUTH ANDEAN (Central to south Chile)	CONTINENTAL	CERRO COCHIQUITO	-69.8378	-36.741	SAE			s_125722 [21122]	BASALT, ALKALINE [21122]									VOL			F		WR [21122]	36.56	7.55	90	25.98	73.75	1.13	815	0.323671	72.8297	150.636	17.3943	8.66006	47.78	1.42		16.98	0.039			8.77	9.23	8.2	0.15
[26508]	ANDEAN ARC / SOUTHERN ANDEAN VOLCANIC ZONE / ARGENTINA / MORADO / EL PUESTO LAVA FLOW	SOUTH ANDEAN (Central to south Chile)	CONTINENTAL	CENTRAL PAYENIA VOLCANIC PROVINCE	-68.13	-36.97	SAE			s_MD174 [26508]	BASALT, ALKALINE [26508]				PLEISTOCENE [26508]					VOL					WR [26508]	36.56	7.55	90	25.98	73.75	1.13	815	0.323671	72.8297	150.636	17.3943	8.66006	47.64	1.66		14.24				11.56	8.49	10.6	0.15
[13768]	ANDEAN ARC / SOUTHERN ANDEAN VOLCANIC ZONE / CHILE / PUYUHUAPI VOLCANIC CENTER	SOUTH ANDEAN (Central to south Chile)	CONTINENTAL		-72.53	-44.3	SAE			s_PA-35 [13768]	BASALT, ALKALINE [13768]				QUATERNARY [13768]					VOL					WR [13768]	36.56	7.55	90	25.98	73.75	1.13	815	0.323671	72.8297	150.636	17.3943	8.66006	46.59	2.06		17.67		3.36	6.36	9.384	9.81	7.82	0.17
[13768]	ANDEAN ARC / SOUTHERN ANDEAN VOLCANIC ZONE / CHILE / PUYUHUAPI VOLCANIC CENTER	SOUTH ANDEAN (Central to south Chile)	CONTINENTAL		-72.53	-44.3	SAE			s_PA-10 [13768]	BASALT, ALKALINE [13768]				QUATERNARY [13768]					VOL					WR [13768]	36.56	7.55	90	25.98	73.75	1.13	815	0.323671	72.8297	150.636	17.3943	8.66006	49.32	1.63		17.78		1.87	6.84	8.523	8.83	7.2	0.15
[13768]	ANDEAN ARC / SOUTHERN ANDEAN VOLCANIC ZONE / CHILE / PUYUHUAPI VOLCANIC CENTER	SOUTH ANDEAN (Central to south Chile)	CONTINENTAL		-72.53	-44.3	SAE			s_PA-36 [13768]	BASALT, ALKALINE [13768]				QUATERNARY [13768]					VOL					WR [13768]	36.56	7.55	90	25.98	73.75	1.13	815	0.323671	72.8297	150.636	17.3943	8.66006	47.47	2.01		17.28		6.78	2.96	9.06199	9.22	7.86	0.16
[13768]	ANDEAN ARC / SOUTHERN ANDEAN VOLCANIC ZONE / CHILE / PUYUHUAPI VOLCANIC CENTER	SOUTH ANDEAN (Central to south Chile)	CONTINENTAL		-72.53	-44.3	SAE			s_PA-33 [13768]	BASALT, ALKALINE [13768]				QUATERNARY [13768]					VOL					WR [13768]	36.56	7.55	90	25.98	73.75	1.13	815	0.323671	72.8297	150.636	17.3943	8.66006	46.71	2.05		17.73		3.75	5.8	9.175	9.63	7.99	0.16
[13768]	ANDEAN ARC / SOUTHERN ANDEAN VOLCANIC ZONE / CHILE / PUYUHUAPI VOLCANIC CENTER	SOUTH ANDEAN (Central to south Chile)	CONTINENTAL		-72.53	-44.3	SAE			s_PA-13 [13768]	BASALT, ALKALINE [13768]				QUATERNARY [13768]					VOL					WR [13768]	36.56	7.55	90	25.98	73.75	1.13	815	0.323671	72.8297	150.636	17.3943	8.66006	49.5	1.6		17.9		1.76	6.68	8.264	8.93	7.22	0.14
[13768]	ANDEAN ARC / SOUTHERN ANDEAN VOLCANIC ZONE / CHILE / PUYUHUAPI VOLCANIC CENTER	SOUTH ANDEAN (Central to south Chile)	CONTINENTAL		-72.53	-44.3	SAE			s_PA-32 [13768]	BASALT, ALKALINE [13768]				QUATERNARY [13768]					VOL					WR [13768]	36.56	7.55	90	25.98	73.75	1.13	815	0.323671	72.8297	150.636	17.3943	8.66006	46.46	2.03		17.72		2.87	6.68	9.263	9.66	8.12	0.16
[13768]	ANDEAN ARC / SOUTHERN ANDEAN VOLCANIC ZONE / CHILE / PUYUHUAPI VOLCANIC CENTER	SOUTH ANDEAN (Central to south Chile)	CONTINENTAL		-72.53	-44.3	SAE			s_PA-8 [13768]	BASALT, ALKALINE [13768]				QUATERNARY [13768]					VOL					WR [13768]	36.56	7.55	90	25.98	73.75	1.13	815	0.323671	72.8297	150.636	17.3943	8.66006	49.28	1.64		17.69		1.62	7.2	8.658	8.64	7.63	0.15
[13768]	ANDEAN ARC / SOUTHERN ANDEAN VOLCANIC ZONE / CHILE / PUYUHUAPI VOLCANIC CENTER	SOUTH ANDEAN (Central to south Chile)	CONTINENTAL		-72.53	-44.3	SAE			s_PA-9 [13768]	BASALT, ALKALINE [13768]				QUATERNARY [13768]					VOL					WR [13768]	36.56	7.55	90	25.98	73.75	1.13	815	0.323671	72.8297	150.636	17.3943	8.66006	48.9	1.64		17.7		1.72	7.2	8.748	8.74	7.83	0.15
[13768]	ANDEAN ARC / SOUTHERN ANDEAN VOLCANIC ZONE / CHILE / PUYUHUAPI VOLCANIC CENTER	SOUTH ANDEAN (Central to south Chile)	CONTINENTAL		-72.53	-44.3	SAE			s_PA-12 [13768]	BASALT, ALKALINE [13768]				QUATERNARY [13768]					VOL					WR [13768]	36.56	7.55	90	25.98	73.75	1.13	815	0.323671	72.8297	150.636	17.3943	8.66006	48.7	1.64		17.7		1.44	7.28	8.576	9	7.73	0.14
[13768]	ANDEAN ARC / SOUTHERN ANDEAN VOLCANIC ZONE / CHILE / PUYUHUAPI VOLCANIC CENTER	SOUTH ANDEAN (Central to south Chile)	CONTINENTAL		-72.53	-44.3	SAE			s_PA-11 [13768]	BASALT, ALKALINE [13768]				QUATERNARY [13768]					VOL					WR [13768]	36.56	7.55	90	25.98	73.75	1.13	815	0.323671	72.8297	150.636	17.3943	8.66006	49.43	1.58		17.29		2.46	6.46	8.674	8.74	7.99	0.15
[13768]	ANDEAN ARC / SOUTHERN ANDEAN VOLCANIC ZONE / CHILE / PUYUHUAPI VOLCANIC CENTER	SOUTH ANDEAN (Central to south Chile)	CONTINENTAL		-72.53	-44.3	SAE			s_PA-38 [13768]	BASALT, ALKALINE [13768]				QUATERNARY [13768]					VOL					WR [13768]	36.56	7.55	90	25.98	73.75	1.13	815	0.323671	72.8297	150.636	17.3943	8.66006	49.53	1.56		17.74		0.84	7.4	8.156	8.47	7.79	0.18
[13768]	ANDEAN ARC / SOUTHERN ANDEAN VOLCANIC ZONE / CHILE / PUYUHUAPI VOLCANIC CENTER	SOUTH ANDEAN (Central to south Chile)	CONTINENTAL		-72.53	-44.3	SAE			s_PA-40 [13768]	BASALT, ALKALINE [13768]				QUATERNARY [13768]					VOL					WR [13768]	36.56	7.55	90	25.98	73.75	1.13	815	0.323671	72.8297	150.636	17.3943	8.66006	50.03	1.47		17.67		3.83	4.78	8.227	8.29	8.32	0.19
[13768]	ANDEAN ARC / SOUTHERN ANDEAN VOLCANIC ZONE / CHILE / PUYUHUAPI VOLCANIC CENTER	SOUTH ANDEAN (Central to south Chile)	CONTINENTAL		-72.53	-44.3	SAE			s_PA-1 [13768]	BASALT, ALKALINE [13768]				QUATERNARY [13768]					VOL					WR [13768]	36.56	7.55	90	25.98	73.75	1.13	815	0.323671	72.8297	150.636	17.3943	8.66006	49.1	1.57		17.59		1.2	7.28	8.36	8.36	8.59	0.14
[13768]	ANDEAN ARC / SOUTHERN ANDEAN VOLCANIC ZONE / CHILE / CAY	SOUTH ANDEAN (Central to south Chile)	CONTINENTAL		-72.984	-45.059	SAE			s_PA-23 [13768]	BASALT [13768]				QUATERNARY [13768]					VOL					WR [13768]	36.56	7.55	90	25.98	73.75	1.13	815	0.323671	72.8297	150.636	17.3943	8.66006	50.26	0.92		20.15		0.72	6.64	7.288	9.17	6.33	0.13
[4595]	ANDEAN ARC / AUSTRAL VOLCANIC ZONE / CHILE	SOUTH ANDEAN (Central to south Chile)	CONTINENTAL	LAS VIZACHAS PLATEAU, MAGALLAN REGION	-72.33	-50.7	SAE			s_2611-B [4595]	BASALT [4595]				QUATERNARY [4595]				PORPHYRITIC [4595]	VOL					WR [4595]	36.56	7.55	90	25.98	73.75	1.13	815	0.323671	72.8297	150.636	17.3943	8.66006	48.92	1.44		14.17		3.46	6.78	9.894	8.42	8.93	0.18
[4480]	ANDEAN ARC / AUSTRAL VOLCANIC ZONE / CHILE	SOUTH ANDEAN (Central to south Chile)	CONTINENTAL	HARDY PENINSULA	-68	-55.2	SAE			s_586 [4480]	BASALT, ALKALINE [4480]				MIOCENE [4480]					VOL					WR [4480]	36.56	7.55	90	25.98	73.75	1.13	815	0.323671	72.8297	150.636	17.3943	8.66006	49.5	1.8		15.8		4.09	5.01	8.691	9	8.7	0.16
[19040]	BANDA ARC / BANDA ARC / TIMOR	BANDA ARC	INTRAOCEANIC	LOLOTOI COMPLEX, FOHOREM AREA	125	-8.9	SAE			s_FV10 [19040]	BASALT [19040]									VOL					WR [19040]		59.8	126	100	73.6	0.2	752	0.17861	7.09868				51.68	1.25		12.48				8.58	8.15	10.14	0.23
[19040]	BANDA ARC / BANDA ARC / TIMOR	BANDA ARC	INTRAOCEANIC	LOLOTOI COMPLEX, FOHOREM AREA	125	-8.9	SAE			s_FV9 [19040]	BASALT [19040]									VOL					WR [19040]		59.8	126	100	73.6	0.2	752	0.17861	7.09868				52.22	1.2		13.26				6.99	7.91	9.53	0.24
[15465]	BANDA ARC / BANDA ARC / ATAURO	BANDA ARC	INTRAOCEANIC		125.541	-8.28393	SAE			s_A05-022 [15465]	ANDESITE, BASALTIC [15465]				PLIOCENE [15465]					VOL					WR [15465]		59.8	126	100	73.6	0.2	752	0.17861	7.09868				53.2	0.44		13.37		7.62		6.85799	13.17	8.35	0.13
[15465]	BANDA ARC / BANDA ARC / ATAURO	BANDA ARC	INTRAOCEANIC		125.507	-8.27583	SAE			s_A05-002 [15465]	ANDESITE, BASALTIC [15465]				PLIOCENE [15465]					VOL					WR [15465]		59.8	126	100	73.6	0.2	752	0.17861	7.09868				53.39	0.46		13.55		7.67		6.90299	12.87	8.34	0.14
[19040]	BANDA ARC / BANDA ARC / TIMOR	BANDA ARC	INTRAOCEANIC	LOLOTOI COMPLEX, FOHOREM AREA	125	-8.9	SAE			s_FV5 [19040]	BASALT [19040]									VOL					WR [19040]		59.8	126	100	73.6	0.2	752	0.17861	7.09868				52.47	1.16		12.73				9.1	7.48	8.33	0.18
[19040]	BANDA ARC / BANDA ARC / TIMOR	BANDA ARC	INTRAOCEANIC	LOLOTOI COMPLEX, FOHOREM AREA	125	-8.9	SAE			s_FV12 [19040]	BASALT [19040]									VOL					WR [19040]		59.8	126	100	73.6	0.2	752	0.17861	7.09868				50.95	1.12		13.32				8.22	7.94	8.27	0.2
[19040]	BANDA ARC / BANDA ARC / TIMOR	BANDA ARC	INTRAOCEANIC	LOLOTOI COMPLEX, FOHOREM AREA	125	-8.9	SAE			s_FV16 [19040]	BASALT [19040]									VOL					WR [19040]		59.8	126	100	73.6	0.2	752	0.17861	7.09868				46.17	1.33		13.5				8.4	9.55	11.09	0.27
[19040]	BANDA ARC / BANDA ARC / TIMOR	BANDA ARC	INTRAOCEANIC	LOLOTOI COMPLEX, FOHOREM AREA	125	-8.9	SAE			s_FV25 [19040]	BASALT [19040]									VOL					WR [19040]		59.8	126	100	73.6	0.2	752	0.17861	7.09868				48.93	1.17		15.64				8.55	9.18	7.68	0.17
[19040]	BANDA ARC / BANDA ARC / TIMOR	BANDA ARC	INTRAOCEANIC	LOLOTOI COMPLEX, FOHOREM AREA	125	-8.9	SAE			s_FV22 [19040]	BASALT [19040]									VOL					WR [19040]		59.8	126	100	73.6	0.2	752	0.17861	7.09868				47.36	1		14.73				9.12	11.63	8.77	0.17
[7176]	BANDA ARC / BANDA ARC / LIRANG	BANDA ARC	INTRAOCEANIC		125.74	-8.02	SAE			s_J82X [7176]	NOT GIVEN [7176]									VOL					WR [7176]		59.8	126	100	73.6	0.2	752	0.17861	7.09868				52.77	1.15		16.93				8.76	6.8	7.47	0.1
[12598][7176]	BANDA ARC / BANDA ARC / ALOR	BANDA ARC	INTRAOCEANIC	NE COAST	125.11	-8.17	SAE			s_AL64 [12598] / s_ME00AL64 [7176]	ANDESITE, BASALTIC [12598] / NOT GIVEN [7176]								FINE-GRAINED [12598]	VOL					WR [12598]		59.8	126	100	73.6	0.2	752	0.17861	7.09868				52.17	0.69		17.65				6.54	9.67	6.91	0.12
[20839]	CENTRAL AMERICAN VOLCANIC ARC / CENTRAL AMERICAN VOLCANIC ARC-SOUTHEASTERN SEGMENT / PANAMA	CENTRAL AMERICAN VOLCANIC ARC	CONTINENTAL	CHAGRES	-79.318	9.37196	SAE			s_PAN-02-037 [20839]	BASALT [20839]									VOL					WR [20839]	38.45	10.1	87	15.8	75.4	0.3	690	0.159866	9.76368	60.3598	7.23073	8.34767	47.7	0.54		15.3				9.09	13.51	9.84	0.19
[20839]	CENTRAL AMERICAN VOLCANIC ARC / CENTRAL AMERICAN VOLCANIC ARC-SOUTHEASTERN SEGMENT / PANAMA	CENTRAL AMERICAN VOLCANIC ARC	CONTINENTAL	CHAGRES	-79.3349	9.40136	SAE			s_PAN-02-066 [20839]	ANDESITE [20839]									VOL					WR [20839]	38.45	10.1	87	15.8	75.4	0.3	690	0.159866	9.76368	60.3598	7.23073	8.34767	52.8	0.6		15.4				6.91	7	9.17	0.26
[20839]	CENTRAL AMERICAN VOLCANIC ARC / CENTRAL AMERICAN VOLCANIC ARC-SOUTHEASTERN SEGMENT / PANAMA	CENTRAL AMERICAN VOLCANIC ARC	CONTINENTAL	CHAGRES	-79.3124	9.37324	SAE			s_PAN-02-004-1 [20839]	BASALT [20839]									VOL					WR [20839]	38.45	10.1	87	15.8	75.4	0.3	690	0.159866	9.76368	60.3598	7.23073	8.34767	49.6	0.81		14.9				8.95	11.37	8.77	0.17
[20839]	CENTRAL AMERICAN VOLCANIC ARC / CENTRAL AMERICAN VOLCANIC ARC-SOUTHEASTERN SEGMENT / PANAMA	CENTRAL AMERICAN VOLCANIC ARC	CONTINENTAL	CHAGRES	-79.308	9.38401	SAE			s_PAN-02-032 [20839]	BASALT [20839]									VOL					WR [20839]	38.45	10.1	87	15.8	75.4	0.3	690	0.159866	9.76368	60.3598	7.23073	8.34767	48.8	0.53		13.5				10.11	11.11	10.15	0.23
[20839]	CENTRAL AMERICAN VOLCANIC ARC / CENTRAL AMERICAN VOLCANIC ARC-SOUTHEASTERN SEGMENT / PANAMA	CENTRAL AMERICAN VOLCANIC ARC	CONTINENTAL	CHAGRES	-79.2	9.1	SAE			s_P 010223-2 [20839]	BASALT [20839]									VOL					WR [20839]	38.45	10.1	87	15.8	75.4	0.3	690	0.159866	9.76368	60.3598	7.23073	8.34767	48	0.74		16.5				9.23	10.09	7.91	0.38
[20839]	CENTRAL AMERICAN VOLCANIC ARC / CENTRAL AMERICAN VOLCANIC ARC-SOUTHEASTERN SEGMENT / PANAMA	CENTRAL AMERICAN VOLCANIC ARC	CONTINENTAL	CHAGRES	-79.3168	9.37122	SAE			s_PAN-02-005 [20839]	BASALT [20839]									VOL					WR [20839]	38.45	10.1	87	15.8	75.4	0.3	690	0.159866	9.76368	60.3598	7.23073	8.34767	47.9	0.51		15.1				8.59	13.71	10.06	0.21
[20839]	CENTRAL AMERICAN VOLCANIC ARC / CENTRAL AMERICAN VOLCANIC ARC-SOUTHEASTERN SEGMENT / PANAMA	CENTRAL AMERICAN VOLCANIC ARC	CONTINENTAL	CHAGRES	-79.3119	9.37943	SAE			s_PAN-02-035 [20839]	BASALT [20839]									VOL					WR [20839]	38.45	10.1	87	15.8	75.4	0.3	690	0.159866	9.76368	60.3598	7.23073	8.34767	48.4	0.53		17.4				6.6	12.93	8.86	0.12
[13041]	CENTRAL AMERICAN VOLCANIC ARC / CENTRAL AMERICAN VOLCANIC ARC-SOUTHEASTERN SEGMENT / COSTA RICA / JARDIN	CENTRAL AMERICAN VOLCANIC ARC	CONTINENTAL	SARAPIQUI	-84.201	10.7789	SAE			s_IN-020806-3 [13041]	BASALT [13041]									VOL					WR [13041]	38.45	10.1	87	15.8	75.4	0.3	690	0.159866	9.76368	60.3598	7.23073	8.34767	48.58	0.94		16.79				9.11	9.37	7.95	0.18
[20839]	CENTRAL AMERICAN VOLCANIC ARC / CENTRAL AMERICAN VOLCANIC ARC-SOUTHEASTERN SEGMENT / PANAMA	CENTRAL AMERICAN VOLCANIC ARC	CONTINENTAL	BAYANO	-78.6769	9.29665	SAE			s_PAN-06-211 [20839]	BASALT [20839]									VOL					WR [20839]	38.45	10.1	87	15.8	75.4	0.3	690	0.159866	9.76368	60.3598	7.23073	8.34767	50.4	0.67		15.35				8.82	11.39	7.9	0.18
[4519][14081]	CENTRAL AMERICAN VOLCANIC ARC / CENTRAL AMERICAN VOLCANIC ARC-NORTHWESTERN SEGMENT / NICARAGUA / CERRO NEGRO	CENTRAL AMERICAN VOLCANIC ARC	CONTINENTAL		-86.7	12.5	SAE			s_CN-5 [4519] / s_CN5 [14081]	BASALT [4519] / NOT GIVEN [14081]									VOL					WR [4519]	38.45	11	169	17.5	71.1	0.3	876	0.273712	15.7634	60.3598	7.23073	8.34767	48.9	0.65		15.3				10.8	11.5	9.59	0.2
[20839]	CENTRAL AMERICAN VOLCANIC ARC / CENTRAL AMERICAN VOLCANIC ARC-SOUTHEASTERN SEGMENT / PANAMA	CENTRAL AMERICAN VOLCANIC ARC	CONTINENTAL	SONA PENINSULA	-81.3675	7.7245	SAE			s_PAN-06-195 [20839]	BASALT [20839]									VOL					WR [20839]	38.45	10.1	87	15.8	75.4	0.3	690	0.159866	9.76368	60.3598	7.23073	8.34767	46.1	0.88		14.2				9.61	11.49	10.63	0.18
[23869]	CENTRAL AMERICAN VOLCANIC ARC / CENTRAL AMERICAN VOLCANIC ARC-NORTHWESTERN SEGMENT / NICARAGUA / SANDINO UNIT	CENTRAL AMERICAN VOLCANIC ARC	CONTINENTAL	N WAYLAWAS	-86	13	SAE			s_AL-249 [23869]	BASALT [23869]									VOL					WR [23869]	38.45	11	169	17.5	71.1	0.3	876	0.273712	15.7634	60.3598	7.23073	8.34767	49.97	0.97		13.6	0.03			9.34	12.75	7.82	0.17	0.01
[20839]	CENTRAL AMERICAN VOLCANIC ARC / CENTRAL AMERICAN VOLCANIC ARC-SOUTHEASTERN SEGMENT / PANAMA	CENTRAL AMERICAN VOLCANIC ARC	CONTINENTAL	SONA PENINSULA	-81.3675	7.7245	SAE			s_PAN-06-197 [20839]	BASALT [20839]									VOL					WR [20839]	38.45	10.1	87	15.8	75.4	0.3	690	0.159866	9.76368	60.3598	7.23073	8.34767	47.9	1.02		14.37				9.39	13.24	8.34	0.18
[14384]	CENTRAL AMERICAN VOLCANIC ARC / CENTRAL AMERICAN VOLCANIC ARC-NORTHWESTERN SEGMENT / NICARAGUA	CENTRAL AMERICAN VOLCANIC ARC	CONTINENTAL	EL BLUFF, 8.5燢M SE OF BLUEFIELDS, WORKING QUARRY IN THE SW PART OF THE ISLAND	-83.69	11.9903	SAE			s_NC 18 [14384]	BASALT [14384]			LOWER [14384]	MIOCENE [14384]					VOL					WR [14384]	38.45	11	169	17.5	71.1	0.3	876	0.273712	15.7634	60.3598	7.23073	8.34767	50.74	1.04		17.19		3.32	5.25	8.238	9.28	6.92	0.17
[15875]	CENTRAL AMERICAN VOLCANIC ARC / CENTRAL AMERICAN VOLCANIC ARC-NORTHWESTERN SEGMENT / NICARAGUA / NEJAPA	CENTRAL AMERICAN VOLCANIC ARC	CONTINENTAL	NEJAPA-MIRAFLORES LINEAMENT	-86.32	12.11	SAE			s_858 [15875]	NOT GIVEN [15875]									VOL					WR [15875]	38.45	11	169	17.5	71.1	0.3	876	0.273712	15.7634	60.3598	7.23073	8.34767	47.3872	0.615935		14.6036				10.02	13.64	10.6596	0.188754
[23384]	CENTRAL AMERICAN VOLCANIC ARC / CENTRAL AMERICAN VOLCANIC ARC-NORTHWESTERN SEGMENT / NICARAGUA / NEJAPA-MIRAFLORES	CENTRAL AMERICAN VOLCANIC ARC	CONTINENTAL		-86.3	12	SAE			s_858 [23384]	NOT GIVEN [23384]				PLEISTOCENE-HOLOCENE [23384]					VOL					WR [23384]	38.45	11	169	17.5	71.1	0.3	876	0.273712	15.7634	60.3598	7.23073	8.34767	47.3872	0.615935		14.6036				10.02	13.64	10.6596	0.188754
[23384]	CENTRAL AMERICAN VOLCANIC ARC / CENTRAL AMERICAN VOLCANIC ARC-NORTHWESTERN SEGMENT / NICARAGUA / NEJAPA-MIRAFLORES	CENTRAL AMERICAN VOLCANIC ARC	CONTINENTAL		-86.3	12	SAE			s_S12 [23384]	NOT GIVEN [23384]				PLEISTOCENE-HOLOCENE [23384]					VOL					WR [23384]	38.45	11	169	17.5	71.1	0.3	876	0.273712	15.7634	60.3598	7.23073	8.34767	47.1427	0.74798		15.4583				10.2	11.9677	10.5515	0.189488
[23384]	CENTRAL AMERICAN VOLCANIC ARC / CENTRAL AMERICAN VOLCANIC ARC-NORTHWESTERN SEGMENT / NICARAGUA / NEJAPA-MIRAFLORES	CENTRAL AMERICAN VOLCANIC ARC	CONTINENTAL		-86.3	12	SAE			s_827 [23384]	NOT GIVEN [23384]				PLEISTOCENE-HOLOCENE [23384]					VOL					WR [23384]	38.45	11	169	17.5	71.1	0.3	876	0.273712	15.7634	60.3598	7.23073	8.34767	47.0582	0.721843		15.2378				10.01	13.8633	9.73005	0.187877
[15875]	CENTRAL AMERICAN VOLCANIC ARC / CENTRAL AMERICAN VOLCANIC ARC-NORTHWESTERN SEGMENT / NICARAGUA / NEJAPA	CENTRAL AMERICAN VOLCANIC ARC	CONTINENTAL	NEJAPA-MIRAFLORES LINEAMENT	-86.32	12.11	SAE			s_827 [15875]	NOT GIVEN [15875]									VOL					WR [15875]	38.45	11	169	17.5	71.1	0.3	876	0.273712	15.7634	60.3598	7.23073	8.34767	47.0582	0.721843		15.2378				10.01	13.8633	9.73005	0.187877
[23669]	CENTRAL AMERICAN VOLCANIC ARC / CENTRAL AMERICAN VOLCANIC ARC-SOUTHEASTERN SEGMENT / PANAMA / AZUERO MARGINAL COMPLEX - AZUERO ARC	CENTRAL AMERICAN VOLCANIC ARC	CONTINENTAL		-81.5	8.5	SAE			s_300085 [23669]	BASALT [23669]									VOL					WR [23669]	38.45	10.1	87	15.8	75.4	0.3	690	0.159866	9.76368	60.3598	7.23073	8.34767	48	0.95		14.1		10.5		9.44999	9.82	8.4	0.18
[16047]	CENTRAL AMERICAN VOLCANIC ARC / CENTRAL AMERICAN VOLCANIC ARC-NORTHWESTERN SEGMENT / EL SALVADOR / EL SINGUIL (SING躀L)	CENTRAL AMERICAN VOLCANIC ARC	CONTINENTAL	BEHIND-THE-FRONT VOLCANISM	-89.6317	14.0488	SAE			s_ES024B [16047]	BASALT, CALC-ALKALINE [16047]									VOL			F		WR [16047]	38.45	9.7	142	17.4	66.9	0.3	891	0.338918	18.3656	60.3598	7.23073	8.34767	49.24	1.09		17.11				9.08	9.6	7.6	0.16
[18727]	CENTRAL AMERICAN VOLCANIC ARC / CENTRAL AMERICAN VOLCANIC ARC-SOUTHEASTERN SEGMENT / PANAMA / EL BARU / CUESTA UNIT	CENTRAL AMERICAN VOLCANIC ARC	CONTINENTAL	LA CUESTA	-80.62	8.68	SAE			s_NB03081001F [18727]	ADAKITE [18727]				QUATERNARY [18727]					VOL					WR [18727]	38.45	10.1	87	15.8	75.4	0.3	690	0.159866	9.76368	60.3598	7.23073	8.34767	52.6497	0.781726		17.4213				7.54	9.93909	6.30457	0.13198
[20839]	CENTRAL AMERICAN VOLCANIC ARC / CENTRAL AMERICAN VOLCANIC ARC-SOUTHEASTERN SEGMENT / PANAMA	CENTRAL AMERICAN VOLCANIC ARC	CONTINENTAL	CANAL-TOUR	-79.6659	9.03696	SAE			s_PAN-05-055 [20839]	BASALT [20839]									VOL					WR [20839]	38.45	10.1	87	15.8	75.4	0.3	690	0.159866	9.76368	60.3598	7.23073	8.34767	50.1	1.01		16.8				8.8	9.85	7.58	0.16
[4224][4092][4688][3439][4190][20997][2492][6969]	CENTRAL AMERICAN VOLCANIC ARC / CENTRAL AMERICAN VOLCANIC ARC-NORTHWESTERN SEGMENT / NICARAGUA / NEJAPA	CENTRAL AMERICAN VOLCANIC ARC	CONTINENTAL		-86.32	12.109	SAE			s_NE202 [4224] / s_NINE202 [4092] / s_NE-202 [4190] / s_NIC-NE202 [20997]	NOT GIVEN [4224] / BASALT [4092]				PREHISTORIC [2492]					VOL			F		WR [4224]	38.45	11	169	17.5	71.1	0.3	876	0.273712	15.7634	60.3598	7.23073	8.34767	47.5	1.2		15.4				11.28	10.7	9.51	0.19
[10496]	CENTRAL AMERICAN VOLCANIC ARC / CENTRAL AMERICAN VOLCANIC ARC-NORTHWESTERN SEGMENT / GUATEMALA / CERRO COLORADO	CENTRAL AMERICAN VOLCANIC ARC	CONTINENTAL	CERRO COLORADO, GUATEMALA	-91.1667	14.1667	SAE			s_GUA8 [10496]	BASALT [10496]									VOL					WR [10496]	38.45	9.7	142	17.4	66.9	0.3	891	0.338918	18.3656	60.3598	7.23073	8.34767	49.83	1.17		17.31				9.11	9.41	7.87	0.16
[15875]	CENTRAL AMERICAN VOLCANIC ARC / CENTRAL AMERICAN VOLCANIC ARC-NORTHWESTERN SEGMENT / NICARAGUA / NEJAPA	CENTRAL AMERICAN VOLCANIC ARC	CONTINENTAL	NEJAPA-MIRAFLORES LINEAMENT	-86.32	12.11	SAE			s_823 [15875]	NOT GIVEN [15875]									VOL					WR [15875]	38.45	11	169	17.5	71.1	0.3	876	0.273712	15.7634	60.3598	7.23073	8.34767	46.4037	1.04312		15.8256				11.36	11.1564	10.4709	0.188754
[23384]	CENTRAL AMERICAN VOLCANIC ARC / CENTRAL AMERICAN VOLCANIC ARC-NORTHWESTERN SEGMENT / NICARAGUA / NEJAPA-MIRAFLORES	CENTRAL AMERICAN VOLCANIC ARC	CONTINENTAL		-86.3	12	SAE			s_823 [23384]	NOT GIVEN [23384]				PLEISTOCENE-HOLOCENE [23384]					VOL					WR [23384]	38.45	11	169	17.5	71.1	0.3	876	0.273712	15.7634	60.3598	7.23073	8.34767	46.4037	1.04312		15.8256				11.36	11.1564	10.4709	0.188754
[15875]	CENTRAL AMERICAN VOLCANIC ARC / CENTRAL AMERICAN VOLCANIC ARC-NORTHWESTERN SEGMENT / NICARAGUA / NEJAPA	CENTRAL AMERICAN VOLCANIC ARC	CONTINENTAL	NEJAPA-MIRAFLORES LINEAMENT	-86.32	12.11	SAE			s_851 [15875]	NOT GIVEN [15875]									VOL					WR [15875]	38.45	11	169	17.5	71.1	0.3	876	0.273712	15.7634	60.3598	7.23073	8.34767	47.7194	0.870684		16.1967				9.32	12.8426	9.57752	0.158306
[23384]	CENTRAL AMERICAN VOLCANIC ARC / CENTRAL AMERICAN VOLCANIC ARC-NORTHWESTERN SEGMENT / NICARAGUA / NEJAPA-MIRAFLORES	CENTRAL AMERICAN VOLCANIC ARC	CONTINENTAL		-86.3	12	SAE			s_851 [23384]	NOT GIVEN [23384]				PLEISTOCENE-HOLOCENE [23384]					VOL					WR [23384]	38.45	11	169	17.5	71.1	0.3	876	0.273712	15.7634	60.3598	7.23073	8.34767	47.7194	0.870684		16.1967				9.32	12.8426	9.57752	0.158306
[24679]	CENTRAL AMERICAN VOLCANIC ARC / CENTRAL AMERICAN VOLCANIC ARC-SOUTHEASTERN SEGMENT / COSTA RICA	CENTRAL AMERICAN VOLCANIC ARC	CONTINENTAL	R蚈 BLANCO, TALAMANCA CORDILLERA	-83.6079	9.51396	SAE	1900	1900	s_C1091501 [24679]	BASALT [24679]				MIOCENE-PLIOCENE [24679]				PORPHYRITIC APHANITIC [24679]	VOL					WR [24679]	38.45	10.1	87	15.8	75.4	0.3	690	0.159866	9.76368	60.3598	7.23073	8.34767	47.18	0.72		16.01		10.95		9.85281	15.79	8.97	0.25
[18727]	CENTRAL AMERICAN VOLCANIC ARC / CENTRAL AMERICAN VOLCANIC ARC-SOUTHEASTERN SEGMENT / PANAMA / EL BARU / CUESTA UNIT	CENTRAL AMERICAN VOLCANIC ARC	CONTINENTAL	LA CUESTA	-80.62	8.68	SAE			s_NB03081001G [18727]	ADAKITE [18727]				QUATERNARY [18727]					VOL					WR [18727]	38.45	10.1	87	15.8	75.4	0.3	690	0.159866	9.76368	60.3598	7.23073	8.34767	52.6428	0.784194		17.2319				7.51	10.0825	6.46705	0.132396
[18727]	CENTRAL AMERICAN VOLCANIC ARC / CENTRAL AMERICAN VOLCANIC ARC-SOUTHEASTERN SEGMENT / PANAMA / EL BARU / CUESTA UNIT	CENTRAL AMERICAN VOLCANIC ARC	CONTINENTAL	LA CUESTA	-80.62	8.68	SAE			s_NB03081001E [18727]	ADAKITE [18727]				QUATERNARY [18727]					VOL					WR [18727]	38.45	10.1	87	15.8	75.4	0.3	690	0.159866	9.76368	60.3598	7.23073	8.34767	52.5324	0.779984		17.5547				7.54	9.87642	6.33104	0.131686
[4224][4048][20997][6969]	CENTRAL AMERICAN VOLCANIC ARC / CENTRAL AMERICAN VOLCANIC ARC-NORTHWESTERN SEGMENT / NICARAGUA / NEJAPA	CENTRAL AMERICAN VOLCANIC ARC	CONTINENTAL		-86.32	12.109	SAE			s_NE5 [4224] / s_NIC-NE5 [20997]	BASALT [4224] / NOT GIVEN [20997]									VOL			F		WR [4224]	38.45	11	169	17.5	71.1	0.3	876	0.273712	15.7634	60.3598	7.23073	8.34767	48	0.81		16.3				9.6	12.4	8.02	0.19
[4224][4688][6969]	CENTRAL AMERICAN VOLCANIC ARC / CENTRAL AMERICAN VOLCANIC ARC-NORTHWESTERN SEGMENT / NICARAGUA / NEJAPA	CENTRAL AMERICAN VOLCANIC ARC	CONTINENTAL		-86.32	12.109	SAE			s_NE6 [4224]	NOT GIVEN [4224] / BASALT [4688]									VOL			F		WR [4224]	38.45	11	169	17.5	71.1	0.3	876	0.273712	15.7634	60.3598	7.23073	8.34767	47.2	0.7		14.8				10.3	13.3	8.68	0.18
[11022][10875]	CENTRAL AMERICAN VOLCANIC ARC / CENTRAL AMERICAN VOLCANIC ARC-NORTHWESTERN SEGMENT / EL SALVADOR / AHUACHAPAN / SAN SALVADOR FORMATION	CENTRAL AMERICAN VOLCANIC ARC	CONTINENTAL	AHUACHAPAN (CHALCHUAPA)	-89.6997	14.0443	SAE			s_ES 55 [11022]	NOT GIVEN [11022] / BASALT [10875]			UPPER [10875]	PLEISTOCENE [10875]					VOL					WR [11022]	38.45	9.7	142	17.4	66.9	0.3	891	0.338918	18.3656	60.3598	7.23073	8.34767	49.64	1.25		17.3		1.27	7.56	8.703	8.95	7.32	0.15
[14081]	CENTRAL AMERICAN VOLCANIC ARC / CENTRAL AMERICAN VOLCANIC ARC-SOUTHEASTERN SEGMENT / COSTA RICA / BARVA(BARBA)	CENTRAL AMERICAN VOLCANIC ARC	CONTINENTAL		-84.083	10.133	SAE			s_B6 [14081]	NOT GIVEN [14081]									VOL					WR [14081]	38.45	10.1	87	15.8	75.4	0.3	690	0.159866	9.76368	60.3598	7.23073	8.34767	51.81	0.81		17.61				7.86	9.86	7.09	0.15
[11022][10875]	CENTRAL AMERICAN VOLCANIC ARC / CENTRAL AMERICAN VOLCANIC ARC-NORTHWESTERN SEGMENT / EL SALVADOR / AHUACHAPAN / SAN SALVADOR FORMATION	CENTRAL AMERICAN VOLCANIC ARC	CONTINENTAL	AHUACHAPAN (LA MAGDALENA)	-89.7058	14.0597	SAE			s_ES 57 [11022]	NOT GIVEN [11022] / BASALT [10875]			UPPER [10875]	PLEISTOCENE [10875]					VOL					WR [11022]	38.45	9.7	142	17.4	66.9	0.3	891	0.338918	18.3656	60.3598	7.23073	8.34767	48.41	1.31		16.64		6.38	3.05	8.79199	9.42	8.27	0.15
[18727]	CENTRAL AMERICAN VOLCANIC ARC / CENTRAL AMERICAN VOLCANIC ARC-SOUTHEASTERN SEGMENT / PANAMA / EL BARU / CUESTA UNIT	CENTRAL AMERICAN VOLCANIC ARC	CONTINENTAL	LA CUESTA	-80.62	8.68	SAE			s_PH161007-7C [18727]	ADAKITE [18727]				QUATERNARY [18727]					VOL					WR [18727]	38.45	10.1	87	15.8	75.4	0.3	690	0.159866	9.76368	60.3598	7.23073	8.34767	53.1237	0.742776		17.4807				7.1	9.34066	6.35938	0.1221
[18727]	CENTRAL AMERICAN VOLCANIC ARC / CENTRAL AMERICAN VOLCANIC ARC-SOUTHEASTERN SEGMENT / PANAMA / EL BARU / CUESTA UNIT	CENTRAL AMERICAN VOLCANIC ARC	CONTINENTAL	LA CUESTA	-80.62	8.68	SAE			s_PH161007-7D [18727]	ADAKITE [18727]				QUATERNARY [18727]					VOL					WR [18727]	38.45	10.1	87	15.8	75.4	0.3	690	0.159866	9.76368	60.3598	7.23073	8.34767	53.0054	0.969487		17.3079				7.37	9.05194	6.41902	0.122461
[5025]	CENTRAL AMERICAN VOLCANIC ARC / CENTRAL AMERICAN VOLCANIC ARC-NORTHWESTERN SEGMENT / GUATEMALA	CENTRAL AMERICAN VOLCANIC ARC	CONTINENTAL	SOUTHEASTERN GUATEMALA TRANSECT (BEHIND-THE-FRONT VOLCANISM)	-89.5	14	SAE			s_GUC30 [5025]	BASALT [5025]									VOL					WR [5025]	38.45	9.7	142	17.4	66.9	0.3	891	0.338918	18.3656	60.3598	7.23073	8.34767	49.6	1.37		16				8.81	9.5	8	0.16
[14915][11572]	CENTRAL AMERICAN VOLCANIC ARC / CENTRAL AMERICAN VOLCANIC ARC-SOUTHEASTERN SEGMENT / PANAMA / TIZINGAL VOLCANIC COMPLEX	CENTRAL AMERICAN VOLCANIC ARC	CONTINENTAL		-82.474	8.796	SAE			s_M57AKH [14915]	ADAKITE [14915]		1000000 [11572]		PLEISTOCENE [14915]					VOL					WR [14915]	38.45	10.1	87	15.8	75.4	0.3	690	0.159866	9.76368	60.3598	7.23073	8.34767	52.4	0.86		15.62				7.36	8.98	8.41	0.13
[18727]	CENTRAL AMERICAN VOLCANIC ARC / CENTRAL AMERICAN VOLCANIC ARC-SOUTHEASTERN SEGMENT / PANAMA / EL BARU / CUESTA UNIT	CENTRAL AMERICAN VOLCANIC ARC	CONTINENTAL	LA CUESTA	-80.62	8.68	SAE			s_NB03081001A [18727]	ADAKITE [18727]				QUATERNARY [18727]					VOL					WR [18727]	38.45	10.1	87	15.8	75.4	0.3	690	0.159866	9.76368	60.3598	7.23073	8.34767	52.0436	0.815411		15.3195				7.42	8.68413	10.1009	0.122312
[4048][4688][3439][3474]	CENTRAL AMERICAN VOLCANIC ARC / CENTRAL AMERICAN VOLCANIC ARC-NORTHWESTERN SEGMENT / NICARAGUA / APOYO	CENTRAL AMERICAN VOLCANIC ARC	CONTINENTAL		-85	11.5	SAE			s_AP3 [4048] / s_NIAP3 [3439]	BASALT [4048] / NOT GIVEN [3439]									VOL					WR [4048]	38.45	11	169	17.5	71.1	0.3	876	0.273712	15.7634	60.3598	7.23073	8.34767	48	0.99		15.6				9.9	13.5	8.59	0.18
[14915]	CENTRAL AMERICAN VOLCANIC ARC / CENTRAL AMERICAN VOLCANIC ARC-SOUTHEASTERN SEGMENT / COSTA RICA / GUAYACAN	CENTRAL AMERICAN VOLCANIC ARC	CONTINENTAL		-83.559	10.0823	SAE			s_BO-062306-4 [14915]	BASALT, ALKALINE [14915]				PLIOCENE [14915]					VOL					WR [14915]	38.45	10.1	87	15.8	75.4	0.3	690	0.159866	9.76368	60.3598	7.23073	8.34767	45.21	1.13		14.87				9.09	11.01	11.81	0.17
[18727]	CENTRAL AMERICAN VOLCANIC ARC / CENTRAL AMERICAN VOLCANIC ARC-SOUTHEASTERN SEGMENT / PANAMA / EL BARU / CUESTA UNIT	CENTRAL AMERICAN VOLCANIC ARC	CONTINENTAL	LA CUESTA	-80.62	8.68	SAE			s_PH1610078D [18727]	ADAKITE [18727]				QUATERNARY [18727]					VOL					WR [18727]	38.45	10.1	87	15.8	75.4	0.3	690	0.159866	9.76368	60.3598	7.23073	8.34767	53.1932	0.964565		17.1083				7.37	9.0466	6.35598	0.12184
[18727]	CENTRAL AMERICAN VOLCANIC ARC / CENTRAL AMERICAN VOLCANIC ARC-SOUTHEASTERN SEGMENT / PANAMA / EL BARU / CUESTA UNIT	CENTRAL AMERICAN VOLCANIC ARC	CONTINENTAL	LA CUESTA	-80.62	8.68	SAE			s_PH2610077E [18727]	ADAKITE [18727]				QUATERNARY [18727]					VOL					WR [18727]	38.45	10.1	87	15.8	75.4	0.3	690	0.159866	9.76368	60.3598	7.23073	8.34767	53.0989	0.967449		17.2629				7.36	8.98922	6.45974	0.120931
[20839]	CENTRAL AMERICAN VOLCANIC ARC / CENTRAL AMERICAN VOLCANIC ARC-SOUTHEASTERN SEGMENT / PANAMA / EL BARU(CHIRIQUI)	CENTRAL AMERICAN VOLCANIC ARC	CONTINENTAL	BARU	-82.4554	8.80691	SAE			s_PAN-06-167 [20839]	ANDESITE, BASALTIC [20839]									VOL					WR [20839]	38.45	10.1	87	15.8	75.4	0.3	690	0.159866	9.76368	60.3598	7.23073	8.34767	52	0.83		15.3				7.44	8.97	9.23	0.12
[14081]	CENTRAL AMERICAN VOLCANIC ARC / CENTRAL AMERICAN VOLCANIC ARC-SOUTHEASTERN SEGMENT / COSTA RICA / IRAZU	CENTRAL AMERICAN VOLCANIC ARC	CONTINENTAL		-83.85	9.983	SAE			s_IZ1 [14081]	NOT GIVEN [14081]									VOL					WR [14081]	38.45	10.1	87	15.8	75.4	0.3	690	0.159866	9.76368	60.3598	7.23073	8.34767	52.61	0.97		16.16				8.31	8.73	7.21	0.13
[3478][3439][6969]	CENTRAL AMERICAN VOLCANIC ARC / CENTRAL AMERICAN VOLCANIC ARC-SOUTHEASTERN SEGMENT / COSTA RICA / PLATANAR	CENTRAL AMERICAN VOLCANIC ARC	CONTINENTAL		-84.366	10.299	SAE			s_PP8 [3478] / s_CRPP8 [3439]	BASALT, ALKALINE [3478] / NOT GIVEN [3439]									VOL					WR [3478]	38.45	10.1	87	15.8	75.4	0.3	690	0.159866	9.76368	60.3598	7.23073	8.34767	47.11	1.58		14.99				9.75	11.47	10.21	0.17
[4224][4092][4688][3439][4190][2492][6969]	CENTRAL AMERICAN VOLCANIC ARC / CENTRAL AMERICAN VOLCANIC ARC-NORTHWESTERN SEGMENT / NICARAGUA / NEJAPA	CENTRAL AMERICAN VOLCANIC ARC	CONTINENTAL		-86.32	12.109	SAE			s_NE203 [4224] / s_NINE203 [4092] / s_NE-203 [4190]	NOT GIVEN [4224] / BASALT [4092]				PREHISTORIC [2492]					VOL			F		WR [4224]	38.45	11	169	17.5	71.1	0.3	876	0.273712	15.7634	60.3598	7.23073	8.34767	47.5	1.13		14.9				11.53	10.8	11.02	0.18
[14081]	CENTRAL AMERICAN VOLCANIC ARC / CENTRAL AMERICAN VOLCANIC ARC-SOUTHEASTERN SEGMENT / COSTA RICA / IRAZU	CENTRAL AMERICAN VOLCANIC ARC	CONTINENTAL		-83.85	9.983	SAE			s_D4 [14081]	NOT GIVEN [14081]									VOL					WR [14081]	38.45	10.1	87	15.8	75.4	0.3	690	0.159866	9.76368	60.3598	7.23073	8.34767	50.39	1.14		15.88				7.76	9.07	8.02	0.14
[14081]	CENTRAL AMERICAN VOLCANIC ARC / CENTRAL AMERICAN VOLCANIC ARC-SOUTHEASTERN SEGMENT / COSTA RICA / IRAZU	CENTRAL AMERICAN VOLCANIC ARC	CONTINENTAL		-83.85	9.983	SAE			s_D6 [14081]	NOT GIVEN [14081]									VOL					WR [14081]	38.45	10.1	87	15.8	75.4	0.3	690	0.159866	9.76368	60.3598	7.23073	8.34767	50.91	1.14		16.05				8.13	8.98	8.23	0.14
[18727]	CENTRAL AMERICAN VOLCANIC ARC / CENTRAL AMERICAN VOLCANIC ARC-SOUTHEASTERN SEGMENT / PANAMA / EL BARU / CUESTA UNIT	CENTRAL AMERICAN VOLCANIC ARC	CONTINENTAL	LA CUESTA	-80.62	8.68	SAE			s_PH1610078C [18727]	ADAKITE [18727]				QUATERNARY [18727]					VOL					WR [18727]	38.45	10.1	87	15.8	75.4	0.3	690	0.159866	9.76368	60.3598	7.23073	8.34767	51.9247	1.00865		17.3631				7.83	9.13956	7.01935	0.1338
[14915]	CENTRAL AMERICAN VOLCANIC ARC / CENTRAL AMERICAN VOLCANIC ARC-SOUTHEASTERN SEGMENT / COSTA RICA / CERRO TORTUGUERO	CENTRAL AMERICAN VOLCANIC ARC	CONTINENTAL		-83.5365	10.5911	SAE			s_TO-072106-6 [14915]	BASALT, ALKALINE [14915]				PLIOCENE [14915]					VOL					WR [14915]	38.45	10.1	87	15.8	75.4	0.3	690	0.159866	9.76368	60.3598	7.23073	8.34767	46.97	2.39		13.8				10.67	8.62	10.18	0.16
[14915]	CENTRAL AMERICAN VOLCANIC ARC / CENTRAL AMERICAN VOLCANIC ARC-SOUTHEASTERN SEGMENT / COSTA RICA / CERRO TORTUGUERO	CENTRAL AMERICAN VOLCANIC ARC	CONTINENTAL		-83.5271	10.5867	SAE			s_TO-070206-7 [14915]	BASALT, ALKALINE [14915]				PLIOCENE [14915]					VOL					WR [14915]	38.45	10.1	87	15.8	75.4	0.3	690	0.159866	9.76368	60.3598	7.23073	8.34767	47.07	1.89		13.84				9.47	10.02	10.83	0.15
[14081]	CENTRAL AMERICAN VOLCANIC ARC / CENTRAL AMERICAN VOLCANIC ARC-SOUTHEASTERN SEGMENT / COSTA RICA / IRAZU	CENTRAL AMERICAN VOLCANIC ARC	CONTINENTAL		-83.85	9.983	SAE			s_D5 [14081]	NOT GIVEN [14081]									VOL					WR [14081]	38.45	10.1	87	15.8	75.4	0.3	690	0.159866	9.76368	60.3598	7.23073	8.34767	51.11	1.14		16.22				7.85	8.98	8.06	0.14
[5812]	CENTRAL AMERICAN VOLCANIC ARC / CENTRAL AMERICAN VOLCANIC ARC-SOUTHEASTERN SEGMENT / COSTA RICA / IRAZU	CENTRAL AMERICAN VOLCANIC ARC	CONTINENTAL		-83.85	9.983	SAE			s_91-60-2 [5812]	BASALT [5812]	881 [5812]	881 [5812]							VOL					WR [5812]	38.45	10.1	87	15.8	75.4	0.3	690	0.159866	9.76368	60.3598	7.23073	8.34767	51.49	1.03		15.92				7.85	9.48	8.4	0.14
[4102]	CENTRAL AMERICAN VOLCANIC ARC / CENTRAL AMERICAN VOLCANIC ARC-NORTHWESTERN SEGMENT / NICARAGUA	CENTRAL AMERICAN VOLCANIC ARC	CONTINENTAL	DISTANCE IN KM ALONG THE ARC FROM THE GUATEMALA-MEXICAN BORDER: 762.2 KM	-86	11.88	SAE			s_GR101 [4102]	NOT GIVEN [4102]									VOL					WR [4102]	38.45	11	169	17.5	71.1	0.3	876	0.273712	15.7634	60.3598	7.23073	8.34767	46.9	0.55		15.9				10.03	14.4	8.72	0.18
[3478][4224][3439][4048]	CENTRAL AMERICAN VOLCANIC ARC / CENTRAL AMERICAN VOLCANIC ARC-NORTHWESTERN SEGMENT / NICARAGUA / GRANADA	CENTRAL AMERICAN VOLCANIC ARC	CONTINENTAL		-85.98	11.97	SAE			s_GR101 [3478] / s_NIGR101 [3439]	BASALT [3478] / NOT GIVEN [3439]									VOL			F		WR [3478]	38.45	11	169	17.5	71.1	0.3	876	0.273712	15.7634	60.3598	7.23073	8.34767	46.9	0.55		15.9				10.03	14.4	8.72	0.18
[14915]	CENTRAL AMERICAN VOLCANIC ARC / CENTRAL AMERICAN VOLCANIC ARC-NORTHWESTERN SEGMENT / NICARAGUA / CUKRA HILL	CENTRAL AMERICAN VOLCANIC ARC	CONTINENTAL		-83.7183	12.3084	SAE			s_CH-011507-9 [14915]	BASALT, ALKALINE [14915]				PLEISTOCENE [14915]					VOL					WR [14915]	38.45	11	169	17.5	71.1	0.3	876	0.273712	15.7634	60.3598	7.23073	8.34767	46.94	2.36		13.74				10.82	9.59	10.13	0.19
[14915]	CENTRAL AMERICAN VOLCANIC ARC / CENTRAL AMERICAN VOLCANIC ARC-SOUTHEASTERN SEGMENT / COSTA RICA / VICTORIA DIKES	CENTRAL AMERICAN VOLCANIC ARC	CONTINENTAL		-83.5	9.75	SAE			s_D155 [14915]	BASALT, ALKALINE [14915]				MIOCENE [14915]					VOL					WR [14915]	38.45	10.1	87	15.8	75.4	0.3	690	0.159866	9.76368	60.3598	7.23073	8.34767	45.1	1.15		14.19				9.45	13.58	8.98	0.18
[24679]	CENTRAL AMERICAN VOLCANIC ARC / CENTRAL AMERICAN VOLCANIC ARC-SOUTHEASTERN SEGMENT / COSTA RICA	CENTRAL AMERICAN VOLCANIC ARC	CONTINENTAL	ECHANDI PEAK, TALAMANCA CORDILLERA	-82.814	9.01956	SAE	2930	2930	s_ECH031691 [24679]	ANDESITE, BASALTIC [24679]				MIOCENE-PLIOCENE [24679]				APHYRIC [24679]	VOL					WR [24679]	38.45	10.1	87	15.8	75.4	0.3	690	0.159866	9.76368	60.3598	7.23073	8.34767	51.32	0.96		15.64		8.75		7.87325	9.34	8.1	0.16
[14915]	CENTRAL AMERICAN VOLCANIC ARC / CENTRAL AMERICAN VOLCANIC ARC-SOUTHEASTERN SEGMENT / COSTA RICA / LOMAS AZULES	CENTRAL AMERICAN VOLCANIC ARC	CONTINENTAL		-83.5865	10.3566	SAE			s_AF-070306-4 [14915]	BASALT, ALKALINE [14915]				PLIOCENE [14915]					VOL					WR [14915]	38.45	10.1	87	15.8	75.4	0.3	690	0.159866	9.76368	60.3598	7.23073	8.34767	46.24	1.9		13.55				9.86	10.51	10.85	0.17
[14915][11572]	CENTRAL AMERICAN VOLCANIC ARC / CENTRAL AMERICAN VOLCANIC ARC-SOUTHEASTERN SEGMENT / COSTA RICA / TORTUGERO	CENTRAL AMERICAN VOLCANIC ARC	CONTINENTAL		-83.5289	10.5813	SAE			s_P-132B [14915]	BASALT, ALKALINE [14915]		2000000 [11572]		PLIOCENE [14915]					VOL					WR [14915]	38.45	10.1	87	15.8	75.4	0.3	690	0.159866	9.76368	60.3598	7.23073	8.34767	45.84	1.59		13.68				9.29	10.67	11.27	0.15
[14915]	CENTRAL AMERICAN VOLCANIC ARC / CENTRAL AMERICAN VOLCANIC ARC-SOUTHEASTERN SEGMENT / COSTA RICA / LOMAS AZULES	CENTRAL AMERICAN VOLCANIC ARC	CONTINENTAL		-83.5823	10.3614	SAE			s_AF-070306-8 [14915]	BASALT, ALKALINE [14915]				PLIOCENE [14915]					VOL					WR [14915]	38.45	10.1	87	15.8	75.4	0.3	690	0.159866	9.76368	60.3598	7.23073	8.34767	46.83	2.02		14.39				9.7	9.62	9.67	0.17
[14915][11572]	CENTRAL AMERICAN VOLCANIC ARC / CENTRAL AMERICAN VOLCANIC ARC-SOUTHEASTERN SEGMENT / COSTA RICA / AZ PITAL	CENTRAL AMERICAN VOLCANIC ARC	CONTINENTAL		-84.2753	10.4455	SAE			s_P-154B [14915]	BASALT, ALKALINE [14915]		2000000 [11572]		PLIOCENE [14915]					VOL					WR [14915]	38.45	10.1	87	15.8	75.4	0.3	690	0.159866	9.76368	60.3598	7.23073	8.34767	50.17	1.43		15.69				8.46	9.07	8.47	0.14
[14915][11572]	CENTRAL AMERICAN VOLCANIC ARC / CENTRAL AMERICAN VOLCANIC ARC-SOUTHEASTERN SEGMENT / PANAMA / SONA	CENTRAL AMERICAN VOLCANIC ARC	CONTINENTAL		-81.732	8.073	SAE			s_SO96-1 [14915]	BASALT, ALKALINE [14915]		5000000 [11572]		PLEISTOCENE [14915] / NEOGENE [11572]					VOL					WR [14915]	38.45	10.1	87	15.8	75.4	0.3	690	0.159866	9.76368	60.3598	7.23073	8.34767	47.74	1.54		14.62				9.48	10.09	9.62	0.15
[18727]	CENTRAL AMERICAN VOLCANIC ARC / CENTRAL AMERICAN VOLCANIC ARC-SOUTHEASTERN SEGMENT / PANAMA / EL BARU / CUESTA UNIT	CENTRAL AMERICAN VOLCANIC ARC	CONTINENTAL	LA CUESTA	-80.62	8.68	SAE			s_PH1610078B [18727]	ADAKITE [18727]				QUATERNARY [18727]					VOL					WR [18727]	38.45	10.1	87	15.8	75.4	0.3	690	0.159866	9.76368	60.3598	7.23073	8.34767	52.8435	1.08031		15.7155				7.23	9.62087	7.57236	0.122299
[14915][11572]	CENTRAL AMERICAN VOLCANIC ARC / CENTRAL AMERICAN VOLCANIC ARC-SOUTHEASTERN SEGMENT / PANAMA	CENTRAL AMERICAN VOLCANIC ARC	CONTINENTAL		-81.826	8.34	SAE			s_M99AKH [14915] / s_M99A KH [11572]	BASALT, ALKALINE [14915] / ADAKITE [11572]		1000000 [11572]		PLEISTOCENE [14915]					VOL					WR [14915]	38.45	10.1	87	15.8	75.4	0.3	690	0.159866	9.76368	60.3598	7.23073	8.34767	53.67	1.16		14.99				6.19	8.84	6.06	0.12
[14915]	CENTRAL AMERICAN VOLCANIC ARC / CENTRAL AMERICAN VOLCANIC ARC-SOUTHEASTERN SEGMENT / PANAMA / SONA	CENTRAL AMERICAN VOLCANIC ARC	CONTINENTAL		-81.732	8.073	SAE			s_SO-96-2 [14915]	BASALT, ALKALINE [14915]				PLEISTOCENE [14915]					VOL					WR [14915]	38.45	10.1	87	15.8	75.4	0.3	690	0.159866	9.76368	60.3598	7.23073	8.34767	46.81	1.63		14.13				9.83	10.36	10.21	0.15
[14915][11572]	CENTRAL AMERICAN VOLCANIC ARC / CENTRAL AMERICAN VOLCANIC ARC-SOUTHEASTERN SEGMENT / COSTA RICA / AZ JUAN MURILLO	CENTRAL AMERICAN VOLCANIC ARC	CONTINENTAL		-84.3241	10.3899	SAE			s_P-153 [14915]	BASALT, ALKALINE [14915]		2000000 [11572]		PLIOCENE [14915]					VOL					WR [14915]	38.45	10.1	87	15.8	75.4	0.3	690	0.159866	9.76368	60.3598	7.23073	8.34767	46.67	1.53		14.47				9.77	11.3	10.27	0.17
[14915][11572]	CENTRAL AMERICAN VOLCANIC ARC / CENTRAL AMERICAN VOLCANIC ARC-SOUTHEASTERN SEGMENT / PANAMA / ISLAND WEST OF SONA	CENTRAL AMERICAN VOLCANIC ARC	CONTINENTAL	ISLAND WEST OF SONA	-82.238	7.47	SAE			s_3-12-4-03 [14915]	BASALT, ALKALINE [14915]		5000000 [11572]		PLEISTOCENE [14915] / NEOGENE [11572]					VOL					WR [14915]	38.45	10.1	87	15.8	75.4	0.3	690	0.159866	9.76368	60.3598	7.23073	8.34767	45.11	1.38		12.92				9.63	11.87	11.66	0.17
[14915]	CENTRAL AMERICAN VOLCANIC ARC / CENTRAL AMERICAN VOLCANIC ARC-SOUTHEASTERN SEGMENT / PANAMA / SONA	CENTRAL AMERICAN VOLCANIC ARC	CONTINENTAL		-81.791	8.241	SAE			s_M105KH [14915]	BASALT, ALKALINE [14915]				PLEISTOCENE [14915]					VOL					WR [14915]	38.45	10.1	87	15.8	75.4	0.3	690	0.159866	9.76368	60.3598	7.23073	8.34767	47.67	1.43		14.26				8.31	10.91	10.07	0.15
[5025][13434][4794]	CENTRAL AMERICAN VOLCANIC ARC / CENTRAL AMERICAN VOLCANIC ARC-NORTHWESTERN SEGMENT / GUATEMALA	CENTRAL AMERICAN VOLCANIC ARC	CONTINENTAL	CERRO DEL CEMETERIO BRITO, SOUTHEASTERN GUATEMALA TRANSECT (BEHIND-THE-FRONT VOLCANISM)	-90.34	14.35	SAE			s_GUC303 [5025]	NOT GIVEN [5025]				QUATERNARY [13434]					VOL					WR [5025]	38.45	9.7	142	17.4	66.9	0.3	891	0.338918	18.3656	60.3598	7.23073	8.34767	49.9	1.36		16.5				8.96	9.8	7.68	0.16
[3478][3439]	CENTRAL AMERICAN VOLCANIC ARC / CENTRAL AMERICAN VOLCANIC ARC-NORTHWESTERN SEGMENT / GUATEMALA / CUILAPA SUR II	CENTRAL AMERICAN VOLCANIC ARC	CONTINENTAL	CERRO CUILAPA SUR II	-90.2889	14.2625	SAE			s_C303 [3478] / s_GUC303 [3439]	BASALT [3478] / NOT GIVEN [3439]									VOL					WR [3478]	38.45	9.7	142	17.4	66.9	0.3	891	0.338918	18.3656	60.3598	7.23073	8.34767	49.9	1.36		16.5				8.96	9.8	7.68	0.16
[14384]	CENTRAL AMERICAN VOLCANIC ARC / CENTRAL AMERICAN VOLCANIC ARC-NORTHWESTERN SEGMENT / NICARAGUA	CENTRAL AMERICAN VOLCANIC ARC	CONTINENTAL	6燢M WSW OF LAGUNA DE PERLAS, 1.8燢M FURTHER ALONG THE ROAD TOWARDS KUKRA HILL	-83.7259	12.3119	SAE			s_NC 14 [14384]	BASALT [14384]			LOWER [14384]	MIOCENE [14384]					VOL					WR [14384]	38.45	11	169	17.5	71.1	0.3	876	0.273712	15.7634	60.3598	7.23073	8.34767	47.52	2.54		14.26		2.76	8.02	10.504	9.6	9.63	0.19
[20839]	CENTRAL AMERICAN VOLCANIC ARC / CENTRAL AMERICAN VOLCANIC ARC-SOUTHEASTERN SEGMENT / PANAMA	CENTRAL AMERICAN VOLCANIC ARC	CONTINENTAL	HATO CHAME TRAVERSE	-81.8265	8.3393	SAE			s_PAN-06-040 [20839]	ANDESITE, BASALTIC [20839]									VOL					WR [20839]	38.45	10.1	87	15.8	75.4	0.3	690	0.159866	9.76368	60.3598	7.23073	8.34767	52.9	1.2		14.7				6.36	9.26	6.55	0.11
[20839]	CENTRAL AMERICAN VOLCANIC ARC / CENTRAL AMERICAN VOLCANIC ARC-SOUTHEASTERN SEGMENT / PANAMA	CENTRAL AMERICAN VOLCANIC ARC	CONTINENTAL	PANAM	-81.7813	8.23307	SAE			s_PAN-06-052 [20839]	BASALT [20839]									VOL					WR [20839]	38.45	10.1	87	15.8	75.4	0.3	690	0.159866	9.76368	60.3598	7.23073	8.34767	47.8	1.44		14.31				8.37	11.02	9.88	0.16
[14384]	CENTRAL AMERICAN VOLCANIC ARC / CENTRAL AMERICAN VOLCANIC ARC-NORTHWESTERN SEGMENT / NICARAGUA	CENTRAL AMERICAN VOLCANIC ARC	CONTINENTAL	5燢M SW OF LAGUNA DE PERLAS, AT THE ROADSIDE	-83.7105	12.1851	SAE			s_NC 13 [14384]	BASALT [14384]			LOWER [14384]	MIOCENE [14384]					VOL					WR [14384]	38.45	11	169	17.5	71.1	0.3	876	0.273712	15.7634	60.3598	7.23073	8.34767	47.4	2.5		13.85		2.89	8	10.601	9.72	9.4	0.18
[20839]	CENTRAL AMERICAN VOLCANIC ARC / CENTRAL AMERICAN VOLCANIC ARC-SOUTHEASTERN SEGMENT / PANAMA	CENTRAL AMERICAN VOLCANIC ARC	CONTINENTAL	BUENOS AIRES TRAVERSE	-81.4898	8.25963	SAE			s_PAN-06-064 [20839]	BASALT [20839]									VOL					WR [20839]	38.45	10.1	87	15.8	75.4	0.3	690	0.159866	9.76368	60.3598	7.23073	8.34767	49.8	1.39		14.04				8.74	9.78	9.29	0.15
[14915][11572]	CENTRAL AMERICAN VOLCANIC ARC / CENTRAL AMERICAN VOLCANIC ARC-SOUTHEASTERN SEGMENT / COSTA RICA / LOMAS AZULES	CENTRAL AMERICAN VOLCANIC ARC	CONTINENTAL		-83.585	10.3559	SAE			s_P-163B [14915]	BASALT, ALKALINE [14915]		5000000 [11572]		PLIOCENE [14915] / NEOGENE [11572]					VOL					WR [14915]	38.45	10.1	87	15.8	75.4	0.3	690	0.159866	9.76368	60.3598	7.23073	8.34767	46.58	2.06		14.56				9.95	10.54	8.94	0.16
[14915][11572]	CENTRAL AMERICAN VOLCANIC ARC / CENTRAL AMERICAN VOLCANIC ARC-SOUTHEASTERN SEGMENT / PANAMA / SONA	CENTRAL AMERICAN VOLCANIC ARC	CONTINENTAL	WEST OF SONA	-82.0377	8.2742	SAE			s_M37KH [14915]	BASALT, ALKALINE [14915]		5000000 [11572]		PLEISTOCENE [14915] / NEOGENE [11572]					VOL					WR [14915]	38.45	10.1	87	15.8	75.4	0.3	690	0.159866	9.76368	60.3598	7.23073	8.34767	45.83	2.31		12.91				9.68	11.25	10.99	0.16
[14915]	CENTRAL AMERICAN VOLCANIC ARC / CENTRAL AMERICAN VOLCANIC ARC-SOUTHEASTERN SEGMENT / PANAMA / SONA	CENTRAL AMERICAN VOLCANIC ARC	CONTINENTAL		-81.447	8.129	SAE			s_M118BKH [14915]	BASALT, ALKALINE [14915]				PLEISTOCENE [14915]					VOL					WR [14915]	38.45	10.1	87	15.8	75.4	0.3	690	0.159866	9.76368	60.3598	7.23073	8.34767	48.62	1.74		14.14				8.76	9.41	9.44	0.15
[14915]	CENTRAL AMERICAN VOLCANIC ARC / CENTRAL AMERICAN VOLCANIC ARC-SOUTHEASTERN SEGMENT / PANAMA	CENTRAL AMERICAN VOLCANIC ARC	CONTINENTAL		-82.047	8.28	SAE			s_M98AKH [14915]	BASALT, ALKALINE [14915]				PLEISTOCENE [14915]					VOL					WR [14915]	38.45	10.1	87	15.8	75.4	0.3	690	0.159866	9.76368	60.3598	7.23073	8.34767	46.1	2.75		12.93				9.81	10.96	9.62	0.15
[14915][11572]	CENTRAL AMERICAN VOLCANIC ARC / CENTRAL AMERICAN VOLCANIC ARC-SOUTHEASTERN SEGMENT / PANAMA / SONA	CENTRAL AMERICAN VOLCANIC ARC	CONTINENTAL	WEST OF SONA	-82.0377	8.2742	SAE			s_M36KH [14915]	BASALT, ALKALINE [14915]		5000000 [11572]		PLEISTOCENE [14915] / NEOGENE [11572]					VOL					WR [14915]	38.45	10.1	87	15.8	75.4	0.3	690	0.159866	9.76368	60.3598	7.23073	8.34767	47.13	2.77		13.03				9.74	10.35	9.57	0.15
[20839]	CENTRAL AMERICAN VOLCANIC ARC / CENTRAL AMERICAN VOLCANIC ARC-SOUTHEASTERN SEGMENT / PANAMA	CENTRAL AMERICAN VOLCANIC ARC	CONTINENTAL	PANAM	-82.067	8.28032	SAE			s_PAN-06-039 [20839]	BASALT [20839]									VOL					WR [20839]	38.45	10.1	87	15.8	75.4	0.3	690	0.159866	9.76368	60.3598	7.23073	8.34767	45	2.43		12.7				9.72	11.84	11.1	0.16
[3478]	CENTRAL AMERICAN VOLCANIC ARC / CENTRAL AMERICAN VOLCANIC ARC-SOUTHEASTERN SEGMENT / COSTA RICA / IRAZU	CENTRAL AMERICAN VOLCANIC ARC	CONTINENTAL		-83.85	9.983	SAE			s_D7 [3478]	NOT GIVEN [3478]									VOL					WR [3478]	38.45	10.1	87	15.8	75.4	0.3	690	0.159866	9.76368	60.3598	7.23073	8.34767	50.69	1.14		15.84				8.23	8.95	8.41	0.14
[14915][11572]	CENTRAL AMERICAN VOLCANIC ARC / CENTRAL AMERICAN VOLCANIC ARC-SOUTHEASTERN SEGMENT / PANAMA / SONA	CENTRAL AMERICAN VOLCANIC ARC	CONTINENTAL		-81.447	8.129	SAE			s_M118AKH [14915] / s_M 118AKH [11572]	BASALT, ALKALINE [14915]		5000000 [11572]		PLEISTOCENE [14915] / NEOGENE [11572]					VOL					WR [14915]	38.45	10.1	87	15.8	75.4	0.3	690	0.159866	9.76368	60.3598	7.23073	8.34767	47.49	1.84		13.94				9.15	9.68	9.86	0.16
[15846]	CENTRAL AMERICAN VOLCANIC ARC / CENTRAL AMERICAN VOLCANIC ARC-NORTHWESTERN SEGMENT / NICARAGUA / NEJAPA / NEJAPA FORMATION	CENTRAL AMERICAN VOLCANIC ARC	CONTINENTAL	EL HORMIGON, 200 M SW OF ASOSOSCA	-86.3233	12.1354	SAE			s_A4 [15846]	BASALT [15846]				QUATERNARY [15846]					VOL					WR [15846]	38.45	11	169	17.5	71.1	0.3	876	0.273712	15.7634	60.3598	7.23073	8.34767	45.98	1.08		15.09				11.38	10.63	10.75	0.2
[15846]	CENTRAL AMERICAN VOLCANIC ARC / CENTRAL AMERICAN VOLCANIC ARC-NORTHWESTERN SEGMENT / NICARAGUA / NEJAPA / NEJAPA FORMATION	CENTRAL AMERICAN VOLCANIC ARC	CONTINENTAL	MOTASTEPE, NW OF NEJAPA CRATER	-86.329	12.1305	SAE			s_MO1 [15846]	BASALT [15846]				QUATERNARY [15846]					VOL					WR [15846]	38.45	11	169	17.5	71.1	0.3	876	0.273712	15.7634	60.3598	7.23073	8.34767	48.12	0.66		16.86				9.63	12.56	8.44	0.18
[15846]	CENTRAL AMERICAN VOLCANIC ARC / CENTRAL AMERICAN VOLCANIC ARC-NORTHWESTERN SEGMENT / NICARAGUA / NEJAPA / NEJAPA FORMATION	CENTRAL AMERICAN VOLCANIC ARC	CONTINENTAL	PRE-MOTASTEPE	-86.3136	12.1428	SAE			s_A8 [15846]	BASALT [15846]				QUATERNARY [15846]					VOL					WR [15846]	38.45	11	169	17.5	71.1	0.3	876	0.273712	15.7634	60.3598	7.23073	8.34767	46.49	0.65		15.11				9.99	14.71	10.14	0.18
[14915]	CENTRAL AMERICAN VOLCANIC ARC / CENTRAL AMERICAN VOLCANIC ARC-SOUTHEASTERN SEGMENT / COSTA RICA / CERRO TORTUGUERO	CENTRAL AMERICAN VOLCANIC ARC	CONTINENTAL		-83.5365	10.5911	SAE			s_TO-072106-5 [14915]	BASALT, ALKALINE [14915]				PLIOCENE [14915]					VOL					WR [14915]	38.45	10.1	87	15.8	75.4	0.3	690	0.159866	9.76368	60.3598	7.23073	8.34767	46.98	2.29		13.74				10.12	9.52	9.67	0.16
[14915]	CENTRAL AMERICAN VOLCANIC ARC / CENTRAL AMERICAN VOLCANIC ARC-SOUTHEASTERN SEGMENT / COSTA RICA / CERRO CORONEL	CENTRAL AMERICAN VOLCANIC ARC	CONTINENTAL		-83.6421	10.7014	SAE			s_CO-070206-3 [14915]	BASALT, ALKALINE [14915]				PLIOCENE [14915]					VOL					WR [14915]	38.45	10.1	87	15.8	75.4	0.3	690	0.159866	9.76368	60.3598	7.23073	8.34767	45.33	2.4		12.72				10.17	10.09	11.81	0.16
[14915]	CENTRAL AMERICAN VOLCANIC ARC / CENTRAL AMERICAN VOLCANIC ARC-SOUTHEASTERN SEGMENT / COSTA RICA / CERRO TORTUGUERO	CENTRAL AMERICAN VOLCANIC ARC	CONTINENTAL		-83.5383	10.5866	SAE			s_TO-072106-2 [14915]	BASALT, ALKALINE [14915]				PLIOCENE [14915]					VOL					WR [14915]	38.45	10.1	87	15.8	75.4	0.3	690	0.159866	9.76368	60.3598	7.23073	8.34767	47.46	1.91		14.08				9.45	9.69	10.18	0.15
[14915]	CENTRAL AMERICAN VOLCANIC ARC / CENTRAL AMERICAN VOLCANIC ARC-SOUTHEASTERN SEGMENT / COSTA RICA / LOMAS AZULES	CENTRAL AMERICAN VOLCANIC ARC	CONTINENTAL		-83.5734	10.3115	SAE			s_AF-070306-3 [14915]	BASALT, ALKALINE [14915]				PLIOCENE [14915]					VOL					WR [14915]	38.45	10.1	87	15.8	75.4	0.3	690	0.159866	9.76368	60.3598	7.23073	8.34767	45.38	1.87		14.47				10.23	11.01	9.99	0.16
[14915]	CENTRAL AMERICAN VOLCANIC ARC / CENTRAL AMERICAN VOLCANIC ARC-SOUTHEASTERN SEGMENT / COSTA RICA / LOMAS AZULES	CENTRAL AMERICAN VOLCANIC ARC	CONTINENTAL		-83.5811	10.3736	SAE			s_AF-070306-7 [14915]	BASALT, ALKALINE [14915]				PLIOCENE [14915]					VOL					WR [14915]	38.45	10.1	87	15.8	75.4	0.3	690	0.159866	9.76368	60.3598	7.23073	8.34767	46.3	1.96		14.92				9.7	9.77	9.58	0.15
[6307]	CENTRAL AMERICAN VOLCANIC ARC / CENTRAL AMERICAN VOLCANIC ARC-SOUTHEASTERN SEGMENT / COSTA RICA / POAS (POAZ)	CENTRAL AMERICAN VOLCANIC ARC	CONTINENTAL	BOTOS CONE	-84.23	10.2	SAE			s_P9 [6307]	BASALT [6307]									VOL					WR [6307]	38.45	10.1	87	15.8	75.4	0.3	690	0.159866	9.76368	60.3598	7.23073	8.34767	50.8	0.99		16		4.2	5.22	9	8.94	7.67	0.14
[14915][11572]	CENTRAL AMERICAN VOLCANIC ARC / CENTRAL AMERICAN VOLCANIC ARC-SOUTHEASTERN SEGMENT / COSTA RICA / TORTUGERO	CENTRAL AMERICAN VOLCANIC ARC	CONTINENTAL		-83.5289	10.5813	SAE			s_P-133 [14915]	BASALT, ALKALINE [14915]		2000000 [11572]		PLIOCENE [14915]					VOL					WR [14915]	38.45	10.1	87	15.8	75.4	0.3	690	0.159866	9.76368	60.3598	7.23073	8.34767	46.51	1.6		14.04				9.68	10.89	11.65	0.15
[6307]	CENTRAL AMERICAN VOLCANIC ARC / CENTRAL AMERICAN VOLCANIC ARC-SOUTHEASTERN SEGMENT / COSTA RICA / POAS (POAZ)	CENTRAL AMERICAN VOLCANIC ARC	CONTINENTAL	BOTOS CONE	-84.23	10.2	SAE			s_P47 [6307]	BASALT [6307]									VOL					WR [6307]	38.45	10.1	87	15.8	75.4	0.3	690	0.159866	9.76368	60.3598	7.23073	8.34767	50.2	1.01		16.3		4.09	5.08	8.761	9.46	7.67	0.15
[6307]	CENTRAL AMERICAN VOLCANIC ARC / CENTRAL AMERICAN VOLCANIC ARC-SOUTHEASTERN SEGMENT / COSTA RICA / POAS (POAZ)	CENTRAL AMERICAN VOLCANIC ARC	CONTINENTAL	BOTOS CONE	-84.23	10.2	SAE			s_P21B [6307]	BASALT [6307]									VOL					WR [6307]	38.45	10.1	87	15.8	75.4	0.3	690	0.159866	9.76368	60.3598	7.23073	8.34767	50.9	0.95		17.6		3.69	4.59	7.911	9.71	7.36	0.14
[6307]	CENTRAL AMERICAN VOLCANIC ARC / CENTRAL AMERICAN VOLCANIC ARC-SOUTHEASTERN SEGMENT / COSTA RICA / POAS (POAZ)	CENTRAL AMERICAN VOLCANIC ARC	CONTINENTAL	BOTOS CONE	-84.23	10.2	SAE			s_P49 [6307]	ANDESITE [6307]									VOL					WR [6307]	38.45	10.1	87	15.8	75.4	0.3	690	0.159866	9.76368	60.3598	7.23073	8.34767	51.2	0.95		17.3		3.6	4.53	7.77	9.49	7.09	0.14
[6307]	CENTRAL AMERICAN VOLCANIC ARC / CENTRAL AMERICAN VOLCANIC ARC-SOUTHEASTERN SEGMENT / COSTA RICA / POAS (POAZ)	CENTRAL AMERICAN VOLCANIC ARC	CONTINENTAL	BOTOS CONE	-84.23	10.2	SAE			s_P4 [6307]	BASALT [6307]									VOL					WR [6307]	38.45	10.1	87	15.8	75.4	0.3	690	0.159866	9.76368	60.3598	7.23073	8.34767	49.8	0.99		16.7		4.11	5.12	8.819	9.73	8.46	0.16
[14915]	CENTRAL AMERICAN VOLCANIC ARC / CENTRAL AMERICAN VOLCANIC ARC-NORTHWESTERN SEGMENT / NICARAGUA / CUKRA HILL	CENTRAL AMERICAN VOLCANIC ARC	CONTINENTAL		-83.7708	12.2567	SAE			s_CH-011507-3 [14915]	BASALT, ALKALINE [14915]				PLEISTOCENE [14915]					VOL					WR [14915]	38.45	11	169	17.5	71.1	0.3	876	0.273712	15.7634	60.3598	7.23073	8.34767	45.02	2.08		14.31				10.45	10.65	9.72	0.18
[14915]	CENTRAL AMERICAN VOLCANIC ARC / CENTRAL AMERICAN VOLCANIC ARC-SOUTHEASTERN SEGMENT / PANAMA / SONA	CENTRAL AMERICAN VOLCANIC ARC	CONTINENTAL		-81.732	8.073	SAE			s_SO-96-5 [14915]	BASALT, ALKALINE [14915]				PLEISTOCENE [14915]					VOL					WR [14915]	38.45	10.1	87	15.8	75.4	0.3	690	0.159866	9.76368	60.3598	7.23073	8.34767	45.5	1.66		14.21				10	11.06	10.75	0.15
[14915]	CENTRAL AMERICAN VOLCANIC ARC / CENTRAL AMERICAN VOLCANIC ARC-SOUTHEASTERN SEGMENT / COSTA RICA / GUAYACAN	CENTRAL AMERICAN VOLCANIC ARC	CONTINENTAL		-83.5597	10.0732	SAE			s_BO-062306-8 [14915]	BASALT, ALKALINE [14915]				PLIOCENE [14915]					VOL					WR [14915]	38.45	10.1	87	15.8	75.4	0.3	690	0.159866	9.76368	60.3598	7.23073	8.34767	46.18	1.98		14.97				10.1	9.07	8.66	0.16
[14915]	CENTRAL AMERICAN VOLCANIC ARC / CENTRAL AMERICAN VOLCANIC ARC-SOUTHEASTERN SEGMENT / PANAMA / BURICA	CENTRAL AMERICAN VOLCANIC ARC	CONTINENTAL		-82.877	8.184	SAE			s_M64FKH [14915]	ADAKITE [14915]				PLEISTOCENE [14915]					VOL					WR [14915]	38.45	10.1	87	15.8	75.4	0.3	690	0.159866	9.76368	60.3598	7.23073	8.34767	51.48	0.94		15.8				7.25	9.59	7.84	0.11
[14915]	CENTRAL AMERICAN VOLCANIC ARC / CENTRAL AMERICAN VOLCANIC ARC-SOUTHEASTERN SEGMENT / PANAMA / SONA	CENTRAL AMERICAN VOLCANIC ARC	CONTINENTAL		-81.732	8.073	SAE			s_SO-96-1II [14915]	BASALT, ALKALINE [14915]				PLEISTOCENE [14915]					VOL					WR [14915]	38.45	10.1	87	15.8	75.4	0.3	690	0.159866	9.76368	60.3598	7.23073	8.34767	47.8	1.55		14.59				9.68	10.07	9.55	0.15
[14915]	CENTRAL AMERICAN VOLCANIC ARC / CENTRAL AMERICAN VOLCANIC ARC-SOUTHEASTERN SEGMENT / PANAMA / SONA	CENTRAL AMERICAN VOLCANIC ARC	CONTINENTAL		-81.732	8.073	SAE			s_SO-96-4 [14915]	BASALT, ALKALINE [14915]				PLEISTOCENE [14915]					VOL					WR [14915]	38.45	10.1	87	15.8	75.4	0.3	690	0.159866	9.76368	60.3598	7.23073	8.34767	47.63	1.54		14.64				9.69	10.09	9.55	0.15
[14915]	CENTRAL AMERICAN VOLCANIC ARC / CENTRAL AMERICAN VOLCANIC ARC-SOUTHEASTERN SEGMENT / PANAMA / SONA	CENTRAL AMERICAN VOLCANIC ARC	CONTINENTAL		-81.732	8.073	SAE			s_SO-96-3 [14915]	BASALT, ALKALINE [14915]				PLEISTOCENE [14915]					VOL					WR [14915]	38.45	10.1	87	15.8	75.4	0.3	690	0.159866	9.76368	60.3598	7.23073	8.34767	48	1.54		14.64				9.7	10.09	9.65	0.15
[2918]	CENTRAL AMERICAN VOLCANIC ARC / CENTRAL AMERICAN VOLCANIC ARC-SOUTHEASTERN SEGMENT / COSTA RICA / SANTA ELENA	CENTRAL AMERICAN VOLCANIC ARC	CONTINENTAL	PLAYA GRINGO	-85	10.5	SAE			s_SE24 [2918]	NOT GIVEN [2918]									VOL					WR [2918]	38.45	10.1	87	15.8	75.4	0.3	690	0.159866	9.76368	60.3598	7.23073	8.34767	50.15	1.11		15.62		9.31		8.37899	10	7.14	0.16
[23384]	CENTRAL AMERICAN VOLCANIC ARC / CENTRAL AMERICAN VOLCANIC ARC-NORTHWESTERN SEGMENT / NICARAGUA / NEJAPA-MIRAFLORES	CENTRAL AMERICAN VOLCANIC ARC	CONTINENTAL		-86.3	12	SAE			s_S24 [23384]	NOT GIVEN [23384]				PLEISTOCENE-HOLOCENE [23384]					VOL					WR [23384]	38.45	11	169	17.5	71.1	0.3	876	0.273712	15.7634	60.3598	7.23073	8.34767	48.2501	0.757802		16.2429				9.99	11.716	8.63496	0.189451
[23384]	CENTRAL AMERICAN VOLCANIC ARC / CENTRAL AMERICAN VOLCANIC ARC-NORTHWESTERN SEGMENT / NICARAGUA / NEJAPA-MIRAFLORES	CENTRAL AMERICAN VOLCANIC ARC	CONTINENTAL		-86.3	12	SAE			s_S26 [23384]	NOT GIVEN [23384]				PLEISTOCENE-HOLOCENE [23384]					VOL					WR [23384]	38.45	11	169	17.5	71.1	0.3	876	0.273712	15.7634	60.3598	7.23073	8.34767	47.9576	0.73369		15.6454				9.97	11.6002	9.96431	0.198295
[23384]	CENTRAL AMERICAN VOLCANIC ARC / CENTRAL AMERICAN VOLCANIC ARC-NORTHWESTERN SEGMENT / NICARAGUA / NEJAPA-MIRAFLORES	CENTRAL AMERICAN VOLCANIC ARC	CONTINENTAL		-86.3	12	SAE			s_816 [23384]	NOT GIVEN [23384]				PLEISTOCENE-HOLOCENE [23384]					VOL					WR [23384]	38.45	11	169	17.5	71.1	0.3	876	0.273712	15.7634	60.3598	7.23073	8.34767	47.0087	1.10935		15.8479				11.45	11.2124	9.58796	0.188193
[23384]	CENTRAL AMERICAN VOLCANIC ARC / CENTRAL AMERICAN VOLCANIC ARC-NORTHWESTERN SEGMENT / NICARAGUA / NEJAPA-MIRAFLORES	CENTRAL AMERICAN VOLCANIC ARC	CONTINENTAL		-86.3	12	SAE			s_S11 [23384]	NOT GIVEN [23384]				PLEISTOCENE-HOLOCENE [23384]					VOL					WR [23384]	38.45	11	169	17.5	71.1	0.3	876	0.273712	15.7634	60.3598	7.23073	8.34767	47.1306	0.74985		15.5069				10.11	12.2076	10.2779	0.189962
[23384]	CENTRAL AMERICAN VOLCANIC ARC / CENTRAL AMERICAN VOLCANIC ARC-NORTHWESTERN SEGMENT / NICARAGUA / NEJAPA-MIRAFLORES	CENTRAL AMERICAN VOLCANIC ARC	CONTINENTAL		-86.3	12	SAE			s_S25 [23384]	NOT GIVEN [23384]				PLEISTOCENE-HOLOCENE [23384]					VOL					WR [23384]	38.45	11	169	17.5	71.1	0.3	876	0.273712	15.7634	60.3598	7.23073	8.34767	48.1927	0.754717		16.3555				10	11.9067	8.65938	0.188679
[23384]	CENTRAL AMERICAN VOLCANIC ARC / CENTRAL AMERICAN VOLCANIC ARC-NORTHWESTERN SEGMENT / NICARAGUA / NEJAPA-MIRAFLORES	CENTRAL AMERICAN VOLCANIC ARC	CONTINENTAL		-86.3	12	SAE			s_420 [23384]	NOT GIVEN [23384]				PLEISTOCENE-HOLOCENE [23384]					VOL					WR [23384]	38.45	11	169	17.5	71.1	0.3	876	0.273712	15.7634	60.3598	7.23073	8.34767	46.2284	1.03806		15.0173				11.8	10.5289	11.6757	0.18784
[23384]	CENTRAL AMERICAN VOLCANIC ARC / CENTRAL AMERICAN VOLCANIC ARC-NORTHWESTERN SEGMENT / NICARAGUA / NEJAPA-MIRAFLORES	CENTRAL AMERICAN VOLCANIC ARC	CONTINENTAL		-86.3	12	SAE			s_2006-12-11-01 [23384]	NOT GIVEN [23384]				PLEISTOCENE-HOLOCENE [23384]					VOL					WR [23384]	38.45	11	169	17.5	71.1	0.3	876	0.273712	15.7634	60.3598	7.23073	8.34767	47.5052	0.697142		15.606				10.18	13.6341	8.78399	0.179265
[14385]	CENTRAL AMERICAN VOLCANIC ARC / CENTRAL AMERICAN VOLCANIC ARC-NORTHWESTERN SEGMENT / NICARAGUA / NEJAPA / NEJAPA FORMATION	CENTRAL AMERICAN VOLCANIC ARC	CONTINENTAL	WESTERN/NORTHWESTERN GROUP	-86.18	12.07	SAE			s_2006-12-11-01 [14385]	THOLEIITE [14385]	1000 [14385]	1000 [14385]							VOL					WR [14385]	38.45	11	169	17.5	71.1	0.3	876	0.273712	15.7634	60.3598	7.23073	8.34767	47.7	0.7		15.67				10.22	13.69	8.82	0.18
[14385]	CENTRAL AMERICAN VOLCANIC ARC / CENTRAL AMERICAN VOLCANIC ARC-NORTHWESTERN SEGMENT / NICARAGUA / NEJAPA / NEJAPA FORMATION	CENTRAL AMERICAN VOLCANIC ARC	CONTINENTAL	WESTERN/NORTHWESTERN GROUP	-86.18	12.07	SAE			s_2006-12-10-02 [14385]	THOLEIITE [14385]	1000 [14385]	1000 [14385]							VOL					WR [14385]	38.45	11	169	17.5	71.1	0.3	876	0.273712	15.7634	60.3598	7.23073	8.34767	47.99	0.72		16.39				9.78	13.71	8.15	0.19
[23384]	CENTRAL AMERICAN VOLCANIC ARC / CENTRAL AMERICAN VOLCANIC ARC-NORTHWESTERN SEGMENT / NICARAGUA / NEJAPA-MIRAFLORES	CENTRAL AMERICAN VOLCANIC ARC	CONTINENTAL		-86.3	12	SAE			s_2006-12-10-03 B [23384]	NOT GIVEN [23384]				PLEISTOCENE-HOLOCENE [23384]					VOL					WR [23384]	38.45	11	169	17.5	71.1	0.3	876	0.273712	15.7634	60.3598	7.23073	8.34767	47.3206	0.700681		15.8097				10.18	13.5399	8.80292	0.177637
[14385]	CENTRAL AMERICAN VOLCANIC ARC / CENTRAL AMERICAN VOLCANIC ARC-NORTHWESTERN SEGMENT / NICARAGUA / NEJAPA / NEJAPA FORMATION	CENTRAL AMERICAN VOLCANIC ARC	CONTINENTAL	WESTERN/NORTHWESTERN GROUP	-86.18	12.07	SAE			s_2006-12-10-03 B [14385]	THOLEIITE [14385]	1000 [14385]	1000 [14385]							VOL					WR [14385]	38.45	11	169	17.5	71.1	0.3	876	0.273712	15.7634	60.3598	7.23073	8.34767	47.95	0.71		16.02				10.31	13.72	8.92	0.18
[14385]	CENTRAL AMERICAN VOLCANIC ARC / CENTRAL AMERICAN VOLCANIC ARC-NORTHWESTERN SEGMENT / NICARAGUA / NEJAPA / NEJAPA FORMATION	CENTRAL AMERICAN VOLCANIC ARC	CONTINENTAL	WESTERN/NORTHWESTERN GROUP	-86.18	12.07	SAE			s_2006-12-07-02 [14385]	THOLEIITE [14385]	1000 [14385]	1000 [14385]							VOL					WR [14385]	38.45	11	169	17.5	71.1	0.3	876	0.273712	15.7634	60.3598	7.23073	8.34767	47.79	0.72		16.25				9.85	13.86	8.41	0.19
[23384]	CENTRAL AMERICAN VOLCANIC ARC / CENTRAL AMERICAN VOLCANIC ARC-NORTHWESTERN SEGMENT / NICARAGUA / NEJAPA-MIRAFLORES	CENTRAL AMERICAN VOLCANIC ARC	CONTINENTAL		-86.3	12	SAE			s_2006-12-10-01 [23384]	NOT GIVEN [23384]				PLEISTOCENE-HOLOCENE [23384]					VOL					WR [23384]	38.45	11	169	17.5	71.1	0.3	876	0.273712	15.7634	60.3598	7.23073	8.34767	47.5612	0.716703		15.9168				10.18	13.3586	8.55067	0.179176
[14385]	CENTRAL AMERICAN VOLCANIC ARC / CENTRAL AMERICAN VOLCANIC ARC-NORTHWESTERN SEGMENT / NICARAGUA / NEJAPA / NEJAPA FORMATION	CENTRAL AMERICAN VOLCANIC ARC	CONTINENTAL	WESTERN/NORTHWESTERN GROUP	-86.18	12.07	SAE			s_2006-12-10-01 [14385]	THOLEIITE [14385]	1000 [14385]	1000 [14385]							VOL					WR [14385]	38.45	11	169	17.5	71.1	0.3	876	0.273712	15.7634	60.3598	7.23073	8.34767	47.78	0.72		15.99				10.22	13.42	8.59	0.18
[23384]	CENTRAL AMERICAN VOLCANIC ARC / CENTRAL AMERICAN VOLCANIC ARC-NORTHWESTERN SEGMENT / NICARAGUA / NEJAPA-MIRAFLORES	CENTRAL AMERICAN VOLCANIC ARC	CONTINENTAL		-86.3	12	SAE			s_2006-12-14-02 [23384]	NOT GIVEN [23384]				PLEISTOCENE-HOLOCENE [23384]					VOL					WR [23384]	38.45	11	169	17.5	71.1	0.3	876	0.273712	15.7634	60.3598	7.23073	8.34767	47.1612	0.682493		15.4006				10.26	13.5114	9.34718	0.178042
[14385]	CENTRAL AMERICAN VOLCANIC ARC / CENTRAL AMERICAN VOLCANIC ARC-NORTHWESTERN SEGMENT / NICARAGUA / NEJAPA / NEJAPA FORMATION	CENTRAL AMERICAN VOLCANIC ARC	CONTINENTAL	WESTERN/NORTHWESTERN GROUP	-86.18	12.07	SAE			s_2006-12-14-02 [14385]	THOLEIITE [14385]	1000 [14385]	1000 [14385]							VOL					WR [14385]	38.45	11	169	17.5	71.1	0.3	876	0.273712	15.7634	60.3598	7.23073	8.34767	47.68	0.69		15.57				10.37	13.66	9.45	0.18
[14385]	CENTRAL AMERICAN VOLCANIC ARC / CENTRAL AMERICAN VOLCANIC ARC-NORTHWESTERN SEGMENT / NICARAGUA / NEJAPA / NEJAPA FORMATION	CENTRAL AMERICAN VOLCANIC ARC	CONTINENTAL	WESTERN/NORTHWESTERN GROUP	-86.18	12.07	SAE			s_2006-12-07-01 [14385]	THOLEIITE [14385]	1000 [14385]	1000 [14385]							VOL					WR [14385]	38.45	11	169	17.5	71.1	0.3	876	0.273712	15.7634	60.3598	7.23073	8.34767	47.61	0.7		16.26				10.27	13.88	8.75	0.18
[23384]	CENTRAL AMERICAN VOLCANIC ARC / CENTRAL AMERICAN VOLCANIC ARC-NORTHWESTERN SEGMENT / NICARAGUA / NEJAPA-MIRAFLORES	CENTRAL AMERICAN VOLCANIC ARC	CONTINENTAL		-86.3	12	SAE			s_2006-12-07-01 [23384]	NOT GIVEN [23384]				PLEISTOCENE-HOLOCENE [23384]					VOL					WR [23384]	38.45	11	169	17.5	71.1	0.3	876	0.273712	15.7634	60.3598	7.23073	8.34767	47.0641	0.691973		16.0735				10.15	13.7208	8.64966	0.177936
[14385]	CENTRAL AMERICAN VOLCANIC ARC / CENTRAL AMERICAN VOLCANIC ARC-NORTHWESTERN SEGMENT / NICARAGUA / NEJAPA / NEJAPA FORMATION	CENTRAL AMERICAN VOLCANIC ARC	CONTINENTAL	WESTERN/NORTHWESTERN GROUP	-86.18	12.07	SAE			s_2006-12-07-03 B [14385]	THOLEIITE [14385]	1000 [14385]	1000 [14385]							VOL					WR [14385]	38.45	11	169	17.5	71.1	0.3	876	0.273712	15.7634	60.3598	7.23073	8.34767	47.75	0.7		15.94				10.23	13.75	9.04	0.18
[23384]	CENTRAL AMERICAN VOLCANIC ARC / CENTRAL AMERICAN VOLCANIC ARC-NORTHWESTERN SEGMENT / NICARAGUA / NEJAPA-MIRAFLORES	CENTRAL AMERICAN VOLCANIC ARC	CONTINENTAL		-86.3	12	SAE			s_2006-12-07-03 B [23384]	NOT GIVEN [23384]				PLEISTOCENE-HOLOCENE [23384]					VOL					WR [23384]	38.45	11	169	17.5	71.1	0.3	876	0.273712	15.7634	60.3598	7.23073	8.34767	47.25	0.692726		15.7744				10.12	13.6071	8.94607	0.17813
[23384]	CENTRAL AMERICAN VOLCANIC ARC / CENTRAL AMERICAN VOLCANIC ARC-NORTHWESTERN SEGMENT / NICARAGUA / NEJAPA-MIRAFLORES	CENTRAL AMERICAN VOLCANIC ARC	CONTINENTAL		-86.3	12	SAE			s_2006-12-05-09 [23384]	NOT GIVEN [23384]				PLEISTOCENE-HOLOCENE [23384]					VOL					WR [23384]	38.45	11	169	17.5	71.1	0.3	876	0.273712	15.7634	60.3598	7.23073	8.34767	47.0152	0.691836		16.357				10.08	13.6588	8.52935	0.177901
[14385]	CENTRAL AMERICAN VOLCANIC ARC / CENTRAL AMERICAN VOLCANIC ARC-NORTHWESTERN SEGMENT / NICARAGUA / NEJAPA / NEJAPA FORMATION	CENTRAL AMERICAN VOLCANIC ARC	CONTINENTAL	WESTERN/NORTHWESTERN GROUP	-86.18	12.07	SAE			s_2006-12-05-09 [14385]	THOLEIITE [14385]	1000 [14385]	1000 [14385]							VOL					WR [14385]	38.45	11	169	17.5	71.1	0.3	876	0.273712	15.7634	60.3598	7.23073	8.34767	47.57	0.7		16.55				10.19	13.82	8.63	0.18
[23384]	CENTRAL AMERICAN VOLCANIC ARC / CENTRAL AMERICAN VOLCANIC ARC-NORTHWESTERN SEGMENT / NICARAGUA / NEJAPA-MIRAFLORES	CENTRAL AMERICAN VOLCANIC ARC	CONTINENTAL		-86.3	12	SAE			s_2006-11-24-03 [23384]	NOT GIVEN [23384]				PLEISTOCENE-HOLOCENE [23384]					VOL					WR [23384]	38.45	11	169	17.5	71.1	0.3	876	0.273712	15.7634	60.3598	7.23073	8.34767	46.6436	0.672269		16.2333				10.2	13.8211	8.95699	0.177954
[14385]	CENTRAL AMERICAN VOLCANIC ARC / CENTRAL AMERICAN VOLCANIC ARC-NORTHWESTERN SEGMENT / NICARAGUA / NEJAPA / NEJAPA FORMATION	CENTRAL AMERICAN VOLCANIC ARC	CONTINENTAL	WESTERN/NORTHWESTERN GROUP	-86.18	12.07	SAE			s_2006-11-24-03 [14385]	THOLEIITE [14385]	1000 [14385]	1000 [14385]							VOL					WR [14385]	38.45	11	169	17.5	71.1	0.3	876	0.273712	15.7634	60.3598	7.23073	8.34767	47.18	0.68		16.42				10.32	13.98	9.06	0.18
[23384]	CENTRAL AMERICAN VOLCANIC ARC / CENTRAL AMERICAN VOLCANIC ARC-NORTHWESTERN SEGMENT / NICARAGUA / NEJAPA-MIRAFLORES	CENTRAL AMERICAN VOLCANIC ARC	CONTINENTAL		-86.3	12	SAE			s_2006-12-07-06 [23384]	NOT GIVEN [23384]				PLEISTOCENE-HOLOCENE [23384]					VOL					WR [23384]	38.45	11	169	17.5	71.1	0.3	876	0.273712	15.7634	60.3598	7.23073	8.34767	47.0874	0.673668		15.3656				10.14	13.8399	9.41153	0.178324
[14385]	CENTRAL AMERICAN VOLCANIC ARC / CENTRAL AMERICAN VOLCANIC ARC-NORTHWESTERN SEGMENT / NICARAGUA / NEJAPA / NEJAPA FORMATION	CENTRAL AMERICAN VOLCANIC ARC	CONTINENTAL	WESTERN/NORTHWESTERN GROUP	-86.18	12.07	SAE			s_2006-12-05-02 [14385]	THOLEIITE [14385]	1000 [14385]	1000 [14385]							VOL					WR [14385]	38.45	11	169	17.5	71.1	0.3	876	0.273712	15.7634	60.3598	7.23073	8.34767	46.62	0.68		15.35				9.83	14.62	9.6	0.19
[14385]	CENTRAL AMERICAN VOLCANIC ARC / CENTRAL AMERICAN VOLCANIC ARC-NORTHWESTERN SEGMENT / NICARAGUA / NEJAPA / NEJAPA FORMATION	CENTRAL AMERICAN VOLCANIC ARC	CONTINENTAL	WESTERN/NORTHWESTERN GROUP	-86.18	12.07	SAE			s_2006-12-07-06 [14385]	THOLEIITE [14385]	1000 [14385]	1000 [14385]							VOL					WR [14385]	38.45	11	169	17.5	71.1	0.3	876	0.273712	15.7634	60.3598	7.23073	8.34767	47.53	0.68		15.51				10.23	13.97	9.5	0.18
[14385]	CENTRAL AMERICAN VOLCANIC ARC / CENTRAL AMERICAN VOLCANIC ARC-NORTHWESTERN SEGMENT / NICARAGUA / NEJAPA / NEJAPA FORMATION	CENTRAL AMERICAN VOLCANIC ARC	CONTINENTAL	WESTERN/NORTHWESTERN GROUP	-86.18	12.07	SAE			s_2006-11-30-02 [14385]	THOLEIITE [14385]	1000 [14385]	1000 [14385]							VOL					WR [14385]	38.45	11	169	17.5	71.1	0.3	876	0.273712	15.7634	60.3598	7.23073	8.34767	47.44	0.7		15.16				9.8	14.22	9.38	0.18
[23384]	CENTRAL AMERICAN VOLCANIC ARC / CENTRAL AMERICAN VOLCANIC ARC-NORTHWESTERN SEGMENT / NICARAGUA / NEJAPA-MIRAFLORES	CENTRAL AMERICAN VOLCANIC ARC	CONTINENTAL		-86.3	12	SAE			s_831 [23384]	NOT GIVEN [23384]				PLEISTOCENE-HOLOCENE [23384]					VOL					WR [23384]	38.45	11	169	17.5	71.1	0.3	876	0.273712	15.7634	60.3598	7.23073	8.34767	47.4489	0.665078		17.292				9.95	12.8152	8.41771	0.188604
[14385]	CENTRAL AMERICAN VOLCANIC ARC / CENTRAL AMERICAN VOLCANIC ARC-NORTHWESTERN SEGMENT / NICARAGUA / NEJAPA / NEJAPA FORMATION	CENTRAL AMERICAN VOLCANIC ARC	CONTINENTAL	WESTERN/NORTHWESTERN GROUP	-86.18	12.07	SAE			s_2006-11-30-03 [14385]	THOLEIITE [14385]	1000 [14385]	1000 [14385]							VOL					WR [14385]	38.45	11	169	17.5	71.1	0.3	876	0.273712	15.7634	60.3598	7.23073	8.34767	47.28	0.67		15				9.69	14.39	9.66	0.18
[23384]	CENTRAL AMERICAN VOLCANIC ARC / CENTRAL AMERICAN VOLCANIC ARC-NORTHWESTERN SEGMENT / NICARAGUA / NEJAPA-MIRAFLORES	CENTRAL AMERICAN VOLCANIC ARC	CONTINENTAL		-86.3	12	SAE			s_2006-12-05-08 [23384]	NOT GIVEN [23384]				PLEISTOCENE-HOLOCENE [23384]					VOL					WR [23384]	38.45	11	169	17.5	71.1	0.3	876	0.273712	15.7634	60.3598	7.23073	8.34767	47.1324	0.674737		15.132				10.32	13.7428	9.59516	0.178607
[14385]	CENTRAL AMERICAN VOLCANIC ARC / CENTRAL AMERICAN VOLCANIC ARC-NORTHWESTERN SEGMENT / NICARAGUA / NEJAPA / NEJAPA FORMATION	CENTRAL AMERICAN VOLCANIC ARC	CONTINENTAL	WESTERN/NORTHWESTERN GROUP	-86.18	12.07	SAE			s_2006-12-05-08 [14385]	THOLEIITE [14385]	1000 [14385]	1000 [14385]							VOL					WR [14385]	38.45	11	169	17.5	71.1	0.3	876	0.273712	15.7634	60.3598	7.23073	8.34767	47.5	0.68		15.25				10.4	13.85	9.67	0.18
[18967]	CENTRAL AMERICAN VOLCANIC ARC / CENTRAL AMERICAN VOLCANIC ARC-NORTHWESTERN SEGMENT / NICARAGUA / CERRO NEGRO	CENTRAL AMERICAN VOLCANIC ARC	CONTINENTAL	1867 ERUPTION, PIT DUG 2 KM SSW OF THE VENT	-86.7	12.5	SAE			s_CN [18967]	NOT GIVEN [18967]									VOL					WR [18967]	38.45	11	169	17.5	71.1	0.3	876	0.273712	15.7634	60.3598	7.23073	8.34767	49.11	0.68		17.09				9.59	13.08	8.13	0.19
[23384]	CENTRAL AMERICAN VOLCANIC ARC / CENTRAL AMERICAN VOLCANIC ARC-NORTHWESTERN SEGMENT / NICARAGUA / NEJAPA-MIRAFLORES	CENTRAL AMERICAN VOLCANIC ARC	CONTINENTAL		-86.3	12	SAE			s_806 [23384]	NOT GIVEN [23384]				PLEISTOCENE-HOLOCENE [23384]					VOL					WR [23384]	38.45	11	169	17.5	71.1	0.3	876	0.273712	15.7634	60.3598	7.23073	8.34767	47.426	0.655933		17.8692				9.96	12.2739	8.32836	0.178891
[11616]	CENTRAL AMERICAN VOLCANIC ARC / CENTRAL AMERICAN VOLCANIC ARC-NORTHWESTERN SEGMENT / NICARAGUA / CERRO NEGRO	CENTRAL AMERICAN VOLCANIC ARC	CONTINENTAL	CERRO NEGRO, WESTERN NICARAGUA	-86.7035	12.4986	SAE	468	468	s_P2-3A [11616]	NOT GIVEN [11616]									VOL					WR [11616]	38.45	11	169	17.5	71.1	0.3	876	0.273712	15.7634	60.3598	7.23073	8.34767	47.5	0.61		15.74				10.3	12.44	10.03	0.19
[4519]	CENTRAL AMERICAN VOLCANIC ARC / CENTRAL AMERICAN VOLCANIC ARC-NORTHWESTERN SEGMENT / NICARAGUA / CERRO NEGRO	CENTRAL AMERICAN VOLCANIC ARC	CONTINENTAL		-86.7	12.5	SAE			s_CN-4 [4519]	BASALT [4519]							1957		VOL					WR [4519]	38.45	11	169	17.5	71.1	0.3	876	0.273712	15.7634	60.3598	7.23073	8.34767	48.6	0.65		14.4				11	11.3	9.97	0.2
[4224][20997][4048]	CENTRAL AMERICAN VOLCANIC ARC / CENTRAL AMERICAN VOLCANIC ARC-NORTHWESTERN SEGMENT / NICARAGUA / NEJAPA	CENTRAL AMERICAN VOLCANIC ARC	CONTINENTAL		-86.32	12.109	SAE			s_NE201 [4224] / s_NIC-NE201 [20997]	NOT GIVEN [4224]									VOL			F		WR [4224]	38.45	11	169	17.5	71.1	0.3	876	0.273712	15.7634	60.3598	7.23073	8.34767	47.9	0.93		15.3				11.32	11	9.95	0.19
[4516]	CENTRAL AMERICAN VOLCANIC ARC / CENTRAL AMERICAN VOLCANIC ARC-NORTHWESTERN SEGMENT / NICARAGUA / APOYO	CENTRAL AMERICAN VOLCANIC ARC	CONTINENTAL	UPPERMOST LAVA OF PRECALDERA PILE, NW WALL APOYO CALDERA	-86.03	11.92	SAE			s_C-AP2 [4516]	BASALT, THOLEIITIC [4516]				QUATERNARY [4516]					VOL					WR [4516]	38.45	11	169	17.5	71.1	0.3	876	0.273712	15.7634	60.3598	7.23073	8.34767	47.6	0.98		15.5		2.22	7.97	9.968	13.3	8.37	0.18
[22967]	CENTRAL AMERICAN VOLCANIC ARC / CENTRAL AMERICAN VOLCANIC ARC-NORTHWESTERN SEGMENT / EL SALVADOR / ILOPANGO CALDERA / TIERRA BLANCA JOVEN ERUPTION	CENTRAL AMERICAN VOLCANIC ARC	CONTINENTAL		-89.0894	13.7084	SAE			s_ILO-32 [22967]	NOT GIVEN [22967]				HOLOCENE [22967]					VOL					GL [22967]	38.45	9.7	142	17.4	66.9	0.3	891	0.338918	18.3656	60.3598	7.23073	8.34767	52.09	1.17		8.12				10.02	15.28	11.14	0.3
[11363]	CENTRAL AMERICAN VOLCANIC ARC / CENTRAL AMERICAN VOLCANIC ARC-NORTHWESTERN SEGMENT / NICARAGUA	CENTRAL AMERICAN VOLCANIC ARC	CONTINENTAL	CUKRA HILL, ABOUT 20 KM NNE OF BLUEFIELDS	-83.75	12	SAE			s_N-203 [11363]	BASALT [11363]									VOL					WR [11363]	38.45	11	169	17.5	71.1	0.3	876	0.273712	15.7634	60.3598	7.23073	8.34767	45.9	2.07		15.05		2.09	8.21	10.091	10.96	10.26	0.2
[12519]	CENTRAL AMERICAN VOLCANIC ARC / CENTRAL AMERICAN VOLCANIC ARC-NORTHWESTERN SEGMENT / NICARAGUA / ASOSOSCA MAAR	CENTRAL AMERICAN VOLCANIC ARC	CONTINENTAL	NE INNER WALL OF ASOSOSCA	-86.3106	12.1389	SAE			s_A-17-LIT [12519]	BASALT [12519]									VOL					WR [12519]	38.45	11	169	17.5	71.1	0.3	876	0.273712	15.7634	60.3598	7.23073	8.34767	46.47	1.104		15.83				11.13	11.41	9.47	0.186
[12519]	CENTRAL AMERICAN VOLCANIC ARC / CENTRAL AMERICAN VOLCANIC ARC-NORTHWESTERN SEGMENT / NICARAGUA / ASOSOSCA MAAR	CENTRAL AMERICAN VOLCANIC ARC	CONTINENTAL	N INNER WALL OF ASOSOSCA	-86.3086	12.1294	SAE			s_A-18B-D [12519]	BASALT [12519]									VOL					WR [12519]	38.45	11	169	17.5	71.1	0.3	876	0.273712	15.7634	60.3598	7.23073	8.34767	46.1	0.657		15.19				9.75	14.9	9.6	0.18
[12519]	CENTRAL AMERICAN VOLCANIC ARC / CENTRAL AMERICAN VOLCANIC ARC-NORTHWESTERN SEGMENT / NICARAGUA / ASOSOSCA MAAR	CENTRAL AMERICAN VOLCANIC ARC	CONTINENTAL	N OF ASOSOSCA	-86.3139	12.1417	SAE			s_A8-05-1 [12519]	BASALT [12519]									VOL					WR [12519]	38.45	11	169	17.5	71.1	0.3	876	0.273712	15.7634	60.3598	7.23073	8.34767	46.49	0.654		15.11				9.99	14.71	10.14	0.183
[12519]	CENTRAL AMERICAN VOLCANIC ARC / CENTRAL AMERICAN VOLCANIC ARC-NORTHWESTERN SEGMENT / NICARAGUA / ASOSOSCA MAAR	CENTRAL AMERICAN VOLCANIC ARC	CONTINENTAL	EL HORMIGON	-86.3233	12.1353	SAE			s_HORMIGON [12519]	BASALT [12519]									VOL					WR [12519]	38.45	11	169	17.5	71.1	0.3	876	0.273712	15.7634	60.3598	7.23073	8.34767	45.98	1.077		15.09				11.38	10.63	10.75	0.189
[13457]	CENTRAL AMERICAN VOLCANIC ARC / CENTRAL AMERICAN VOLCANIC ARC-NORTHWESTERN SEGMENT / NICARAGUA / ASOSOSCA MAAR / ASOSOSCA TEPHRA	CENTRAL AMERICAN VOLCANIC ARC	CONTINENTAL		-86.3214	12.1358	SAE			s_11-6B-2-2 [13457]	NOT GIVEN [13457]	1250 [13457]	1250 [13457]							VOL					GL [13457]	38.45	11	169	17.5	71.1	0.3	876	0.273712	15.7634	60.3598	7.23073	8.34767	48.108	0.854		11.524				10.66	17.057	8.983	0.284
[16047]	CENTRAL AMERICAN VOLCANIC ARC / CENTRAL AMERICAN VOLCANIC ARC-NORTHWESTERN SEGMENT / NICARAGUA / CERRO NEGRO	CENTRAL AMERICAN VOLCANIC ARC	CONTINENTAL	NW NICARAGUA VOLCANIC FRONT	-86.7035	12.4987	SAE			s_P2-3A [16047]	BASALT, CALC-ALKALINE [16047]									VOL			F		WR [16047]	38.45	11	169	17.5	71.1	0.3	876	0.273712	15.7634	60.3598	7.23073	8.34767	47.5	0.61		15.74				10.3	12.44	10.03	0.19
[14398]	CENTRAL AMERICAN VOLCANIC ARC / CENTRAL AMERICAN VOLCANIC ARC-SOUTHEASTERN SEGMENT / COSTA RICA / CERRO TORTUGUERO	CENTRAL AMERICAN VOLCANIC ARC	CONTINENTAL		-83.52	10.58	SAE			s_1 [14398]	BASALT [14398]									VOL					WR [14398]	38.45	10.1	87	15.8	75.4	0.3	690	0.159866	9.76368	60.3598	7.23073	8.34767	46.78	1.36		17.07		2.09	7.57	9.451	7.8	11.69	0.08
[4452][9912]	CASCADES / COAST RANGES / OREGON	CASCADES	CONTINENTAL		-121.289	44.5575	SAE			s_TED-733 [4452]	THOLEIITE [4452] / THOLEIITE, OLIVINE [9912]									VOL					WR [4452]	42.3	1.15	95	8.75	35	0.4	912	0.445542	16.8415	107.62	14.402	7.47257	48.69	0.85		17.33				9.01	12.08	9.43	0.18
[4452]	CASCADES / HIGH CASCADES / OREGON	CASCADES	CONTINENTAL		-121.31	44.516	SAE			s_RCGR-236 [4452]	THOLEIITE [4452]									VOL					WR [4452]	42.3	1.15	95	8.75	35	0.4	912	0.445542	16.8415	107.62	14.402	7.47257	50.04	0.87		17.84				8.67	11.15	8.53	0.17
[4450][20728]	CASCADES / HIGH CASCADES / CALIFORNIA / LASSEN VOLCANIC CENTER	CASCADES	CONTINENTAL	SOUTHERNMOST CASCADES	-121.985	40.4222	SAE			s_LC86-1046 [4450]	THOLEIITE, OLIVINE [4450]									VOL					WR [4450]	42.3	1.15	95	8.75	35	0.4	912	0.445542	16.8415	107.62	14.402	7.47257	48.2	0.8		17.4		1.81	7.46	9.089	11.4	10.1	0.17
[4450][20728]	CASCADES / HIGH CASCADES / CALIFORNIA / LASSEN VOLCANIC CENTER	CASCADES	CONTINENTAL		-122.066	40.32	SAE			s_LC88-1311 [4450]	THOLEIITE, OLIVINE [4450]									VOL					WR [4450]	42.3	1.15	95	8.75	35	0.4	912	0.445542	16.8415	107.62	14.402	7.47257	48	0.81		18		2.35	6.63	8.745	11.2	9.34	0.16
[truncated: 3,382 more rows]
[truncated: 132 more columns]
