# Supplementary material for: Progressive sub-arc mantle oxidation modulated by sediment melt
Source: Sci Adv. 2026 Apr 3;12(14):eaeb9023. doi: 10.1126/sciadv.aeb9023 (PMC13240789; doi:10.1126/sciadv.aeb9023)
Supplement: Supplementary file 2 — Data S1 to S6 [file sciadv.aeb9023_data_s1_to_s6.zip › aeb9023_data_s2.xlsx]

## Sheet: Sheet1
SampleID	Material	Seg Name	TE Reference	Method	Lat	Lon	SiO2	TiO2	FeOt	MgO	Al2O3	CaO	Na2O	K2O	P2O5	MnO	Mg#	K2O/Na2O	Ba	Be	Ce	Co	Cr	Cs	Cu	Dy	Er	Eu	Ga	Gd	Hf	Ho	La	Li	Lu	Mn	Mo	Nb	Nd	Ni	Pb	Pr	Rb	Sc	Sm	Sn	Sr	Ta	Tb
EWI9309-018-001	GL	MARR249	Kelley, Kingsley, and Schilling, in revision	ICP-MS	-51.053	-6.2	50.5418	1.27377	9.46316	8.56425	14.2365	12.5458	2.4616	0.189191	0.089617	0.149362	61.963	0.0768569	52.8		14.68	45.38	305.7	0.038	92.6	4.27	2.63	1.121	16.62	3.82	1.81	0.93	5.83	5.27	0.365		0.467	5.87	10.13	76	0.589	2.11	3.49	42.45	3.06	0.621	168.7	0.3775	0.688
EWI9309-009-003	GL	MARR244	Kelley, Kingsley, and Schilling, in revision	ICP-MS	-49.147	-9.91	49.4555	1.00295	10.529	9.02537	14.7284	11.8809	2.54562	0.160926	0.0804629	0.150868	60.6755	0.0632168	38.9		9.93	43.7	300	0.037	83	4.16	2.91	0.863	15	3.15	1.02	0.98	3.64	5.08	0.456		0.257	2.714	7.1	128.1	0.376	1.43	2.77	41.22	2.3	0.291	129.6	0.1658	0.585
EWI9309-027-001	GL	MARR240	Kelley, Kingsley, and Schilling, in revision	ICP-MS	-47.107	-13.4	48.8979	0.999147	9.70657	9.31262	16.1861	11.8059	2.52614	0.0500986	0.0801577	0.160315	63.3289	0.0198321	10		8	44.13	318.2	0.012	85.3	4.26	2.83	0.911	15.36	3.38	1.3	0.96	2.5	4.62	0.426		0.198	1.027	7.1	145.4	0.419	1.33	0.69	37.28	2.4	0.39	111.3	0.0724	0.627
EWI9309-030-001	GL	MARR238	Kelley, Kingsley, and Schilling, in revision	ICP-MS	-46.592	-13.38	49.8656	1.3165	9.80456	8.63291	15.2151	11.4776	2.82864	0.159636	0.10975	0.149659	61.3138	0.0564356	31.6		11.2	44.52	366.7	0.036	74.2	5.1	3.22	1.156	17.33	4.24	1.91	1.12	3.89	6.74	0.443			3.093	9.39	130.7	0.508	1.78	2.5	38.89	3.23	0.892	135.9	0.1896	0.802
EWI9309-019-003	GL	MARR249	Kelley, Kingsley, and Schilling, in revision	ICP-MS	-51.062	-6.16	50.5198	1.35076	9.65085	8.0708	14.5751	12.1892	2.61162	0.228473	0.10927	0.149004	60.0846	0.0874832	54.3		15.58	41.6	340.1	0.053	92.6	4.39	2.64	1.133	15.93	3.94	1.72	0.95	6.32		0.383		0.489	6.76	10.45	85.2	0.54	2.17	3.76	40.17	3.13	0.554	164.8	0.4373	0.656
AII0107-7-006-020	GL	MARR228	Kelley, Kingsley, and Schilling, in revision	ICP-MS	-41.248	-16.603	49.7707	1.36508	9.64932	8.1094	15.7915	11.711	2.82477	0.0998419	0.149763		60.2028	0.0353451	14.18		9.66	42.7	317.9		75.7	5.22	3.4	1.094	15.06	4.11	1.79	1.166	2.9	4.26	0.482		0.308	2.364	8.76	119.6	0.421	1.64	1.16	36.76	3.07	0.778	112	0.159	0.784
MELWEST-10-128-001	GL	SEIR49	MAHONEY, 2002;CHRISTIE, 2004	ICP-MS; MS-ID	-49.828	110.412	50.355	1.206	8.551	8.703	17.433	11.745	2.735	0.287	0.165	0.118	64.6892	0.104936	51.1		12.41	37.1	280.1		51.7	4.34	2.81	0.955			1.89	0.974	5.4		0.436			7.04	8.33	138.2	0.6	1.81	4.7	32.2	2.62		150.1	0.417	0.627
TRI0138-001-002	GL	MARR70	Kelley, Kingsley, and Schilling, in revision	ICP-MS	46.23	-27.39	50.5307	1.17376	7.77492	8.60938	15.9606	12.0091	2.80903	0.218429		0.158857	66.5908	0.0777596	85.35		17.77	39.67	351	0.082	65.18	4.18	2.6	1.118	18.44	3.84	1.59	0.904	7.82		0.361		0.616	11.13	11.02	139	0.648	2.4	6.6	38.06	3.06	0.616	188.9	0.6962	0.669
EWI9309-014-004	GL	MARR248	Kelley, Kingsley, and Schilling, in revision	ICP-MS	-50.267	-7.06	50.4004	1.59182	9.94292	8.56928	14.3828	11.1569	2.7594	0.278302	0.15903	0.139151	60.8047	0.100856	61.5		17.74	42.89	288.6	0.061	67.2	5.89	3.63	1.339	18.37	4.97	2.66	1.27	6.93	6.19	0.501		0.58	8	12.7	127.4	0.571	2.57	4.83	37.69	3.99	0.965	144.3	0.5038	0.919
EWI9309-010-005	GL	MARR245	Kelley, Kingsley, and Schilling, in revision	ICP-MS	-49.245	-8.14	50.604	1.53704	10.107	8.42333	14.7011	11.0761	2.8374	0.0897627	0.139631	0.149605	60.0024	0.0316355	12.7		11.31	41.55	260.3		58.1	6.07	3.83	1.262	16.6	4.89	2.43	1.34	3.38	7.16	0.531		0.282	1.674	10.57	115.3	0.433	1.93	0.74	37.95	3.58	0.848	118.9	0.1284	0.912
MELWEST-10-111-018	GL	SEIR43	MAHONEY, 2002;CHRISTIE, 2004	ICP-MS	-48.213	104.662	50.8128	1.63372	8.58123	7.35421	15.7611	11.1426	3.33736	0.346637	0.174303	0.128019	60.6705	0.103866	57.7		21.23	37.2	286		56.7	5.03	3.05	1.34			2.89	1.08	8.59		0.423			10.8	13.79	95	0.82	3.03	4.76	35	3.88		209.3	0.671	0.783
MET07/3-23275	WR	MARR15	HAASE, 1996	ICP-MS	71.965	-0.7283	50.4017	1.12261	8.88021	8.88021	15.344	11.8805	2.21502	0.311109	0.139949	0.161092	64.2857	0.140454	94.8		14.6	46.6	366	0.11	89.9	3.67	2.31	0.94		3.3	1.68	0.77	6.36		0.33			8.36	9.48	149	0.6	2.03	8.51	38.5	2.74		132		0.57
MOA8801-029-005	GL	SEIR65	Gale et al., this study	ICP-MS	-48.907	124.468	51.08	1.2	7.434	8.45	16.09	10.67	3.28	0.17	0.15	0.14	67.1701	0.0518293	20.401	0.82	11.833	36.1	343	0.02037	58.4	4.589	2.91485	1.14	15.24	3.81486	2.35	0.982	4.079	6.18	0.396			3.515	9.676	137.2	0.639	1.884	2.625		3.085		175.256	0.233	0.7
CON2806-043-005	GL	MARR161	Kelley, Kingsley, and Schilling, in revision	ICP-MS	2.385	-30.768	51.0279	1.33485	9.44037	7.86633	14.2862	12.2346	2.4196	0.352716	0.151164	0.161242	59.998	0.145775	83.5		18.62	36	290.8	0.08	67.7	3.8	2.35	1.1	14.42	3.66	1.69	0.81	7.76		0.327		0.66	12.31	11.52	88.6	0.581	2.52	6.01	32.56	3.03	0.487	175.3	0.7907	0.609
MELWEST-10-069-001	GL	SEIR30	MAHONEY, 2002;CHRISTIE, 2004	ICP-MS	-41.87	88.922	49.381	0.93	8.397	10.009	17.831	12.525	2.256	0.055	0.063	0.113	68.2091	0.0243794	4.41		4.73	46.5	285.5		78	2.9	1.85	0.728			1.28	0.666	1.4		0.277			0.738	4.77	159.3	0.193	0.87	0.286	27.6	1.79		100		0.444
CON2806-045-001	GL	MARR159	Kelley, Kingsley, and Schilling, in revision	ICP-MS	2.87	-31.345	50.93	1.51	9.07	7.77	14.67	11.25	2.73	0.25	0.16	0.16	60.661	0.0915751	71.6		21.96	43.02	310.8	0.085	60.8	5.4	3.37	1.32	17.45	4.26	2.44	1.17	9.22		0.473		0.82	12.77	14.05	139.5	0.606	3.03	5.79	38.23	3.86	0.835	181.1	0.7871	0.821
TRI0164-025-002	GL	GALA11	Kelley, Kingsley, and Schilling, in revision	ICP-MS	1.95	-91.18	48.581	1.62305	9.58483	8.39046	16.0046	11.909	2.59241	0.285654		0.12939	61.1756	0.110189	59.8		19.42	44.73	296.4	0.07	100.7	4.69	2.78	1.3	17.24	4.33	2.25	0.99	7.98	5.67	0.384		0.686	10.195	12.96	138.2	0.584	2.74	5.32	36.73	3.67	0.843	188.5	0.6528	0.739
EWI0004-073-001	GL	GALA7	INGLE, 2010	EMP; XRF; ICP-MS; TIMS-ID	2.298	-95.7	48.1221	0.912909	8.89736	10.0388	16.7434	12.4138	2.25698	0.0714526	0.0605362	0.174662	67.0067	0.0316585	14		6.58	49.8	443			3.43	2.27	0.8		2.67	1.45	0.827	2.39		0.365			2.5	6	191	0.3138	1.17	1.31	40.7	2.03		111	0.156	0.529
EWI0004-020-001	GL	GALA11	INGLE, 2010	EMP; XRF; ICP-MS; TIMS-ID	2.117	-92.012	48.3962	1.70364	9.56938	8.47878	15.9801	11.9552	2.68718	0.26865	0.194471	0.164398	61.4622	0.0999747	75.1		20.2	46.7	259			4.91	2.87	1.33		4.79	2.77	1.03	8.5		0.452			11.8	13.6	116	0.6555	2.96	6.37	40	3.9		191	0.707	0.798
EWI9309-028-003	GL	MARR240	Kelley, Kingsley, and Schilling, in revision	ICP-MS	-46.9	-13.45	49.457	1.43708	9.75811	8.74643	15.3302	11.4477	3.02437	0.13968	0.0997716	0.149657	61.7354	0.0461848	28.1		13.26	42.83	316.5	0.038	65.1	5.83	3.67	1.254	17.48	4.68	2.37	1.29	4.39	6.37	0.521		0.341	3.011	11.01	129.9	0.513	2.09	2.41	39.24	3.64	0.862	135.1	0.1953	0.89
EWI9309-045-003	GL	MARR227	Kelley, Kingsley, and Schilling, in revision	ICP-MS	-40.587	-16.77	49.6459	0.958218	9.12078	9.48716	15.9509	12.0117	2.36227	0.0297286	0.0594573	0.128824	65.1848	0.0125848			6.74	44.18	343.3		81.8	3.61	2.35	0.797	13.56	2.99	0.91	0.8	2.05	4.43	0.357		0.189	0.919	5.87	177.1	0.261	1.08		31.83	2.02	0.309	103.7	0.0593	0.482
MELWEST-10-112-001	GL	SEIR43	MAHONEY, 2002;CHRISTIE, 2004	ICP-MS; MS-ID	-48.317	104.966	51.776	1.362	8.91	7.948	15.677	12.324	2.791	0.152	0.116	0.108	61.622	0.0544608	19.6		10.92	39.6	351.4		64.1	4.65	2.96	0.991			2.27	0.98	4.01		0.426			3.62	8.94	89.3	0.498	1.84	1.52	37.5	2.91		114.8		0.665
MELWEST-10-083-017	GL	SEIR35	MAHONEY, 2002;CHRISTIE, 2004	ICP-MS; MS-ID	-45.051	95.764	50.1005	1.32745	8.08185	7.9776	16.124	11.5539	3.44223	0.373314	0.139993	0.115171	63.9871	0.108451	57		14.3	38	294.5		54.5	3.74	2.24	1.06			2.07	0.82	6.22		0.331			9.33	9.49	122.8	0.568	2.06	4.59	28.5	2.74		189.7	0.518	0.6
MELWEST-060-002	GL	PARR14	Jenner and O'Neill, 2012	LA-ICP-MS	-54.43	-119.35	48.5082	1.08727	10.5217	8.92092	17.143	10.4504	2.84382	0.0199558	0.0798232		60.414	0.00701725	1.65282	0.259076	3.35246	47.5903	385.457	0.00222961	66.9009	3.39746	1.85029	0.843872	17.7412	2.60173	1.10934	0.700088	0.984057	4.69303	0.265086	0.181297		0.715996	3.98727	171.845	0.191513	0.634465	0.184501	31	1.91728	0.543748	114.861	0.0555047	0.489143
CON2806-055-002	GL	MARR155	Kelley, Kingsley, and Schilling, in revision	ICP-MS	4.907	-32.688	49.7365	1.31354	9.99927	8.59614	14.9527	11.7765	2.72082	0.169825	0.0998968	0.179814	60.7446	0.0624168	35.4		13.06	44.06	273.6	0.048	74.8	4.56	2.89	1.12	15.97	3.78	1.85	1.01	4.71		0.405		0.447	5.841	9.93	116.9	0.392	2.02	3.09	35.13	3.09	0.601	138.2	0.3873	0.701
MELWEST-10-098-003	GL	SEIR40	MAHONEY, 2002;CHRISTIE, 2004	ICP-MS; MS-ID	-47.458	100.961	50.3401	1.41557	8.72102	7.87087	15.6054	12.0514	2.8923	0.250633	0.145367	0.132334	61.898	0.0866553	34.1		13.6	40.2	313.6		67.2	4.37	2.8	1.01			2.46	0.916	5.39		0.389			6.11	9.89	93.4	0.518	2.09	2.95	37.3	2.98		147.8	0.466	0.665
HLY0102-R001	GL	GAKK13	Gale et al., this study	ICP-MS	85.5633	15.9783	47.4033	1.19775	10.3673	9.36047	17.0315	10.8991	2.9842	0.102388	0.107971		61.9075	0.03431	11.8792	0.700186	9.85847	55.8688	415.962		118.669	3.79956	2.26948	0.974321	15.8215	3.2867	1.87256	0.821971	3.31712	4.5266	0.341094			2.16905	7.7652	261.309	0.552068	1.50015	1.00097	34.8118	2.41853		194.046	0.149745	0.581686
WASTUNE-7-080-001-3	GL	BMRN10	GRIBBLE, 1998; PEARCE, 2005	MS-ID; ICP-MS	19.12	144.67	48.839	0.855234	8.62971	8.82411	17.6869	11.3133	2.48156	0.346642	0.138657		64.7955	0.139687	28.3		8.62	44.7	232	0.14	89	4.28	2.85	0.994	13.7	3.33	1.39	0.83	3.49		0.38			1.25	7.03	196	0.49	1.24	12.3	34.9	2.38		188	0.097	0.58
WASTUNE-7-054-001-1	GL	BMRN14	GRIBBLE, 1998; PEARCE, 2005	MS-ID; ICP-MS	22.79	142.42	50.6	0.99	7.69	6.53	17.26	11.85	2.81	0.39	0.15		60.4505	0.13879	99.7		18.7	34.3	166	0.14	87	3.46	2.03	1.1	14	3.48	1.73	0.69	8.12		0.28			2.48	11.4	69	1.39	2.49	9.1	35.6	2.91		313	0.167	0.55
MELWEST-10-146-001	GL	SEIR57	MAHONEY, 2002;CHRISTIE, 2004	ICP-MS	-49.506	117.182	52.0363	1.2167	7.52088	7.89502	16.0769	11.1509	3.35521	0.134409	0.107327	0.10532	65.3925	0.0400598	20.7		11.26	34.9	295.5		53.5	4.23	2.6	1.06			2.08	0.916	3.97		0.362			3.44	9.31	105.1	0.605	1.88	1.97	31.6	2.97		134.6	0.206	0.657
END0061-014-001	GL	MARR185	Kelley, Kingsley, and Schilling, in revision	ICP-MS	-11.05	-13.04	50.8113	0.891251	8.3317	8.99263	15.2714	12.818	2.04287	0.0600844	0.290408	0.200281	66.0186	0.0294118	8.11		5.28	43.33	391.8		85.63	3.52	2.28	0.771	14.6	2.67	0.6	0.787	1.65	4.53	0.328			1.5465	5.18	131	0.164	0.99	0.86	37.57	1.91		82.8	0.10565	0.526
MELWEST-10-115-003	GL	SEIR45	MAHONEY, 2002;CHRISTIE, 2004	ICP-MS	-49.229	105.868	51.2832	1.45552	9.15721	7.63035	15.2032	11.5748	2.81296	0.181321	0.134752	0.0921468	59.9979	0.0644591	28.1		12.69	40.9	327		64.6	4.84	3.12	1.02			2.52	1.05	4.71		0.468			4.75	9.92	106.4	0.573	2.06	2.39	37	3.33		112.4	0.375	0.709
EWI0004-062-001	GL	GALA9	INGLE, 2010	EMP; XRF; ICP-MS	2.582	-94.66	49.3372	1.29401	10.4224	8.70614	15.2238	11.9016	2.42003	0.0835394	0.106689	0.180163	60.0574	0.03452	21.4		8.97	52.2	297			4.33	2.73	0.954		3.6	1.85	0.949	3.19		0.446			4.3	7.61	116		1.52	1.96	45.6	2.57		93	0.24	0.668
EWI9309-026-002	GL	MARR241	Kelley, Kingsley, and Schilling, in revision	ICP-MS	-47.353	-13.4	49.1256	1.0444	10.3727	9.01155	16.4631	10.693	2.77412	0.0446503	0.0595338	0.143873	60.9953	0.0160953	21.8		15.15	45.24	269.9	0.028	66.7	7.45	4.79	1.497	18.8	5.91	3.19	1.68	4.74	7.49	0.665			2.554	13.43	138.4	0.942	2.54	1.72	43.16	4.48	1.185	128.5	0.1683	1.168
END0063-017-005	GL	MARR204	Kelley, Kingsley, and Schilling, in revision	ICP-MS	-28.54	-12.54	50.7813	1.47965	9.05911	7.59959	15.2898	11.7265	2.87878	0.120788	0.503284	0.181182	60.1594	0.0419581	16.28		13.5	42.54	293.3	0.024	67.5	6.64	4.18	1.403	17.49	4.97	2.88	1.453	4.33		0.581		0.455	3.689	11.89	85.3	0.608	2.24	1	40.64	4.13	1.123	144.8	0.2597	1.02
EWI0004-015-001	GL	GALA11	INGLE, 2010	EMP; XRF; ICP-MS; TIMS-ID	2.047	-91.607	49.6171	1.46204	10.0494	8.88063	14.6473	12.1391	2.20877	0.175362	0.170352	0.187387	61.3997	0.0793935	52.5		14.9	46.7	390			5.15	3.12	1.19		4.65	2.42	1.09	6.09		0.499			8.1	11.1	144	0.4127	2.3	4.5	42.3	3.48		117	0.534	0.821
DIS0208-016-046G	GL	SWIR62	ROBINSON, 2001	ICP-MS	-27.637	66.027	51.1713	1.57327	8.28459	7.80663	16.3302	9.62884	3.98297	0.248936	0.219064	0.179234	62.9101	0.0625001			17.1					4.9	3.1	1.3		4.6		1.08	5.7		0.41				13			2.6			3.8				0.8
DAR0033-041-002-1	GL	BLAU6	PEATE, 2001	ICP-MS; MS-ID	-19.277	-176.173	50.1723	0.802866	8.85619	8.7239	15.7968	12.9131	2.09067	0.0801023	0.0801023		63.9394	0.0383142	15.2		4.69	43.6	426	0.01	89	3.21	2.05	0.68	14.4	2.5	1.16	0.7	1.6	6	0.33			1.33	4.84	104	0.274	0.83	1.38	40.3	1.72		88	0.09	0.47
GIMNAUT-PL11-001	GL	CIRR14	NAURET, 2006	ICP-MS	-19.47	65.85	50.1077	1.18927	9.35556	8.02754	15.956	11.9521	2.79477	0.0594633	0.0891949	0.17839	60.6994	0.0212766	9.4		8.3			0.013		4.64	2.98	1.07		3.83	2.05	1.04	2.51		0.42			1.62	8.15		0.57	1.49	0.86		2.87		120	0.11	0.74
GIMNAUT-PL06-004	GL	CIRR15	NAURET, 2006	ICP-MS	-19.17	65.54	49.5944	1.13053	9.5698	8.94504	16.0753	11.2557	2.67756	0.109086	0.109086	0.168587	62.7212	0.0407408	23		9.34			0.029		4.52	2.94	1.04		3.67	2	0.99	3.36		0.43			3.37	7.98		0.57	1.55	2.26		2.71		121	0.196	0.7
MELWEST-10-116-002	GL	SEIR46	MAHONEY, 2002	ICP-MS; MS-ID	-48.873	106.494	49.863	1.43144	8.13091	8.83971	16.0374	11.3101	3.07146	0.33611	0.159158	0.110719	66.1809	0.10943	60.2														7.16					9.79	12.5		0.654		5.54		3.79		141
MELWEST-10-116-015	GL	SEIR46	MAHONEY, 2002;CHRISTIE, 2004	ICP-MS	-48.873	106.494	50.4588	1.61221	8.64127	8.08575	15.6387	11.1906	3.12754	0.300497	0.171995	0.11664	62.7461	0.0960809	52.9		17.38	40.4	321.6		53.7	5.41	3.3	1.32			2.83	1.16	6.99		0.47			9.37	12.61	143.8	0.611	2.61	4.86	34.4	3.84		144.3	0.58	0.833
GIMNAUT-PL01-005	GL	CIRR15	NAURET, 2006	ICP-MS	-19.17	65.62	50.6684	1.00245	8.56549	8.35706	15.8903	12.3371	2.39199	0.138954	0.0893273	0.148879	63.7182	0.0580914	32		8.56			0.034		3.85	2.48	0.89		3.12	1.61	0.83	3.35		0.35			3.97	6.79		0.48	1.34	2.77		2.34		110	0.232	0.59
END0026-010-001	GL	MARR15	Kelley, Kingsley, and Schilling, in revision	ICP-MS	71.89	-1.39	50.33	1.37	9.08	7.6	15.39	11.22	2.63	0.32		0.2	60.1054	0.121673	83.9		14.58	36.3	262	0.089	75.3	4.42	2.78	1.1	16.85	4	1.712	0.973	6.02		0.4		0.431	7.84	10.29	89.1	0.645	2.17	7.36	33.5	3.11	0.575	121.6	0.5009	0.701
KLM0417-R099	GL	BLAU8	Gale et al., this study	ICP-MS	-20.431	-176.172	49.834	0.884314	9.03977	9.09943	15.7234	12.8746	2.05639	0.0214156	0.0602625	0.174213	64.4366	0.0104142	4.4998	0.2992	4.7944	45.3168	396.858	0.0074	107.971	3.8261	2.457	0.7647	12.3703	3.0111	1.3259	0.8504	1.3483	4.9504	0.3881		0.2304	0.6515	5.1795	116.576	0.3843	0.8936	0.5266	42.6799	1.9127	0.4802	83.423	0.0501	0.5487
END0063-016-006	GL	MARR203	Kelley, Kingsley, and Schilling, in revision	ICP-MS	-28.01	-13.2	49.996	1.23882	8.18831	8.46024	16.0644	12.4285	2.61865	0.0604303	0.503586	0.151076	65.0322	0.0230769			9.99	42.17	329.4		72.03	5.02	3.18	1.121	15.76	3.57	1.9	1.106	2.67	4.56	0.444		0.3115	1.554	8.81	97.2	0.353	1.66		35.94	3.05		117.9	0.12555	0.731
MELWEST-10-144-004	GL	SEIR53	MAHONEY, 2002;CHRISTIE, 2004	ICP-MS	-50.008	115.212	51.2254	1.35038	8.43379	8.2003	15.6759	11.4812	2.92211	0.126345	0.0849039	0.112194	63.6386	0.0432376	16		10.25	38.3	321.1		52.4	4.51	2.81	1.06			2.19	0.991	3.55		0.407			3.06	8.91	115.3	0.514	1.73	1.44	33.7	2.96		117.7		0.696
MELWEST-10-078-002	GL	SEIR34	MAHONEY, 2002;CHRISTIE, 2004	ICP-MS	-44.833	94.833	50.7215	1.3554	8.74737	8.0772	15.5063	11.9999	2.78604	0.146475	0.113368	0.127413	62.4356	0.0525746			9.41	40.5	321		55.6	4.25	2.64	1.08			2.1	0.944	3.08		0.375			2.42	8.38	94.7	0.401	1.63		34.3	2.85		131.1	0.152	0.672
MOA8801-030-006	GL	SEIR65	Gale et al., this study	ICP-MS	-48.943	124.282	50.96	1.21	7.677	7.92	16.16	10.78	3.34	0.15	0.14	0.15	64.9979	0.0449102	19.319	0.73	11.471	36.6	330	0.02462	63.8	4.709	2.85281	1.175	15.56	3.89391	2.335	0.993	3.936		0.403			3.169	9.62	95.7	0.496	1.853	1.638	34	3.149		158.9	0.208	0.73
MELWEST-10-138-036	GL	SEIR52	MAHONEY, 2002;CHRISTIE, 2004	ICP-MS; MS-ID	-50.188	112.857	50.6489	1.4561	8.88986	7.67163	15.1751	12.2678	2.84153	0.227919	0.146306	0.131377	60.8355	0.08021	25.4		11.7	40.8	324.2		72.2	4.45	2.79	1			2.34	0.966	4.27		0.426			4.32	9.26	97.9	0.48	1.9	1.93	36.5	3.01		127.1	0.339	0.638
GIMNAUT-DR06-002	GL	CIRR15	NAURET, 2006	ICP-MS	-19.33	65.71	50.2334	1.00189	8.12424	8.31272	16.2782	12.4691	2.51961	0.228153	0.128956	0.158715	64.8105	0.0905509	56		11.99			0.058		3.69	2.39	0.93		3.13	1.78	0.81	5.17		0.33			6.69	8.04		0.71	1.71	4.87		2.45		155	0.396	0.58
MELWEST-10-088-001	GL	SEIR37	MAHONEY, 2002	ICP-MS; MS-ID	-47.076	96.833	50.867	1.1644	8.79354	8.22986	15.2823	12.6271	2.44894	0.0690828	0.0710852	0.143172	62.7507	0.0282093	5.2														1.99					1.12	6.53		0.28		0.4		2.41		75.1
DIS0208-010-031A	GL	SWIR62	ROBINSON, 2001	ICP-MS	-27.6	65.683	51.5756	1.21872	7.74184	7.64194	17.0021	10.3091	3.73606	0.129863	0.119874	0.129863	63.987	0.0347593			10.8					3.4	2	1.01		3.3		0.75	3.6		0.3				8.3			1.69			2.4				0.54
MELWEST-10-106-004	GL	SEIR42	MAHONEY, 2002;CHRISTIE, 2004	ICP-MS	-47.878	103.353	50.8853	1.08556	8.1197	8.58851	15.7096	12.294	2.58095	0.134945	0.110955	0.0879642	65.5639	0.052285	16		8.67	39.8	370.1		63.1	3.7	2.29	0.921			1.68	0.815	3.17		0.333			3.25	7.31	105.1	0.354	1.44	1.25	36.6	2.38		123.3	0.184	0.564
MELWEST-10-142-001	GL	SEIR53	MAHONEY, 2002;CHRISTIE, 2004	ICP-MS; MS-ID	-49.86	114.481	51.0997	1.48956	8.60998	7.84381	15.8856	11.1563	3.06469	0.156219	0.150249	0.108458	62.1187	0.0509738	18.2		11.98	37.1	287		51.3	4.91	3.05	1.17			2.52	1.06	4.15		0.438			3.62	10.27	103.5	0.534	2.03	1.7	33.7	3.41		129.7	0.234	0.751
GIMNAUT-PL20-002	GL	CIRR15	NAURET, 2006	ICP-MS	-19.17	65.62	50.7972	1.04174	8.90935	8.04619	15.4177	12.6199	2.41088	0.119056	0.109135	0.14882	61.9136	0.0493828	7.33		7.32			0.012		4.53	2.89	1.03		3.59	1.88	0.99	2.23		0.42			1.28	7.27		0.47	1.32	0.63		2.62		117	0.087	0.69
MELWEST-10-079-017	GL	SEIR34	MAHONEY, 2002	ICP-MS; MS-ID	-45.106	95.409	49.709	1.519	9.149	7.841	14.884	11.986	2.75	0.11	0.095	0.146	60.6711	0.04	15.4														3.65					2.72	11.5		0.547		0.94		4		128
KLM0417-041-001	GL	BLAU8	Gale et al., this study	ICP-MS	-20.534	-176.206	48.8835	1.26995	8.27147	9.35632	16.4154	11.9381	2.45847	0.339863	0.204656	0.151272	67.0628	0.138242	105.11	0.7092	20.7491	43.9954	447.097	0.0992	75.3625	4.3103	2.5795	1.1628	15.7965	4.0327	2.3279	0.9076	9.3588	4.889	0.3897	0.1504	0.6699	14.8067	12.6434	189.224	0.9181	2.8064	9.2178	34.2241	3.147	0.8054	193.243	0.8309	0.6835
MELWEST-10-092-001	GL	SEIR39	MAHONEY, 2002;CHRISTIE, 2004	ICP-MS; MS-ID	-48.101	98.943	50.4805	1.32529	8.8205	8.3107	15.4194	12.0973	2.75018	0.144954	0.108469	0.122274	62.9075	0.0527071	21.2		9.1	41.9	343.7		58.9	4.46	2.75	1.08			2.07	0.952	3.08		0.395			3.13	8.47	89.1	0.493	1.58	1.53	34.9	2.9		122.2	0.192	0.679
AII0107-6-056-027	GL	SWIR2	Jenner and O'Neill, 2012	LA-ICP-MS	-54.37	5.26	48.0792	0.917594	9.90599	8.92525	17.3711	11.7241	2.51292	0.0401169	0.0802338		61.8581	0.0159643	4.62638	0.242398	4.60619	50.1089	196.242		112.566	4.03672	2.87392	0.775604	16.4438	2.86276	1.25026	0.924315	1.4362	3.65688	0.444539	0.1885		0.985686	4.78481	145.948	0.214971	0.824002	0.507258	42.2	1.89317	0.666376	69.7489	0.0666294	0.545973
WASTUNE-7-047-001-5	GL	BMRN12	GRIBBLE, 1998; PEARCE, 2005	MS-ID; ICP-MS	20.97	143.44	51.2961	0.993313	7.67003	7.64338	16.6414	12.0648	2.61651	0.241564	0.130847		64.2058	0.092323	58.3		10.7	36.7	259	0.06	74	3.73	2.31	0.98	15.2	3.3	1.73	0.81	4.1		0.35			2.19	8.28	119	0.838	1.71	3.81	37.1	2.56		187	0.159	0.6
MELWEST-10-102-001	GL	SEIR41	MAHONEY, 2002;CHRISTIE, 2004	ICP-MS; MS-ID	-47.876	102.139	51.0209	1.32343	9.15838	7.93461	14.7152	12.5367	2.63889	0.099656	0.105635	0.116597	60.9295	0.0377644	11.7		8.85	43	385		71.3	4.58	2.89	1.06			2.08	0.996	2.89		0.412			2.45	8.34	67.9	0.406	1.58	1	40.1	2.85		112.3	0.14	0.692
END0026-009-001	GL	MARR17	Kelley, Kingsley, and Schilling, in revision	ICP-MS	71.64	-3.06	51.0494	1.34523	8.98137	7.66582	15.4899	11.3355	2.67067	0.35609	0.197828	0.168153	60.5732	0.133334	146.8		22.46	37.5	220	0.143	68.2	4.36	2.69	1.2	17.8	4.2	1.978	0.945	10.45		0.384		0.686	16.15	13.2	88.8	0.864	2.94	11.1	35.5	3.52	0.697	165.9	1.0005	0.703
TRI0154-016-003	GL	MARR77	Kelley, Kingsley, and Schilling, in revision	ICP-MS	42.39	-29.4	50.5891	1.19205	9.3248	8.45037	15.4782	11.7231	2.53503	0.138754	0.0891987	0.0693768	61.9946	0.0547347	44.53		11.69	45.83	396.4	0.044	89.25	4.44	2.9	0.996	18.84	3.72	1.26	0.997	4.69		0.42		0.431	6.28	8.22	184.4	0.454	1.7	4	42.71	2.63	0.654	110.3	0.4123	0.683
MELWEST-10-125-001	GL	SEIR49	MAHONEY, 2002;CHRISTIE, 2004	ICP-MS	-49.451	109.106	51.4693	1.26099	8.38057	7.86808	15.4221	12.0223	2.89721	0.101708	0.0849215	0.138244	62.8243	0.0351055	10.4		9.01	37.8	334.5		63.3	4.04	2.48	1			1.97	0.891	3		0.356			2.43	7.96	85.3	0.37	1.57	0.926	35.3	2.64		117.5		0.62
GIMNAUT-DR06-001	GL	CIRR15	NAURET, 2006	ICP-MS	-19.33	65.71	50.6567	1.09281	8.89149	7.92784	15.7762	12.1699	2.583	0.168889	0.119216	0.158954	61.6111	0.0653848	34		10.3			0.04		4.39	2.85	1		3.54	1.95	0.96	4.07		0.39			4.49	7.98		0.53	1.59	3.11		2.61		120	0.283	0.68
MELWEST-10-108-003	GL	SEIR42	MAHONEY, 2002;CHRISTIE, 2004	ICP-MS; MS-ID	-47.972	103.571	50.5651	1.13614	8.35915	8.78024	15.6616	12.2969	2.50864	0.112223	0.0913677	0.119175	65.406	0.0447346	16.4		9.48	43.2	387.8		69	4.12	2.64	0.903			2	0.894	3.51		0.399			3.05	7.85	130.9	0.361	1.53	1.23	38.1	2.66		115.7		0.593
GIMNAUT-PL07-001	GL	CIRR15	NAURET, 2006	ICP-MS	-19.15	65.66	49.4085	0.881588	8.79607	8.53853	16.8888	12.0451	2.59524	0.158488	0.0693384	0.178299	63.6006	0.0610687	31		7.74			0.033		3.95	2.72	0.84		2.97	1.54	0.9	3.04		0.4			3.5	6.09		0.48	1.19	2.76		2.14		103	0.228	0.59
EWI0004-067-001	GL	GALA9	INGLE, 2010	EMP; XRF; ICP-MS; TIMS-ID	2.627	-95.032	49.8003	1.40537	10.1668	8.51877	14.9668	12.1058	2.22195	0.114037	0.137045	0.192063	60.1311	0.0513229	31		11.6	50.9	369			5.11	3.22	1.1		4.33	2.24	1.12	4.28		0.528			5.2	9.4	151	0.4176	1.9	2.7	45.8	3.15		93.6	0.33	0.795
MELWEST-10-110-004	GL	SEIR42	MAHONEY, 2002	ICP-MS	-48.104	103.931	51.3788	1.25718	9.14499	7.85512	14.9068	12.2686	2.59559	0.0802453	0.081236	0.109966	60.7245	0.030916	9.6														2.69					2.12	7.52		0.324		0.78		2.65		95.8
CON2806-057-001	GL	MARR155	Kelley, Kingsley, and Schilling, in revision	ICP-MS	4.372	-32.578	50.3334	1.42508	10.314	8.85494	14.3808	11.2621	2.61553	0.121147	0.121147	0.191816	60.7129	0.0463183	20.3		11.3	40.97	276.1		70.6	4.98	3.18	1.14	14.89	3.87	2.05	1.1	3.57	4.94	0.456		0.342	4.055	9.71	132.1	0.322	1.88	2.02	35.42	3.16	0.669	119.2	0.2767	0.728
TRI0138-003-001	GL	MARR67	Kelley, Kingsley, and Schilling, in revision	ICP-MS	47.78	-27.64	51.0619	1.25779	8.63424	8.36805	15.01	11.6481	3.02205	0.169105		0.179053	63.5636	0.055957	51.06		13.69	42.01	359	0.045	75.17	4.68	2.93	1.124	17.94	4.06	1.63	1.015	5.48		0.404		0.46	6.51	9.84	138.6	0.614	2.03	4	39.6	3.09	0.666	143	0.4033	0.733
TRI0139-033-002	GL	MARR13	Kelley, Kingsley, and Schilling, in revision	ICP-MS	73.01	5.18	51.0756	1.29352	8.89668	8.2937	15.5128	11.347	2.67903	0.227879	0.0594468	0.0693546	62.6587	0.0850603	72.7		13.86	44.4	344	0.104	84.6	4.53	2.79	1.07	19.82	3.81	1.5	0.98	5.65	4.47	0.4		0.393	6.697	9.87	154	0.512	2.01	6.2	41.1	2.99	0.521	121.1	0.429	0.686
CON2806-051-001	GL	MARR156	Kelley, Kingsley, and Schilling, in revision	ICP-MS	3.919	-31.548	48.9427	0.860198	9.56995	9.54993	16.3292	11.7764	2.39865	0.0606614	0.0606614	0.161764	64.2376	0.0252898	7.6		4.88	42.72	251.9		85.6	3.17	2.13	0.75	13.56	2.74	0.84	0.71	1.12		0.321		0.201	0.978	4.83	171.5	0.186	0.93		28.24	1.75	0.148	106.2	0.0696	0.471
GIMNAUT-PL11-002	GL	CIRR14	NAURET, 2006	ICP-MS	-19.47	65.85	50.6127	1.11324	9.47248	8.01135	15.3568	12.1264	2.56443	0.109336	0.0993964	0.168974	60.3544	0.0426356	17		8.01			0.026		4.4	2.82	0.95		3.52	1.78	0.99	2.81		0.4			2.71	7.17		0.53	1.34	1.63		2.55		102	0.163	0.68
KLM0417-010-001	GL	BLAU8	Gale et al., this study	ICP-MS	-20.383	-176.155	50.8169	0.949346	8.84417	8.00015	16.173	12.3797	2.17748	0.0887965	0.0720652	0.166304	61.9515	0.0407795	14.621	0.3124	5.1819	41.3375	307.597	0.0318	94.9739	3.6353	2.3024	0.7822	15.0254	3.021	1.3509	0.8011	1.4861	5.1167	0.357	0.1705	0.1249	0.5235	5.6984	108.232	0.4749	0.9744	1.3825	40.8684	2.0085	0.5105	119.11	0.042	0.5354
EWI0004-045-002	GL	GALA9	INGLE, 2010	EMP; XRF; ICP-MS; TIMS-ID	2.443	-93.352	50.0111	1.24668	10.0036	8.83203	14.8057	12.1718	2.25286	0.0892225	0.074185	0.179447	61.3779	0.0396041	25.6		8.95	49.8	382			4.51	2.84	0.963		3.56	1.93	1.04	3.43		0.457			4.2	7.46	158	0.3327	1.45	2.57	42.7	2.63		76.3	0.28	0.701
ARGCIRC-107-012	GL	CIRR3	MAHONEY, 1989	MS-ID; DCP	-24.35	69.833	49.36	1.13395	8.74938	8.72008	16.8262	11.6071	2.89456	0.099375	0.0973875		64.2087	0.0343316	17			44	273		125														7.01	75			1.3	32.9	2.35		155.2
EWI9309-040-001	GL	MARR232	Kelley, Kingsley, and Schilling, in revision	ICP-MS	-44.41	-15.91	51.0099	1.28053	9.65092	8.59935	14.5143	11.4359	2.79873	0.100103	0.110113	0.150155	61.5956	0.0357673	25		10.48	40.04	336.2	0.029	59.9	5.33	3.33	1.167	15.68	4.34	1.91	1.19	3.44	6.22	0.461		0.2835	2.469	9.26	128.5	0.472	1.72	2	35.26	3.27	0.655	122.1	0.15885	0.812
TRI0154-017-002	GL	MARR79	Kelley, Kingsley, and Schilling, in revision	ICP-MS	41.67	-29.26	51.1918	1.05922	9.40866	9.03237	14.7424	11.7385	2.23416	0.108981	0.0396295	0.0792591	63.3433	0.0487794	34.51		8.32	47.78	427.6	0.035	68.68	4.06	2.69	0.822	17.48	3.2	0.97	0.911	3.13	5.92	0.41		0.322	4.278	6.27	163.1	0.331	1.22	2.72	42.36	2.2	0.313	78.9	0.3144	0.602
TRI0089-030-010	GL	MARR82	Kelley, Kingsley, and Schilling, in revision	ICP-MS	39.63	-29.74	50.2253	1.12252	8.61939	8.5667	15.8193	12.0756	2.18671	0.27795	0.148902	0.337511	64.1448	0.127109	78.84		14.48	42.54	414.2	0.071	63.66	3.57	2.17	0.969	17.56	3.3	1.25	0.76	6.36		0.318		0.574	9.44	9.08	159	0.757	1.96	6	34.55	2.66	0.507	162.8	0.5816	0.562
END0026-015-001	GL	MARR13	Kelley, Kingsley, and Schilling, in revision	ICP-MS	73.22	6.44	50.09	1.21	8.29	7.93	15.33	11.42	2.19	0.31	0.13	0.19	63.2601	0.141553	93.5		15.16	43.9	406	0.108	90.4	4.17	2.6	1.08	17.39	3.82	1.532	0.926	6.62		0.368		0.472	8.99	10.11	159.4	0.919	2.16	7.8	38.4	2.99	0.53	141.8	0.5618	0.669
MELWEST-10-084-007	GL	SEIR35	MAHONEY, 2002;CHRISTIE, 2004	ICP-MS; MS-ID	-45.111	95.932	50.9039	1.32441	8.6191	8.12332	15.5591	11.7269	2.99259	0.127175	0.11724	0.114259	62.9144	0.0424966	13.6		10.54	43.1	355		62.4	4.88	3.01	1.19			2.4	1.04	3.41		0.429			2.74	9.69	99	0.467	1.86	0.963	36.6	3.26		151.6	0.173	0.75
DIS0208-010-033A	GL	SWIR62	ROBINSON, 2001	ICP-MS	-27.6	65.683	51.0359	1.35095	7.52529	7.55532	17.2421	10.3673	3.93277	0.200141	0.140099	0.150106	64.3771	0.0508906			16.1					4.8	2.94	1.33		4.4		1.04	5.7		0.4				11.4			2.45			3.4				0.75
MOA8801-005-001	GL	SEIR67	Gale et al., this study	ICP-MS	-48.68	126.52	50.19	1.34	8.316	8.06	15.96	11.04	2.96	0.12	0.14	0.16	63.5647	0.0405405	14.174	0.68	10.55	37.3	308	0.01661	60.6	5.198	3.23642	1.233	16.33	4.21383	2.495	1.093	3.488		0.441			2.655	9.617	110.8	0.505	1.842	1.541	30	3.403		127.754	0.173	0.766
MELWEST-10-103-004	GL	SEIR41	MAHONEY, 2002;CHRISTIE, 2004	ICP-MS; MS-ID	-48.019	102.54	51.531	1.167	8.439	8.605	15.979	12.544	2.557	0.088	0.075	0.131	64.7317	0.0344153	10.3		7.25	40.2	341.1		61.4	3.68	2.3	0.86			1.68	0.81	2.38		0.339			2.05	6.81	99.8	0.336	1.28	0.917	33.4	2.36		105.8	0.12	0.573
MELWEST-10-134-001	GL	SEIR51	MAHONEY, 2002;CHRISTIE, 2004	ICP-MS; MS-ID	-50.296	112.49	50.6409	1.46121	9.26493	8.26567	15.2178	11.7413	2.66865	0.0991325	0.120942	0.169517	61.625	0.0371471	16.5		9.83	42.4	286		54.7	5	3.16	1.14			2.34	1.11	3.28		0.467			2.56	9.16	112.7	0.364	1.74	1.57	33.2	3.13		97.6	0.156	0.777
MELWEST-10-071-001	GL	SEIR32	MAHONEY, 2002	ICP-MS	-42.886	90.795	50.5933	1.37015	9.07512	8.00162	15.5191	11.8591	2.80379	0.123026	0.136916	0.131955	61.3463	0.0438785															3.26					2.3	9.45		0.448				3.3		139
DIS0208-013-040M	GL	SWIR62	ROBINSON, 2001	ICP-MS	-27.55	65.878	50.4636	1.48246	8.93481	7.52247	16.8579	9.90642	3.89646	0.170282	0.160266	0.150249	60.246	0.0437017			17.8					6.5	4.3	1.54		5.4		1.4	6		0.49				13.4			2.7			4.3				0.97
HAK9303-001-A1	GL	CIRR1	NISHIO, 2007	MC-ICP-MS; ICP-MS	-25.381	69.9807	51.1942	1.39502	8.27979	7.9486	15.9373	11.2806	2.97069	0.18065		0.140506	63.3431	0.0608108	17.7		10.7					4.7	2.86	1.16		3.79		0.97	3.69	5.59	0.41				8.85			1.79	1.63		2.85		140		0.73
MELWEST-10-124-001	GL	SEIR48	MAHONEY, 2002;CHRISTIE, 2004	ICP-MS	-49.025	108.514	50.8067	1.16036	8.6671	8.35873	15.6273	12.2272	2.61723	0.0464539	0.0820355	0.136396	63.4497	0.0177493	3.58		6.36	38	351.5		65.5	3.83	2.36	0.896			1.66	0.854	1.98		0.346			1.1	6.38	97	0.288	1.19	0.323	34.2	2.33		92.1	0.078	0.57
VEM0033-2-011-006	GL	SEIR58	KLEIN, 1988; KLEIN, 1991; WALLACE, 1992	MS-ID; DCP; EMP	-49.858	118	48.8077	1.07444	8.38038	9.59946	17.0963	11.2114	3.16857	0.0803982	0.110547	0.150747	67.3399	0.0253737	10.9		8.64		337		72	3.85	2.48	1.04		3.38			2.6		0.346				7.49	166			0.75	30.1	2.54		148
TRI0154-018-002	GL	MARR80	Kelley, Kingsley, and Schilling, in revision	ICP-MS	41.18	-29.31	50.2408	0.908502	8.87529	9.27917	15.8242	12.207	2.15629	0.0794388	0.0297896	0.0794388	65.3008	0.0368405	26.84		7.82	47.79	490	0.025	83.61	3.32	2.17	0.756	17.24	2.76	0.65	0.741	2.98	5.19	0.326		0.318	3.98	5.53	175.3	0.258	1.11	2.18	40.91	1.88	0.248	93.8	0.2491	0.498
AII0093-5-006-013	GL	SWIR62	MAHONEY, 1989; WHITE, 1993	MS-ID; ICPAES	-27.6	65.83	50.2891	1.2844	7.88749	8.85529	17.0366	9.90498	3.78894	0.178488	0.158656		66.8969	0.0471076	24				302		68														10.87	190	0.792		2.03	28	3.26		180.9
KLM0417-R107	GL	BLAU8	Gale et al., this study	ICP-MS	-20.285	-176.118	50.3051	1.01775	9.70713	8.43296	15.1572	12.7433	2.10591	0.0372604	0.0629019	0.174683	60.9943	0.0176933	6.6946	0.3103	5.5204	46.6337	376.902	0.0087	110.502	4.2531	2.7175	0.8367	13.6714	3.397	1.4988	0.9463	1.612	5.395	0.4261	0.1791	0.0778	0.7812	5.8421	103.394	0.3798	1.0191	0.5487	42.9531	2.1499	0.5117	79.4888	0.0612	0.621
KLM0417-R076	GL	BLAU8	Gale et al., this study	ICP-MS	-20.358	-176.151	51.3258	0.997535	9.15795	7.73906	15.6041	12.3925	2.07057	0.0983826	0.0928385	0.174891	60.335	0.0475147	17.1261	0.2895	5.4875	39.6975	286.403	0.0412	86.113	3.8136	2.4486	0.7786	13.2608	3.1199	1.4052	0.8446	1.6117	5.1641	0.3876		0.1541	0.5881	5.7029	78.9321	0.4762	0.9973	1.641	42.6909	2.0525	0.5128	103.466	0.0509	0.5644
HLY0102-011-026	GL	GAKK18	Gale et al., this study	ICP-MS	83.005	-6.3425	50.2477	1.60273	9.17552	7.75228	16.1128	10.8501	2.87604	0.339548	0.173482	0.161556	60.33	0.118061	73.6308	0.659211	13.2342	42.6054	261.837	0.103529	73.3451	5.2326	3.16092	1.30995	17.1006	4.62555	2.58576	1.08571	4.40889	6.01144	0.447284			5.1453	10.9354	114.764	0.573937	2.12458	7.1483	36.9377	3.54543		173.918	0.377875	0.800494
CON2806-044-001	GL	MARR159	Kelley, Kingsley, and Schilling, in revision	ICP-MS	2.867	-31.268	49.527	1.13444	10.6348	8.89714	15.3699	11.5024	2.23646	0.0994365	0.0795492	0.169042	60.094	0.0444616	21.8		8.16	48.9	289.7	0.027	69	4.03	2.6	0.92	14.09	3.4	1.34	0.88	2.5		0.385		0.286	3.371	7.14	141.1	0.269	1.38	1.3	32.43	2.4	0.404	97.1	0.2233	0.601
ARGCIRC-110-016	GL	SWIR66	Gale et al., this study	ICP-MS	-26.62	67.53	50.5628	1.65873	8.63831	7.57397	16.3983	10.0772	3.95141	0.229084	0.20518		61.2135	0.0579753	20.741	1.24	17.917	37.2	283	0.02026	62.4	5.788	3.48768	1.475	16.97	4.97178	3.425	1.193	6.081	6.62	0.485			4.408	14.06	138.2	0.846	2.734	1.69	33.5	4.14		214.1	0.3	0.892
ALV1846-012	GL	BMRN8	HAWKINS, 1990; VOLPE, 1990;STOLPER, 1994; YI, 2000	XRF; AAS; INAA; MS-ID; FIS; MC-ICP-MS; EMP	18.33	144.67	50.7847	1.1476	7.69442	7.29343	17.3292	11.3291	2.8874	0.402285	0.181028	0.150857	63.0477	0.139324	33			32	247										6.09					3	10.15	108	0.85		6.06		2.97	0.9	221.1	0.29
MOA8801-026-001	GL	SEIR65	Gale et al., this study	ICP-MS	-48.943	124.282	50.9585	1.35324	8.60417	8.03864	16.36	10.9269	3.02964	0.0908891	0.141383	0.161581	62.7101	0.03	6.182	0.65	10.167	38.4	308	0.00722	54.8	5.638	3.44942	1.269	16.88	4.5477	2.639	1.186	3.093		0.481			1.752	9.849	106.5	0.623	1.805	0.495	32.6	3.577		109.094	0.12	0.835
EWI9309-041-001	GL	MARR232	Kelley, Kingsley, and Schilling, in revision	ICP-MS	-44.02	-16.08	50.111	1.35364	9.91308	8.61347	15.1138	11.4716	2.70508	0.0995477	0.129412	0.139367	60.9987	0.0368003	21.3		11.16	45.69	354.5	0.027	68.6	5.88	3.82	1.224	16.96	4.72	2.07	1.31	3.49	6.98	0.531		0.316	2.426	9.89	138.4	0.504	1.82	1.77	41.93	3.46	0.88	120	0.1586	0.914
MOA8801-006-002	GL	SEIR67	Gale et al., this study	ICP-MS	-48.765	126.883	51.3284	1.43434	8.52004	8.14319	15.4981	11.4166	2.98045	0.0707225	0.141445	0.161651	63.2405	0.0237288	7.512	0.66	10.302	37.6	344	0.00782	65.9	5.259	3.31604	1.226	16.48	4.27707	2.565	1.119	3.147		0.454			1.622	9.799	105.3	0.358	1.821	0.598	34.7	3.346		130.425	0.119	0.792
MELVULC-5-027-019	GL	AARR3	Jenner and O'Neill, 2012	LA-ICP-MS	-56.89	-6.04	49.7187	1.24268	8.83413	8.52011	16.2737	11.5536	3.03093	0.12881	0.138719		63.4505	0.0424985	22.8804	0.428514	9.57586	44.5415	323.134	0.0191565	84.5997	4.07349	2.54247	1.06237	17.3857	3.49656	1.85654	0.85143	3.44051	4.45833	0.335079	0.169864	0.476649	3.52624	8.24824	99.9928	0.472523	1.51208	1.78903	36.8	2.69783	1.00819	150.975	0.209126	0.616165
KLM0417-R073	GL	BLAU9	Gale et al., this study	ICP-MS	-21.458	-176.375	51.7072	0.623097	8.44371	7.7947	16.1374	12.73	1.62604	0.200004	0.0811507	0.159076	62.4293	0.123001	46.9635	0.2614	4.4381	37.2343	287.862	0.095	101.359	2.4539	1.5769	0.5626	12.1805	2.0239	0.8088	0.5408	1.6159	4.0591	0.2521	0.1492		0.3977	4.0543	74.0879	0.6151	0.739	3.5888		1.4015	0.3106	118.572	0.0344	0.3657
NAUNAZC-019-001	GL	GALA3	Kelley, Kingsley, and Schilling, in revision	ICP-MS	2.24	-101.37	49.8624	0.914076	8.50794	9.0805	16.1721	12.998	1.98887	0.0100448	0.0401792	0.210941	65.7667	0.00505051	3.7		3.47	44.7	364	0.006	86.2	3.37	2.19	0.75	15.16	2.78	0.58	0.75	0.83		0.319		0.128	0.355	4.22	179.8	0.204	0.71		35.06	1.82	0.148	68.9		0.495
MOA8801-017-026	GL	SEIR68	Gale et al., this study	ICP-MS	-50.222	127.417	50.5577	1.29997	8.50522	8.67654	15.7306	11.8207	2.85187	0.0302318	0.120927	0.161236	64.7423	0.0106007	2.166	0.48	7.602	40.8	381	0.00184	75	4.999	3.05547	1.15	16.2	4.03806	2.286	1.046	2.044		0.427			0.781	8.449	93.5	0.226	1.469	0.197	35.9	3.02		101.913		0.751
EWI0004-004-001	GL	GALA11	INGLE, 2010	EMP; ICP-MS; TIMS-ID	1.892	-91.057	48.8771	1.47172	9.80484	8.77264	15.313	12.4168	2.50306	0.122223	0.136248	0.199363	61.6932	0.0488294	23.8		9.55					4.59	2.73	1.1		4.08	2.07	0.97	3.45		0.432				8.52		0.2904	1.63	2.08		2.96		116	0.26	0.729
EWI9309-012-003	GL	MARR247	Kelley, Kingsley, and Schilling, in revision	ICP-MS	-49.757	-8.03	49.8729	1.11723	9.65251	8.96688	15.6809	11.6944	2.47031	0.0499634	0.0799414	0.139897	62.5769	0.0202256	6.4		7	43.93	333.4		74.3	4.31	2.8	0.912	16.07	3.38	1.21	0.96	1.89	5.37	0.399		0.204	0.955	6.55	136	0.207	1.2	0.54	38.27	2.37	0.357	107.8	0.0647	0.637
DIS0208-012-037F	GL	SWIR62	ROBINSON, 2001	ICP-MS	-27.613	65.94	50.4036	1.52438	8.4336	8.01786	16.7979	10.0273	3.87035	0.158377	0.148479	0.178175	63.1169	0.0409206			17.1					5.26	3.72	1.4		4.8		1.23	5.7		0.47				11.9			2.6			3.5				0.8
AGU0022-001-001	WR	SWIR13	MAHONEY, 1992; JANNEY, 2005	XRF; ICP-MS	-52.293	16.91	49.4609	1.58397	9.99363	9.62682	14.7522	11.0554	2.72684	0.120101	0.140118	0.160135	63.4226	0.044044	14.5		11.3	51	394	0.02	65	5.01	2.94	1.26		4.37	2.54	1.04	3.69		0.41			3.28	10.1	188	0.4	1.9	1.58	39	3.42		129		0.75
VEM0033-7-042-001	GL	AFAR20	Kelley, Kingsley, and Schilling, in revision	ICP-MS	11.938	43.69	49.051	1.01877	9.95802	9.58846	15.5213	12.2153	2.01757	0.0599279	0.109868	0.169796	63.4128	0.029703	14.9		7.97	48.07	371.9		117.7	3.6	2.28	0.82	14.34	2.91	0.95	0.78	3.27		0.346		0.252	3.283	6.4	169.7	0.127	1.28	1.52	38.45	2.06	0.085	89.9	0.2109	0.536
MELWEST-10-130-001	GL	SEIR50	MAHONEY, 2002;CHRISTIE, 2004	ICP-MS	-49.781	111.135	50.6317	1.32632	8.59687	8.07465	16.2818	11.4097	3.05124	0.0791245	0.0998946	0.128577	62.8344	0.0259319	9.51		9.25	42.1	310.6		63.8	4.61	2.87	1.1			2.19	0.998	2.9		0.416			1.8	8.77	132.8	0.478	1.66	0.85	34.4	2.95		132.8	0.118	0.707
TRI0139-032-001	GL	MARR13	Kelley, Kingsley, and Schilling, in revision	ICP-MS	72.61	3.38	50.8552	1.21478	8.91379	8.13756	15.5973	11.6968	2.37407	0.248255	0.178744	0.208534	62.1678	0.104569	74.5		12.25	38.8	314	0.082	73.3	3.99	2.51	0.99	16.49	3.57	1.416	0.867	5.06		0.363		0.408	6.79	8.76	144.5	0.585	1.81	6.09	34.1	2.75	0.508	115.9	0.458	0.62
KLM0417-R028	GL	BLAU8	Gale et al., this study	ICP-MS	-20.349	-176.149	49.86	0.884695	9.30589	9.02563	15.2782	13.0751	2.09815	0.0184978	0.0495941	0.176479	63.5806	0.00881624	3.5756	0.2106	4.3071	45.7237	390.544	0.003	108.999	3.8524	2.4308	0.7445	14.7423	2.9758	1.3133	0.8587	1.2224	5.1094	0.3859	0.1708	0.0678	0.6021	4.7751	104.281	0.2646	0.8362	0.4005	42.5457	1.884	0.436	73.0833	0.0501	0.556
EWI0004-077-002	GL	GALA7	INGLE, 2010	XRF; ICP-MS; TIMS-ID	2.281	-96.191	50.1494	1.2194	9.39209	8.84574	14.7598	12.7647	2.25477	0.0547694	0.0955976	0.181237	62.8983	0.0242905	10.8		7.26	45.2	387			4.46	2.79	0.97		3.69	1.85	0.968	2.25		0.455			1.9	7.21	111	0.301	1.33	0.91	46.1	2.63		83.4	0.127	0.704
MOA8801-016-012	GL	SEIR68	Gale et al., this study	ICP-MS	-50.163	127.577	48.85	1.57	8.73	8.24	16.48	11.03	3.03	0.2	0.23	0.16	62.9488	0.0660066	11.47	1.15	16.96	39.2	287	0.01013	63.3	5.284	3.21057	1.375	17.38	4.64256	3.254	1.126	6.033		0.449			4.212	13.096	120.8	0.612	2.634	0.901	37.1	3.769		227.027	0.296	0.829
KLM0417-R098	GL	BLAU8	Gale et al., this study	ICP-MS	-20.416	-176.167	50.9248	0.677571	8.23551	9.05537	15.7561	12.9524	1.79441	0.0772871	0.0626952	0.148637	66.4339	0.043071	14.5186	0.2787	4.167	41.7333	399.883	0.0304	91.3067	2.9794	1.8824	0.628	11.6674	2.3862	1.0692	0.6576	1.2115	4.3415	0.2969		0.0843	0.4282	4.4026	121.537	0.4708	0.7615	1.2683	40.9047	1.5859	0.3835	95.246	0.0375	0.4348
MET31/2-001-001	GL	AFAR36	HAASE, 2000	ICP-MS	26.207	35.362	50.5646	1.17616	8.37382	7.87119	15.4911	12.234	3.11631	0.241263		0.130684	62.8523	0.0774194	55		10.1	45.6			115	3.83	2.31	0.96	14.4	3.18	1.76	0.79	4.32		0.31			5.56	7.76	96.1		1.51	5.79	36.4	2.59		145	0.36	0.57
VEM0033-1-001-002	GL	SEIR69	Gale et al., this study	ICP-MS	-50.408	131.005	48.8012	2.07853	9.93713	9.01137	15.3828	10.2855	3.08272	0.300284	0.290275	0.180171	62.0105	0.0974088	24.564	1.35	22.982	43.4	310	0.02652	53	6.46	4.04087	1.653	18.87	5.36424	4.15	1.342	8.127	6.53	0.556			6.552	17.052	157		3.477	2.62	35.8	4.91		233	0.44	1.013
POLARK5-037-001	WR	MARR24	DEVEY, 1994	ICP-MS	67.08	-18.75	49.0656	0.644672	9.13823	10.1737	16.006	12.7524	1.72248	0.030219	0.040292	0.181314	66.7106	0.0175439	6.9		2.91				105	3.05	2.2	0.57		2.05	1.04	0.7	1		0.35			1.69	3.22	164		0.56	0.58		1.33		55		0.44
ARGCIRC-104-021	GL	CIRR14	Gale et al., this study	ICP-MS	-19.825	66.05	50.5644	1.20991	9.37722	8.22528	15.269	12.2714	2.45748	0.0578503	0.106724		61.2235	0.0235405	9.273	0.5	7.265	41.2	348		84.2	4.562	3.00791	0.99	16.04	3.57957	1.916	1.018	2.245	5.89	0.435			1.42	7.201	101.5	0.501	1.275	0.66	40.1	2.554		100.5	0.099	0.685
WASTUNE-7-046-001-8	GL	BMRN12	GRIBBLE, 1998; PEARCE, 2005	MS-ID; ICP-MS	20.82	143.55	52.2152	1.20523	7.6563	7.52644	16.6275	11.1888	2.56306	0.210432	0.150308		63.892	0.0821019	45.8		11.7	39.3	289	0.06	71	4.72	3.03	1.17	16.3	4.22	2.12	0.98	4.43		0.42			2.65	9.55	150	0.71	1.82	3.17	37.6	3.06		183	0.185	0.73
CON2806-016-010	GL	MARR169	Kelley, Kingsley, and Schilling, in revision	ICP-MS	-0.27	-16.235	50.2436	1.5244	9.70629	8.32799	14.8879	11.0318	3.04936	0.279412	0.159664	0.169643	60.698	0.0916297	50.15		17.39	40.59	316.7	0.061	59.7	5.41	3.35	1.305	16.32	4.35	2.71	1.21	6.63	4.68	0.469		0.611	8.55	12.96	155.7	0.649	2.64	4.587	52.96	3.75	1.066	162.5	0.5276	0.827
MELWEST-10-133-001	GL	SEIR51	MAHONEY, 2002;CHRISTIE, 2004	ICP-MS; MS-ID	-50.316	112.316	50.5907	1.42996	8.86573	8.07627	15.4664	11.9739	2.91652	0.0913583	0.119163	0.132072	62.1171	0.0313244	10		9.89	40.4	347.8		66.3	4.62	3.02	1.05			2.48	0.972	3.09		0.419			1.84	9.26	101.1	0.435	1.71	0.886	36.5	3.08		111.1	0.137	0.693
MET31/2-001-003	GL	AFAR36	HAASE, 2000	ICP-MS	26.207	35.362	50.6758	1.14991	8.20932	7.81936	15.5687	12.209	3.20974	0.229981		0.149988	63.1608	0.071651	55.4		10.3	45.3			107	3.91	2.4	0.99	13.6	3.33	1.72	0.82	4.37		0.32			5.3	7.81	97		1.55	5.4	34.3	2.62		137	0.36	0.58
END0063-001-006	GL	MARR194	Kelley, Kingsley, and Schilling, in revision	ICP-MS	-20.79	-11.6	49.81	1.3	6.35	8.53	15.81	12.33	2.67	0.05	0.31	0.07	70.7427	0.0187266			9.3	46.17	390	0.017	77.39	5.38	3.42	1.179	16.8	3.79	2.03	1.178	2.12	4.64	0.475				8.84	144.2	0.313	1.63	0.36	41.56	3.25		112.9		0.781
ABP0016-028-003	GL	MARR95	SMITH, 1998	ICPAES	33.8	-37.76	49.9325	1.09393	9.25936	8.72681	15.9972	11.9013	2.27383	0.129287	0.119342		62.9145	0.0568587	40		11.2		469			4.1	2.7	0.91		3.3			4.6						7.4	194				38	2.4		97
VEM0033-1-003-004	GL	SEIR70	Gale et al., this study	ICP-MS	-50.417	135.09	48.9741	1.67173	9.81293	8.40277	15.5229	11.6777	3.05806	0.131308	0.181811	0.17171	60.6506	0.0429383	6.254	0.88	14.628	42.1	311	0.00567	76	5.464	3.38945	1.368	17.93	4.43238	2.945	1.142	4.767	5.85	0.486			2.723	12.315	100		2.355	0.59	39.3	3.848		178	0.204	0.834
MELWEST-10-145-007	GL	SEIR56	MAHONEY, 2002	ICP-MS; MS-ID	-49.275	116.718	51.6542	1.17604	7.49938	7.62286	16.5681	10.7766	3.7721	0.198165	0.151362	0.0826515	64.6598	0.0525344	32														4.59					4.08	9.49		0.729		2.78		2.91		203
GIMNAUT-DR11-001	GL	CIRR15	NAURET, 2006	ICP-MS	-19.06	65.56	50.584	1.09532	8.83228	8.25475	16.0216	11.7	2.53916	0.189192	0.129447	0.169277	62.7186	0.0745097	57		12.26			0.061		3.83	2.45	0.95		3.25	1.99	0.83	5.22		0.33			6.8	8.38		0.6	1.77	4.89		2.5		155		0.59
EWI9309-028-001	GL	MARR240	Kelley, Kingsley, and Schilling, in revision	ICP-MS	-46.9	-13.45	51.1476	1.25415	9.32499	8.54281	14.3757	11.8913	2.82709	0.0702889	0.120495	0.140578	62.2501	0.0248626	15.5		9.52	42.03	346.2	0.02	75.7	4.73	3.05	1.105	15.41	4.01	1.55	1.05	2.81	6.56	0.425		0.237	1.317	8.54	118.1	0.411	1.57	1.01	39.6	2.96	0.482	124.1	0.0892	0.731
KLM0417-R077	GL	BLAU8	Gale et al., this study	ICP-MS	-20.364	-176.155	51.2675	1.01702	9.37653	7.88014	15.3482	12.3921	2.02285	0.0907513	0.0854071	0.184528	60.2028	0.0448631	16.724	0.3212	5.6568	41.058	356.607	0.0266	98.7142	3.9781	2.5589	0.7912	15.0815	3.2371	1.5003	0.8883	1.6774	5.3486	0.403	0.1677	0.2126	0.7588	5.8828	97.6959	0.5235	1.0379	1.4011	42.2439	2.1102	0.5283	88.4211	0.0602	0.5842
ALV0525-005-003	WR	MARR88	Kelley, Kingsley, and Schilling, in revision	ICP-MS	36.81	-33.27	48.96	0.82	8.527	9.79	15.75	11.92	1.97	0.11		0.13	67.3907	0.0558376	35.02		8.52	50.24	510.1	0.032	76.26	3.51	2.4	0.768	16.96	2.76	0.77	0.804	3.46	5.07	0.376			6.01	5.98	215.2	0.477	1.23	2.61	42.85	2.01	0.306	88.8	0.386	0.506
CON2806-056-003	GL	MARR155	Kelley, Kingsley, and Schilling, in revision	ICP-MS	4.613	-32.665	49.705	1.1528	10.216	8.8595	14.9891	12.0429	2.45165	0.0496808	0.0794893	0.178851	60.9526	0.0202642			6.68	41.28	315.9	0.017	81.7	4.39	2.74	1	15.03	3.6	1.47	0.95	1.65	3.99	0.386		0.314	1.351	7.23	108.7	0.253	1.29		35.4	2.6	0.365	88.2	0.0962	0.673
WASTUNE-7-074-001-1	GL	BMRN10	GRIBBLE, 1998; PEARCE, 2005	MS-ID; ICP-MS	19.67	144.39	50.3854	1.15138	7.24208	7.92726	17.6018	11.5965	2.84563	0.297349	0.168498		66.3334	0.104493	40.6		14.5	38.4	367	0.05	74	4.24	2.62	1.13	15.9	4.03	2.15	0.87	6.05		0.36			4.95	10.3	177	0.7	2.11	4.3	34.2	3		265	0.325	0.65
KLM0417-R053	GL	BLAU10	Gale et al., this study	ICP-MS	-21.662	-176.429	52.5629	0.75406	8.31401	7.31777	16.3734	12.2231	1.69326	0.130817	0.0755874	0.160346	61.305	0.0772575	36.7814	0.2773	4.9537	35.7169	192.114	0.0833	92.6514	3.1821	2.0554	0.6622	12.7977	2.5609	1.0933	0.6926	1.6088	5.0428	0.3228		0.1754	0.487	4.8212	68.8538	0.636	0.8596	2.6393	39.8887	1.6746	0.3726	113.892	0.042	0.4549
END0063-009-005	WR	MARR199	Kelley, Kingsley, and Schilling, in revision	ICP-MS	-24.52	-13.36	50.1394	1.05652	8.56284	7.83837	16.6326	12.4971	2.59602	0.0905588	0.150931	0.100621	62.2315	0.0348837			5.09	45.19	384.3		65.65	4.11	2.6	0.893	15.49	2.97	1.27	0.897	1.34	4.5	0.363			0.83	5.63	204	0.318	1.02		35.45	2.15		93.9		0.602
CON2806-012-001	GL	MARR170	Kelley, Kingsley, and Schilling, in revision	ICP-MS	-1.536	-15.888	49.926	1.46757	9.94151	8.33404	15.26	11.1703	2.96628	0.169766	0.139807	0.169766	60.1427	0.057232	25.8		13.25	40.17	286.3	0.039	66.7	5.17	3.27	1.22	15.68	4.12	2.31	1.12	4.3	5.02	0.458		0.415	4.619	11.06	128.2	0.447	2.17	2.56	34.05	3.49	0.804	150.7	0.3167	0.766
CON2806-048-009	GL	MARR157	Kelley, Kingsley, and Schilling, in revision	ICP-MS	3.458	-31.49	50.1186	1.27477	10.1926	8.88041	14.6835	11.5471	2.43664	0.158615	0.109048	0.158615	61.0633	0.0650958	31.6		11.05	41.88	349.9	0.04	64.5	4.72	2.97	1.1	15.8	3.92	1.75	1.04	3.8	4.59	0.425		0.425	4.867	9.03	150.1	0.397	1.82	2.16	36.84	2.91	0.511	116.5	0.3055	0.72
END0113-016-001	GL	EPRR68	Kelley, Kingsley, and Schilling, in revision	ICP-MS	-24.2	-111.93	49.4372	1.43044	9.30168	8.5547	15.2219	12.1347	3.0531	0.0992955	0.238309	0.178732	62.3416	0.0325228	29.6		14.03	42.35	317.3	0.031	73.8	5.33	3.34	1.29	17.97	4.58	2.34	1.16	5.24	3.65	0.438		0.521	5.617	10.87	109	0.563	2.16	2.46	40.34	3.53	0.871	157.8	0.3685	0.844
TRI0154-007-001	GL	MARR82	Kelley, Kingsley, and Schilling, in revision	ICP-MS	39.94	-29.67	50.5346	1.11894	9.71266	8.76259	15.2472	11.6637	2.10592	0.169761	0.0898735	0.139803	61.8892	0.0806113	58.13		12.19	44.44	357.2	0.055	63.14	4.26	2.77	0.944	18	3.5	1.3	0.947	5.14	6.12	0.396		0.479	7.16	8.37	123.1	0.596	1.73	4.53	41.2	2.59	0.492	106.2	0.4579	0.644
MOA8801-016-001	GL	SEIR68	Gale et al., this study	ICP-MS	-50.163	127.577	50.09	1.43	8.712	7.84	15.37	11.64	3.12	0.05	0.13	0.17	61.8297	0.0160256	3.13	0.58	9.289	37.9	349	0.00429	73.2	5.386	3.22608	1.303	16.49	4.47702	2.697	1.145	2.585		0.455			1.11	9.971	82.6		1.771	0.29	37	3.382		130.314	0.088	0.831
MET31/2-003-001	GL	AFAR36	HAASE, 2000	ICP-MS	26.228	35.3658	50.7026	1.35046	8.2136	7.58876	15.4496	12.0936	3.18466	0.312419		0.151171	62.4493	0.0981012	62.1		13.1	42.8		0.1	102	4.04	2.48	1.07	14.8	3.57	2.13	0.84	5.58		0.34			6.99	9.49	97.9		1.91	6.9	35.7	2.77		158	0.48	0.62
MELCCTW-007-001	GL	GALA15	Kelley, Kingsley, and Schilling, in revision	ICP-MS	0.86	-87.09	50.6975	0.918287	8.72877	8.63795	15.5907	12.7147	2.19985	0.0201821		0.151366	64.0452	0.00917431	0.7		5.09	42.4	393.6		93.8	3.86	2.49	0.78	13.8	2.98	0.82	0.86	1.01	5.1	0.376		0.124	0.593	5.08	107.3	0.232	0.9		41.55	2	0.198	64.7	0.0419	0.551
MELWEST-064-002	GL	PARR13	Jenner and O'Neill, 2012	LA-ICP-MS	-53.13	-117.7	49.8098	1.45471	9.89247	8.57786	15.3638	11.9506	2.347	0.0401444	0.120433		60.9497	0.0171046	9.11999	0.380725	8.78167	42.3152	337.419	0.00897153	66.5152	5.3434	3.32986	1.18996	16.9441	3.88436	2.21742	1.12804	2.90507	5.90605	0.482294	0.172325	0.418497	2.34431	8.00449	123.846	0.361677	1.56652	0.785089	36.8	3.02523	0.835953	87.4503	0.148693	0.737313
TRI0164-020-001	GL	GALA5	Kelley, Kingsley, and Schilling, in revision	ICP-MS	2.24	-97.86	50.2605	1.22651	9.4802	8.99215	14.7576	12.2945	2.34415	0.0604821		0.161286	63.0633	0.0258013			7.91	41.38	338.7		71.5	4.7	3.01	0.97	14.82	3.74	1.44	1.04	2.09	5.92	0.437		0.21	1.559	7.23	124.7	0.378	1.34		38.11	2.66	0.437	87.3	0.1042	0.697
WASTUNE-7-046-001-6	GL	BMRN12	GRIBBLE, 1998; PEARCE, 2005	MS-ID; ICP-MS	20.82	143.55	51.3252	1.15412	7.92264	7.34205	16.9226	11.4602	2.82555	0.220527	0.150359		62.52	0.0780475	45.8		10.8	34.7	255	0.05	67	4.33	2.7	1.08	15.6	3.82	2.04	0.92	3.79		0.39			2.62	8.83	222	0.749	1.71	3.01	36	2.82		174	0.177	0.67
MOA8801-004-002	GL	SEIR67	Gale et al., this study	ICP-MS	-48.763	127.36	50.1118	1.41518	8.55805	8.31527	15.989	11.6333	3.35848	0.0505795	0.131507	0.161854	63.6223	0.0150602	2.821	0.92	11.001	37.3	299	0.00394	72.9	4.568	2.75458	1.154	15.52	3.89205	2.455	0.976	3.327		0.394			0.969	9.88	87.6	0.495	1.825	0.272	38.2	2.964		184.832		0.718
END0063-024-005	GL	MARR208	Kelley, Kingsley, and Schilling, in revision	ICP-MS	-30.98	-13.46	50.3242	1.29779	8.58536	8.22598	15.5934	12.3789	2.72535	0.0598979	0.349404	0.169711	63.2981	0.0219781			8.97	42.21	410.2		62.14	4.49	2.82	1.039	15.09	3.34	1.59	0.967	2.44	4.84	0.389		0.305	1.942	7.71	160.2	0.32	1.47		36.7	2.73		121.5	0.143	0.661
ALV0521-004-003	WR	MARR88	Kelley, Kingsley, and Schilling, in revision	ICP-MS	36.82	-33.28	51.9654	1.28922	9.03245	7.57663	14.7169	11.9005	2.47926	0.198341		0.128922	60.1575	0.0800001	64.17		15.23	42.56	267.3	0.105	62.81	4.4	2.78	1.098	18.64	3.85	1.67	0.962	6.43	6.35	0.398		0.624	11.43	10.15	82.6	0.564	2.15	5.87	47.02	3.01	0.654	135.6	0.7172	0.685
RSR1979-007-060	GL	CIRR47	WHITE, 1993; AREVALO JR, 2009	ICP-MS; LA-ICP-MS	3.7	63.89	50.2956	1.59303	9.63201	8.78325	15.3249	10.9259	2.67202	0.109975	0.119972		62.1411	0.041158															3.31								0.526				3.46
CON2806-013-003	GL	MARR170	Kelley, Kingsley, and Schilling, in revision	ICP-MS	-1.365	-15.919	50.3696	1.3724	10.1519	8.63437	14.7317	11.193	2.67531	0.148895	0.129043	0.168748	60.4889	0.0556552	23.5		12.27	40.98	308.4	0.034	72.5	5.28	3.25	1.2	16.59	3.98	2.22	1.16	3.9	4.07	0.47		0.402	4.023	10.53	139.7	0.38	2.04	2.26	35.63	3.42	0.709	122.2	0.2771	0.786
TRI0164-019-001	GL	GALA6	Kelley, Kingsley, and Schilling, in revision	ICP-MS	2.12	-97.19	49.28	1.11	9.33	8.55	15.48	12.34	2.31	0.05		0.17	62.2573	0.021645			6.63	43.07	398.3	0.013	79	4.45	2.93	0.94	15.58	3.58	1.27	1	1.97	6.29	0.43		0.193	1.377	6.69	146.5	0.314	1.22		41.3	2.51	0.562	91.2	0.0916	0.675
JCR039B-R045	GL	BSCO2	FRETZDORFF, 2002	ICP-MS	-56.67	-30.72	49.65	1.32	8.31	8.25	15.33	11.8	3.09	0.11	0.26	0.17	64.1192	0.0355987	12.3		7.4	36.3	324	0.014	59.4	4.62	2.93	1.07	14.7	3.89	2.17	0.986	2.35		0.385			1.58	7.89	124	0.376	1.4	1.02	35.7	2.86		104	0.105	0.693
HLY0102-R007	GL	GAKK16	Gale et al., this study	ICP-MS	83.875	-1.765	50.3307	1.50433	9.35078	8.03181	15.831	10.9186	3.08281	0.166229	0.160349		60.7243	0.0539213	23.0972	0.60882	11.9318	40.7882	248.284	0.0339788	71.2522	4.96944	3.27662	1.27455	15.6758	4.37369	2.56333	1.06231	3.71886	5.45074	0.430154			2.59265	10.163	151.257	0.551129	1.96748	2.30881	35.0022	3.32663		141.896	0.207478	0.767619
MELANTP-111-010	GL	SWIR56	Gale et al., this study	ICP-MS	-28.85	61.9	50.5659	1.74889	8.41816	7.44963	16.7869	9.41049	4.48158	0.22057	0.227493		61.4332	0.049217	16.19	1.51	20.112	35.9	251	0.0162	58.8	5.871	3.60452	1.51	17.13	5.04618	3.721	1.26	7.006	6.64	0.512			4.097	15.596	136.5	0.977	3.062	1.29	30.7	4.259		224.5	0.292	0.901
WASTUNE-7-073-002-1	GL	BMRN10	GRIBBLE, 1998; PEARCE, 2005	MS-ID; ICP-MS	19.73	144.4	51.3826	1.44224	7.87432	6.89623	16.9961	10.3622	3.69808	0.328352	0.179101		61.1864	0.0887899	45		16.1	36.3	223	0.06	58	4.83	3.05	1.32	16.1	4.4	2.61	1.04	5.89		0.44			5.66	11.6	147	0.89	2.42	4.14	34.2	3.42		239	0.361	0.78
AGU0022-009-002	WR	SWIR19	MAHONEY, 1992; JANNEY, 2005	XRF; ICP-MS	-53.158	22.83	49.9422	1.31654	9.08093	10.5873	14.8752	10.9342	2.65372	0.0599784	0.10996	0.149946	67.7272	0.0226016	4.79		8.37	52	551		63	4.21	2.5	1.06		3.69	2.02	0.88	2.61		0.34			1.58	8.19	243	0.33	1.53	0.35	36	2.8		123		0.65
POLAN15-2-097-001	GL	BSCO2	FRETZDORFF, 2002; FRETZDORFF, 2003	ICP-MS	-56.78	-30.73	51.8707	1.72064	8.28119	6.98317	16.0492	10.4446	3.41109	0.211306	0.352177	0.160995	60.2838	0.0619468	38.3		15.4	35	213	0.048	45.1	6.48	3.81	1.48	16.7	5.51	3.61	1.34	5.15		0.536			3.93	13	95.5	0.682	2.57	5.5	33.5	4.35		148	0.237	0.966
ABP0016-028-001	GL	MARR95	SMITH, 1998	ICPAES	33.8	-37.76	49.4046	0.917675	8.93355	9.87499	15.7471	12.3895	2.00889	0.0991867	0.109105		66.5517	0.0493739	27		8.5		505			3.7	2.6	0.78		2.9			3.2						5.8	187				40	1.9		85
POLAN15-2-096-001	GL	BSCO2	FRETZDORFF, 2002; FRETZDORFF, 2003	ICP-MS	-56.54	-30.73	50.8032	1.24329	7.90452	8.24819	16.5166	11.3312	3.0021	0.131405	0.26281	0.161729	65.2568	0.043771	20.2		9.26	36.3	302	0.016	52.7	4.53	2.59	1.05	14.5	3.71	2.27	0.925	3.12		0.371			2.45	8.17	130	0.448	1.59	2.34	30.5	2.82		129	0.152	0.665
POLAN15-2-104-001	GL	BSCO4	FRETZDORFF, 2003	ICP-MS	-57.49	-30.12	52.1892	1.70533	8.3753	7.08369	15.5801	10.5549	3.40057	0.171542	0.302722	0.181633	60.3554	0.0504451
MELWEST-064-003B	GL	PARR13	Jenner and O'Neill, 2012	LA-ICP-MS	-53.13	-117.7	49.991	1.48868	9.87184	8.50151	15.2648	11.8952	2.38327	0.0402259	0.120678		60.7864	0.0168784	9.50272	0.382708	9.15969	43.3184	343.774	0.00897089	67.191	5.15841	3.38347	1.12059	17.2569	4.09681	2.1549	1.14868	3.03586	6.01072	0.482428	0.177835	0.434788	2.45486	8.56958	122.838	0.407325	1.62067	0.865975	38.2	2.95352	0.896856	89.1194	0.146133	0.764717
VEM0033-7-065-001	GL	AFAR10	Kelley, Kingsley, and Schilling, in revision	ICP-MS	13.213	51.02	50.0922	0.808905	9.01779	8.01914	16.8472	12.8726	1.76761	0.0499324	0.0898783	0.159784	61.5483	0.0282485	8		4.58	47.68	290.6		80.5	3.39	2.26	0.66	13.08	2.61	0.51	0.75	1.77	3.88	0.348		0.188	1.392	4.38	150.7	0.207	0.83	0.76	37.62	1.67		51.3	0.0964	0.487
VEM0033-7-069-001	GL	AFAR3	Kelley, Kingsley, and Schilling, in revision	ICP-MS	14.465	56.422	49.9724	1.31848	10.2182	8.56013	15.2924	11.6665	2.32732	0.0499424	0.12985	0.189781	60.1263	0.0214592	4.2		7.12	45.39	295.2		82.8	5.39	3.51	1.09	15.5	4.1	1.63	1.19	2.23	4.12	0.499		0.187	0.847	7.72	135.3	0.209	1.35	0.37	39.54	3	0.462	78.7	0.0613	0.806
DUF0034-003	GL	SWIR41	Gale et al., this study	ICP-MS	-37.71	49.882	50.4047	1.32607	10.6316	9.11143	14.3289	11.5231	2.00064	0.0596057	0.127159		60.6706	0.0297933	6.739	0.53	6.279	46.9	333	0.00667	115.5	5.509	3.52387	1.038	16.96	3.92832	2.02	1.195	1.805	8.35	0.504			1.295	6.972	131.8	0.266	1.176	0.61		2.74		68.82	0.077	0.796
WASTUNE-7-079-001-1	GL	BMRN10	GRIBBLE, 1998; PEARCE, 2005	MS-ID; ICP-MS	19.19	144.61	50.3955	1.08344	7.96376	7.88225	17.0953	11.3962	3.27994	0.170636	0.130486		64.0492	0.0520241	30.9		11.9	44.1	318	0.09	57	4.47	2.8	1.2	16.7	3.93	2.12	0.96	4.32		0.41			2.99	9.55	196	0.61	1.77	2.63	31.3	3		224	0.184	0.71
MET31/2-R009-001	GL	AFAR36	HAASE, 2000	ICP-MS	26.252	35.313	50.9336	1.66897	8.47554	7.21878	15.2821	11.8537	3.43847	0.211134		0.180972	60.5226	0.0614035	39.4		14.3	42.9			95.8	5.16	3	1.33	16.5	4.53	2.66	1.04	5.06		0.4			4.51	11.7	78.3		2.33	4.79	52.4	3.74		191	0.31	0.76
WASSIQR-003	GL	EPRR31	Gale et al., this study	ICP-MS	8.383	-103.953	49.4724	1.16406	9.26228	9.13183	15.9556	12.1423	2.2378	0.0672343	0.10336	0.162567	63.9594	0.0300448	3.89	0.24	4.21	43.9	425		88.9	4.11	2.57	0.85	15.1	3.29	1.39	0.92	1.18	5.33	0.39			0.85	4.88	104.4	0.16	0.79	0.26		2.07		65.3	0.06	0.59
JCR039B-R049	GL	BSCO4	FRETZDORFF, 2002	ICP-MS	-57.6	-30.11	50.2722	1.38923	8.11552	8.1555	16.261	11.3737	3.42811	0.129928	0.299834	0.179901	64.3985	0.0379008	11.7		11.8	36.7	250	0.011	58.3	4.65	2.79	1.17	15	4.03	2.58	0.984	3.9		0.38			2.6	10	119	0.553	1.97	0.859	30.7	3.21		179	0.189	0.717
KNO0138-11-020-001	GL	CHIL27	KARSTEN, 1996;STURM, 1999	DCP; ICP-MS	-46.0405	-75.8967	51.2255	1.35886	8.78775	8.0393	15.1206	11.6706	2.87478	0.17047	0.135165	0.163409	62.217	0.0592985			10.45		320		66	4.95	2.97	1.1		4.27	2.38	1.08	3.55		0.45				9.33	98	0.767	1.75		37.4	3.06		133	0.166	0.808
MET31/2-R009-002	GL	AFAR36	HAASE, 2000	ICP-MS	26.252	35.313	50.1518	1.67073	8.65376	7.21313	15.5467	12.2153	3.42149	0.220096		0.150065	60.0055	0.0643275	40.2		14.6	44.3			90.2	5.06	3.03	1.37	16.3	4.48	2.74	1.06	5.15		0.41			4.4	11.9	75.8		2.35	4.73	42	3.63		196	0.31	0.77
END0026-025-002	GL	MARR7	Kelley, Kingsley, and Schilling, in revision	ICP-MS	77.53	7.67	50.3201	1.29026	8.01161	7.9516	16.5333	11.6123	2.92059	0.320064	0.140028	0.220044	64.1129	0.109589	96		15.66	33.7	294	0.113	59.2	4.18	2.51	1.14	16.47	3.89	1.871	0.903	6.63		0.36		0.608	10.11	10.58	100.7	0.645	2.25	8.14	33.1	3.08	0.622	167.2	0.6539	0.67
TRI0101-027-007	GL	MARR37	Kelley, Kingsley, and Schilling, in revision	ICP-MS	61.73	-26.88	49.4127	1.01561	10.7795	9.47228	14.4699	11.7549	2.35299	0.100555	0.100555	0.191054	61.2661	0.042735			6.43	53.8	403.2	0.024	113.5	4.1	2.78	0.828	14.79	3.36	1.03	0.938	1.83	4.22	0.42		0.233	2.52	5.95	209.8	0.215	1.12		45.28	2.11	0.321	62.9	0.1642	0.594
VEM0033-1-005-005	GL	SEIR67	Gale et al., this study	ICP-MS	-48.74	127.08	50.5437	1.35915	8.71206	8.18747	15.7922	11.7585	2.93704	0.0795266	0.149112		62.8476	0.0270771	7.52		9.11	39	393	0.0113	72	4.68	2.86	1.14		3.81	2.23	1.04	2.89		0.42			1.42	8.89	121		1.63	0.59	35.2	3.09		135		0.73
END0061-017-001	GL	MARR189	Kelley, Kingsley, and Schilling, in revision	ICP-MS	-14.66	-13.49	50.6682	1.44968	9.43296	8.04369	15.0404	11.4464	2.90942	0.110739	0.32215	0.211411	60.5507	0.0380622	18.43		12.69	42.32	255	0.027	79.14	5.84	3.69	1.273	16.07	4.44	2.46	1.29	4.14	5.47	0.513		0.331	4.027	10.69	82.7	0.473	2.06	1.46	40.78	3.68	1.003	129.3		0.886
CYA1978-018-062	GL	EPRR14	Gale et al., this study	ICP-MS	20.87	-109.07	50.06	1.3	9.23	8.65	15.06	11.08	2.77	0.06		0.11	62.7823	0.0216606	20.36	0.6	9.432	44.4	310	0.01661	82.7	4.749	2.95724	1.126	16.9	3.66327	2.139	1.025	3.208		0.425			3.53	8.421	115	0.418	1.559	1.793		2.881		142.566	0.205	0.718
EWI0004-092-001	GL	GALA6	INGLE, 2010	EMP; XRF; ICP-MS; TIMS-ID	2.192	-97.782	49.9118	1.38599	9.47948	9.28143	14.8789	12.088	2.27598	0.079409	0.111575	0.188973	63.7995	0.03489	11.1		8.94	47.5	355			4.86	3.12	1.06		3.98	2.29	1.14	3.02		0.488			2.4	8.77	135	0.3276	1.66	1.16	43.8	3.1		82.4	0.16	0.774
CON2806-046-001	GL	MARR159	Kelley, Kingsley, and Schilling, in revision	ICP-MS	2.811	-31.286	51.16	1.21	9.11	8.02	14.36	12.07	2.27	0.1	0.1	0.18	61.3098	0.0440529	24.3		9.16	44.68	321.1	0.03	75.4	4.43	2.76	1.01	15.87	3.65	1.47	0.99	3	5.14	0.398		0.434	3.707	7.99	105.8	0.316	1.56	1.61	39.42	2.7	0.412	99.6	0.2359	0.664
WASTUNE-7-073-001-1	GL	BMRN10	GRIBBLE, 1998; PEARCE, 2005	MS-ID; ICP-MS	19.73	144.4	50.8643	1.40192	7.86452	7.56278	16.9785	10.3138	3.62215	0.35096	0.170466		63.3826	0.0968927	49.6		15.6	38	249	0.06	56	4.66	2.85	1.25	16.1	4.15	2.51	0.98	6.19		0.43			5.38	11	179	0.91	2.36	4.71	33.9	3.24		268	0.345	0.73
EWI0004-080-002	GL	GALA6	INGLE, 2010	EMP; XRF; ICP-MS; TIMS-ID	2.113	-96.628	49.3366	1.13457	8.78782	9.4219	15.4448	12.8221	2.51072	0.0338275	0.0785992	0.178092	65.8689	0.0134732	4.73		6	45.8	443			4.14	2.61	0.942		3.2	1.77	0.961	1.9		0.406			1.1	6.65	137	0.2541	1.22	0.49	43.2	2.54		84.3	0.081	0.649
JCR039B-R048	GL	BSCO4	FRETZDORFF, 2002	ICP-MS	-57.42	-30.14	49.83	1.33	8.26	8.13	15.3	11.6	3.29	0.1	0.26	0.18	63.9207	0.0303951	19		14.3	34.2	207	0.026	48.8	6.23	3.6	1.41	16.2	5.22	3.55	1.3	4.9		0.52			2.91	12.4	82.5		2.45	2.5	31.9	4.07		143	0.194	0.929
EWI9202-002-004	GL	PARR38	FERGUSON, 1993	DCP; MS-ID	-64.44	-171.615	51.2437	1.37753	9.70706	8.1572	14.2846	12.0646	2.53779	0.0503531	0.120847	0.181271	60.2007	0.0198413	4.3				268		71														9.19	84			0.33	40.7	3.37		94
HLY0102-027-029	GL	GAKK15	Gale et al., this study	ICP-MS	84.4833	2.75417	49.0458	1.05873	8.60602	9.0821	16.9497	11.9907	2.64788	0.068784	0.0881358	0.159226	65.5122	0.025977	6.94629	0.291618	5.3721	45.719	314.896	0.00935222	89.5611	4.01481	2.58987	0.941976	15.1369	3.34374	1.55449	0.873257	1.50503	4.50454	0.362607			0.708727	6.04535	160.911	0.231685	1.01999	0.566223	33.9432	2.28041		106.01		0.607961
VEM0033-7-067-001	GL	AFAR8	Kelley, Kingsley, and Schilling, in revision	ICP-MS	14.368	53.58	49.7601	1.30738	10.0498	8.58277	15.3991	11.8063	2.30537	0.0997997	0.15968	0.179639	60.5871	0.0432901	10.6		10.04	44.38	356.4		81.2	5.74	3.76	1.16	15.64	4.41	2	1.28	3.53		0.531		0.283	2.296	9.28	122	0.364	1.72	1.04	40.41	3.21	0.656	88	0.158	0.855
TRI0164-018-003	GL	GALA7	Kelley, Kingsley, and Schilling, in revision	ICP-MS	2.29	-96.18	50.6712	1.17648	9.4919	8.4782	14.4842	12.7304	2.42704	0.0300529		0.150264	61.653	0.0123825			5.3	41.19	368.1	0.011	87.2	4.09	2.64	0.93	15.93	3.35	1.05	0.91	1.48	5.96	0.381		0.156	1.016	5.99	103.6	0.291	1.05		40.43	2.35	0.364	91.6	0.0723	0.614
AII0073-1-014-004-017	WR	MARR88	Kelley, Kingsley, and Schilling, in revision	ICP-MS	36.77	-33.3	50.5358	1.07609	9.30964	8.13601	15.4172	12.5007	2.10189	0.16091	0.150853	0.170967	61.1361	0.0765549	49.71		11.7	46.06	279.1	0.046	64.84	4.38	2.85	0.993	18.3	3.61	1.33	0.964	4.81	5.62	0.413			8.05	8.28	102.7	0.508	1.69	3.8	44.92	2.69	0.528	116.1	0.5049	0.657
HLY0102-058-002	GL	GAKK8	Gale et al., this study	ICP-MS	86.5275	70.0025	49.8475	1.47276	8.22444	7.97086	16.665	11.2012	3.35815	0.28074	0.200256	0.158962	63.5635	0.0835996	35.7674	0.737552	15.351	41.6899	292.698	0.0335821	73.7358	4.64499	2.75912	1.26876	16.5747	4.26295	2.50104	0.995719	5.31976	4.98641	0.39036			5.87979	11.3316	139.106	0.691276	2.28673	2.70085	34.8564	3.48654		197.671	0.392057	0.73616
POLAN15-2-106-001	GL	BSCO5	FRETZDORFF, 2002; FRETZDORFF, 2003	ICP-MS	-57.83	-29.87	49.79	1.66	9.18	7.82	14.84	10.94	2.91	0.1	0.26	0.21	60.5263	0.0343643	10.9		10.5	37.8	227	0.002	47.1	6.28	3.66	1.3	15.8	5.04	3.14	1.3	3.23		0.529			1.94	10.4	99.8	0.463	1.94	1.28	29.9	3.76		99.2	0.128	0.921
CON2806-011-001	GL	MARR170	Kelley, Kingsley, and Schilling, in revision	ICP-MS	-1.261	-15.92	49.8335	1.05566	9.03493	9.42034	15.405	12.1209	2.42408	0.110188	0.0801367	0.150256	65.239	0.0454556	18.4		8.81	42.48	362.3	0.03	73.3	3.94	2.49	0.96	14.26	3.49	1.33	0.87	2.72	4.68	0.355		0.292	3.101	7.58	153.9	0.266	1.48	1.73	34.3	2.49	0.5	115.1	0.2023	0.6
NHOCHEP-019-003	GL	EPRR25	Gale et al., this study	ICP-MS	12.82	-103.9	49.6461	1.25878	9.20416	8.79129	15.6491	12.2353	2.54776	0.0704914	0.120842	0.171193	63.2253	0.027668	5.17	0.55	8.776	40.7	353	0.005	77.2	4.711	2.97275	1.089	16.21	3.79812	2.184	1.025	2.663	5.32	0.426			1.679	8.347	108.7	0.422	1.522	0.45	39	2.833		129.099	0.122	0.711
TRI0101-027-001	GL	MARR37	Kelley, Kingsley, and Schilling, in revision	ICP-MS	61.73	-26.88	49.58	1.14	9.5	8.27	14.86	11.44	2.06	0.08	0.14	0.15	61.0432	0.038835	16.25		6.12	52.94	389.7	0.027	113.2	4.2	2.84	0.877	15.21	3.09	1.01	0.95	1.78	5.02	0.425		0.244	2.534	6.09	191.3	0.28	1.15	1.228	44.74	2.26		65.9	0.1718	0.615
END0026-019-001	GL	MARR9	Kelley, Kingsley, and Schilling, in revision	ICP-MS	75.96	7.28	51.3917	1.26758	7.44576	7.70526	16.8977	10.8992	3.13401	0.299427	0.159695	0.149714	65.0684	0.0955412	93		21	39.4	295	0.116	62.4	5.19	3.16	1.41	18.48	4.88	2.738	1.13	8.07	6.95	0.433		0.606	9.77	14.37	119	1.16	3.06	7.88	35.6	4	1.163	209.8	0.6492	0.855
HLY0102-063-004	GL	GAKK7	Gale et al., this study	ICP-MS	85.6342	84.5825	49.7228	1.43156	8.36621	8.17963	16.9686	10.904	3.21846	0.272711	0.188378	0.136803	63.7662	0.0847334	24.8127	0.846774	15.7973	39.981	267.477	0.0231917	64.2157	4.46581	2.81565	1.23416	15.654	4.05258	2.65429	0.939172	5.41362	4.85827	0.370417			5.21029	11.349	121.169	0.65522	2.36452	1.84602	32.4099	3.32903		215.961	0.369475	0.698973
VEM0033-7-059-001	GL	AFAR13	Kelley, Kingsley, and Schilling, in revision	ICP-MS	13.038	49.393	49.5108	1.13726	8.57934	7.99075	16.9891	12.7593	2.29447	0.0997597	0.129688	0.159616	62.6379	0.0434783	15.6		10.05	42.39	352.2		85	4.45	2.75	1.02	14.93	3.68	1.53	0.97	3.74		0.39		0.31	3.137	8.43	121.1	0.29	1.64	1.5	39.12	2.76	0.371	125.5	0.2038	0.672
NHOCHEP-015-006	GL	EPRR25	Gale et al., this study	ICP-MS	12.85	-103.888	49.0075	1.33429	8.90863	8.53744	16.7538	11.6876	2.85919	0.160516	0.150484	0.160516	63.3028	0.0561404	15.351	0.86	12.437	41.6	322	0.01609	80.3	4.722	2.98412	1.214	16.69	4.12827	2.498	1.024	4.48	5.63	0.422			3.887	10.103	107.5	0.582	1.985	1.332		3.037		172.731	0.255	0.739
NHOCHEP-024-007	GL	EPRR25	Gale et al., this study	ICP-MS	12.673	-103.913	49.3107	1.37588	8.28541	8.71725	16.6712	11.6799	2.8321	0.230987	0.190815	0.160687	65.4436	0.0815603	26.546	1.02	15.522	40.2	321	0.027	73.1	4.773	2.95827	1.293	16.71	4.24638	2.787	1.022	5.92	5.18	0.403			6.147	11.547	122.4	0.68	2.39	2.294		3.35		201.13	0.375	0.754
MELWEST-10-128-018	GL	SEIR49	MAHONEY, 2002	ICP-MS; MS-ID	-49.828	110.412	50.894	0.9	7.634	9.637	17.258	12.225	2.516	0.059	0.072	0.086	69.4403	0.0234499	9.47														1.87					1.29	5.51		0.273		0.93		1.95		107
POLAN15-2-109-001	GL	BSCO6	FRETZDORFF, 2002; FRETZDORFF, 2003	ICP-MS	-58.61	-29.96	50.5907	1.47615	8.7866	7.78242	15.6452	11.287	3.5046	0.11046	0.271129	0.180753	61.4538	0.0315186	11.5		10.8	36.9	253		53.7	5.18	2.92	1.25	14.9	4.39	2.81	1.06	3.26		0.409			1.87	10.2	86	0.705	1.95	1.26	29.1	3.41		136	0.119	0.772
KNO0138-11-053-002	GL	CHIL25	KARSTEN, 1996;STURM, 1999	DCP; ICP-MS	-44.5388	-78.3152	50.8683	1.17347	8.69922	8.77606	15.4212	11.9609	2.38612	0.0899849	0.130428	0.16076	64.4874	0.0377118	14.5		8.29		351		71	4.61	2.84	0.94		3.81	2.04	1.02	2.66		0.443			1.75	8	133	0.348	1.49	1.35	35.9	2.74		103	0.116	0.737
DST0041-002-A	GL	GALA16	Kelley, Kingsley, and Schilling, in revision	ICP-MS	1.74	-85.12	49.712	1.54263	8.61539	8.84722	15.5079	12.3244	2.84709	0.0603318		0.120664	64.893	0.0211907			13.27	39.88	348.1	0.011	77.8	5.34	3.38	1.31	17.02	4.66	2.63	1.17	3.72	5.57	0.48		0.254	1.538	11.71	130.2	0.562	2.31		40.51	3.68	0.965	150.4	0.1094	0.84
DIS0208-012-037G	GL	SWIR62	ROBINSON, 2001	ICP-MS	-27.613	65.94	50.6617	1.49998	8.2648	7.92706	16.9369	10.0628	3.77479	0.149005	0.139071	0.158939	63.3222	0.0394737			19					5.6	3.8	1.7		5.4		1.23	6.1		0.49				14			2.8			4.6				0.86
VEM0033-7-063-003	GL	AFAR11	Kelley, Kingsley, and Schilling, in revision	ICP-MS	13.288	50.323	49.2984	1.12813	10.5326	9.68397	15.1449	11.5209	2.00668	0.0698843	0.129785	0.179703	62.3348	0.0348258	12.4		7.71	47.29	406.1		83.2	4.88	3.16	0.94	14.88	3.71	1.34	1.08	2.82		0.46		0.259	2.248	7.16	168.6	0.266	1.37	1.15	38.85	2.58	0.33	70.1	0.1508	0.716
KNO0138-11-014-009	GL	CHIL27	KARSTEN, 1996;STURM, 1999	DCP; ICP-MS	-45.9532	-75.9343	50.7849	1.26603	8.85043	8.57204	14.7489	12.4174	2.69378	0.0700985	0.124174	0.167235	63.5486	0.0260224	14.4		7.91		377	0.015	78	4.59	2.71	1.04		3.85	1.99	1	2.52		0.416			1.76	8.02	95	0.332	1.46	1.02	38.5	2.81		123	0.119	0.74
HLY0102-038-029	GL	GAKK13	Gale et al., this study	ICP-MS	85.3133	12.6942	50.7609	1.37876	8.79509	7.63064	16.0673	10.6424	3.37101	0.320298	0.182683	0.172244	60.9632	0.0950154	93.4214	0.872896	15.3515	39.4659	291.38	0.102605	70.2218	5.06249	3.25923	1.2811	15.9233	4.44171	2.76384	1.1478	6.21077	6.25491	0.440182			7.97439	11.3749	119.995	0.62864	2.2615	7.91978	35.3622	3.47314		167.75	0.483849	0.784232
VEM0033-7-064-003	GL	AFAR10	Kelley, Kingsley, and Schilling, in revision	ICP-MS	13.337	50.692	49.875	0.938213	9.85123	9.52186	15.3707	11.9273	1.94629	0.0399239	0.0998099	0.169677	63.5012	0.0205128	9.3		4.5	49.05	384.5		91.3	4.01	2.67	0.72	14.14	3.09	0.79	0.9	1.06	4.7	0.406		0.137	1.183	4.43	174.6	0.195	0.8	0.64	40.4	1.84	0.222	61.2	0.0758	0.565
SON0040-056-G	GL	CHIL3	BACH, 1996	XRF; ICP-MS; MS-ID	-36.839	-97.061	49.5166	1.2479	8.68337	9.10466	16.4723	11.7802	2.61559	0.0399327	0.119798	0.159731	65.3659	0.0152672	5.1		8.53	46	373		63	4.3	2.7	0.94		3.5	2.2	0.95	2.43		0.37			0.73	7.8	153	0.424	1.4	0.29		2.7		130.4	0.05	0.64
HLY0102-057-046	GL	GAKK8	GOLDSTEIN, 2008	ICP-MS	86.56	67.54	49.2344	1.70025	8.82571	8.13101	16.8807	10.5738	3.45546	0.255993	0.207838	0.151273	62.3822	0.0740836	23.7														5.43						12.7				2.13				206
END0026-021-001	GL	MARR8	Kelley, Kingsley, and Schilling, in revision	ICP-MS	76.56	7.19	50.9463	1.53567	8.73536	7.4789	16.0447	10.6101	3.35055	0.358987	0.0997187	0.0997187	60.6469	0.107143	69.3		15.32	36.2	233	0.064	55.7	5.29	3.26	1.3	18.75	4.67	2.198	1.16	5.83	6.82	0.455		0.526	7.35	11.59	94.9	0.699	2.33	5.18	34.2	3.62	0.802	146	0.4748	0.829
VEM0033-7-062-001	GL	AFAR12	Kelley, Kingsley, and Schilling, in revision	ICP-MS	13.362	49.805	49.9273	1.25741	10.2888	8.77196	15.3285	11.3966	2.2853	0.0898153	0.149692	0.169651	60.5466	0.0393013	13.3		9.65	45.8	339.1		80.3	5.29	3.33	1.09	15.47	4.1	1.78	1.15	3.43		0.473		0.295	2.777	8.72	147	0.281	1.63	1.4	43.87	3.05	0.51	94.6	0.1852	0.772
HLY0102-061-003	GL	GAKK7	Gale et al., this study	ICP-MS	85.635	85.05	49.3572	1.36711	8.05879	8.72874	17.3751	10.9638	3.23338	0.167215	0.155655	0.141305	66.0975	0.0517152	13.6015	0.67853	12.8621	41.8648	278.074	0.0202439	65.9489	4.43372	2.784	1.30132	16.125	4.09082	2.73498	0.933514	3.97517	5.73315	0.372151			2.799	10.9285	145.982	0.660892	2.10947	0.860435	31.4962	3.22533		215.783	0.211703	0.692425
END0061-022-001	GL	MARR191	Kelley, Kingsley, and Schilling, in revision	ICP-MS	-18.38	-12.84	51.0058	1.60113	8.95629	8.00563	14.9805	11.8884	2.57181	0.120084	0.340239	0.150105	61.6703	0.0466924	21.98		10.74	42.95	313.1	0.029	72.38	5.38	3.41	1.16	15.44	4.11	2.04	1.181	3.57		0.473		0.306	4.265	9.24	123.7	0.369	1.78	1.5	38.78	3.25	0.734	117.2	0.2706	0.804
EWI9309-013-001	GL	MARR247	Kelley, Kingsley, and Schilling, in revision	ICP-MS	-49.993	-7.88	50.7556	1.13458	8.88748	9.03778	14.7794	12.4898	2.37625	0.0398728	0.0797457	0.159491	64.6698	0.0167797	7.8		7.22	43.07	420.5	0.01	81.4	4.5	2.89	1.004	16.48	3.67	1.45	1	2.15	4.86	0.41		0.156	0.888	7.13	117.5	0.346	1.29	0.5	41.54	2.63	0.484	101.1	0.0631	0.683
MELANTP-131-014	GL	CIRR27	Gale et al., this study	ICP-MS	-8.198	68.12	50.2301	1.16666	8.65409	8.47772	16.1025	11.9625	2.77498	0.0617219	0.0975604	0.179193	63.8116	0.0222423	5.76	0.44	6.747	40.8	360	0.00745	75.9	4.131	2.65221	0.968	15.47	3.31266	1.798	0.9	1.95	5.03	0.372			1.025	6.929	116.9	0.397	1.232	0.44	34.3	2.444	0.58	109	0.076	0.628
END0061-016-001	GL	MARR187	Kelley, Kingsley, and Schilling, in revision	ICP-MS	-12.68	-14.66	50.3285	1.18231	8.66696	8.64692	16.1115	11.3322	2.68526	0.110216	0.390765	0.180353	64.2325	0.0410448	21.52		9.79	46.49	353.8	0.03	81.88	4.83	3.02	1.091	15.76	3.77	1.82	1.049	3.25	4.56	0.418		0.307	3.577	8.5	185.1	0.374	1.61	1.58	35.31	2.96	0.764	127	0.2277	0.727
TRI0139-003-002A	WR	MARR25	Kelley, Kingsley, and Schilling, in revision	ICP-MS	66.81	-18.15	48.535	0.634256	8.6882	10.5153	15.713	13.8365	1.66199	0.0100337	0.0301012	0.16054	68.539	0.00603716			1.44	52.8	499		55.1	2.12	1.46	0.46	14.02	1.5	0.48	0.48	0.18	2.97	0.228		0.071	0.282	1.66	196.7	0.085	0.27		46.8	0.85	0.083	70	0.019	0.288
NHOCHEP-021-001	GL	EPRR25	Gale et al., this study	ICP-MS	12.781	-103.935	49.0783	1.33299	8.68464	8.47257	17.0663	11.5122	2.86795	0.181772	0.171673	0.161575	63.7161	0.0633805	17.344	0.92	13.143	41.6	318	0.01984	78.9	4.702	2.91898	1.223	16.45	4.03248	2.529	1.017	4.793	5.55	0.416			4.354	10.259	110.9	0.665	2.029	1.511		3.038		185.258	0.275	0.743
TRI0101-033-006	GL	MARR40	Kelley, Kingsley, and Schilling, in revision	ICP-MS	60.45	-28.88	50.38	1.01	9.26	7.89	14.03	12.09	2.05	0.037	0.13	0.19	60.5319	0.0180488			3.3	50.1	242.4		119.2	4.42	3	0.81	15.71	3.06	0.83	1.014	0.5	5.42	0.44		0.161	0.754	4.8	97.8	0.22	0.82		48.44	2.02		59	0.058	0.623
KNO0138-11-034-001	GL	CHIL26	KARSTEN, 1996;STURM, 1999	DCP; ICP-MS	-45.7813	-76.7798	50.7967	1.41358	9.40325	8.72019	14.8134	11.4585	2.78884	0.0464807	0.117212	0.172787	62.5362	0.0166667	13.1		7.18		317	0.014	66	5.3	3.18	1.12		4.44	2.28	1.16	1.89		0.485			1.2	8.57	136	0.315	1.45	1.11	36.9	3.15		88	0.078	0.852
HLY0102-073-012	GL	GAKK10	Gale et al., this study	ICP-MS	86.96	57.3642	49.7584	1.31226	7.88649	8.49918	17.2188	11.1748	3.22654	0.175765	0.150954	0.132222	65.9845	0.0544748	18.2929	0.616319	12.3109	41.9467	345.38	0.0166391	74.4858	4.33642	2.5823	1.17786	15.6085	3.89403	2.39298	0.915921	4.15229	5.00058	0.364808	0.151189		3.53861	10.1277	178.41	0.604033	1.99046	1.43903	32.7992	3.10147	1.06157	201.505	0.233113	0.683856
HLY0102-052-008	GL	GAKK11	Gale et al., this study	ICP-MS	86.5183	42.1383	50.5589	1.49264	8.24869	7.69289	16.0422	11.3232	3.35528	0.301189	0.192551	0.137536	62.6687	0.0897657	46.2754	0.768844	15.6227	37.0586	300.235	0.0410409	75.5764	4.86039	2.84999	1.26435	16.2501	4.60151	2.74114	1.01895	5.94061	5.49308	0.409594	0.15379	0.582138	7.63259	12.0191	99.1481	0.712911	2.41877	3.65714	39.0623	3.52052	0.775958	207.742	0.446343	0.770212
AII0127-1-008	GL	MARR93	Gale et al., this study	ICP-MS	34.708	-36.486	50.0025	0.810712	8.50049	9.41604	16.2292	12.2875	2.23744	0.0409349	0.0658953	0.147765	66.5984	0.0182954	9.33		4.839			0.00708		3.338	2.13004	0.749		2.51844	1.219	0.738	1.624		0.321			1.746	4.89		0.189	0.856	1.08		1.772		90.708		0.488
CHRRI88-030	WR	MARR124	DEBAILLE, 2006	ICP-MS	21.817	-45.217	50.2095	1.19306	8.65372	8.76594	15.5603	12.2036	2.73999	0.0808853	0.111217	0.161771	64.581	0.0295203	6.37		7.3					4.22	2.64	1		3.67		0.88	2.21		0.36				7.04		0.16	1.26	0.47		2.58		114		0.63
NHOCHEP-116-003	GL	EPRR26	Gale et al., this study	ICP-MS	12.2	-103.842	49.546	1.1555	9.01293	8.98279	16.0766	12.2684	2.36125	0.0502393	0.100479	0.170814	64.2088	0.0212766	4.317	0.4	6.327	44.4	377	0.00588	78.8	4.585	2.99963	1.023	16.24	3.74418	1.945	1.008	1.886	5.78	0.423			1.376	6.917	125.9	0.286	1.205	0.381		2.538		81.781	0.101	0.709
END0061-015-001	WR	MARR186	Kelley, Kingsley, and Schilling, in revision	ICP-MS	-12.03	-14.41	50.1799	1.11955	8.02678	8.78647	16.3035	11.8253	2.78888	0.0999599	0.339864	0.179928	66.334	0.0358423	14.62		7.63	38.1	288.3	0.022	76.55	3.41	2.08	0.855	14.33	2.91	1.09	0.724	2.5	4.13	0.295		0.227	2.374	6.21	120.1	0.337	1.24	0.9	30.04	2.09	0.459	160.4	0.1501	0.502
HLY0102-078-004	GL	GAKK10	Gale et al., this study	ICP-MS	86.8292	51.72	49.7456	1.36018	8.38083	8.67958	16.6985	11.0062	3.20245	0.17097	0.163788	0.134761	65.0858	0.0533873	20.9112	0.467425	12.0668	43.7586	330.654	0.0210754	74.8305	4.65494	2.83388	1.19323	15.7531	4.11087	2.38161	0.984148	4.16619	5.38512	0.408595			3.6525	9.74141	190.205	0.55369	1.94813	1.54334	34.8528	3.16444		170.608	0.241499	0.729082
WFL2000-187-R9	GL	JUAN15	DAVIS, 2008	EMP; ICP-MS	42.615	-126.813	51.4096	1.14953	9.24512	7.87146	15.0058	12.2047	2.32443	0.11981	0.109826	0.179715	60.5141	0.0515438	21		8.78			0.02		4.07	2.6	0.92		3.22	1.81	0.87	3.37		0.42				7.15		0.31	1.4	1.89	45.3	2.49		117.6		0.61
SON0040-R008-GL	GL	CHIL9	BACH, 1996	XRF; ICP-MS; MS-ID	-38.712	-92.5688	50.299	1.16998	8.76182	8.78982	15.7997	12.0998	2.46995	0.0599988	0.099998	0.159997	64.3589	0.0242915	6.8		6.8	44	359		65	4.5	2.8	1.03		3.6	1.85	1	2.02		0.4			1.3	7.02	110	0.34	1.14	0.474		2.6		97	0.08	0.68
HLY0102-050-044	GL	GAKK11	Gale et al., this study	ICP-MS	86.3367	36.9442	49.6047	1.38569	7.86909	8.20993	16.9337	11.1382	3.42787	0.364744	0.205368	0.113582	65.2532	0.106405	60.9748	0.793204	16.9856	41.8597	296.077	0.0515346	68.4726	4.44924	2.70453	1.21524	15.9342	4.11	2.45047	0.94404	6.27147	4.92189	0.3731			8.39897	11.6023	145.953	0.747211	2.41903	4.54278	33.3677	3.35268		210.335	0.522792	0.710712
POS0158-447-001	WR	MARR23	DEVEY, 1994	ICP-MS	68.23	-18.18	50.1084	0.929805	10.4967	8.77251	15.0992	12.4816	1.49577	0.0616501	0.0707461	0.192025	60.0692	0.0412163	14.9		5.7	47	318		105	3.81	2.57	0.8		2.76	1.53	0.84	1.9		0.37			2.33	5.59	107		1	1.25	41	2.12		80		0.54
KNO0115-007-002	GL	MARR118	Gale et al., this study	ICP-MS	25.15	-45.43	47.8	0.94	8.19	9.15	16.5	12.2	2.59	0.048	0.084	0.154	66.7883	0.0185328	2.952		5.158			0.00371		3.968	2.53433	0.9		3.03273	1.6	0.828	1.506		0.343			1.021	5.701			0.982	0.253		2.229		102.942		0.583
WFL2000-187-R11	GL	JUAN15	DAVIS, 2008	EMP; ICP-MS	42.618	-126.809	49.8384	1.32134	9.07518	8.07232	15.8984	12.0716	2.70462	0.199279	0.139495	0.179351	61.5546	0.073681	14.8		8.18			0.02		4.49	2.81	1		3.62	1.89	0.95	2.96		0.43			2.58	7.38		0.27	1.38	1.38	41.5	2.69		103	0.18	0.68
KNO0138-11-061-001	GL	CHIL23	KARSTEN, 1996;STURM, 1999	DCP; ICP-MS	-44.4635	-82.1803	50.09	1.43	9.603	8.28	14.88	11.04	2.69	0.075	0.147	0.176	60.8153	0.027881	17.4		10.8		290	0.013	66	6.4	3.9	1.26		5.16	2.73	1.42	3.39		0.583			2.86	10.26	133	0.322	1.88	1.31	37.1	3.67		99	0.191	0.984
KNO0115-005-001	GL	MARR117	Gale et al., this study	ICP-MS	25.73	-45.11	50.5952	1.0838	8.55294	9.55355	15.3286	11.8665	2.4437	0.0482706	0.091513	0.163919	66.7838	0.0197531	5.221		5.736			0.00542		4.351	2.98206	0.957		3.44565	1.58	0.947	1.712		0.398			1.144	6.22			1.086	0.427		2.4		93.274	0.079	0.632
WFL2005-884-R4	GL	JUAN15	DAVIS, 2008	EMP; ICP-MS	42.756	-126.711	50.8884	1.41567	9.13493	7.81033	15.2778	11.9197	2.8964	0.0703633	0.110571	0.170882	60.6143	0.0242934	8		9.37			0.01		5.24	3.2	1.21		4.46	2.36	1.13	3		0.49			1.81	9.07		0.41	1.68	0.86	45.1	3.37		123.7	0.12	0.81
DUF0023-004	GL	SEIR1	Gale et al., this study	ICP-MS	-25.864	70.323	50.0705	1.38272	7.77147	9.38632	16.7238	10.2038	3.56276	0.0908353		0.32297	68.4943	0.0254958		0.83	12.103	41.4	365	0.00365	64.4	4.71	2.93759	1.258	16.19	3.95808	2.675	1.029	3.574	5.65	0.411			1.585	10.915	187.6	0.398	2.115			3.442		183.094	0.108	0.745
WFL2000-RC16	GL	JUAN15	DAVIS, 2008	EMP; ICP-MS	42.776	-126.726	50.1716	1.19091	8.65134	8.3185	16.0941	12.2277	2.72126	0.069908	0.0898818	0.15979	63.38	0.0256896	8.6		7.31			0.01		4.23	2.61	0.99		3.57	1.87	0.92	2.48		0.39				7.08		0.35	1.29		38.8	2.62		121.4		0.65
AII0129-7-R039	GL	MARR121	Gale et al., this study1	ICP-MS	23.383	-44.927	50.3598	1.33742	8.85289	8.50496	15.8383	11.3433	2.91034	0.121666	0.188221	0.161217	63.36	0.0418047	5.173		10.503			0.00502		5.239	3.3088	1.285		4.27707	2.467	1.13	3.387		0.466			2.447	9.881		0.147	1.79	0.464		3.302		142.086	0.169	0.808
SONGMP4-128	GL	EPRR64	BACH, 1994	XRF; IR-SP; AAS; ICPAES	-22.9892	-114.513	50.6563	0.925546	8.62351	8.9569	15.5253	12.6392	2.16956	0.0298563	0.0696648	0.159234	65.1518	0.0137615		0.18	4.4	42	394			4	2.8	0.82	16	3.3		0.86	1.1		0.4				4.9	108					1.8		75
END0061-020-001	GL	MARR190	Kelley, Kingsley, and Schilling, in revision	ICP-MS	-17.33	-14.18	51.34	1.47459	8.58675	7.8645	15.2776	11.7466	2.58806	0.200625	0.290906	0.130406	62.2442	0.0775195	39.53		12.42	41.35	284	0.047	70.29	4.94	3.12	1.072	14.59	3.9	1.86	1.071	4.6	3.72	0.433		0.446	6.95	9.39	103.3	0.428	1.9	3.25	37.2	3.09	0.743	124.1	0.4356	0.741
AII0129-7-R077	GL	MARR121	Gale et al., this study1	ICP-MS	23.442	-44.937	50.3951	1.48657	9.42239	7.88905	15.429	11.5855	2.97981	0.10064	0.189711	0.170859	60.113	0.033774	5.429		9.929			0.00421		5.567	3.52904	1.271		4.5663	2.571	1.207	3.042		0.493			1.873	9.85		0.502	1.774	0.502		3.401		124.698	0.139	0.845
MELWEST-016-007A	GL	PARR23	Arevalo et al. (2009)	ICP-MS	-56.68	-139.67	51.069	1.24822	8.89361	7.73318	15.6226	11.9988	2.81583	0.049763	0.129384		61.0157	0.0176726	5.33982		7.67939		388.004			3.54948	2.26884	1.0478		3.07014	1.5197	0.747187	1.89258		0.319574			1.10622	7.0574		0.477201	1.30023		32.6809	2.46273		109.152	0.0689857	0.555984
HLY0102-082-005	GL	GAKK11	Gale et al., this study	ICP-MS	86.6142	44.7483	50.0904	1.42802	8.43799	7.91326	16.2643	11.4962	3.19249	0.255494	0.178527	0.158414	62.7985	0.0800297	36.5753	0.672406	14.2902	37.9416	298.759	0.0331138	77.3908	4.96307	2.93981	1.23413	16.2847	4.49856	2.64636	1.05485	5.27281	5.43592	0.435867	0.156953		5.81889	11.3884	100.638	0.559892	2.26528	2.83242	37.5186	3.41084	0.99971	193.018	0.348584	0.776724
END0061-019-001	GL	MARR190	Kelley, Kingsley, and Schilling, in revision	ICP-MS	-16.82	-14.32	50.9882	1.60088	9.14505	8.12449	15.1083	11.3062	2.67148	0.170094	0.29016	0.140077	61.5255	0.0636703	33.9		12.96	46	318	0.043	77.7	5.65	3.59	1.246	16.22	4.42	2.31	1.247	4.57	4.11	0.494		0.444	6.36	10.5	149.2	0.443	2.05	2.94	39.11	3.58	0.895	131.5	0.4098	0.859
NHOCHEP-022-001	GL	EPRR25	Gale et al., this study	ICP-MS	12.763	-103.928	49.0123	1.16744	8.60482	9.00739	16.8071	12.0769	2.61667	0.0905771	0.120769	0.161026	65.3285	0.0346154	8.632	0.62	8.832	40.6	337	0.01	76.9	4.406	2.76285	1.039	15.95	3.54423	1.977	0.942	2.808	5.03	0.381			2.125	8.248	141.8	0.419	1.493	0.722	34.8	2.671		136.932	0.144	0.653
AII0129-7-R016	GL	MARR121	Gale et al., this study1	ICP-MS	23.335	-44.97	49.9229	1.27896	9.08548	8.47373	15.8945	11.8374	2.75231	0.0858328	0.17752	0.161644	62.6699	0.0311857			8.282			0.0048		5.095	3.23435	1.206		4.10409	2.135	1.109	2.564		0.451			1.659	8.306			1.519	0.352		3.023		111.244	0.122	0.786
CHR0098-011	WR	MARR106	BOUGAULT, 1980; ROY-BARMAN, 1994;CHAUVEL, 2001; DEBAILLE, 2006	XRF; MS-ID; ICP-MS	30.683	-41.817	50.0715	1.50005	10.2873	8.83027	14.6704	11.3503	2.57008	0.0800024	0.140004	0.180005	60.7082	0.0311284	7.54		8.42			0.009		5.45	3.49	1.19		4.84	2.64	1.16	2.46		0.48			1.69	8.42		0.32	1.53	0.62		3.16		93.8		0.83
WFL2005-885-R4	GL	JUAN15	DAVIS, 2008	EMP; ICP-MS	42.687	-126.779	50.8333	1.31375	8.86114	7.84041	15.5229	11.938	2.9811	0.0998412	0.119809	0.139778	61.4295	0.0334914	6.9		8.64			0.01		4.14	2.55	1		3.55	1.92	0.89	3.02		0.39			1.85	7.67		0.38	1.46	0.6	38.6	2.67		159.6	0.12	0.63
TRI0138-007-001	GL	MARR59	Kelley, Kingsley, and Schilling, in revision	ICP-MS	50.46	-29.42	51.0675	1.29307	8.74019	8.18816	15.892	11.1961	2.93658	0.0792344	0.128756	0.158469	62.7742	0.0269819	9.46		8.76	41.32	345.1		62.4	4.92	3.08	1.093	15.29	3.86	1.93	1.077	2.33	5.73	0.44		0.283	2.395	8.81	167	0.35	1.6	0.763	36.91	3	0.784	112.7	0.165	0.737
LCH1988-83-D4-15	GL	JUAN15	DAVIS, 2008	EMP; ICP-MS	42.757	-126.762	49.3648	0.970484	8.15122	9.54106	16.9049	11.8198	2.73658	0.0401724	0.0602586	0.150646	67.8137	0.0146798	5.9		6.02					4.11	2.54	0.95		3.43	1.72	0.89	1.95		0.38			1.14	6.34		0.33	1.13	0.51	39	2.46		106.4	0.08	0.62
SONGMP5-371	WR	EPRR55	BACH, 1994	XRF; IR-SP; ICPAES	-11.874	-110.723	50.1005	1.28514	9.2179	8.10243	15.6627	12.249	2.70081	0.0803215	0.110442	0.170683	61.273	0.0297398			10	43	315			4.6	2.9	0.92	16	3.7		0.89	2.4		0.41				7.7	92					2.4		133
LEE86NC-3-002	GL	JUAN17	DAVIS, 1998	EMP; ICP-MS; XRF-EDS	41.335	-127.442	49.6643	1.09369	8.88503	9.18845	16.2413	11.8004	2.5536	0.049715	0.089487	0.159088	65.0529	0.0194686			7.4							0.93					2.5						7.8						2.4		98		0.64
CON2806-002-001	GL	MARR173	Kelley, Kingsley, and Schilling, in revision	ICP-MS	-2.178	-12.635	50.1018	1.12366	9.18636	9.22818	15.3636	11.9796	2.40382	0.0695334	0.0894001	0.149	64.3899	0.0289262	3.36		7.4	41.63	368.6		70.77	4.29	2.67	1	15.99	3.35	1.42	0.94	2.08	4.53	0.371			1.2275	7.67	153.6	0.21	1.4	0.45	34.83	2.59		122.6	0.09745	0.65
END0026-016-001	GL	MARR12	Kelley, Kingsley, and Schilling, in revision	ICP-MS	73.41	7.39	51.0683	0.944406	8.8312	8.31881	15.8339	11.9457	2.43134	0.0904219	0.0602812	0.140656	62.902	0.0371902	24.8		7.24	45	340	0.024	75.1	4.83	3.03	1.07	18.14	4.02	1.385	1.079	2.35	7.17	0.434		0.24	2	7.43	135.1	0.48	1.34	1.87	38.3	2.83	0.465	102.6	0.1387	0.741
WFL2002-454-R13	GL	JUAN15	DAVIS, 2008	EMP; ICP-MS	42.749	-126.688	50.9189	1.29794	8.86302	7.8067	15.6294	12.0311	2.77227	0.0801641	0.100205	0.180369	61.3223	0.0289164	7.8		9.09		342	0.01	67	4.71	2.88	1.11	14	4.02	2.18	1.02	3.04		0.44			1.86	8.52	92	0.48	1.6	0.81	40.7	3.08		135.4	0.12	0.73
WFL2005-886-R10	GL	JUAN15	DAVIS, 2008	EMP; ICP-MS	42.67	-126.783	50.0922	1.17178	8.4593	8.52525	16.1432	12.2226	2.51574	0.159981	0.119986	0.149982	64.4638	0.063592	28.2		9.89			0.03		3.98	2.41	0.95		3.48	1.82	0.84	4.06		0.37			4.48	7.69		0.33	1.55	2.3	37.9	2.6		142.9	0.26	0.61
CON2806-001-001	GL	MARR174	Kelley, Kingsley, and Schilling, in revision	ICP-MS	-2.54	-12.233	50.4658	1.13295	9.26233	8.63623	15.1755	12.4525	2.3454	0.0397525	0.0705607	0.15901	62.6633	0.0169491			5.42	48.37	410.1		86.78	4.45	2.89	0.942	16.3	3.12	1.2	0.997	1.39	3.4	0.404		0.1865	0.597	6.13	134	0.156	1.11		40.02	2.45		88.2		0.647
MOA8801-023-001	GL	SEIR66	Gale et al., this study	ICP-MS	-49.613	125.658	50.7558	1.04382	9.21373	8.27028	16.3197	10.8598	2.90062	0.0702572	0.100367	0.160588	61.7691	0.0242214	12.994	0.44	6.211	41.6	332	0.01648	85.1	4.083	2.56432	0.921	15.3	3.18525	1.742	0.882	2.115		0.379			2.191	6.05	136.1	0.275	1.11	1.171	33.8	2.329		108.303	0.143	0.608
WFL2000-RC17	GL	JUAN15	DAVIS, 2008	EMP; ICP-MS	42.753	-126.743	49.6887	1.30187	8.88042	8.24391	16.4074	11.9035	2.67549	0.159548	0.129632	0.169519	62.5606	0.0596332	45.2		12.08			0.05		4.65	2.89	1.1		3.93	2.24	1	4.97		0.44			6.14	9.08		0.43	1.88	4.01	35.7	3.07		143.4	0.38	0.73
LEE86NC-2-012	GL	JUAN17	DAVIS, 1998	EMP; ICP-MS; XRF-EDS	40.765	-127.543	50.6547	1.05283	8.52296	8.62207	15.3503	12.489	2.47061	0.139205	0.119318	0.169035	64.5507	0.0563444			11							0.9					4.3						8.9						2.8		127		0.65
MOA8801-022-013	GL	SEIR66	Gale et al., this study	ICP-MS	-49.68	125.892	51.0814	1.01267	7.95182	8.60364	16.4224	11.0618	3.18355	0.0805962	0.120894	0.161192	66.0735	0.0253165	15.273	0.61	8.727	38.1	332	0.0166	74.3	4.047	2.63773	0.924	14.55	3.17409	1.8	0.879	2.988	5.86	0.368			1.993	7.317	135.6	0.503	1.402	1.316		2.417		143.069	0.144	0.606
END0061-003-001	WR	MARR175	Kelley, Kingsley, and Schilling, in revision	ICP-MS	-3.433	-12.225	50.7398	1.183	8.75818	8.70847	15.5679	11.83	2.41571	0.0596471	0.268412	0.178941	64.1549	0.0246913			6.84	42.28	405.8		72.58	4.64	2.93	0.986	14.06	3.63	1.44	1.008	1.84		0.408			0.916	6.92	150.6		1.27		36.67	2.64	0.848	102.1	0.0652	0.678
WFL2000-187-R5	GL	JUAN15	DAVIS, 2008	EMP; ICP-MS	42.603	-126.82	50.265	1.139	8.5863	8.56242	15.9169	12.3893	2.39682	0.109799	0.0998174	0.16969	64.2217	0.0458103	17.9		8.24			0.02		4.14	2.57	0.94		3.31	1.82	0.89	3.09		0.4			3.2	6.98		0.29	1.36	1.61	41.5	2.52		119.2	0.2	0.62
END0061-006-001C	GL	MARR180	Kelley, Kingsley, and Schilling, in revision	ICP-MS	-6.31	-11.322	50.1301	1.05071	10.1316	9.25199	15.3425	10.7815	2.40326	0.0997012	0.269193	0.189432	62.1746	0.0414858	13.94		7.45	45.07	339.1	0.021	87.24	4.54	2.89	0.978	15.33	3.2	1.57	1.008	2.33	5.36	0.401		0.258	2.421	7.02	198.8	0.336	1.29	1.11	34.5	2.63	0.66	113	0.1513	0.686
SCL771-R1	GL	JUAN15	DAVIS, 2008	EMP; ICP-MS	42.757	-126.742	49.7802	1.28142	8.73952	8.21327	16.4081	11.9928	2.68602	0.159555	0.13961	0.159555	62.8476	0.059402	40.7		11.35			0.04		4.51	2.79	1.08		3.87	2.11	0.97	4.66		0.42			5.64	8.87		0.45	1.78	3.68	38.2	3.02		140.7	0.33	0.69
AII0112-25-003-004	GL	EPRR29	ALLAN, 1989; DANYUSHEVSKY, 2000	INAA; LAICP	9.9	-104.363	48.4209	0.850692	8.47541	9.84359	17.0701	12.72	2.16503	0.00997013	0.0897312	0.139582	67.6435	0.00460508	1.846		3.69	48.8	365			3.44	2.22	0.73	15.9	2.74	1.19		0.88		0.35			0.52	7.4	195			0.195	32.3	1.79		79.8	0.04	0.5
POLARK5-031-004	WR	MARR24	DEVEY, 1994	ICP-MS	67.04	-18.7	49.7532	0.610407	8.997	8.45564	16.2909	13.8893	1.56104	0.0130087	0.0400267	0.170113	62.8486	0.00833335	5.7		2.53				126	2.74	1.8	0.51		2.01	0.75	0.57	0.76		0.27			0.51	2.84	162		0.45	0.71		1.32		65		0.38
POLARK5-031-001	WR	MARR24	DEVEY, 1994	ICP-MS	67.04	-18.7	49.7287	0.561793	8.45098	8.31655	17.1447	13.9746	1.38442	0.015048	0.0401281	0.160512	63.9167	0.0108695			2.33				167	2.46	1.75	0.51		1.74	0.75	0.57	0.75		0.25			0.52	2.74	165		0.44			1.12		65		0.37
AII0112-25-002	GL	EPRR29	DANYUSHEVSKY, 2000	LAICP	9.87	-104.36	48.0835	0.869939	8.39576	10.3352	16.8487	12.8664	2.16805	0.0169897	0.0599637	0.129921	68.9036	0.0078364	1.501		3.91					3.42	2.19	0.77	16	2.73	1.31		0.96		0.307			0.42	4.62				0.141	33.5	1.8		90	0.026
KLM0417-R029	GL	BLAU8	Gale et al., this study	ICP-MS	-20.34	-176.148	50.0391	0.873828	9.33519	8.81201	15.3793	13.0056	2.07711	0.0193034	0.0529351	0.176517	62.9509	0.00929339	5.4708	0.2449	4.6476	45.3736	378.937		105.41	3.8804	2.4971	0.7651	14.955	3.0943	1.334	0.8628	1.3168	5.0194	0.3941	0.1676	0.1867	0.6249	5.0498	105.714	0.552	0.8694	0.4848	42.3467	1.9318	0.5319	73.4634	0.052	0.5586
AII0112-25-002-001	GL	EPRR29	FORNARI, 1988; ALLAN, 1989; DANYUSHEVSKY, 2000	MS-ID; INAA; LAICP	9.87	-104.36	48.0071	0.881311	8.40355	9.7492	17.2563	12.9745	2.26879	0.0199373	0.0697807	0.139561	67.619	0.00878764	1.533		3.68	50	461			3.39	2.17	0.73	15.6	2.73	1.28				0.27			0.4	4.6	241			0.111	31.1	1.72		88.3	0.028	0.42
ABP0016-028-072	WR	MARR95	SMITH, 1998	ICPAES	33.8	-37.76	49.61	0.86	8.865	9.94	14.66	12.22	1.93	0.02	0.07	0.16	66.8685	0.0103627	24		8.5		475					0.76		2.8			3						6	167				40	1.9		82
ABP0016-028-011	WR	MARR95	SMITH, 1998	ICPAES	33.8	-37.76	49.9218	0.929563	8.56055	9.87506	15.5081	12.7997	1.93358	0.0201378	0.0604134	0.161102	67.4945	0.0104148	27		8.9		499					0.8		2.9			3.3						6.4	178				41	2.1		82
POLARK5-022-002B	WR	MARR24	DEVEY, 1994	ICP-MS	67.1	-18.72	48.9618	0.625774	9.15648	9.76005	16.0683	12.9999	1.95807	0.0232142	0.0403725	0.171583	65.7376	0.0118557	8.9		2.88				129	3.12	2.14	0.62		2.16	1.05	0.73	1.03		0.34			0.86	3.39	175		0.57	0.79		1.33		70		0.44
NAUOCNT-012-003	WR	MARR95	NIU, 2001	ICP-MS	33.927	-37.664	48.1484	0.551701	8.32566	10.0309	17.2532	13.4414	1.76544	0.0250773	0.0601855	0.160495	68.441	0.0142046	5.64	0.06	3.257	48.34	394.2		86.43	2.838	2.197	0.525	12.45	1.771	0.728	0.684	1.103	2.91	0.378			1.17	2.919	152.12	0.001	0.573	0.77	49.15	1.178		66.61	0.075	0.373
NAUOCNT-014-001	WR	MARR95	NIU, 2001	ICP-MS	34.07	-37.636	48.6695	0.692412	8.6702	9.48303	16.8587	13.1659	1.97689	0.0250874	0.0602097	0.160559	66.3158	0.0126903	6.23	0.13	3.946	40.4	342.1	0.01	101.11	2.807	1.936	0.646	12.7	2.121	0.905	0.607	1.324	3.21	0.283			0.92	3.918	122.59	0.014	0.742	0.53	42.28	1.448		79.01	0.062	0.395
RSR1979-003-001		CIRR60	Arevalo and McDonough (2008)	ICP-MS	9.825	57.945	50.37	0.796	7.64	9.67	16.71	13.17	1.69	0.0262227	0.09		69.4961	0.0155164	1.85692		2.77475		383.121			3.00461	2.00548	0.652275		2.33203	0.913921	0.667442	0.781114		0.28653			0.388652	3.41476		0.16722	0.541839		29.0375	1.55809		52.6627	0.0287776	0.427069
RSR1979-003-060-VG5259		CIRR60	Arevalo and McDonough (2008)	ICP-MS	9.825	57.945	50.3	0.741	7.63	9.73	16.46	13.03	1.73	0.0273592	0.08		69.6548	0.0158146	1.92441		3.10124		404.679			2.93988	1.92571	0.654032		2.27314	0.894903	0.642976	0.844956		0.28212			0.390205	3.65668		0.165097	0.590532		28.5612	1.55877		55.6941	0.0315858	0.432669
RSR1979-003-017		CIRR60	Arevalo and McDonough (2008)	ICP-MS	9.825	57.945	50.69	0.831	7.78	9.86	16.82	13.22	1.71	0.0285798	0.08		69.5237	0.0167133	1.93344		2.76543		378.831			2.9487	1.99365	0.646926		2.35156	0.938564	0.667669	0.763405		0.293945			0.377415	3.3716		0.178401	0.545095		28.9486	1.44268		52.7555	0.0228665	0.420428
POLARK5-033-001	WR	MARR24	DEVEY, 1994	ICP-MS	67.08	-18.68	50.1092	0.726653	9.70231	8.9886	14.8217	13.4879	1.64243	0.028867	0.0497707	0.199083	62.513	0.0175758	17.6		3.6				119	3.11	2.08	0.6		2.12	0.95	0.65	1.27		0.29			0.86	3.73	149		0.63	1.21		1.47		71		0.42
840/1-1	GL	MARR201	Sun et al., 2008	LA-ICP-MS	-26.06	-13.85	51.3203	1.199	8.767	7.95906	15.4311	12.186	2.568	0.029	0.0988273		62.0366	0.0112928	2.03697		7.36296					4.31537	2.64555	1.04391	16.3498	3.54471	1.88857		2.03796	5.40932	0.377646			0.852409	7.3703		0.424027		0.188847	37.8555	2.61823		108.211	0.0623149
EWI9309-013-004	GL	MARR247	LE ROUX, 2000	LAICP	-49.993	-7.882	51.1956	1.07877	9.03511	9.1655	14.264	12.3265	2.45151	0.0297499	0.0594998	0.14875	64.614	0.0121353	4.45		6.05					3.94	2.29	0.97		3.51			1.96					0.94	6.53	104	0.43		0.29	42	2.39		87
EWI9309-013-003	GL	MARR247	LE ROUX, 2000	LAICP	-49.993	-7.882	51.1058	1.10936	8.91108	9.10908	14.4153	12.3927	2.41397	0.0297668	0.0893003	0.178601	64.7887	0.0123311			5.75					3.93	2.55	0.87		3.37			1.85					0.94	6.39	104	0.38			43	2.29		86
MOA8801-017-018	GL	SEIR68	DANYUSHEVSKY, 2000	LAICP	-50.222	127.417	49.9613	1.36064	9.08837	8.95017	15.4537	11.734	2.90846	0.0298414	0.129313	0.13926	63.9331	0.0102602	1.766	0.32	7.75					4.53	2.81	1.15	17	3.77	2.07		1.92	5.65	0.398			0.69	8.11				0.185	33.8	2.87		103.9	0.056
EWI9309-013-005	GL	MARR247	LE ROUX, 2000	LAICP	-49.993	-7.882	51.1103	1.07489	9.04043	9.156	14.2689	12.536	2.29921	0.0299201	0.0997337	0.139627	64.5768	0.0130132	4.9		6.11					3.74	2.56	1.02		3.93			2.03					0.91	6.85	104	0.25		0.38	45	2.55		88
LYN1973-049-VG1679	GL	MARR52	Jenner and O'Neill, 2012	LA-ICP-MS	53.19	-35.09	50.8444	0.994628	9.31704	8.32895	14.9418	12.9329	2.09311	0.0299238	0.099746		61.6727	0.0142963	3.80215	0.190877	3.7293	45.2489	414.415	0.00492564	94.4251	4.01424	2.74944	0.850832	16.5465	3.04829	1.3215	0.91853	0.951397	4.99226	0.397473	0.187438		0.615944	4.45348	112.316	0.169608	0.740095	0.322193	43.4	2.06666	0.59209	60.956	0.0358882	0.588852
ENV7115-008-001	GL	JUAN5	LEYBOURNE, 1991; KARSTEN, 1988	ICP-MS; EMP	48.31	-129.07	50.2931	1.22032	9.65101	8.22635	14.6649	12.7466	2.6036	0.0299265	0.10973	0.209485	60.5412	0.0114943	5.9		5.18					4.41	2.77	0.94		3.1	1.8	0.98	1.48	4.1	0.39			0.93	5.9			1	0.43	38	2.31		77		0.63
ALV2568-1053	WR	MARR123	MEURER, 2001	ICP-MS	22.667	-44.927	52.3885	1.82162	8.25994	7.40099	15.3696	10.5871	3.54568	0.0299635	0.191767	0.159805	61.7272	0.00845071		0.94	13.89	42.7	234	0.004	92.8	6.53	3.86	1.52		5.56	2.97	1.35	4.52		0.527				12.56	110	0.36	2.4		37.9	4.1		124		1
SON0040-R049-G	GL	CHIL3	BACH, 1996	XRF; ICP-MS	-36.887	-97.06	49.7481	1.07888	8.73989	9.14047	16.0832	12.2872	2.40749	0.0299688	0.0799167	0.159833	65.3079	0.0124482	4.6		4.9	37	353		66	4.3	2.7	0.97		3.4	1.65	0.95	1.3		0.35			0.54	6.2	133	0.26	1.04	0.26		2.4		74	0.03	0.65
EWI9309-013-006	GL	MARR247	LE ROUX, 2000	LAICP	-49.993	-7.882	50.3593	1.11696	9.07431	9.04742	14.889	12.5672	2.40111	0.0299707	0.0999025	0.169834	64.2175	0.012482	4.36		5.99					3.98	2.43	1		3.25			1.87					0.96	6.31	111	0.47		0.27	45	2.41		86
LYN1973-030-VG1676	GL	MARR21	Jenner and O'Neill, 2012	LA-ICP-MS	70.57	-14.69	50.058	0.729728	9.36917	8.88703	15.1858	13.4674	1.77443	0.0299937	0.0799833		63.0638	0.0169033	4.12883	0.135762	2.5627	48.6353	319.746	0.00404424	121.896	2.89607	1.89047	0.590474	15.0781	2.15915	0.879469	0.637168	0.619749	3.96478	0.284172	0.191599		0.329518	3.51558	93.5562	0.155528	0.544973	0.287283	44.9	1.46206	0.419394	59.5549	0.0187247	0.413722
MOA8801-017-013	GL	SEIR68	PYLE, 1994	DCP; INAA	-50.222	127.417	49.7	1.27	8.478	8.58	15.42	11.66	2.82	0.03	0.11	0.16	64.5598	0.0106383	2.7		9.1	39.9	365		74.4			1.12					2.14		0.47				6.6	102				35.4	3.05		103	0.08	0.68
ABP0016-028-052	WR	MARR95	SMITH, 1998	ICPAES	33.8	-37.76	48.91	0.86	8.838	9.95	14.95	12.13	1.93	0.03	0.07	0.16	66.9583	0.015544	29		8.8		536					0.78		3			3.4						6.4	184				41	1.9		90
ABP0016-028-044	WR	MARR95	SMITH, 1998	ICPAES	33.8	-37.76	49.13	0.87	8.901	9.89	15.19	12.33	1.94	0.03	0.07	0.16	66.6667	0.0154639	26		8.9		512			3.8	2.7	0.76		2.9			3.2						6.1	177				40	1.8		86
ABP0016-028-039	WR	MARR95	SMITH, 1998	ICPAES	33.8	-37.76	49.22	0.88	8.919	10.04	15.02	12.34	1.96	0.03	0.06	0.16	66.9557	0.0153061	27		8.5		519			3.8	2.7	0.79		2.9			3.3						6.1	170				40	1.9		87
GIL7904-015-022	GL	EPRR11	Gale et al., this study	ICP-MS	22.517	-108.342	47.812	0.960241	8.83221	9.69243	17.7044	12.6032	1.88047	0.0300075	0.0800201	0.16004	66.3901	0.0159574	2.31		3.98	38	359		80	3.33	2.1	0.7		2.66		0.72	1.11		0.33			0.84	4.31	137	0.24	0.74	0.19		1.63		56.9		0.49
NAUOCNT-009-005	WR	MARR95	NIU, 2001	ICP-MS	33.942	-37.694	49.0516	0.790832	8.70917	9.52002	16.4173	13.0137	2.00211	0.0300316	0.0700738	0.150158	66.3026	0.015	8.65	0.15	4.174	39.88	360.1	0.01	92.35	2.872	1.912	0.694	13.02	2.209	1.007	0.602	1.499	3.39	0.281			1.14	4.081	123.83	0.042	0.798	0.65	38.19	1.559		89.51	0.075	0.413
EWI9309-013-002	GL	MARR247	LE ROUX, 2000	LAICP	-49.993	-7.882	51.3363	1.10927	9.16819	9.11859	14.1695	12.285	2.31785	0.0300349	0.080093	0.140163	64.1611	0.0129581	4.48		5.89					3.86	2.34	0.95		3.46			1.87					0.93	6.38	109	0.43		0.32	42	2.52		87
CHR0098-004	WR	MARR97	BOUGAULT, 1980; DOSSO, 1999; DEBAILLE, 2006	XRF; MS-ID; ICP-MS	33.5	-39.083	50.1013	1.07131	7.81255	7.04862	17.2511	13.6867	2.51307	0.0300367	0.080098	0.160196	61.8901	0.0119522	6.14		5.09					4.11	2.67	0.88		3.37		0.88	1.64		0.37			1.02	5.81		0.03	0.94	0.36		2.25		98.3		0.59
ABP0016-028-008	WR	MARR95	SMITH, 1998	ICPAES	33.8	-37.76	50.1605	0.925071	8.49318	9.74942	15.4332	12.779	1.96412	0.0300607	0.0601215	0.160324	67.3868	0.0153049	27		8.8		487			3.8	2.7	0.79		2.9			3.2						6	153				41	1.8		88
GIL7904-014-794	GL	EPRR11	Gale et al., this study	ICP-MS	22.46	-108.38	50.4059	1.29478	10.0302	8.54032	14.1682	12.6767	2.32288	0.0300924		0.170524	60.5153	0.0129548	2.421	0.44	6.912	47.6	357		91	4.777	3.06684	1.114	16.14	3.66699	2.174	1.04	1.949	5.6	0.454			0.996	7.249	48.9	0.321	1.3	0.205		2.698		97.353	0.078	0.722
LYN1973-030-VG1678	GL	MARR21	Jenner and O'Neill, 2012	LA-ICP-MS	70.57	-14.69	50.3942	0.763545	9.19262	8.80751	14.9655	13.5897	1.78139	0.0301114	0.0602228		63.2973	0.0169033	5.29477	0.115191	2.45243	49.2472	162.721	0.0057167	125.684	3.15752	2.00112	0.664718	14.9303	2.19829	0.861314	0.686284	0.628411	3.94001	0.293196	0.187212		0.399194	3.22313	69.9941	0.130471	0.51031	0.334005	45.2	1.45405	0.407837	60.7473	0.0243015	0.423024
ABP0016-028-006	WR	MARR95	SMITH, 1998	ICPAES	33.8	-37.76	49.7508	0.92694	8.76218	9.84719	15.505	12.7636	1.92813	0.0301215	0.0803239	0.160648	66.9191	0.0156221	29		8.8		525			3.9	2.7	0.82		3			3.3						6.2	169				41	1.9		88
EWI9309-013-014	GL	MARR247	LE ROUX, 2000	LAICP	-49.993	-7.882	50.6433	1.0942	8.94931	9.1405	14.8359	12.4027	2.41752	0.0301756	0.0804683	0.160937	64.7696	0.012482	4.5		5.81					3.96	2.46	0.98		3.57			1.73					0.85	6.5	102	0.25		0.32	45	2.27		86
EWI9309-013-009	GL	MARR247	LE ROUX, 2000	LAICP	-49.993	-7.882	50.6029	1.09572	9.07408	9.12188	14.8274	12.3596	2.38134	0.0302174	0.0906522	0.171232	64.4062	0.0126892			5.95					3.83	2.23	0.97		3.18			1.9					0.9	6.68	105	0.39			43	2.41		84
MOA8801-017-003	GL	SEIR68	PYLE, 1994	DCP	-50.222	127.417	51.0793	1.37883	8.63664	8.63866	15.0223	11.8441	2.84259	0.0302403	0.120961	0.161282	64.2911	0.0106383	3.1				361		72.8															101				36			106
ALV1552-008	WR	GALA8	YONOVER, 1989; EASON, 2006	DCP; XRF	2.377	-95.537	48.8778	1.00929	10.0059	9.9773	15.3579	12.2044	2.07992	0.03031	0.0505167	0.161653	64.22	0.0145727			6.49	48	398		79	4.23	2.77	0.85		3.47					0.45			1.8	5.75	197				42	2.09		75
RSR1979-002-044		CIRR60	Arevalo and McDonough (2008)	ICP-MS	9.825	57.945	50.19	0.7705	7.71	9.65	16.64	13.05	1.76	0.0304276	0.08		69.2584	0.0172884	1.97374		2.81481		373.237			2.93996	1.98725	0.637021		2.33299	0.926698	0.659829	0.781268		0.28598			0.396208	3.38788		0.182713	0.558878		28.7846	1.49734		52.5307	0.0305034	0.437089
POLARK5-035-001	WR	MARR24	DEVEY, 1994	ICP-MS	67.17	-18.72	49.0927	0.640687	9.11778	10.211	15.9671	12.6736	1.80193	0.0340365	0.040043	0.170183	66.8415	0.0188889	8.7		3.47				124	3.21	2.13	0.63		2.04	1.06	0.69	1.19		0.33			0.96	3.51	219		0.61	0.85		1.44		69		0.44
AII0127-1-003	GL	MARR96	Gale et al., this study	ICP-MS	33.65	-38.205	48.2245	0.679499	9.00337	9.86273	17.4571	12.0411	2.22836	0.0349742	0.0559588	0.159882	66.3504	0.015695	8.98		3.467			0.00882		2.809	1.95323	0.572		1.84605	1.014	0.651	1.285		0.312			1.591	3.391			0.638	0.746		1.276				0.413
HLY0102-081-131	GL	GAKK10	Gale et al., this study	ICP-MS	86.6475	46.6117	48.9851	0.797279	9.44323	9.02678	17.6598	10.9478	2.63468	0.0352195	0.0627566	0.154447	63.2437	0.0133677	4.78579	0.22383	3.05437	51.5427	394.515	7.21e-05	94.1447	3.20866	2.03488	0.689999	14.1049	2.40022	1.05325	0.701146	0.938761	3.80078	0.298549	0.166762		0.885651	3.5501	227.821	0.17105	0.543987	0.5075	35.0887	1.5073	0.405774	99.8845	0.064649	0.467171
KLM0417-005-001	GL	BLAU7	Bezos et al., 2009	ICP-MS	-19.452	-175.958	50.9796	0.923463	9.80025	8.20718	14.8316	12.4702	2.23177	0.0381943	0.0731891	0.187172	60.1181	0.0171139	5.5142	0.2738	4.8749	43.9715	404.329	0.0097	94.4075	4.11	2.6706	0.7863	11.85	3.2689	1.4421	0.929	1.3831	5.4726	0.4272		0.0989	0.8515	5.3948	90.5692	0.2905	0.9136	0.6441	43.4163	2.0653	0.5755	64.5362	0.0658	0.6037
EWI9309-012-002	GL	MARR247	LE ROUX, 2000	LAICP	-49.757	-8.003	51.3151	1.24691	9.64914	8.63052	14.1497	11.9648	2.50653	0.0396136	0.0891306	0.148551	61.6856	0.0158042	6.94		7.37					4.52	2.8	1.02		4.05			2.51					1.22	8.03	107	0.26		0.44	44	2.97		91
EWI9309-012-001	GL	MARR247	LE ROUX, 2000	LAICP	-49.757	-8.003	50.0266	1.08787	10.5109	8.92215	14.8816	11.4973	2.57588	0.0396342	0.0594513	0.13872	60.4419	0.0153867	5.98		6.12					4.25	2.77	0.96		3.39			2.04					1.13	6.54	116	0.19		0.41	45	2.19		92
EWI9309-045-004	GL	MARR227	LE ROUX, 2000; LE ROUX, 2001	LAICP; LA-ICP-MS	-40.587	-16.772	49.3743	1.02046	8.98491	9.61191	16.1025	12.0494	2.34825	0.0397299	0.0595949	0.148987	65.8191	0.0169189	5.75		6.14					3.82	2.44	0.81		3.45			2.14					1.17	5.88	139			0.4	40	2.33		94
EWI9309-013-010	GL	MARR247	LE ROUX, 2000	LAICP	-49.993	-7.882	50.1676	1.07092	9.3488	9.01929	15.0478	12.3115	2.47591	0.0397459	0.0794918	0.178857	63.4577	0.016053	4.03		6.09					3.97	2.28	0.94		3.65			1.93					0.9	6.45	109	0.55		0.24	43	2.39		88	0.07
AII0060-009-096	GL	MARR195	Jenner and O'Neill, 2012	LA-ICP-MS	-21.93	-11.81	50.4158	1.16615	8.74088	8.79354	15.6196	12.2819	2.43092	0.0398029	0.0895566		64.4235	0.0163736	1.19906	0.248053	5.24068	41.8948	407.509		86.4778	4.33578	2.71543	1.0049	16.0741	3.28478	1.67342	0.905517	1.44656	5.05392	0.351153	0.162207		0.583655	5.72194	123.447	0.249049	0.990376		37.3	2.27734	0.680656	87.5666	0.042136	0.61529
EWI9309-045-001b	GL	MARR227	Kelley, Kingsley, and Schilling, in revision	ICP-MS	-40.587	-16.77	49.0688	0.915685	8.75873	9.42558	16.6913	12.2622	2.33898	0.0398124	0.0796248	0.15925	65.9522	0.0170213	9.2		6.98	46.02	370.6	0.011	95.1	3.89	2.57	0.842	15.81	3.12	1.04	0.87	2.23	3.86	0.379		0.18	1.019	6.08	165	0.354	1.14	0.58	34.27	2.16	0.301	108.1	0.0673	0.57
GIL7904-012-005	GL	EPRR11	BENDER, 1984; WALLACE, 1992; RYAN, 1987	MS-ID; XRF; EMP; DCP	22.56	-108.42	49.9263	1.32026	9.71256	8.40608	15.4491	12.2685	2.33862	0.0398232	0.109514	0.169249	60.905	0.0170285			6.52		400			5.13	3.3	1.09		3.96				5.42				0.4	7.42	123					2.85		78
EWI9309-012-012	GL	MARR247	LE ROUX, 2000	LAICP	-49.757	-8.003	49.4686	1.07318	9.98878	9.10017	15.5969	11.7425	2.48114	0.0398298	0.0896171	0.159319	62.1194	0.016053	6.49		5.95					3.9	2.39	0.91		3.65			1.86					1.07	6.23	121	0.54		0.46	44	2.2		95
EWI9309-012-006	GL	MARR247	LE ROUX, 2000	LAICP	-49.757	-8.003	49.69	1.13364	9.96356	8.90663	15.6392	11.5867	2.49154	0.03984	0.08964	0.1992	61.672	0.0159901	5.76		6.13					4.13	2.44	0.97		3.27			1.85					1.09	6.07	119			0.35	42	2.2		94
MELPANR-1-R084	GL	EPRR21	Gale et al., this study1	ICP-MS	15.273	-104.855	50.6129	1.09595	9.06565	8.2089	15.5456	12.3433	2.57026	0.0398449	0.0896609		61.9756	0.0155023	1.991	0.4	6.032	42.2	292	0.00146	83.6	4.704	2.98619	1.029	15.2	3.57957	1.911	0.978	1.533	5.73	0.429			0.576	6.838	74.9	0.295	1.153	0.159		2.591		94.003		0.673
MELPANR-1-R085	GL	EPRR21	Gale et al., this study1	ICP-MS	15.317	-104.869	50.1301	1.15392	8.99821	8.45015	16.073	12.0175	2.61078	0.0398589	0.0996474		62.8303	0.015267	2.77	0.37	6.083	41.9	363	0.00244	79.2	4.593	2.91898	1.062	15.64	3.56004	2.031	0.989	1.564	5.66	0.412			0.746	6.81	111.6	0.288	1.145	0.226		2.592		96.238	0.06	0.694
*KOLB-1A	WR	MARR24	Kelley, Kingsley, and Schilling, in revision	ICP-MS	67.16	-18.67	49.6867	0.74368	9.21983	9.21983	14.864	13.9045	1.85234	0.0398695	0.0398695	0.169446	64.2857	0.0215239	8.6		2.3	50.7	467	0.009	94	3.02	2.05	0.68	16.75	2.26	0.355	0.699	0.74		0.336			0.722	2.76	141		0.47	0.56	51.5	1.31	0.261	72.2		0.411
GIL7904-011-019	GL	EPRR11	Gale et al., this study	ICP-MS	22.53	-108.4	49.9483	1.33214	9.87587	8.49908	15.0909	12.3822	2.27907	0.0398724	0.109649		60.7699	0.017495	2.388	0.38	6.473	45.7	369		80	5.129	3.29329	1.074	16.74	3.99249	2.259	1.123	1.674	5.73	0.483			0.801	7.472	109.8	0.256	1.246	0.246		2.82		71.547		0.769
EWI0004-079-001	GL	GALA6	INGLE, 2010	EMP; XRF; ICP-MS	2.098	-96.723	48.4671	1.00035	9.33301	9.61364	16.3895	12.1864	2.45777	0.0398913	0.0658207	0.186492	64.963	0.0162307	6.87		5.99	48.1	326			3.4	2.09	0.83		2.89	1.44	0.737	1.86		0.337			1.9	5.8	169		1.09	0.55	34.6	2.03		108		0.535
MOA8801-017-001	GL	SEIR68	DANYUSHEVSKY, 2000	LAICP	-50.222	127.417	49.9839	1.33347	9.10381	9.00759	15.3615	11.7671	2.84349	0.0399007	0.129677	0.169578	64.0414	0.0140323	1.754	0.33	7.6					4.72	2.86	1.16	16.3	3.86	2.13		1.93	5.55	0.409			0.71	8.13				0.18	34.5	2.92		103.4
GIL7904-007-036	GL	EPRR11	Gale et al., this study	ICP-MS	22.42	-108.42	50.3902	0.994869	9.37988	8.78577	14.8162	12.9261	2.09362	0.0399081	0.139678		62.7698	0.0190618	2.686	0.28	4.596	45	389	0.00224	87.2	4.083	2.66048	0.865	15.26	3.03924	1.488	0.886	1.197	4.98	0.398			0.642	5.231	85	0.193	0.891	0.206		2.093		73.39		0.584
EWI9309-012-011	GL	MARR247	LE ROUX, 2000	LAICP	-49.757	-8.003	49.6695	1.11558	9.92577	8.85032	15.6769	11.6572	2.52538	0.0399115	0.0898008	0.189579	61.6119	0.0158042	5.36		5.8					4.04	2.3	0.97		3.06			1.87					1.11	6.45	116	0.37		0.47	43	2.05		93
EWI9309-013-007	GL	MARR247	LE ROUX, 2000	LAICP	-49.993	-7.882	50.4682	1.06579	9.2062	9.00913	14.9634	12.398	2.36979	0.0399288	0.0798576	0.139751	63.7874	0.0168491	4.65		6.25					4.13	2.47	0.89		3.56			2					0.94	6.7	110			0.3	44	2.51		91
EWI9309-012-009	GL	MARR247	LE ROUX, 2000	LAICP	-49.757	-8.003	49.624	1.08683	10.05	8.95481	15.5241	11.6424	2.55804	0.039963	0.0899167	0.169843	61.5953	0.0156225	6.03		6.13					3.76	2.53	0.83		3.41			1.86					1.2	6.32	118			0.43	42	2.28		94
EWI9309-013-012	GL	MARR247	LE ROUX, 2000	LAICP	-49.993	-7.882	50.3375	1.13727	9.11292	9.18331	14.9779	12.2607	2.4407	0.0399674	0.0899266	0.15987	64.4622	0.0163754	4.34		5.97					3.81	2.35	0.93		3.13			1.91					0.97	7.09	148	0.26		0.33	44	2.15		89
ALV2883-1250	WR	MARR123	MEURER, 2001	ICP-MS	22.633	-44.933	49.8735	0.880192	7.89429	10.4025	16.0951	12.2012	2.12846	0.0399711	0.0749458	0.149892	70.3432	0.0187794		0.28	4.43	62.8	371		77.6	3.38	2.06	0.75		2.66	1.29	0.73	1.32		0.313			0.81	4.7	185	0.275	0.8		31.4	1.81		80		0.5
CYA1978-006-010	GL	EPRR14	Gale et al., this study	ICP-MS	20.92	-109.07	49.24	1.26	9.11	8.5	15.07	12.23	2.38	0.04	0.12	0.17	62.6792	0.0168067	8.065	0.53	8.087	41.5	344	0.0071	80.6	4.836	3.08029	1.098	16.36	3.84555	2.085	1.039	2.387		0.439			1.579	8.547	113	0.343	1.505	0.724		2.987		132.107	0.106	0.725
ABP0016-028-066	WR	MARR95	SMITH, 1998	ICPAES	33.8	-37.76	49.22	0.88	8.847	9.87	14.91	12.31	1.97	0.04	0.09		66.7568	0.0203046	27		8.8		522			3.8	2.6	0.79		2.9			3.3						6	172				41	2		92
WASSOTW-007-VG2111	GL	GALA17	Jenner and O'Neill, 2012	LA-ICP-MS	3.2	-83.04	51.28	1.11	9.13	8.68	15.97	12.37	2.11	0.04	0.09		63.1171	0.0189573	2.49746	0.2609	5.38704	46.4452	414.511	0.00197037	89.3506	4.3576	2.78137	0.896666	17.4865	3.30404	1.65978	0.949984	1.55635	5.10164	0.405434	0.178324	0.26936	0.661377	6.13176	151.202	0.243641	1.00086	0.211814	42.9	2.39273	0.85111	75.6535	0.0427961	0.643065
ABP0016-028-009	WR	MARR95	SMITH, 1998	ICPAES	33.8	-37.76	49.09	0.88	8.622	9.65	15.14	12.55	2.02	0.04	0.07	0.16	66.8283	0.019802	28		8.9		507			3.8	2.6	0.8		3			3.3						6.1	140				41	1.9		89
ABP0016-028-082	WR	MARR95	SMITH, 1998	ICPAES	33.8	-37.76	49.21	0.88	8.847	9.88	15.18	12.29	1.92	0.04	0.07	0.16	66.7793	0.0208333	27		8.5		519			3.7	2.6	0.75		2.8			3.2						6.1	361				40	1.9		89
EWI9309-013-011	GL	MARR247	LE ROUX, 2000	LAICP	-49.993	-7.882	50.4986	1.09857	8.94908	8.99955	14.9124	12.5272	2.43434	0.040024	0.090054	0.190114	64.4147	0.0164414	4.15		6.1					4.09	2.38	0.95		3.32			1.96					0.96	6.7	116	0.5		0.3	44	2.52		90
NAUOCNT-014-002	WR	MARR95	NIU, 2001	ICP-MS	34.07	-37.636	48.6781	0.691109	8.6038	9.51526	16.9272	13.121	1.94312	0.0400643	0.0600964	0.160257	66.5629	0.0206185	5.96	0.11	3.686	40.22	333.8		100.97	2.753	1.845	0.629	12.52	2.075	0.891	0.593	1.268	3.18	0.276			0.88	3.812	126.87	0.042	0.726	0.56	39.91	1.433		81.21	0.068	0.394
ABP0016-023-004	WR	MARR97	SMITH, 1998	ICPAES	33.2	-39.19	50.6467	1.24793	9.06985	7.65934	15.4513	12.621	2.75318	0.0401017	0.0802034	0.170432	60.3186	0.0145656	16		8.4		217			4.9	3.2	1.07		3.9			2.3						7.4	57				45	2.6		101
DAR0033-021-004-1	WR	BLAU7	PEARCE, 1995	AAS; ICP-MS	-19.44	-175.927	51.28	0.801396	8.42939	8.40095	15.9153	12.8221	1.85014	0.0401113	0.0501392	0.150418	64.2081	0.0216801	9.6		4.23	40	480		89	3.31	2.15	0.63		2.41	0.94	0.74	1.33	6	0.36			0.76	4.26	112	0.65	0.73	1.03	34	1.63		61	0.05	0.47
EWI9309-013-013	GL	MARR247	LE ROUX, 2000	LAICP	-49.993	-7.882	50.2002	1.12165	9.03778	9.10615	14.9418	12.6299	2.3915	0.0401287	0.100322	0.170547	64.4586	0.0167797	4.73		6.26					4.07	2.47	0.95		3.72			1.96					1.1	6.74	107	0.36		0.32	45	2.37		91
AII0107-6-056-028	GL	SWIR2	Jenner and O'Neill, 2012	LA-ICP-MS	-54.37	5.26	48.0278	0.929034	9.80627	8.99853	17.3022	11.8576	2.52647	0.0401658	0.0702901		62.2888	0.015898	4.60985	0.203287	4.58509	50.1081	196.629	0.00603906	112.536	3.91286	2.74859	0.759533	16.4	2.7776	1.23224	0.886539	1.44433	3.75496	0.428192	0.187699		0.957963	4.85518	145.199	0.224359	0.84236	0.493841	42	1.92286	0.669646	69.2195	0.0624069	0.542215
MELWEST-064-004D	GL	PARR13	Jenner and O'Neill, 2012	LA-ICP-MS	-53.13	-117.7	50.0467	1.46612	9.86933	8.501	15.2552	11.8998	2.33826	0.0401743	0.14061		60.7911	0.0171813	9.17667	0.494819	9.61595	43.1981	347.763	0.00913833	68.1365	4.3799	2.75349	1.0752	17.5588	3.87274	2.13176	0.939678	3.23451	5.99118	0.400317	0.179571		2.8216	8.18977	124.513	0.347821	1.58168	0.920613	38.3	2.98014	0.913751	127.228	0.191407	0.632006
EWI9309-013-008	GL	MARR247	LE ROUX, 2000	LAICP	-49.993	-7.882	50.6149	1.10349	9.17612	8.9151	14.9503	12.2731	2.42554	0.0402036	0.0904581	0.150763	63.6205	0.0165751	4.07		6.06					4	2.22	0.91		3.31			1.95					0.91	6.35	109	0.42		0.36	43	2.56		88
NAUOCNT-009-006	WR	MARR95	NIU, 2001	ICP-MS	33.938	-37.697	49.2767	0.774348	8.74912	9.50336	16.2915	12.8723	2.00124	0.0402259	0.0703952	0.160903	66.161	0.0201005	7.86	0.12	4.198	44.23	391.1	0.01	89.14	2.787	1.877	0.673	13.02	2.178	0.976	0.602	1.392	3.22	0.277			1.14	3.876	133.19	0.014	0.753	0.66	38.66	1.586		92.67	0.073	0.405
WASSOTW-007-VG2110	GL	GALA17	Jenner and O'Neill, 2012	LA-ICP-MS	3.2	-83.04	50.1386	1.11981	9.16607	8.42212	15.7519	12.4092	2.41136	0.0403447	0.110948		62.3197	0.0167311	1.58003	0.277735	5.23014	44.2979	378.554		87.6844	4.42662	2.83247	0.956059	17.476	3.45798	1.57135	0.938129	1.4915	5.05355	0.390115	0.17815		0.526576	6.10067	124.067	0.246881	1.00844	0.126276	43.7	2.45694	0.833235	83.2567	0.0361444	0.650429
DAR0080-108-003	WR	MARR41	MURTON, 2002	XRF; ICP-MS; ICP-MS-ID	59.877	-29.619	50.2948	0.736513	9.55247	9.19128	14.8412	13.0958	1.75552	0.0403569	0.0605353	0.171517	63.396	0.0229886	4.28		2.91		339.7		134.63	3.36	2.27	0.57	14.11	2.26	1.02	0.77	0.86		0.32			0.67	3.35	112.56	0.14	0.53	0.4	50.28	1.41		59.16	0.05	0.47
s KK50		MARR27	[1105][1242]		65.72	-16.73	48.3	0.777405	9.98511	9.50049	15.6894	13.5793	1.64567	0.0403847	0.0504808	0.171635	63.1355	0.02454	24		6.29		422		124	3.36	2.09	0.65		2.49		0.67	2.44		0.32				5.5	148		0.98		39	1.58		85
DAR0080-017-001	WR	MARR46	MURTON, 2002	XRF; ICP-MS; ICP-MS-ID	57.887	-32.43	48.8475	0.7877	9.77051	10.8561	14.6431	12.8557	1.70668	0.0403949	0.0605923	0.171678	66.6666	0.0236687	5.23		3.09		542.81		85.06	3.4	2.201	0.604	14.15	2.392	1.08	0.78	0.946		0.316			0.75	3.634	250.47	0.02	0.59	0.44	45.1	1.507		60.57		0.49
ABP0016-028-017	WR	MARR95	SMITH, 1998	ICPAES	33.8	-37.76	50.0815	0.91342	8.71031	9.67084	15.5071	12.7004	1.9034	0.040486	0.0506074	0.161944	66.6499	0.0212704	24		8.2		482					0.75		2.8			3						6	208				40	1.9		79
KLM0417-007-004	GL	BLAU7	Bezos et al., 2009	ICP-MS	-19.795	-176.034	50.2678	0.941934	9.13611	8.14599	15.7215	12.948	2.28337	0.0406067	0.0712133	0.183235	61.6112	0.0177837	6.3918	0.2825	4.7366	43.0854	333.702	0.009	96.203	3.7349	2.4078	0.7688	14.8914	2.9895	1.2932	0.825	1.3551	4.9834	0.3759	0.1656	0.1417	0.7266	5.2555	99.1801	0.3816	0.9	0.7759	42.0036	1.9021	0.4999	99.8744	0.0583	0.5446
KLM0417-R004	GL	BLAU6	Gale et al., this study	ICP-MS	-19.237	-176.144	51.0039	0.925659	9.24169	8.2389	15.1045	12.5928	2.34078	0.0425926	0.0645434	0.181245	61.6077	0.0181959	5.9174	0.2933	4.9183	42.2117	361.42	0.0063		3.859	2.4717	0.7836	12.2647	3.1016	1.3515	0.8474	1.4699	5.086	0.3883		0.1501	0.8619	5.2732	88.6272	0.264	0.9119	0.6262	41.5398	1.9716	0.4973	78.0364	0.0649	0.5646
KLM0417-007-005	GL	BLAU7	Bezos et al., 2009	ICP-MS	-19.795	-176.034	50.274	0.956688	9.2532	8.11303	15.6013	12.9614	2.29044	0.0431968	0.0639878	0.17854	61.2133	0.0188596	6.8648	0.3031	4.772	42.9348	358.88	0.009	96.7752	3.7728	2.399	0.7763	14.7797	2.9879	1.3029	0.835	1.3674	4.8444	0.3769	0.1657	0.1298	0.7526	5.2396	92.7763	0.3915	0.9022	0.7586	41.5035	1.8864	0.4891	100.49	0.0585	0.5492
ALV0979-R007	GL	EPRR14	HEKINIAN, 1987;SARDA, 1985	DCP; NN	20.833	-109.1	48.75	1.21	8.04	8.85	16.57	11.86	2.77	0.045	0.106	0.16	66.4581	0.0162455	7.5				321		79															130				37			139
WASVNTR-011-007	GL	EPRR26	Gale et al., this study2	DCP	12.2292	-103.852	49.9586	1.05254	8.74304	9.30218	15.5533	12.5705	2.26269	0.0452539	0.0844739	0.159897	65.696	0.02	4.16973				378.802		77.4283															138.277				37.8071			82.5114
NAUOCNT-010-011	WR	MARR95	NIU, 2001	ICP-MS	33.996	-37.676	50.4726	0.795082	8.65533	8.6352	15.3984	13.5868	1.90216	0.0452895	0.0805147	0.161029	64.2322	0.0238095	10.45	0.17	4.394	39.48	340.7	0.01	81.97	3.109	2.015	0.679	13.29	2.37	1.015	0.666	1.635	3.73	0.289			1.7	4.342	81.22	0.077	0.84	1	43.43	1.635		70.05	0.107	0.435
ALV0981-R023	GL	EPRR14	Gale et al., this study	ICP-MS	20.833	-109.1	49.5272	1.23489	8.25959	8.98838	16.4382	12.1667	2.80381	0.0455492	0.106281	0.161953	66.2028	0.0162455	7.619	0.53	8.316	44.3	333	0.00752	83.1	4.621	2.87969	1.133	16.21	3.72186	2.284	0.965	2.289	5	0.418			1.338	8.436	122.8		1.517	0.61		2.922		140.665	0.085	0.684
AII0127-2-R073	GL	MARR81	BOURDON, 1996	DCP	40.239	-29.574	50.607	0.790579	9.63705	8.51623	14.7108	13.2497	1.9114	0.0460337	0.0720527	0.190139	61.3997	0.0240838	10																												62
POLARK5-034-001	WR	MARR24	DEVEY, 1994	ICP-MS	67.15	-18.64	49.1721	0.623322	9.12966	9.75197	16.136	12.8987	1.75938	0.0472518	0.0402143	0.170911	65.785	0.0268571	8.2		3.28				133	3.09	2.15	0.57		2.03	0.97	0.63	1.11		0.32			0.82	3.23	202		0.58	0.84		1.43		72		0.42
TAG-520	GL	MARR116	Sun et al., 2008	LA-ICP-MS	26.05	-44.87	50.3247	1.069	8.562	8.667	16.259	12.151	2.273	0.048	0.0954568		64.5651	0.0211175	3.8779		5.81865					4.353	2.75362	0.949612	16.9155	3.45299	1.59157		1.69072	5.46925	0.39308			1.02325	6.14459		0.288349		0.403168	34.971	2.38926		88.9374	0.0680781
TAG-3378	GL	MARR117	Sun et al., 2008	LA-ICP-MS	25.83	-45.09	49.8244	1.066	7.749	8.74955	16.7199	11.676	2.452	0.048	0.072		67.023	0.0195759	4.84821		6.74095					4.2959	2.73675	0.999731	16.5337	3.45077	1.76958		1.94418	5.15278	0.387419			1.22193	6.95563		0.350478		0.488589	33.5212	2.53383		110.018	0.0880999
HLY0102-027-007	GL	GAKK15	Gale et al., this study	ICP-MS	84.4833	2.75417	49.0131	1.06393	8.61589	9.12184	17.0751	12.0128	2.53669	0.0483558	0.0898463	0.149545	65.5849	0.0190626	6.98456	0.312927	5.26756	44.7711	388.258	0.0109148	99.8646	4.19859	2.60999	0.939625	15.3827	3.53384	1.65216	0.919231	1.44453	5.04284	0.383732	0.157338	0.062165	0.705741	6.16119	173.869		1.03557	0.558158	35.0055	2.36027	0.634262	116.145	0.0528239	0.631969
GIL1979-008-002	GL	EPRR14	HEKINIAN, 1987	DCP	20.93	-109.03	49.2767	1.19819	8.53835	8.91089	16.8048	11.8611	2.81927	0.0493372	0.105722	0.162108	65.2601	0.0175	8.3				337		79.7															136				36.7			139
TRI0138-008-001b	GL	MARR57	Kelley, Kingsley, and Schilling, in revision	ICP-MS	51.28	-30.02	51.2008	1.1852	9.14582	8.09889	15.2792	11.4866	3.13091	0.0493835		0.14815	61.4488	0.0157729	13.88		8.49	40.29	370.2	0.013	67.06	4.85	3.07	1.094	18.24	4	1.65	1.079	2.45	5.97	0.436		0.298	1.992	7.98	121.3	0.345	1.43	1.01	38.49	2.94	0.676	123.4	0.1424	0.751
MELPANR-1-061-001	GL	EPRR21	Gale et al., this study1	ICP-MS	15.24	-104.847	50.5909	1.11817	9.09151	8.31902	15.4235	12.3003	2.56503	0.0495223	0.0990347		62.2222	0.0193067	3.101	0.4	6.145	42.5	316	0.00401	84.9	4.781	3.04203	1.069	14.97	3.6549	1.905	1.024	1.699	5.64	0.435			0.803	6.894	76.3	0.274	1.201	0.27		2.643		92.936	0.06	0.699
DAR0127-R014	GL	CIRR12	MURTON, 2005	LA-ICP-MS	-20.28	67.66	49.57	0.892261	9.31917	9.22003	15.7633	12.2934	2.37936	0.04957	0.0793121	0.158624	64.0398	0.0208333	3.2		4.5					2.9	1.8	0.8		2.7	1.05	0.61	1.5		0.27			0.6	4.9		0.23	0.8	0.4		1.9		75.7		0.41
EWI9309-045-002	GL	MARR227	LE ROUX, 2000	LAICP	-40.587	-16.772	49.6396	1.03083	9.19131	9.3068	15.9744	11.925	2.34908	0.04968	0.129168	0.129168	64.5719	0.0211487	6.2		6.11					3.65	2.28	0.8		3.7			2.14					1.17	5.73	133			0.36	38	2.09		96
EWI9309-027-003	GL	MARR240	LE ROUX, 2000	LAICP	-47.107	-13.398	48.5374	0.991172	10.202	9.33088	16.0569	11.8602	2.40847	0.0496987	0.0695782	0.218674	62.2114	0.020635	7.28		7.23					4.1	2.74	1.03		3.77			2.48					1.09	7.3	135			0.52	44	2.55		104	0.07
EWI9309-012-010	GL	MARR247	LE ROUX, 2000	LAICP	-49.757	-8.003	49.4823	1.10313	10.1912	9.07842	15.4896	11.503	2.56873	0.0497811	0.0896059	0.169256	61.5895	0.0193797	5.81		5.69					4.05	2.71	0.96		3.34			1.89					1.11	6.5	119	0.39		0.45	45	2.41		92
ALV0826-002	GL	MARR89	Jenner and O'Neill, 2012	LA-ICP-MS	36.46	-33.7	49.2299	0.726756	8.32334	9.26345	16.3438	13.5799	1.95432	0.049786	0.0995719		66.7034	0.0254748	12.7458	0.187018	4.46895	47.5191	425.183	0.0126585	116.645	2.97297	1.93068	0.649257	15.356	2.32042	0.94429	0.647388	1.69875	3.39377	0.274922	0.16314		1.85967	4.23043	154.842	0.187376	0.734545	1.11443	40.9	1.58986	0.634227	75.9577	0.117965	0.414167
MELWEST-064-004A	GL	PARR13	Jenner and O'Neill, 2012	LA-ICP-MS	-53.13	-117.7	50.0876	1.49878	9.73189	8.47294	15.3865	11.8316	2.34571	0.0499299	0.139804		61.0462	0.0212856	9.29871	0.390503	9.30766	44.0326	349.804	0.00979806	68.5467	5.23815	3.34616	1.15494	17.6042	4.03567	2.15214	1.15795	3.087	5.95763	0.500429	0.18163	0.449689	2.51903	8.60681	125.792	0.37922	1.58381	0.948432	38.5	3.20661	0.94838	89.239	0.137372	0.763128
WASPLUM-5-053-001	GL	MARR214	Gale et al., this study	ICP-MS	-33.921	-14.524	50.5032	1.10331	8.56207	8.71193	15.6355	12.4196	2.51961	0.0499537	0.0899167	0.12988	64.6831	0.019826	10.517	0.38	6.411	42.5	382	0.01106	85.9	4.484	2.8466	0.992	13.36	3.50517	1.753	0.977	1.965	5.45	0.403			1.505	6.768	134.2	0.454	1.154	0.879	36.2	2.527		96.919	0.096	0.669
SON0040-031-002G	GL	CHIL7	BACH, 1996	XRF; ICP-MS	-38.0982	-93.9173	50.2657	1.29911	9.49652	9.01385	15.1896	11.792	2.32841	0.0499659	0.119918	0.169884	63.0794	0.0214592	7.4		7.8	44	354		58	4.9	3.1	1.1		4	2.15	1.1	2.12		0.44			1	8.2	148	0.36	1.36	0.61		2.93		85	0.06	0.75
ABP0016-028-015	WR	MARR95	SMITH, 1998	ICPAES	33.8	-37.76	48.74	0.88	9.234	10.01	14.93	12.13	1.84	0.05	0.07	0.16	66.1162	0.0271739	27		8.6		552			3.8	2.6	0.69		2.9			3.3						6	249				41	2		85
ABP0016-028-080	WR	MARR95	SMITH, 1998	ICPAES	33.8	-37.76	48.8	0.88	8.811	9.86	15.02	12.19	1.95	0.05	0.07	0.16	66.8248	0.025641	27		8.7		544					0.78		2.9			3.3						6.2	192				40	2		89
ALV0528-004-001	GL	MARR88	Gale et al., this study	ICP-MS	36.812	-33.265	47.04	0.72	8.37	10.84	15.82	12.67	1.96	0.05		0.15	69.9806	0.0255102	19.61		5.811			0.02564		2.995	2.04422	0.611		2.07204	1.053	0.665	2.351		0.32			3.695	4.386			0.878	1.567		1.473		66.103	0.222	0.424
DUF0023-003-002	WR	CIRR1	HUMLER, 1988	ICPAES	-25.385	70.064	50.5	1.06	7.92	7.36	16.1	11.9	2.6	0.05		0.15	62.585	0.0192308	1.9			44.8	235		53.8															78				33.9			98.8
NAUGARR-012-008	WR	EPRR58	HEKINIAN, 1995	ICP-MS; XRF	-13.42	-111.95	49.3824	1.06027	9.14229	8.89223	16.064	12.5031	2.37059	0.0500125	0.110028	0.150038	63.6465	0.0210971	2.7		6.81	43	393			4.37	2.51	1		4.04			1.95		0.36				7.12	137					3.11		89
WASVNTR-R153	GL	EPRR21	Gale et al., this study1	ICP-MS	15.4	-104.892	49.9276	1.11083	8.76848	8.52824	16.3825	11.7714	2.84275	0.0500458	0.180179		63.6454	0.0176047	2.438		5.848			0.00324		4.444	2.79594	1.003		3.43356	1.8	0.98	1.597		0.407			0.772	6.681			1.157	0.244		2.611		99.106		0.664
NAUOCNT-009-012	WR	MARR95	NIU, 2001	ICP-MS	33.921	-37.691	49.5621	0.790991	8.70091	9.21155	16.0701	13.1164	1.9925	0.0500628	0.0700879	0.160201	65.5842	0.0251256	7.38	0.16	4.023	40.31	379.4	0.01	93.24	2.843	1.844	0.671	13.11	2.267	0.989	0.61	1.391	3.32	0.271			1.19	4.059	116.99	0.023	0.775	0.68	39.11	1.517		89.43	0.091	0.414
NAUOCNT-019-004	WR	MARR93	NIU, 2001	ICP-MS	34.738	-36.492	48.5657	0.751017	8.65171	9.31261	17.8241	11.9662	2.38323	0.0500678	0.0700949	0.150203	65.9575	0.0210084		0.18	3.664	49.94	287.8		91.55	2.582	1.793	0.563	14.45	1.977	0.963	0.586	1.152	3.35	0.277			1.22	3.375	174.79		0.648		32.61	1.335		100.9	0.084	0.364
EWI9309-012-008	GL	MARR247	LE ROUX, 2000	LAICP	-49.757	-8.003	50.5787	1.29364	9.74818	8.54682	14.6449	12.0124	2.55922	0.0501689	0.120405	0.170574	61.2128	0.0196032	6.64		7.36					4.11	2.79	1.13		3.99			2.43					1.15	7.91	98			0.39	45	2.87		88
NAUOCNT-010-006	WR	MARR95	NIU, 2001	ICP-MS	33.984	-37.677	50.2494	0.773841	8.59265	8.99465	15.3261	13.5673	1.92958	0.0502494	0.0803991	0.160798	65.3285	0.0260416	8.88	0.12	4.319	43.34	400.4	0.01	80.54	2.984	1.947	0.663	13.04	2.33	0.988	0.64	1.477	3.18	0.284			1.52	3.912	93.86	0.045	0.766	0.95	40.64	1.605		69.31	0.092	0.423
ALV1550-002	WR	GALA8	YONOVER, 1989; EASON, 2006	DCP; XRF	2.367	-95.55	49.8572	0.843852	8.62463	9.57353	15.443	13.0922	2.04922	0.0502814	0.0402251	0.150844	66.6449	0.0245368	13.6			42	621		79													2		163			1	40			83
EWI9309-012-007	GL	MARR247	LE ROUX, 2000	LAICP	-49.757	-8.003	50.3586	1.33753	9.79945	8.62106	14.5958	12.1237	2.50664	0.0502991	0.130778	0.201196	61.2936	0.0200663	6.89		7.34					4.36	2.77	1.16		4.17			2.3					1.38	7.62	88			0.44	44	2.66		90	0.1
GIL7904-006-023	GL	EPRR11	BENDER, 1984; RYAN, 1987; RYAN, 1993	MS-ID; XRF; DCP	22.6	-108.31	49.857	1.33431	9.7752	8.4747	15.2527	12.409	2.28998	0.0503088	0.130803	0.150926	60.9455	0.0219691			6.64		416			5.04	3.21	1.08		3.85				5.45				1.4	7.24	120					2.8		83
MOA8801-017-046	GL	SEIR68	PYLE, 1994	DCP	-50.222	127.417	50.9186	1.51226	9.22097	8.22258	15.1063	11.6042	2.78783	0.0503218	0.130837	0.171094	61.6139	0.0180505	4				310		72.1															97				36.2			102
EWI9202-002-007-G1	GL	PARR38	FERGUSON, 1993	DCP	-64.44	-171.615	51.2538	1.38742	9.71228	8.1137	14.2887	12.09	2.52672	0.0503331	0.120799	0.181199	60.0596	0.0199203	4.2				255		88															78				40.5			84
DAR0080-093-001	WR	MARR42	MURTON, 2002	XRF; ICP-MS; ICP-MS-ID	59.318	-30.397	49.995	0.937218	10.2761	9.06985	14.9552	12.2544	1.9349	0.050388	0.0705433	0.181397	61.3707	0.0260417	5.46		3.87		438.38		102.18	4.2	2.82	0.73	14.6	2.9	1.41	0.94	1.14		0.37			0.91	4.51	156.19	0.2	0.71	0.53	45.54	1.86		69.42	0.07	0.58
DAR0080-153-003	WR	MARR37	MURTON, 2002	XRF; ICP-MS; ICP-MS-ID	61.73	-26.902	48.8658	0.938175	10.2957	10.2594	15.0108	12.2165	1.836	0.0504395	0.0706153	0.181582	64.2046	0.0274725	11.16		4.77		537.46	0.01	120.1	4.04	2.73	0.71	14.47	2.83	1.35	0.92	1.66		0.39			1.99	4.65	225.81	0.21	0.78	0.99	48.34	1.81		63.86	0.13	0.57
HLY0102-027-032	GL	GAKK15	Gale et al., this study	ICP-MS	84.4833	2.75417	49.0663	1.08633	8.61969	9.01211	17.0174	11.9182	2.71771	0.0527344	0.0898475	0.140194	65.3012	0.019404	7.46037	0.320701	5.63602	44.7879	338.369		95.7538	4.40374	2.6847	0.95975	15.5769	3.67382	1.74137	0.952492	1.57348	5.28789	0.39589	0.160819	0.0842122	0.789607	6.52402	158.412	0.290156	1.10407	0.63185	35.7602	2.47239	0.61951	117.546	0.0565312	0.652183
s KK81		MARR27	[4593][1105]		65.72	-16.73	49.5632	0.689045	9.36061	8.98059	15.551	13.6409	1.66011	0.0530035	0.0480031	0.174011	63.3286	0.0319277	37		5.75		426		114	3.02	1.88	0.62		2.34		0.61	2.38		0.29			2	5.2	110		0.93		47	1.51		92
GIL1979-008-001	GL	EPRR14	Gale et al., this study	ICP-MS	20.93	-109.03	50.5276	1.15221	9.27669	8.72475	15.0449	12.2707	2.39405	0.0530898	0.103174	0.173293	62.8654	0.0221757	10.926	0.35	6.096	41.4	318	0.00799	71.5	4.262	2.71115	0.952	15.07	3.35544	1.851	0.91	1.761	5.34	0.402			1.382	6.342	99		1.105	0.66		2.323		89.293	0.09	0.632
TRI0138-008-001a	GL	MARR57	Gale et al., this study	ICP-MS	51.28	-30.02	50.0848	1.10437	9.93034	8.39323	15.3557	11.5212	2.96547	0.0533187			60.3392	0.0179798	14.529	0.8	11.693	40.8	201	0.01	73.3	6.549	4.17012	1.438	17.18	5.34006	3.185	1.463	3.756	7.54	0.583			2.963	11.963	92.9	0.523	2.184	0.87		4.101		100.92	0.187	1.014
CHR0098-007	GL	MARR101	Gale et al., this study	ICP-MS	32.283	-40.183	49.6792	1.31337	10.1687	9.17367	15.3425	11.1935	2.46754	0.0534283	0.139294		61.8883	0.0216525	6.879	0.56	7.936	45.4	308		77.4	5.361	3.5673	1.166	17.21	4.40448	2.214	1.191	2.445	5.78	0.51			1.7	8.799	127.5	0.18	1.466	0.664		3.108		95.006	0.123	0.835
POL0059-299-001	GL	GAKK10	Gale et al., this study	ICP-MS	86.7475	46.2933	48.1028	0.967509	10.2067	8.5279	17.6273	10.8538	3.10821	0.0537227	0.0872369	0.184278	60.0629	0.0172841		0.416913	4.85035	55.2045	347.814	0.00633618	84.4288	3.84852	2.48363	0.799326	15.514	3.06294	1.3729	0.860711	1.4831	4.58464	0.395228	0.176644	0.121522	0.95187	5.0595	225.154	0.276277	0.868265		33.9407	1.88195	0.592398	135.981	0.0700451	0.550615
TAG-516T	GL	MARR116	Sun et al., 2008	LA-ICP-MS	26.1	-44.85	50.2351	1.064	8.644	8.849	16.3865	11.724	2.364	0.054	0.103137		64.822	0.0228426	4.09014		6.61589					4.34168	2.76297	0.98379	16.8465	3.43326	1.7127		1.90031	5.43382	0.394927			1.07822	6.65602		0.338741		0.400979	34.7271	2.38701		108.715	0.0746266
HLY0102-027-015	GL	GAKK15	Gale et al., this study	ICP-MS	84.4833	2.75417	49.1279	1.05493	8.55887	9.04089	16.9923	11.9344	2.71277	0.0542317	0.0865124	0.155246	65.5336	0.0199913	7.21921	0.298729	5.3716	44.288	351.66	0.0116741	91.0899	4.29073	2.64226	0.944526	15.4112	3.60069	1.68824	0.931216	1.49901	5.12751	0.390735	0.158173	0.0591617	0.724503	6.28792	158.765	0.231094	1.05647	0.589178	35.173	2.37976	0.609521	116.151	0.0551132	0.638215
KLM0417-R025	GL	BLAU8	Gale et al., this study	ICP-MS	-20.33	-176.143	50.5179	0.971654	9.42476	8.21677	15.2856	12.7576	2.24205	0.0578738	0.0697712	0.169891	61.0787	0.0258129	8.1344	0.2393	5.4707	43.4073	344.516	0.0195	102.133	3.9433	2.5318	0.811	13.203	3.2028	1.4174	0.8801	1.6573	5.2316	0.393		0.0997	0.8335	5.7112	93.3574	0.305	0.996	1.089	42.6805	2.0722	0.4864	89.1051	0.0641	0.5792
KLM0417-R013	GL	BLAU8	Bezos et al., 2009	ICP-MS	-20.155	-176.144	51.2605	0.874923	9.1593	8.03114	15.336	12.7992	1.95644	0.0579186	0.0685958	0.169727	61.2146	0.0296041	9.8432	0.2366	4.5576	41.3692	323.035	0.01	90.4394	3.6428	2.3315	0.7169	14.706	2.8948	1.2718	0.8075	1.3004	5.0564	0.3768	0.1634	0.1164	0.6203	4.9369	92.4618	0.4	0.8541	0.8174	41.9302	1.8322	0.4473	85.0966	0.0537	0.5278
MELWEST-10-088-019	GL	SEIR37	CHRISTIE, 2004	ICP-MS	-47.076	96.833	50.626	1.14393	8.98108	8.43734	15.0909	12.6228	2.51763	0.0594249	0.0713099	0.159457	62.8394	0.0236035	5.24		6.44	42.7	393.4		76.5	4.07	2.7	0.812			1.85	0.894	1.99		0.402			1.12	6.53	95.2	0.388	1.18	0.398	39.2	2.41		75.1		0.58
EWI9309-027-004	GL	MARR240	LE ROUX, 2000	LAICP	-47.107	-13.398	48.4307	1.0648	10.709	9.1556	16.2257	11.0356	2.72958	0.0598376	0.109702	0.189486	60.6129	0.0219219	8.11		7.36					4.11	2.68	0.91		4.07			2.42					1.12	6.96	140			0.57	37	2.3		117	0.09
ALV1645-D	WR	EPRR14	MARTIN, 1991	ICPAES; MS	20.83	-109.1	50.6457	1.23721	8.74028	8.1117	15.9939	11.7435	2.86354	0.0598649	0.0947861	0.219505	62.5545	0.0209059	8.1			58			81																						139
EWI9309-034-005	GL	MARR236	LE ROUX, 2000	LAICP	-45.847	-14.193	49.2942	1.24731	10.6772	8.9097	15.7578	10.7423	2.80189	0.0599193	0.0798924	0.139812	60.0324	0.0213853	11		7.43					4.8	2.99			3.83			2.56					1.57	7.51	144	0.32		0.9	40	2.54		96
ALV0825-004	GL	MARR89	Jenner and O'Neill, 2012	LA-ICP-MS	36.44	-33.66	51.01	0.81	8.56	8.39	15.46	13.46	2.03	0.06	0.1		63.8239	0.0295567	16.9739	0.22033	5.84831	45.7676	403.436	0.0147155	93.6958	3.41582	2.23489	0.742155	14.7521	2.68372	1.12932	0.748588	2.2394	3.78536	0.327077	0.175622		2.73374	5.15538	108.914	0.209299	0.925202	1.38195	48.3	1.85642	0.674983	81.8824	0.162415	0.494973
ABP0016-028-087	WR	MARR95	SMITH, 1998	ICPAES	33.8	-37.76	48.85	0.89	8.811	9.96	14.96	12.27	1.95	0.06	0.08	0.16	67.0481	0.0307692	28		8.8		555			3.9	2.7	0.8		2.9			3.4						6.2	202				41	1.8		89
TAG-3429	GL	MARR109	Sun et al., 2008	LA-ICP-MS	29.24	-43.15	50.1889	1.249	8.875	7.98153	15.4835	11.878	2.34	0.06	0.0723669		61.8144	0.025641	4.24051		7.17436					4.69263	2.94143	1.07678	17.407	3.76524	1.87737		1.97148	5.66538	0.419688			1.08244	7.34366		0.356635		0.44378	38.3014	2.67099		103.976	0.0706716
CHR0098-011-101	GL	MARR106	Gale et al., this study	ICP-MS	30.683	-41.817	49.76	1.55	9.73	8.45	14.78	11.38	2.51	0.06		0.11	60.9864	0.0239044	7.71	0.58	8.753	46.5	355	0.0086	64.6	5.689	3.70689	1.204	16.77	4.38216	2.432	1.269	2.634	8.31	0.528			1.719	9.271	167.3	0.333	1.605	0.722		3.249		95.247	0.118	0.868
DUF0023-003-003	WR	CIRR1	HUMLER, 1988	ICPAES	-25.385	70.064	50.3	0.98	7.65	6.81	17	12.1	2.56	0.06		0.14	61.5732	0.0234375	1.9			50.5	238		51.1															74.3				30.5			93.8
MOA8801-016-028	GL	SEIR68	DANYUSHEVSKY, 2000	LAICP	-50.163	127.577	50.0132	1.51307	9.34178	8.20286	15.07	12.0967	3.10231	0.0600045	0.14001	0.170013	61.2486	0.0193419	3.558	0.52	10.1					5.4	3.27	1.32	16.8	4.46	2.59		2.97	5.68	0.461			1.26	10.24				0.348	39.8	3.45		137.9	0.098
VEM0029-001-002	GL	CIRR12	Jenner and O'Neill, 2012	LA-ICP-MS	-20.15	67.62	49.0773	0.794199	8.79314	8.98088	17.2683	12.1457	2.36731	0.0602	0.0602		64.7693	0.0254297	2.19914	0.188033	3.8384	46.9264	328.354	0.00312132	110.195	3.22101	2.15572	0.714679	15.7036	2.31913	1.12909	0.715491	1.07712	4.0618	0.317475	0.166657		0.466525	4.09583	155.861	0.192789	0.679065	0.227729	34.7	1.6339	0.542614	76.4829	0.0304277	0.448459
ABP0016-028-012	WR	MARR95	SMITH, 1998	ICPAES	33.8	-37.76	49.7228	0.927164	8.66006	9.73243	15.5901	12.7976	1.97856	0.0602575	0.0803434	0.160687	66.9191	0.0304552	30		8.7		489			3.7	2.6	0.76		2.8			3.2						6	207				40	1.8		89
NAUGARR-012-004	WR	EPRR58	HEKINIAN, 1995	ICP-MS; XRF	-13.42	-111.95	49.6591	1.28619	9.29474	8.08894	16.3085	12.1987	2.53219	0.0602902	0.130629	0.150726	61.0362	0.0238095	2.95		7.81	40	322			5.16	2.86	1.15		4.93			2.38		0.43				8.07	129					3.72		86
DAR0033-041-003-2	WR	BLAU6	PEARCE, 1995	AAS; ICP-MS	-19.277	-176.173	50.8199	0.793522	8.13747	8.44449	16.1533	13.2035	1.89637	0.06033	0.050275	0.150825	65.1314	0.0318134	13.8		5.06	41	397		93	3.21	1.9	0.71		2.33	1.1	0.78	1.63	6	0.35			1.3	4.99	89	0.78	0.87	1.33	34	1.83		87	0.09	0.47
CYA1978-010-018	GL	EPRR14	Gale et al., this study	ICP-MS	20.88	-109.02	50.8907	1.41112	9.44135	7.99892	14.6701	12.2758	2.63268	0.0605214	0.137182	0.191651	60.396	0.0229885	7.366	0.53	8.63	41.3	344	0.00862	80.3	5.38	3.42564	1.216	16.42	4.36542	2.563	1.206	2.535	6.41	0.493			1.646	8.926	68	0.658	1.585	0.573		3.132		109.809	0.118	0.831
DAR0057-015-001-2B	WR	MARR120	LAWSON, 1996	ICP-MS	24.04	-46.303	50.14	1.2057	8.58116	8.80313	16.2644	11.6938	2.69896	0.0605373	0.100896	0.161433	64.8699	0.0224299	6.61		7.71	46.3	385.7	0.009	73.67	4.29	2.65	1	14.58	3.44	1.92	0.95	2.46		0.36			1.65	7.38	133.69	0.415	1.36	0.61	34.5	2.57		111.8	0.111	0.6
HLY0102-028-018	GL	GAKK15	Gale et al., this study	ICP-MS	84.5042	2.66083	48.9983	1.17974	8.96308	8.71659	16.7448	11.8974	2.89406	0.0605735	0.0936045	0.160864	63.643	0.0209303	7.54565	0.355407	6.48275	44.4336	555.498	0.0123061	99.2793	4.51131	2.74454	1.03019	16.0658	3.82854	1.90044	0.97474	1.81995	5.26481	0.405384	0.163629	0.0515114	0.860753	7.20743	145.111	0.31897	1.24394	0.609522	36.7335	2.61196	0.673059	136.476	0.0617486	0.678135
ATAPACA2-034-001	WR	PARR7	HAMELIN, 2010	ICP-MS	-44.87	-112.25	50.4903	1.31275	9.3921	8.07844	15.2481	12.1984	2.62549	0.0605883	0.121177	0.181765	60.7572	0.0230769	2.5		8.07					5.21	3.28	1.19		4.12	2.13	1.14	2.27		0.45			1.17	8.24		0.42	1.43			3.03		93		0.78
NAUPITO-019-002	WR	EPRR66	HEKINIAN, 1996	ICP-MS	-24.2892	-115.623	49.1786	0.969834	8.48503	8.89014	16.8206	12.9311	2.11141	0.0606146	0.131332	0.131332	65.3492	0.0287081	3.99		5.051	41.3	463		87.2	3.75	2.26	0.85		2.66			1.513		0.31			0.69	5.74	153					2.32		82
DAR0080-042-001	WR	MARR46	MURTON, 2002	XRF; ICP-MS; ICP-MS-ID	58.159	-32.172	50.29	1.03066	10.3763	8.7909	14.6616	12.2567	1.97037	0.0606269	0.0909403	0.181881	60.3957	0.0307693	9.95		5.09		367.72	0.01	89.33	4.52	3.01	0.79	16.05	3.22	1.62	1.03	1.6		0.43			1.36	5.35	140.61	0.28	0.88	0.85	45.32	2.06		72.14	0.09	0.64
DAR0080-018-001	WR	MARR46	MURTON, 2002	XRF; ICP-MS; ICP-MS-ID	57.913	-32.513	50.1766	1.03165	10.6139	9.12302	14.5341	11.955	1.94193	0.0606853	0.091028	0.182056	60.7406	0.03125	7.38		4.78		467		92	4.55	3.06	0.77	15.2	3.18	1.6	1.03	1.49		0.44			1.28	5.18	179	0.08	0.85	0.67	47	2.04		65.08		0.64
HLY0102-027-001	GL	GAKK15	Gale et al., this study	ICP-MS	84.4833	2.75417	48.9456	1.06439	8.5567	9.13591	17.0671	11.9807	2.63356	0.0613401	0.0930507	0.16876	65.775	0.0232917	7.02127	0.282848	5.3052	44.7025	408.099	0.0111247	91.6284	4.24165	2.60425	0.930608	15.4338	3.53401	1.659	0.913364	1.44984	5.01389	0.391494	0.158994	0.0411061	0.704291	6.15003	165.439	0.312043	1.03527	0.553983	35.1965	2.34058	0.581853	115.77	0.0515554	0.632801
CYA1978-010-019	GL	EPRR14	HEKINIAN, 1987;CHAUSSIDON, 1994	DCP; IMP	20.89	-109.02	50.3355	1.34053	9.57927	8.06336	15.2801	12.0749	2.67099	0.0614831	0.124982	0.177394	60.241	0.0230188	8.9				332		77.4															84.7				41.3			110
GIL1979-007-002	GL	EPRR14	Gale et al., this study	ICP-MS	20.93	-109.06	48.33	1.23	8.63	8.74	15.89	12.53	2.66	0.062	0.103	0.167	64.576	0.0233083	9.302	0.37	6.798	43	346	0.00897	79.4	4.642	2.9531	1.112	16.26	3.75534	2.245	0.98	1.819	5.67	0.419			1.405	7.49	114.1		1.269	0.692		2.758		102.371	0.092	0.705
HLY0102-076-013	GL	GAKK10	Gale et al., this study	ICP-MS	86.9017	54.095	48.4683	1.05593	9.32219	8.9992	17.6265	10.8694	3.04925	0.0623658	0.0812947	0.171755	63.4721	0.0204528	4.98314	0.508538	5.99054	53.8323	476.545		90.8642	3.99076	2.58023	0.914627	14.4568	3.12584	1.56932	0.87669	1.74305	4.32797	0.389307	0.171716		1.03438	6.2553	313.918	0.337568	1.07341	0.498659	36.8978	2.21573	0.737872	135.993	0.0726564	0.591459
AII0127-2-055A	GL	MARR95	Gale et al., this study	ICP-MS	33.723	-37.781	50.0612	0.809695	9.12657	8.97662	15.6041	12.9651	1.8593	0.0629763	0.0799699	0.15994	63.9045	0.033871	13.772		5.128			0.01318		3.484	2.4237	0.672		2.47473	1.175	0.8	1.885		0.361			2.424	4.525		0.128	0.852	1.278		1.676		66.555	0.133	0.502
TAG-3412	GL	MARR116	Sun et al., 2008	LA-ICP-MS	26.34	-44.67	50.3295	1.334	8.901	7.74867	15.5976	11.339	2.58	0.063	0.105061		61.0436	0.0244186	7.25757		8.81875					5.44744	3.40991	1.23415	18.1238	4.39818	2.31234		2.62143	6.24877	0.492695			1.75736	8.79973		0.433708		0.695918	37.1866	3.13745		114.378	0.120278
TAG-3380	GL	MARR117	Sun et al., 2008	LA-ICP-MS	25.91	-45.04	50.6457	1.353	8.798	8.09489	15.763	11.175	2.573	0.063	0.104011		62.3515	0.024485	5.48224		8.52696					5.20064	3.2158	1.21448	17.4684	4.31349	2.23113		2.46691	5.97566	0.461994			1.52968	8.64953		0.429494		0.561639	35.2303	3.15389		106.712	0.107615
MD2	GL	SWIR50	Sun et al., 2008	LA-ICP-MS	-31.693	57.842	48.1254	1.581	10.448	8.82733	15.4231	10.424	2.9457	0.064	0.101518		60.3299	0.0217266	4.39011		9.9925					4.89464	3.00834	1.23977	19.0979	4.05892	2.26303		2.72296	6.19853	0.433069			1.43804	9.25784		0.572201		0.407696	34.0737	3.18528		135.863	0.100522
MELWEST-10-131-017	GL	SEIR51	CHRISTIE, 2004	ICP-MS	-50.063	111.34	50.9356	1.27772	9.02412	8.07671	15.2891	12.2827	2.57818	0.0662593	0.0613146	0.107795	61.7009	0.0257	9.4		7.82	42.7	370.2		70.4	4.54	2.96	0.938			2.02	1.02	2.48		0.457			1.57	7.6	96.9	0.513	1.4	0.91	37	2.67		80.7	0.126	0.664
KNO0115-005-001		MARR117	Arevalo and McDonough (2008)	ICP-MS	25.73	314.89	50.06	1.18333	8.5032	9.5	15.7	11.8	2.43	0.0681506	0.09	0.16	66.7885	0.0280455	3.86979		5.89459					3.87654	2.63864	0.83179		3.06668	1.56244	0.820396	1.56796		0.375706			1.07539	5.49418		0.409795	0.978008			2.01105		91.189	0.0776111	0.575025
HLY0102-076-014	GL	GAKK10	Gale et al., this study	ICP-MS	86.9017	54.095	48.434	1.05882	9.1519	9.0318	17.6554	10.983	3.06475	0.0684688	0.0796311	0.169229	63.9819	0.0223407	4.2679	0.433928	6.28646	48.753	336.226	0.00466236	95.1845	4.20827	2.70474	0.921056	14.5434	3.52053	1.67136	0.92948	1.85861	4.7456	0.428452	0.169174	0.155522	1.03576	6.50772	198.754	0.341773	1.15367	0.297539	38.6876	2.2966		143.437	0.0754195	0.623315
HLY0102-076-017	GL	GAKK10	Gale et al., this study	ICP-MS	86.9017	54.095	48.4352	1.07209	9.22356	8.81596	17.6231	11.1638	3.06038	0.0687648	0.070661	0.163079	63.2415	0.0224694	87.1317	0.727943	16.5751	37.0544	258.433	0.101644	70.5297	5.30576	3.22684	1.29556	16.167	4.7525	2.7723	1.14761	6.6169	5.84611	0.468645			8.58434	12.2254	76.1836	0.76579	2.47184	7.76057	35.7611	3.62169		172.63	0.515087	0.820726
WASPLUM-5-054-001	GL	MARR214	Gale et al., this study	ICP-MS	-33.967	-14.523	50.3533	1.36163	9.02522	8.39555	15.6217	11.8474	2.74787	0.0689634	0.104944	0.16991	62.6087	0.025097	8.911	0.54	8.322	40.4	360	0.0104	75.8	4.672	2.90037	1.075	14.28	3.80928	2.249	1.012	2.444	6.19	0.458			1.507	8.354	109	0.561	1.503	0.781	36.2	2.945		104.667	0.105	0.718
ALV1555-008	GL	GALA7	YONOVER, 1989	DCP	2.305	-95.65	50.7733	1.08913	9.2279	8.81205	15.1587	12.1785	2.07925	0.0693083	0.0990118	0.207925	63.2202	0.0333333	13.4				401																	131				41			84
AII0093-5-005-VG3095	GL	CIRR2	Jenner and O'Neill, 2012	LA-ICP-MS	-24.98	69.99	52.1583	1.31385	9.14403	7.94443	15.2458	10.9547	2.59619	0.0693522	0.0990746		60.9963	0.0267131	8.66927	0.398029	8.90407	43.6054	279.144	0.00658256	61.7971	5.32544	3.35413	1.1992	18.5362	4.40945	2.28401	1.15775	2.77075	6.17589	0.470943	0.180094	0.372843	1.38091	8.99637	130.886	0.585636	1.55639	0.756315	39.1	3.23636	1.11242	100.042	0.0963525	0.781797
SALMR79-003-004A	GL	AFAR34	Jenner and O'Neill, 2012	LA-ICP-MS	23.2	37.27	49.3494	0.570588	8.74659	9.42636	16.0616	13.6255	1.61423	0.0693808	0.0693808		65.9852	0.0429807	7.75841	0.097418	2.33135	48.2312	420.996		128.314	2.60042	1.75355	0.430126	14.7096	1.61156	0.548877	0.584309	0.898587	4.28564	0.259916	0.162123		1.15784	1.99954	176.673	0.104081	0.351984	0.848778	39.8	1.00889	0.307557	33.1253	0.0653541	0.354938
NHOCHEP-005-005	GL	EPRR23	Gale et al., this study	DCP	13.753	-104.156	50.7466	1.32374	8.52746	8.70046	15.4781	11.6174	2.93704	0.0694025		0.158922	64.7455	0.0236301	6.7				393		71															131				35.2			132
EWI9309-034-003	GL	MARR236	LE ROUX, 2000	LAICP	-45.847	-14.193	49.3836	1.23881	10.4291	9.13637	15.6885	10.7283	2.78278	0.069429	0.0892659	0.148777	61.1934	0.0249495	11.5		7.6					4.62	2.91	0.76		3.75			2.66					1.56	7.75	158	0.29		1.02	41	2.7		98	0.11
WASVNTR-008-002	GL	EPRR26	Gale et al., this study2	DCP	12.1117	-103.848	50.7952	1.35739	9.83015	8.24217	14.3999	12.1819	2.50893	0.0695244	0.127965	0.183383	60.1471	0.0277108	5.81574				361.308		75.0626															91.2053				40.82			101.178
WASVNTR-2-008-002	GL	EPRR26	REYNOLDS, 2000	DCP	12.1117	-103.849	50.7952	1.35739	9.83015	8.24217	14.3999	12.1819	2.50893	0.0695244	0.127965	0.183383	60.1471	0.0277108	5.8				361		75															91				40.8			101
EWI9309-028-007	GL	MARR240	LE ROUX, 2000; LE ROUX, 2001	LAICP; LA-ICP-MS	-46.9	-13.453	50.398	1.24112	9.46933	8.62889	14.9338	12.0152	2.68074	0.0695586	0.119243	0.139117	62.1247	0.0259475	11.4		8.36					4.7	2.88	1.07		4.32			2.85					1.42	8.15	97			0.74	44	3.13		107	0.09
KAIYO88-004-016	WR	FIJI6	EISSEN, 1991; EISSEN, 1994	AAS; ICPAES	-21.179	174.184	51.2094	1.49444	9.5405	7.96038	14.8448	11.8559	2.46084	0.0697405	0.0797034	0.179333	60.0301	0.0283401	50			40	273		75	4.7	3	0.8					2.3					1.7	10	70			2.2				120
CON2802-027-005	GL	MARR201	Arevalo and McDonough (2008)	ICP-MS	-26.4933	346.245	50.5312	1.46586	9.32429	8.3884	15.4636	11.5877	2.58176	0.0698009	0.109687		61.8223	0.0270362	2.77061		9.69569		355.376			5.4754	3.59737	1.15941		4.58208	2.58623	1.21476	2.87617		0.521763			1.35856	9.31151		0.506293	1.64978		37.8891	3.17936		110.981	0.106043	0.836392
EWI9309-028-008	GL	MARR240	LE ROUX, 2000; LE ROUX, 2001	LAICP; LA-ICP-MS	-46.9	-13.453	50.2456	1.26654	9.66765	8.59358	14.8634	11.9872	2.71181	0.0698568	0.119754	0.169652	61.5388	0.0257602	11.5		8.58					4.57	2.76	1.02		4.29			2.87					1.44	8.72	97			0.84	44	2.74		109	0.11
EWI9309-028-002	GL	MARR240	LE ROUX, 2000	LAICP	-46.9	-13.453	51.0469	1.24752	9.36962	8.36329	14.5784	11.9379	2.83175	0.0699175	0.119859	0.129847	61.6369	0.0246906	11.4		8.36					4.67	2.79	1.06		4.45			2.9					1.34	8.37	77			0.79	28	3.12		107	0.09
EWI9309-028-006	GL	MARR240	LE ROUX, 2000	LAICP	-46.9	-13.453	50.4693	1.26816	9.25266	8.51148	15.0266	12.0523	2.73488	0.069946	0.109915	0.199846	62.3467	0.0255755	12.5		8.45					4.82	2.78	1.04		3.92			2.82					1.25	8.45	79			0.81	28	2.78		111	0.07
ALV0527-001-001	GL	MARR88	Gale et al., this study	ICP-MS	36.808	-33.26	48.4	0.69	9.01	11.04	16.93	12.56	2	0.07	0.06	0.18	68.8041	0.035	18.242		5.79	48	510	0.01509	79	3.113	2.24998	0.593		2.09994	0.931	0.723	2.375		0.354		0.25	3.15	4.264	232	0.388	0.86	1.388	34	1.387		61.1	0.195	0.432
CON2802-027-002		MARR201	Arevalo and McDonough (2008)	ICP-MS	-26.4933	346.245	50.456	1.47032	9.18058	8.52789	15.5107	11.6625	2.52696	0.0700132	0.120023		62.5753	0.0277065	2.86904		9.91591		368.633			5.06323	3.30061	1.18971		4.25132	2.34875	1.07268	2.87265		0.467487			1.3869	9.29251		0.543049	1.68073		35.4858	3.13902		112.029	0.102388	0.781056
HAK9303-R002-H	GL	SEIR1	Gale et al., this study	ICP-MS	-25.757	70.172	49.9094	0.801752	7.75775	9.18918	16.8676	12.5225	2.36236	0.0700342	0.0700342		68.0728	0.0296459	9.626	0.39	6.119	41.5	407	0.00803	72.9	3.664	2.26756	0.805	14.58	2.81418	1.478	0.789	1.97	4.96	0.328			1.26	5.912	150.4	0.396	1.038	0.759	33.8	2.037		113.667	0.086	0.53
DAR0057-016-001-1B	WR	MARR120	LAWSON, 1996	ICP-MS	24.077	-46.308	50.0701	1.29362	8.29421	7.46088	17.6243	11.793	2.8229	0.0701964	0.105295	0.160449	61.8197	0.0248668	9.61		8.98	40.77	268.5		67.5	4.64	2.97	1.1	15.62	3.92	2.37	1.02	2.79		0.46			1.97	8.64	105.7	0.544	1.52	0.87	33.21	2.96		129.7	0.135	0.75
ABP0016-028-050	WR	MARR95	SMITH, 1998	ICPAES	33.8	-37.76	50.1136	0.905062	8.69999	9.67983	15.4871	12.5328	1.97579	0.0702021	0.0702021	0.160462	66.6969	0.0355312	30		8.8		497			3.9	2.7	0.78		3			3.3						5.9	198				41	1.8		87
WFL2002-455-R10	WR	JUAN15	DAVIS, 2008	XRF; ICP-MS	42.491	-126.891	49.816	1.34112	8.6324	8.88911	16.1922	11.9794	2.4935	0.0702474	0.120424	0.160565	64.9557	0.0281722	8.3		8.55		356		56	5	3.05	1.07	18	4.21	2.22	1.05	2.83		0.48			1.87	8.29	131	0.33	1.53	0.91	39.4	3.07		104.7	0.14	0.76
WFL2002-455-R11	WR	JUAN15	DAVIS, 2008	XRF; ICP-MS	42.491	-126.891	49.7945	1.35357	8.58497	8.99683	16.1076	11.9983	2.49743	0.0703581	0.120614	0.17087	65.3542	0.0281722	8.2		8.64		352		60	5.07	3.09	1.1	16	4.29	2.2	1.08	2.85		0.48			1.89	8.41	133	0.33	1.54	0.87	39.2	3.11		106.3	0.13	0.77
EWI9309-034-008	GL	MARR236	LE ROUX, 2000	LAICP	-45.847	-14.193	48.8316	1.25541	10.4848	9.20679	15.8311	11.0223	2.73133	0.0703595	0.120616	0.140719	61.2492	0.0257602	10.9		7.55					4.67	3.31			4.37			2.69					1.71	7.19	150	0.34		0.81	41	2.89		99	0.12
DAR0057-023-002-2B	WR	MARR120	LAWSON, 1996	ICP-MS	24.41	-46.228	49.9286	1.17319	8.43791	7.18013	17.9453	11.9535	2.74919	0.0704921	0.100703	0.15609	60.5006	0.025641	9.54		7.84	39.96	315.5		62.62	4.52	2.9	0.96	15.2	3.53	1.98	0.95	2.42		0.45			1.83	7.49	122.2	0.386	1.34	0.89	32.71	2.63		119.3	0.128	0.67
END0063-012-005	GL	MARR201	Kelley, Kingsley, and Schilling, in revision	ICP-MS	-26	-13.9	50.9404	1.2793	8.11904	8.21978	15.3819	12.5412	2.75	0.0705128	0.271978	0.120879	64.5683	0.025641			7.55	39.73	239		69.4	4.63	2.81	1.008	15.25	3.43	1.44	1.012	2.01	4	0.394		0.243	0.971	7.61	73.1	0.247	1.48		36.73	2.69		105.9		0.665
NAUOCNT-019-007	GL	MARR93	PINEAU, 2004; NIU, 2001	MS; ICP-MS	34.746	-36.479	50.2267	1.00483	9.6337	9.43593	14.7746	11.7641	2.47218	0.0705574	0.0907166	0.221752	63.8081	0.0285406	5.79	0.12	3.396	55.48	595.1		80.63	2.403	1.543	0.538	14.09	1.748	0.799	0.534	1.106	2.73	0.234			1.05	3.382	251.93	0.09	0.639	0.51	42.8	1.278		102.2		0.329
ABP0016-028-076	WR	MARR95	SMITH, 1998	ICPAES	33.8	-37.76	50.086	1.08937	9.11802	9.74652	15.1745	11.9871	2.16021	0.0706858	0.10098	0.161567	65.8011	0.0327217	44		11.1		546			4.1	2.7	0.89		3.3			4.5						7.3	218				38	2.2		110
DAR0057-024-001-1B	WR	MARR120	LAWSON, 1996	ICP-MS	24.557	-46.185	50.2406	1.27837	8.80411	8.22606	16.5582	11.6115	2.63254	0.0707401	0.111163	0.161692	62.7119	0.0268714	8.98		8.47	45	372.5	0.014	67.19	4.63	2.89	0.99	15	3.87	2.12	0.97	2.71		0.45			1.97	8.03	157.3	0.429	1.39	0.81	35.57	2.75		115.9	0.135	0.71
ABP0016-028-034	WR	MARR95	SMITH, 1998	ICPAES	33.8	-37.76	49.9651	1.08129	9.03325	9.92558	15.1878	11.993	2.18515	0.070843	0.0910838	0.161927	66.4183	0.0324202	42		11		514			4	2.7	0.87		3.2			4.4						7.5	204				38	2.2		106
1669-2	GL	MARR168	Sun et al., 2008	LA-ICP-MS	-0.09	-16.6	54.3355	0.982	8.186	7.80037	15.7744	8.759	2.56594	0.071	0.041464		63.1704	0.0276702	21.5758		7.28889					2.46749	1.33923	0.806254	17.5049	2.34662	1.29759		2.91744		0.17804			3.20517	5.56734		0.33045		2.20898	21.3418	1.81394		183.567	0.195788
s KK58		MARR27	[4593][1105][1242]		65.72	-16.73	48.749	0.747276	9.37364	9.786	15.9412	13.0648	1.7299	0.0714086	0.0623568	0.167961	65.2679	0.041279	38		6.2		407		100	2.93	1.78	0.64		2.29		0.59	2.38		0.27			3	5.3	174		0.99		38	1.54		105
NHOCHEP-019-005	GL	EPRR25	Gale et al., this study; RYAN, 1987; RYAN, 1993	DCP	12.82	-103.9	49.335	1.24848	9.12195	8.8501	16.0087	12.2834	2.49696	0.0724923	0.110752	0.164114	63.5881	0.0290322	5.9				361											5.08						118				37.9			125
KNO0115-003-001	GL	MARR116	Gale et al., this study	ICP-MS	26.15	-44.85	50.9597	1.61126	9.56851	8.06715	14.9978	11.1062	2.97849	0.0726952	0.149429	0.180728	60.2791	0.0244067	6.817		10.431			0.00762		6.098	3.86096	1.356		4.95969	2.754	1.28	3.102		0.524			1.975	10.816			1.931	0.612		3.605		119.606	0.141	0.916
TAG-506	GL	MARR116	Sun et al., 2008	LA-ICP-MS	26.18	-44.81	50.8672	1.168	8.622	8.587	16.0426	11.686	2.397	0.073	0.12182		64.1923	0.0304547	5.90839		8.09666					4.89346	3.02233	1.11916	17.1086	3.99003	2.07653		2.35915	5.90752	0.433521			1.49537	8.02568		0.404603		0.608647	35.093	2.85135		107.033	0.10592
WASVNTR-008-B	GL	EPRR26	REYNOLDS, 1992	DCP	12.1167	-103.848	50.3825	1.38852	9.8193	8.22441	14.706	12.2229	2.50512	0.0746529	0.161798	0.202772	60.1218	0.0298001	5.8																												99
AII0127-1-005A	GL	MARR95	Gale et al., this study	ICP-MS	33.91	-37.712	49.1903	1.00341	9.65574	9.01875	15.7871	12.4523	2.22948	0.0748817	0.0948501	0.180714	62.704	0.0335871	12.542		5.788					4.06	2.80214	0.772		2.81697		0.935	2.052		0.461				5.476			1.005	1.253		1.975				0.624
DAR0057-017-001-2A	WR	MARR120	LAWSON, 1996	ICP-MS	24.113	-46.298	49.86	1.17	8.5545	8.2	15.515	11.88	2.645	0.075	0.105	0.16	63.3082	0.0283554	11.84		8.46	44.46	425		91.9	4.32	2.76	1.01	14.87	3.68	2.05	0.9	2.74		0.42			2.16	7.74	100.6	0.487	1.42	1.03	38.03	2.74		116.4	0.142	0.7
s KK31		MARR27	[1133][1105][9551]		65.72	-16.73	48.964	0.793713	9.5786	9.39844	15.7441	13.1118	1.79161	0.0750674	0.0580521	0.172155	63.8486	0.0418994	20.1		6.033	46	305		120	2.6	1.579	0.65		1.866	1.01	0.63	2.29		0.231			2.38	4.545	136		0.877	1.78	44	1.54		105		0.373
s KK52		MARR27	[4593][1105]		65.72	-16.73	48.7637	0.812897	9.77891	9.12497	15.9762	13.1391	1.76061	0.0754545	0.0784727	0.177067	62.6814	0.042857	32		8.73		280		116	3.78	2.28	0.78		2.96		0.75	3.98		0.33			5	6.9	159		1.32		40	2		92
AII0127-1-004A	GL	MARR95	Gale et al., this study	ICP-MS	33.842	-37.735	49.8567	0.820695	8.53044	9.20337	15.3186	13.6962	1.93093	0.0768778	0.0828682	0.167733	66.0095	0.0398139	18.3		6.564			0.021		3.144	2.10936	0.646		2.27199	1.161	0.707	2.795		0.333			3.628	4.947			0.997	1.651		1.665			0.195	0.483
1322/33	GL	MARR171	Sun et al., 2008	LA-ICP-MS	-1.18	-13.15	49.9876	1.386	9.287	8.07958	15.7157	11.17	2.724	0.077	0.0971007		61.0285	0.0282673	8.44113		9.2599					4.61782	2.84426	1.19401	17.8238	3.84021	2.05192		2.60272	6.25698	0.392165			1.83023	8.70579		0.428786		0.810001	34.9989	3.00039		125.318
KNO0115-010	GL	MARR120	Gale et al., this study	ICP-MS	24.03	-46.31	50.5734	1.45759	9.13759	8.39372	15.2795	11.6607	2.79456	0.0777508	0.138721		62.3134	0.0278222	11.659		10.423			0.01209		5.465	3.62003	1.279		4.55235	2.459	1.162	3.262		0.485			2.312	9.95			1.842	0.953		3.454		128.491	0.161	0.824
s KK141		MARR27	[4593][1105]		65.72	-16.73	48.6511	0.967992	10.1126	8.93531	15.5462	13.1917	1.94202	0.0784858	0.0845232	0.173071	61.3966	0.0404145	49		9.26		407		125	3.66	2.16	0.81		2.95		0.72	3.54		0.32			4	7.7	118		1.39		42	2.07		114
KNO0115-018-A	GL	MARR122	REYNOLDS, 1997	DCP	22.928	-45	48.7767	1.08751	9.28408	9.63651	16.7053	11.2778	2.55765	0.0785421	0.106737	0.172188	65.1365	0.0307087	7.1		7.47		314		76	3.94	2.55	0.93		3.22			2.38		0.39				6.62	165				36.4	2.27		111
ALV0518-002-002	GL	MARR88	Gale et al., this study	ICP-MS	36.818	-33.255	48.294	0.863775	9.08354	10.6713	16.3439	11.8589	2.20853	0.0790822	0.108738		67.8935	0.0358076	21.591		6.574			0.01791		3.064	1.97597	0.717		2.43381	1.247	0.672	2.657		0.285			4.055	5.084			1.013	1.735		1.673		97.229	0.251	0.46
EWI9309-034-006	GL	MARR236	LE ROUX, 2000	LAICP	-45.847	-14.193	48.7852	1.2497	10.5382	9.34841	15.6521	10.9733	2.7361	0.0794047	0.0992558	0.218363	61.4907	0.0290211	11.9		7.7					4.74	3.06			3.94			2.65					1.79	7.86	142			1.03	43	2.87		99	0.11
WFL2002-454-R2	GL	JUAN15	DAVIS, 2008	EMP; ICP-MS	42.754	-126.71	50.358	1.4833	9.14398	7.91753	15.6399	11.8394	2.92967	0.0796084	0.119413	0.169168	60.9157	0.0271732	17.4		10.82					5.28	3.21	1.22		4.51	2.42	1.15	3.79		0.48			2.54	9.8			1.84	1.62	39.2	3.43		129.5	0.16	0.81
WASVNTR-2-027-011	GL	EPRR26	REYNOLDS, 2000	DCP	12.095	-103.803	50.6336	1.389	9.66894	8.26405	14.5301	12.3054	2.50945	0.0796171	0.123961	0.177375	60.6061	0.0317269	6.9				371		76															94				42.5			111
EWI9309-028-005	GL	MARR240	LE ROUX, 2000	LAICP	-46.9	-13.453	50.1196	1.30348	9.53236	8.48962	15.0368	12.0761	2.7636	0.0796362	0.129409	0.149318	61.5842	0.0288161	12		11.2					4.93	2.7	1.05		4.3			4.21					1.43	8.8	79			0.85	28	2.98		109	0.08
CON2802-027-006		MARR201	Arevalo and McDonough (2008)	ICP-MS	-26.4933	346.245	50.3089	1.44325	9.33084	8.45869	15.6097	11.6003	2.53641	0.0796562	0.139398		62.0025	0.0314051	2.81505		9.80956		362.085			5.26376	3.45256	1.17849		4.46198	2.34587	1.14474	2.85574		0.460498			1.38888	9.26212		0.53339	1.69265		36.2499	3.13813		109.915	0.107575	0.799317
WFL2002-454-R9	GL	JUAN15	DAVIS, 2008	EMP; ICP-MS	42.753	-126.706	50.4297	1.46406	9.23224	7.79001	15.5736	11.8789	2.95291	0.0796748	0.119512	0.15935	60.2987	0.0269818	11.9		9.97		325		69	5.38	3.22	1.21	17	4.58	2.44	1.15	3.32		0.48			2.29	9.46	90	0.51	1.75	1.19	40.3	3.42		126.8	0.16	0.82
WFL2002-455-R8	WR	JUAN15	DAVIS, 2008	XRF; ICP-MS	42.492	-126.889	49.6176	1.3636	8.92228	8.73091	16.2413	11.8956	2.51976	0.0797871	0.129654	0.179521	63.7864	0.0316646	9.8		9.06		335	0.01	57	5.21	3.16	1.12	14	4.28	2.29	1.1	3.06		0.5			2.03	8.71	129	0.35	1.6	0.98	38.9	3.23		109.8	0.14	0.8
WFL2000-RC10	GL	JUAN15	DAVIS, 2008	EMP; ICP-MS	42.762	-126.731	50.3489	1.17011	8.54833	8.2442	16.1601	12.0966	2.76234	0.0798767	0.109831	0.159753	63.4498	0.0289163	8.6		7.54			0.01		4.31	2.66	1		3.57	1.91	0.92	2.6		0.41			1.87	7.19		0.3	1.32	0.74	39.9	2.69		123.8	0.13	0.67
AII0107-7-006-046	GL	MARR228	Jenner and O'Neill, 2012	LA-ICP-MS	-41.26	-16.6	49.9734	1.40653	9.78341	8.1634	15.6367	11.6056	2.69001	0.0798959	0.159792		60.0311	0.029701	15.3585	0.456926	10.1005	44.0987	332.239	0.0168829	87.7309	5.01465	3.22274	1.15017	17.7438	4.12474	2.19577	1.11174	3.39501	5.40772	0.454277	0.185781	0.448142	2.38628	9.24122	108.706	0.509133	1.67339	1.3405	40.9	3.24085	1.08451	115.211	0.141743	0.754625
WFL2000-187-R10	GL	JUAN15	DAVIS, 2008	EMP; ICP-MS	42.618	-126.812	50.6073	1.33487	9.2694	8.01979	15.3606	12.131	2.61743	0.0799083	0.109874	0.149828	60.8969	0.0305293	9.7		7.64			0.01		4.52	2.84	0.99		3.74	1.94	0.98	2.6		0.44			2.06	7.21		0.31	1.33	0.95	42.3	2.69		110.6		0.69
EWI9309-044-006	GL	MARR227	LE ROUX, 2000; LE ROUX, 2001	LAICP; LA-ICP-MS	-40.862	-16.792	49.9605	1.38866	10.0403	8.48907	14.7159	12.0498	2.64612	0.079922	0.139864	0.169834	60.3473	0.0302035	13.1		9.35					5.75	3.4	1.18		5			3.48					2.45	9.71	86			1.02	49	3.21		101	0.17
HAK9303-R007	GL	SEIR1	Gale et al., this study	ICP-MS	-25.697	70.106	50.5193	0.964299	8.13409	8.43387	16.468	12.1112	2.72802	0.079967	0.0899008		65.1123	0.0293132	12.328	0.44	7.184	39.8	379	0.01129	72.2	3.956	2.59948	0.946	15.16	3.24756	1.718	0.861	2.286	5.44	0.351			1.536	6.969	112.9	0.455	1.199	0.952	35.1	2.315		132.136	0.108	0.602
WASVNTR-2-027-C	GL	EPRR26	REYNOLDS, 2000	DCP	12.095	-103.803	50.4997	1.37945	9.70611	8.09675	14.884	12.1351	2.51899	0.0799679	0.189924	0.189924	60.0247	0.031746																													111
DAR0033-021-001-1	WR	BLAU7	PEARCE, 1995	AAS; ICP-MS	-19.44	-175.927	51.0199	1.01857	9.56261	8.35394	14.6449	12.7414	2.02877	0.079971	0.0699747	0.159942	61.1271	0.0394185	10.3		5.17	38	437		104	4.4	2.95	0.87		3.42	1.2	0.96	1.63	8	0.46			0.86	5.6	94	0.57	0.93	1.03	35	2.29		77	0.06	0.65
ABP0016-028-005	WR	MARR95	SMITH, 1998	ICPAES	33.8	-37.76	49.17	1.03	9.252	10.03	15.13	11.59	2.03	0.08	0.1	0.16	66.1173	0.0394089	42		11		510			4	2.7	0.91		3.3			4.4						7.3	217				38	2.2		101
ABP0016-028-074	WR	MARR95	SMITH, 1998	ICPAES	33.8	-37.76	49.2	1.01	9.009	9.78	14.67	11.44	2.14	0.08	0.1	0.16	66.1481	0.0373832	42		10.9		501					0.86		3.3			4.5						7.5	205				38	2.2		106
TRI0138-002-003b	GL	MARR69	Kelley, Kingsley, and Schilling, in revision	ICP-MS	47.05	-27.35	50.01	0.96	8.278	7.5	16.36	11.81	2.39	0.08	0.1	0.15	61.9892	0.0334728	20.74		8.43	44.32	425.2	0.024	66.75	3.73	2.34	0.931	17.4	3.24	1.02	0.799	2.85		0.331		0.327	2.91	6.76	189.7	0.292	1.31	1.67	37.23	2.32	0.396	118.9	0.1981	0.571
ABP0016-028-024	WR	MARR95	SMITH, 1998	ICPAES	33.8	-37.76	48.81	1.02	9.207	10.11	14.68	11.3	2.09	0.08	0.08	0.16	66.4039	0.0382775	43		11.2		527			4	2.7	0.89		3.2			4.4						7.3	214				38	2.2		105
ALV1555-005	GL	GALA7	YONOVER, 1989	DCP	2.305	-95.65	51.67	1.2	9.76	8.65	15.31	12.06	2.17	0.08	0.08	0.16	61.4686	0.0368664	14				352																	119				39			84
WFL2002-455-R9	WR	JUAN15	DAVIS, 2008	XRF; ICP-MS	42.4914	-126.89	49.6235	1.37815	8.78819	8.72712	16.302	11.9427	2.53808	0.0800367	0.13006	0.170078	64.1255	0.0315343	9.1		9.12		341		58	5.22	3.22	1.14	16	4.44	2.32	1.11	3.04		0.49			2.01	8.82	128	0.36	1.6	0.94	38.6	3.21		111.1	0.14	0.79
MOA8801-016-009	GL	SEIR68	DANYUSHEVSKY, 2000	LAICP	-50.163	127.577	49.7584	1.45152	9.22317	8.28175	15.3589	12.1419	3.11416	0.0800411	0.110056	0.160082	61.7777	0.0257023	3.6	0.42	10.24					5.11	3.1	1.31	17.2	4.33	2.52		2.87	5.97	0.442			1.25	9.92				0.361	37.9	3.37		139	0.098
ALV1406-002-B7	GL	JUAN16	Gale et al., this study	ICP-MS	42.28	-127.12	49.8197	1.24512	9.25894	8.53481	15.1444	12.6719	2.63351	0.0800801	0.12012		62.395	0.0304081	11.766	0.42	7.019	41.9	395	0.01369	76.6	4.505	2.85901	1.03	16.19	3.60747	1.863	0.981	2.317		0.415			2.037	7.202	94.8	0.273	1.286	1.151	41.8	2.679		101.278	0.131	0.691
TRI0138-002-003a	GL	MARR69	Gale et al., this study	ICP-MS	47.05	-27.35	49.7444	0.922999	7.94855	9.56169	16.8623	11.9481	2.39362	0.0801263	0.0701018		68.4075	0.0334749		0.65	8.828	41.8	238		78.2	5.464	3.62727	1.201	16.56	4.53375	2.542	1.237	2.762	6.37	0.512			2.092	9.283	96.2	0.524	1.659			3.372		105.954	0.142	0.836
EWI9309-034-007	GL	MARR236	LE ROUX, 2000	LAICP	-45.847	-14.193	48.5007	1.26188	10.4359	9.49142	15.7854	11.1202	2.71361	0.0801788	0.120268	0.17038	62.0795	0.0295469	11.6		7.82					5.06	3.34	0.8		4.49			2.84					1.76	7.68	147	0.3		0.91	43	2.87		102	0.11
NHOCHEP-091-004	GL	EPRR29	Gale et al., this study	DCP	9.821	-104.292	49.2162	1.17709	8.91365	8.88347	16.0667	12.4952	2.54532	0.0804845	0.140848	0.160969	64.2078	0.0316206	9.3				326		75															121				38.1			131
EWI9309-044-009	GL	MARR227	LE ROUX, 2000	LAICP	-40.862	-16.792	50.0827	1.39931	10.0331	8.45002	14.6933	12.052	2.60717	0.0805353	0.120803	0.161071	60.2541	0.0308899	13.3		9.74					5.24	3.45	1.14		4.99			3.21					2.26	9.25	85			0.85	47	3.22		100
ATAPACA2-038-001	WR	PARR5	HAMELIN, 2010	ICP-MS	-41.8	-111.34	49.4558	1.43029	9.69135	8.41051	15.8138	11.7848	2.68935	0.0805798	0.141015	0.181304	60.9696	0.0299626	7.4		10.16					5.41	3.37	1.29		4.41	2.4	1.17	3.14		0.46			2.32	9.64		0.61	1.74			3.34		131		0.82
NHOCHEP-077-001	GL	EPRR30	Gale et al., this study	DCP; MS-ID	8.925	-104.268	49.6919	1.45056	9.78829	8.28031	15.5533	11.675	2.84069	0.0805869	0.143042	0.176284	60.3598	0.0283688	6.7		10.899		280		72	5.5	3.5	1.51											10.217	113				39	3.51		134
ABP0016-028-016	WR	MARR95	SMITH, 1998	ICPAES	33.8	-37.76	50.0769	1.11168	8.96306	9.41452	15.5105	12.1471	2.11256	0.0808829	0.101104	0.161766	65.4059	0.0382867	44		11.1		527			4.1	2.7	0.87		3.3			4.4						7.4	346				38	2.3		105
HAK9303-006-B2	GL	SEIR1	Gale et al., this study	ICP-MS	-25.802	70.22	51.2446	1.03177	7.94059	8.44636	16.0127	11.9261	2.6907	0.0809232		0.161846	65.6906	0.0300751	13.322	0.46	7.609	40.1	381	0.01315	75.9	4.094	2.56742	0.927	15.03	3.23454	1.756	0.867	2.479	5.2	0.36			1.644	7.262	145.9	0.444	1.33	0.957	36.5	2.479	0.55	123.469	0.115	0.603
TAG-501	GL	MARR116	Sun et al., 2008	LA-ICP-MS	26.24	-44.83	50.8428	1.358	9.202	8.236	15.5742	11.184	2.676	0.081	0.135849		61.7011	0.0302691	8.89232		10.0117					5.32622	3.2668	1.23894	17.9246	4.37716	2.36572		3.03544	6.75309	0.477951			2.22188	9.49039		0.489882		1.00655	36.0555	3.30743		123.732	0.141965
TAG-537-7	GL	MARR116	Sun et al., 2008	LA-ICP-MS	26.05	-44.86	50.2317	1.159	9.296	10.181	15.834	9.898	2.76544	0.081	0.119978		66.3454	0.0292901	4.62219		6.99524					4.08733	2.55799	0.975293	13.4229	3.32484	1.67582		2.03025	4.78515	0.368493			1.14071	6.90891		0.332205		0.439149	29.5485	2.51479		95.7515	0.0796759
838/2#	GL	MARR200	Sun et al., 2008	LA-ICP-MS	-25.16	-13.7	50.9116	1.595	9.315	7.82833	15.3643	10.785	2.854	0.083	0.152025		60.2025	0.029082	2.92888		11.2487					5.56739	3.49584	1.3598	18.0566	4.80839	2.70875		3.22604	6.7528	0.49288			1.58818	10.5245		0.548465		0.285316	36.0042	3.54433		121.143	0.111867
88616	GL	MARR124	Sun et al., 2008	LA-ICP-MS	21.7	-45.24	51.3945	1.221	8.995	8.01	15.142	12.381	2.40648	0.083	0.0733201		61.5812	0.0344902	8.06513		7.84006					4.16722	2.54108	1.01861	16.6942	3.41187	1.77353		2.36434	5.32327	0.361624			1.69088	7.34287		0.377924		0.76512	38.4025	2.55678		113.85	0.107762
KNO0115-006-012	GL	MARR118	Gale et al., this study	ICP-MS	25.55	-45.29	50.7614	1.44292	8.86237	8.67505	15.2984	11.4699	2.7648	0.0851477	0.14425	0.168292	63.7938	0.0307971	8.051		9.866			0.00904		5.376	3.47838	1.221		4.22592	2.394	1.124	3.105		0.467			2.585	9.478			1.744	0.808		3.227		127.641	0.16	0.804
NHOCHEP-022-003	GL	EPRR25	Gale et al., this study	DCP	12.763	-103.928	49.221	1.17528	8.57851	9.17118	16.474	12.1546	2.5615	0.0853833	0.0954284	0.155699	65.8045	0.0333333	9.1				330		77															143				34.9			136
KNO0115-002-012	GL	MARR116	Gale et al., this study	ICP-MS	26.27	-44.73	50.6237	1.44733	9.18788	9.18386	14.7305	11.4949	2.61248	0.0854079	0.133638	0.172825	64.2757	0.0326923	6.798		9.231			0.01011		5.575	3.54145	1.198		4.34589	2.411	1.165	2.775		0.481			2.157	9.235			1.675	0.734		3.338		106.442	0.147	0.824
DAR0057-012-001-1B	WR	MARR120	LAWSON, 1996	ICP-MS	23.952	-46.298	50.3422	1.33924	8.74532	7.9599	16.3679	11.5899	2.95539	0.0855904	0.120833	0.166146	62.0974	0.0289608	8.71		9.7	42.36	316.1	0.013	69.78	4.72	2.94	1.13	15.53	3.91	2.38	1.04	2.92		0.44			1.9	9	114.24	0.543	1.63	0.83	35.99	3.06		133	0.132	0.73
842/1-1	GL	MARR202	Sun et al., 2008	LA-ICP-MS	-27.18	-13.57	50.3603	1.481	8.98	7.85591	15.7476	11.51	2.61	0.087	0.115986		61.1602	0.0333333	4.11705		11.208					5.29556	3.29079	1.27703	18.0725	4.51382	2.58205		3.29352	6.34059	0.454789			1.793	10.314		0.566497		0.405071	36.8097	3.4545		128.838	0.12968
TAG-140	GL	MARR124	Sun et al., 2008	LA-ICP-MS	21.73	-45.26	51.3315	1.258	8.971	7.79667	15.3745	11.738	2.588	0.087	0.0868849		61.0041	0.0336167	8.10949		8.5575					4.50245	2.78619	1.07053	16.8846	3.70115	1.9655		2.65654	5.59005	0.402008			1.88652	7.85844		0.429359		0.684915	39.6654	2.79275		120.941	0.125963
MELWEST-10-110-014	GL	SEIR42	CHRISTIE, 2004	ICP-MS	-48.104	103.931	51.4522	1.27215	8.96566	7.83254	14.954	12.2995	2.57013	0.0873924	0.0913647	0.143006	61.1274	0.0340031	9.59		8.04	41.3	314.2		64.5	4.44	2.84	0.97			1.98	0.965	2.69		0.42			2.12	7.52	83.9	0.324	1.41	0.78	38.9	2.65		95.8	0.16	0.653
KLM0417-R124	GL	BLAU7	Bezos et al., 2009	ICP-MS	-20.096	-176.133	50.5283	0.7381	8.1238	8.4705	15.7303	12.8151	1.708	0.0878	0.0717	0.137	65.2394	0.0514052	14.2308	0.1934	3.7342	42.8834	402.68	0.0302	92.4093	2.9405	1.8707	0.5889	13.322	2.3414	1.0218	0.6496	1.1089	4.5238	0.3029	0.1574	0.0963	0.4706	4.045	136.429	0.5066	0.7064	1.1601	39.5926	1.4878	0.353	96.6267	0.0417	0.4296
ALV0918-R001	GL	EPRR14	Gale et al., this study	ICP-MS	20.87	-109.07	49.7612	1.29498	9.1853	8.50267	15.7806	12.1266	2.63011	0.0883395	0.123474	0.174671	62.4938	0.0335878	15.093	0.55	8.93	41.9	342	0.01527	78.5	5.003	3.11131	1.122	16.78	3.89298	2.22	1.074	2.918	5.74	0.449			2.704	8.505	103.2		1.524	1.267		2.877		115.795	0.169	0.747
TAG-3410	GL	MARR115	Sun et al., 2008	LA-ICP-MS	26.43	-44.66	50.2638	1.316	9.431	7.88961	15.7918	10.957	2.637	0.089	0.109932		60.0928	0.0337505	8.56581		8.93306					5.31855	3.30835	1.25301	18.4328	4.3582	2.25445		2.55378	6.71131	0.475488			1.86935	8.81224		0.443609		0.821474	33.842	3.24051		107.819	0.125533
EWI9309-041-007	GL	MARR232	LE ROUX, 2000	LAICP	-43.427	-16.17	51.0639	1.23587	9.80648	8.64362	14.5755	11.3435	2.6597	0.0890544	0.0989493	0.148424	61.3385	0.0334829	15.3		8.83					5.16	3.32	1.08		4.74			3.24					2.12	9.1	112			1.38	42	3.05		97	0.16
EWI9309-041-005	GL	MARR232	LE ROUX, 2000	LAICP	-43.427	-16.17	50.85	1.3456	9.98193	8.68517	14.5099	11.3049	2.60163	0.0890604	0.138538	0.15833	61.0313	0.0342325	14.3		8.86					4.91	3.33	1.16		4.76			3.27					2.15	8.48	102	0.25		1.23	42	3.13		97
ALV2706-007		EPRR29	Arevalo and McDonough (2008)	ICP-MS	9.538	255.762	50.97	1.38525	9.2	8.06	15.39	12.23	2.52	0.0890803	0.11	0.19	61.1945	0.0353493	4.70847		8.49868		279.57			5.17101	3.31196	1.13205		4.22162	2.23763	1.10311	2.67588		0.471695			1.54294	8.40099		0.409822	1.48082		41.7585	2.98292		125.553	0.115743	0.776046
WFL2002-454-R8	GL	JUAN15	DAVIS, 2008	EMP; ICP-MS	42.753	-126.707	50.3946	1.47154	9.21495	7.8681	15.4752	11.9254	2.94738	0.0894663	0.109348	0.168992	60.582	0.0303545	11.8		9.99		327		70	5.33	3.22	1.23	14	4.59	2.42	1.14	3.32		0.49			2.27	9.55	92	0.46	1.76	1.22	40.6	3.43		128.1	0.16	0.81
EWI9309-041-006	GL	MARR232	LE ROUX, 2000	LAICP	-43.427	-16.17	51.0466	1.30178	10.056	8.54031	14.4816	11.189	2.69174	0.0894741	0.12924	0.139182	60.4539	0.0332402	14.7		8.84					5.23	3.16	1.04		4.16			3.05					2.21	8.59	107			1.39	43	2.84		95	0.15
WFL2002-454-R10	GL	JUAN15	DAVIS, 2008	EMP; ICP-MS	42.752	-126.701	50.381	1.49275	9.28009	7.75882	15.5723	11.8627	2.95928	0.0895124	0.109404	0.159133	60.0787	0.030248	11.3		10.01					5.34	3.25	1.22		4.58	2.45	1.17	3.36		0.49			2.28	9.62		0.43	1.76	1.16	41.2	3.47		127.5	0.15	0.83
WFL2002-454-R5	GL	JUAN15	DAVIS, 2008	EMP; ICP-MS	42.754	-126.709	50.3555	1.49493	9.15252	7.87333	15.6347	11.8111	2.9844	0.0896431	0.119524	0.149405	60.7601	0.0300372	13.4		10.22		333		72	5.37	3.29	1.24	16	4.65	2.46	1.16	3.44		0.49			2.33	9.62	90	0.53	1.79	1.27	39.3	3.48		127.6	0.15	0.83
POS0221-704-001	GL	MARR20	HAASE, 2003	ICP-MS	70.74	-13.83	50.8444	0.697864	9.57071	8.62361	14.4358	13.0899	1.88423	0.0897254	0.239268	0.18942	61.8594	0.0476191			5.67	58.3	213	0.03	110	3.31	2.23	0.68	13.7	2.52	1.06	0.74	2.38	2.8	0.32			2.83	4.6	98.9	0.3	0.89		37.4	1.73		58	0.16	0.48
WFL2005-885-R3	GL	JUAN15	DAVIS, 2008	EMP; ICP-MS	42.686	-126.781	50.5964	1.17966	8.45226	8.19785	16.1403	11.8228	2.90651	0.0898069	0.119742	0.159657	63.581	0.0308985	6.1		8.32			0.01		3.99	2.43	0.97		3.43	1.84	0.84	2.91		0.38			1.76	7.31		0.31	1.42	0.51	36.6	2.57		161.6	0.12	0.61
AII0125-11-012-B	GL	JUAN11	SMITH, 1994	XRF; ICPAES; ANC	45.17	-130.157	49.9972	1.15762	9.35077	8.34284	15.568	12.4743	2.35516	0.0898153	0.129733	0.199589	61.6267	0.0381355	18.9			40.9	273		70.1				17.6									8.91		88.3			1.45	41.5			119
AII0127-1-012-A	GL	MARR89	Cooper et al., 2004	ICP-MS	36.284	-33.761	50.1305	1.02631	9.20785	9.2967	15.2289	12.3058	2.10953	0.0898521	0.102831	0.166726	64.5059	0.0425934	21.478		7.591					4.145	2.69977	0.836		3.02529		0.924	2.935		0.424				6.26			1.196	2.067		2.189				0.635
AII0125-11-012-A	GL	JUAN11	SMITH, 1994	XRF; ICPAES; ANC	45.17	-130.157	50.0724	1.13937	9.37483	8.12552	15.6913	12.4931	2.3487	0.0899504	0.119934	0.209884	60.9395	0.038298	18.3			41.6	303		70.3				17.1									2.86		88.1			1.02	42			120
NHOCHEP-091-002	GL	EPRR29	Gale et al., this study	ICP-MS	9.821	-104.292	49	1.17	8.82	8.71	15.84	12.1	2.5	0.09	0.09	0.17	63.9971	0.036	8.39		8.39	42	357	0.0079	81	4.34	2.71	1.02		3.86	2.03	0.96	2.68		0.4			2.17	7.82	120	0.43	1.45	0.7	38.12	2.78		129.5	0.153	0.65
ABP0016-028-032	WR	MARR95	SMITH, 1998	ICPAES	33.8	-37.76	49.3	1.03	9.18	9.95	14.79	11.64	2.16	0.09	0.09	0.16	66.113	0.0416667	42		11.1		505					0.93		3.2			4.5						7.6	198				38	2.4		104
AII0107-7-006-039	GL	MARR228	Jenner and O'Neill, 2012	LA-ICP-MS	-41.26	-16.6	50.3717	1.4299	9.44846	7.97233	15.7775	11.6485	2.60135	0.090062	0.150103		60.2983	0.0346213	17.2703	0.426574	10.1032	42.7838	339.228	0.0180109	78.2777	4.95576	3.11684	1.15892	17.8263	4.13008	2.22136	1.08547	3.31059	5.68073	0.432377	0.178882	0.451046	2.54901	9.32967	126.232	0.514107	1.67926	1.56364	38.8	3.27497	1.0983	104.329	0.150544	0.750966
ABP0016-028-002	WR	MARR95	SMITH, 1998	ICPAES	33.8	-37.76	49.805	0.903277	8.87329	9.76775	15.6187	12.3848	1.98185	0.0900818	0.0800728	0.160146	66.4592	0.0454534	31		9.1		539					0.81		3			3.5						6.6	253				41	2.2		91
NAUOCNT-014-004	WR	MARR95	NIU, 2001	ICP-MS	34.069	-37.621	50.2984	0.991941	9.37835	8.26617	15.2799	13.0054	2.08408	0.0901764	0.100196	0.170333	61.3383	0.0432692	19.14	0.24	6.762	37.47	349.7	0.03	73.31	3.83	2.554	0.899	14	3.064	1.385	0.822	2.563	4.04	0.357			2.81	5.931	83.37	0.161	1.198	1.68	42.24	2.203		81.73	0.151	0.558
EWI9309-041-003	GL	MARR232	LE ROUX, 2000	LAICP	-43.427	-16.17	50.9446	1.36319	10.0565	8.50821	14.6224	11.223	2.60615	0.0902249	0.110275	0.14035	60.3627	0.03462	15.1		8.86					5.27	3.26	1.12		4.36			3.15					2.26	8.42	110			1.32	42	2.98		97	0.15
EWI9309-044-010	GL	MARR227	LE ROUX, 2000	LAICP	-40.862	-16.792	50.261	1.42453	9.89402	8.40892	14.6495	12.0482	2.59769	0.0902729	0.100303	0.190576	60.4715	0.0347512	12.6		9.13					5.22	3.34	1.1		4.8			3.17					2.22	8.99	88			1.08	47	3.34		98	0.12
ABP0016-028-054	WR	MARR95	SMITH, 1998	ICPAES	33.8	-37.76	49.3983	0.948119	8.85228	9.7239	15.5717	12.8404	1.99879	0.0903977	0.0803535	0.160707	66.4118	0.0452262	29		9		488					0.82		3.1			3.5						6.3	193				41	2		87
DAR0080-157-003	WR	MARR36	MURTON, 2002	XRF; ICP-MS; ICP-MS-ID	61.843	-26.645	49.472	1.07592	10.8869	9.1302	14.7109	12.1166	1.90045	0.0904976	0.100553	0.180995	60.1523	0.047619	19.48		6.95		488.16	0.02	114.58	4.07	2.68	0.77	14.84	3.03	1.57	0.91	2.6		0.38			3.4	5.88	176.11	0.26	1.06	1.59	46.02	2.02		80.22	0.22	0.59
DAR0057-009-001-2B	WR	MARR120	LAWSON, 1996	ICP-MS	23.888	-46.325	50.2648	1.2624	8.50538	8.1679	16.6024	11.7539	2.7461	0.0905309	0.110649	0.160944	63.3509	0.0329671	8.67		8.93	40.79	344.5	0.011	71.67	4.43	2.79	1.05	14.78	3.71	2.19	1.01	2.84		0.43			1.85	8.15	131.04	0.484	1.48	0.85	35.69	2.78		125	0.12	0.69
ALV2737-008	GL	EPRR29	SIMS, 2003	MS; ICP-MS-ID; EMP; XRF	9.84685	-104.301	49.7637	1.25123	9.15163	8.55581	15.8298	12.1669	2.59391	0.0905317	0.100591	0.160945	62.7257	0.0349016	7		8.2					4.3	2.5	1.1		3.8	2.3	0.93	2.6		0.4			2.2	8.24	110		1.4	0.7		2.66		123		0.7
ABP0016-028-010	WR	MARR95	SMITH, 1998	ICPAES	33.8	-37.76	49.7324	1.07495	9.34577	9.70114	15.2923	11.964	2.21238	0.0905498	0.0905498	0.160977	65.1379	0.0409287	42		11		572			4	2.6	0.85		3.2			4.4						7.3	259				38	2.2		102
CHR0098-015	WR	MARR112	CHAUVEL, 2001; DEBAILLE, 2006	ICP-MS	27.767	-44.083	50.1832	1.40879	9.48218	8.9257	15.2451	11.381	2.64652	0.0905652	0.130816	0.171068	62.8855	0.0342205	9.16		8.83			0.007		5.21	3.27	1.16		4.47	2.33	1.1	2.73		0.44			1.76	8.61		0.2	1.54	0.7		3.11		117		0.77
NAUOCNT-019-002	WR	MARR93	DEBAILLE, 2006	ICP-MS	34.74	-36.49	50.1409	0.886914	8.81674	8.99009	15.0977	13.2332	2.14674	0.0907072	0.0907072	0.171336	64.7315	0.0422535	13.3		5.45					3.44	2.25	0.73		2.8		0.74	1.99		0.31				4.94		0.07	0.9	1.13		1.86		80.6		0.5
ABP0016-028-081	WR	MARR95	SMITH, 1998	ICPAES	33.8	-37.76	49.7983	0.92167	8.75023	9.79451	15.4489	12.6592	1.96909	0.0908717	0.070678	0.16155	66.8305	0.0461491	34		7.9		528					0.74		2.7			2.9						5.9	223				39	1.7		92
VEM0033-1-005-015	WR	SEIR67	KLEIN, 1991	DCP	-48.738	127.08	50.5107	1.27205	8.00508	8.79391	15.9229	11.8225	2.97826	0.0915613	0.118728	0.147907	66.4134	0.0307432	5.97				359		73.7															148				33.4			141
KNO0115-017	GL	MARR121	REYNOLDS, 1997	DCP	23.195	-44.975	49.6862	1.33987	9.55038	8.60341	15.9979	11.2126	2.88123	0.0916756	0.130965	0.169247	61.8542	0.0318182	5.6				335		68															127				35.4			133
NHOCHEP-016-002	GL	EPRR25	Gale et al., this study	DCP	12.832	-103.958	49.9116	1.32243	9.54753	8.27519	15.5285	12.1223	2.60478	0.0921692	0.0771416	0.180331	60.9394	0.0353846	10.9						82															94				41			118
NHOCHEP-017-003	GL	EPRR25	Gale et al., this study	DCP	12.858	-103.96	49.2	1.31	9.72	8.1	15.2	11.8	2.55	0.093	0.098	0.179	60	0.0364706	11				344		82															93				41.2			115
NHOCHEP-061-003	GL	EPRR33	Gale et al., this study	ICP-MS	8.36	-102.893	50.4393	1.48862	9.6216	8.04313	15.1468	11.8401	2.63079	0.0948482	0.136781	0.215655	60.0751	0.0360531	5.104	0.64	10.308	42.3	299	0.006	79.2	5.67	3.65726	1.261	16.94	4.70766	2.686	1.245	3.033	6.38	0.513			1.857	10.37	88.2	0.437	1.831	0.468	40.7	3.469		114.33	0.134	0.872
KNO0115-018-B	GL	MARR122	REYNOLDS, 1997	DCP	22.928	-45	49.2407	1.34201	9.60598	9.29318	15.973	11.1296	2.66384	0.0948489	0.138237	0.17759	63.5221	0.0356061	5.4		9.81		309		69	4.74	3.01	1.12		4.09					0.46				8.45	150				36.8	2.95		118
KNO0115-002-001		MARR116	Arevalo and McDonough (2008)	ICP-MS	26.27	315.27	50.05	1.38433	9.21405	9.24	15.3	11.3	2.61	0.0954032	0.14	0.17	64.3503	0.036553	6.53576		10.1158					4.87256	3.09874	1.1308		4.18971	2.2472	1.06064	2.66054		0.467172			1.93215	8.52359		0.584042	1.62014			2.95565		105.252	0.127274	0.762177
KLM0417-R022	GL	BLAU7	Bezos et al., 2009	ICP-MS	-20.043	-176.123	50.6099	0.7924	8.4589	7.4893	15.7998	12.5033	1.9179	0.0955	0.0549	0.1632	61.4447	0.049794	14.3535	0.2174	4.5535	39.4829	266.858	0.0326	90.8128	3.3175	2.1183	0.681	12.5895	2.6885	1.1523	0.7373	1.3459	4.9287	0.3371		0.1148	0.5339	4.8234	83.44	0.3857	0.8348	1.3231	40.4051	1.757	0.4823	113.741	0.0462	0.4873
KLM0417-R116	GL	BLAU7	Bezos et al., 2009	ICP-MS	-20.053	-176.131	50.7491	0.8906	8.7607	7.3129	16.102	12.2964	1.9195	0.098	0.0945	0.1673	60.0404	0.051055	11.7818	0.2388	4.7439	38.8056	147.464	0.0201	85.256	3.5611	2.2699	0.7164	14.2647	2.8772	1.3082	0.7963	1.4373	5.2177	0.3591	0.1607	0.1115	0.6156	5.1162	85.8356	0.4445	0.9205	1.2619	37.9154	1.8752	0.4434	132.307	0.0512	0.5213
DAR0127-R003	GL	CIRR16	MURTON, 2005	LA-ICP-MS	-18.97	65.55	50.1471	0.991049	9.41497	8.62213	15.4604	12.1899	2.47762	0.0991049	0.0891944	0.158568	62.2417	0.04	15.5		6.2					3.3	2.2	0.8		2.3	1.11	0.71	2.4		0.28			1.9	5.4			1	1.7		1.8		80.4		0.46
EWI9309-041-002	GL	MARR232	LE ROUX, 2000; LE ROUX, 2001	LAICP; LA-ICP-MS	-43.427	-16.17	51.02	1.30009	9.94146	8.39565	14.673	11.3031	2.64929	0.0992868	0.129073	0.139002	60.3193	0.0374768	16		9.16					5.38	3.42	1.13		4.46			3.35					2.34	8.35	103	0.51		1.5	43	3.25		100	0.18
WASPLUM-5-050-002	GL	MARR214	Gale et al., this study	ICP-MS	-33.695	-14.571	50.3236	1.44872	9.02938	8.47189	15.779	11.4476	2.72673	0.0995521	0.12444	0.199104	62.8096	0.0365097	14.864	0.62	10.373	36.4	312	0.01988	64.4	5.408	3.44632	1.177	13.13	4.46214	2.526	1.179	3.261	6	0.485			2.579	9.926	117.5	0.612	1.795	1.488	32	3.411		104.776	0.159	0.838
EWI9309-041-013	GL	MARR232	LE ROUX, 2000	LAICP	-43.427	-16.17	50.2195	1.38507	10.1811	8.53936	14.7163	11.5126	2.71749	0.0996447	0.119574	0.159432	60.1553	0.0366679	15.1		8.94					5.36	3.4	1.19		4.44			3.36					2.27	8.68	109			1.45	45	3.32		100	0.17
RSR1979-006-009-VG5261	GL	CIRR47	Gale et al., this study	ICP-MS	3.78	63.87	50.805	1.55769	9.48315	8.28282	15.2807	10.9733	2.87246	0.0996883	0.119626		61.1222	0.0347049	9.5		11.34	41	297	0.0081	70	5.89	3.72	1.34		5.27	2.83	1.28	3.59		0.52			2.21	10.88	121		1.97	0.71	37.79	3.55		123.9	0.16	0.91
ALV2351-002	WR	EPRR29	SIMS, 2002	ICP-MS; MS-ID; XRF	9.8357	-104.291	49.8877	1.29682	9.387	8.24978	15.4621	12.2699	2.6535	0.0997555		0.189536	61.2693	0.0375939			9.3					4.8	2.8	1.2		4.3	2.2	1	2.9		0.46			2.3	8.5	103		1.6			3		123		0.78
WFL2000-187-R3	GL	JUAN15	DAVIS, 2008	EMP; ICP-MS	42.601	-126.818	50.7136	1.25142	8.90635	8.32159	15.7024	12.0098	2.38554	0.0997816	0.10976	0.149672	62.7119	0.0418277	14.5		8.17			0.02		4.48	2.82	0.99		3.7	1.97	0.97	2.95		0.43				7.28		0.29	1.4	1.37	40.3	2.66		111.7		0.67
WFL2000-187-R4	GL	JUAN15	DAVIS, 2008	EMP; ICP-MS	42.601	-126.819	50.4303	1.21098	8.94099	8.38769	15.72	12.1835	2.39712	0.0998301	0.119796	0.159728	62.8061	0.0416459	14.6		8.09			0.02		4.41	2.81	0.97		3.58	1.95	0.95	2.92		0.43				7.17		0.3	1.38	1.39	41.9	2.69		110.2		0.67
WFL2000-187-R2	GL	JUAN15	DAVIS, 2008	EMP; ICP-MS	42.602	-126.818	50.4503	1.21098	8.95111	8.43942	15.6504	12.2329	2.35544	0.0998303	0.109813	0.149746	62.9232	0.0423829	15.9		8.3			0.02		4.47	2.78	0.97		3.63	1.91	0.95	3.04		0.43				7.27		0.32	1.4	1.46	40.4	2.67		112.8		0.69
WFL2000-187-R1	GL	JUAN15	DAVIS, 2008	EMP; ICP-MS	42.605	-126.815	50.1869	1.20083	8.87114	8.46092	15.8409	12.323	2.38693	0.0998399	0.109824	0.169728	63.1915	0.0418277	14.4		8.21			0.02		4.47	2.85	0.98		3.69	2	0.96	2.94		0.44				7.35		0.3	1.4	1.36	41.3	2.69		110.3		0.68
ALV2568-1428	WR	MARR123	MEURER, 2001	ICP-MS	22.663	-44.921	50.1436	1.73859	8.76821	7.76955	17.6753	10.2063	2.96601	0.0998657	0.162781	0.119839	61.4642	0.03367	3.6	0.81	12.56	38.1	178	0.004	10.7	6.07	3.52	1.3		5		1.28	4	5.42	0.48				11.42	111	0.142	2.15	0.26	50.5	3.83		104		0.92
EWI9309-040-008	GL	MARR232	LE ROUX, 2000	LAICP	-44.41	-15.908	50.6237	1.33795	9.50808	8.69333	14.8846	11.4892	2.73353	0.0998734	0.139823	0.139823	62.2036	0.0365364	20.4		9.02					5.21	2.97	1.05		4.5			3.29					2.37	8.84	128	0.7		1.62	42	3.01		107
MELVULC-5-027-010	GL	AARR3	Jenner and O'Neill, 2012	LA-ICP-MS	-56.89	-6.04	49.1823	1.12965	8.41124	8.89015	17.2928	11.5002	2.86807	0.0998979	0.119877		65.5468	0.0348311	15.2176	0.411359	8.21645	45.9702	296.001	0.0120601	82.1952	3.55465	2.19264	0.960528	16.7165	3.05866	1.61451	0.764125	2.72317	4.29956	0.305226	0.160419		2.51275	7.20109	140.407	0.451258	1.32774	1.12765	32.2	2.4488	0.924713	149.309	0.145592	0.525112
TAG-14-3-1	GL	MARR116	Sun et al., 2008	LA-ICP-MS	26.14	-44.81	50.4974	1.314	8.802	8.32	15.957	11.221	2.64269	0.1	0.100183		62.9826	0.0378402	10.2369		9.11235					4.3674	2.73611	1.09965	16.7053	3.6654	1.91015		2.79685	5.82025	0.389177			2.23258	8.20142		0.42269		1.02269	33.2239	2.82354		122.119	0.136223
ALV0825-005	GL	MARR89	Jenner and O'Neill, 2012	LA-ICP-MS	36.44	-33.67	50.98	0.93	8.6	8.41	15.21	13.48	1.92	0.1	0.1		63.7712	0.0520833	26.4957	0.27157	7.61137	44.146	440.939	0.0274283	97.2858	3.65773	2.33337	0.775758	16.0172	2.79451	1.36264	0.799759	3.17151	4.12119	0.336088	0.170403		4.12842	6.16372	121.026	0.266543	1.16121	2.37698	44.2	2.0606	0.729526	82.8175	0.245267	0.507446
ABP0016-028-030	WR	MARR95	SMITH, 1998	ICPAES	33.8	-37.76	49.52	1.04	9.378	9.99	14.77	11.51	2.11	0.1	0.09	0.16	65.7237	0.0473934	42		11.9		510					0.99		3.5			4.8						8.3	208				39	2.6		106
ALV0530-003	GL	MARR88	BRYAN, 1979; RYAN, 1987; RYAN, 1993	DROES; DCP	36.805	-33.268	49.98	0.86	8.88	10.11	16.37	12.38	1.96	0.1	0.09		67.2058	0.0510204	21			43	670		100				17					3.55						255							78
ABP0016-028-083	WR	MARR95	SMITH, 1998	ICPAES	33.8	-37.76	48.85	0.87	8.919	9.86	14.92	12.34	1.94	0.1	0.07	0.16	66.5542	0.0515464	24		8.5		497					0.78		2.9			3.1						5.9	192				40	2		83
DAR0033-014-004-1	WR	BLAU5	PEARCE, 1995	AAS; ICP-MS	-18.973	-176.53	50.3	0.83	8.73	7.79	15.84	12.47	2.23	0.1	0.06	0.19	61.6297	0.044843	18		5.48	39	278		113	3.65	2.32	0.77		2.84	0.94	0.8	1.97	4	0.37			0.63	5.1	87	1.39	0.91	1.36	41	1.87		188	0.04	0.53
HAK9303-006-A3	GL	SEIR1	Gale et al., this study	ICP-MS	-25.802	70.22	50.21	1.28	8.77	7.82	15.63	11.37	2.99	0.1		0.16	61.6125	0.0334448	11.907	0.54	8.964	38.8	320	0.01105	91.5	4.958	3.20437	1.148	16.18	4.02132	2.215	1.07	2.773	5.65	0.444			1.697	8.718	130.2	0.5	1.611	0.915	38.7	3.011	0.7	130.657	0.12	0.747
ALV1407-001-B1-B	GL	JUAN15	Gale et al., this study	ICP-MS	42.77	-126.77	50.584	1.31657	9.27506	8.1993	15.3569	11.8845	2.62189	0.100055	0.140078		61.4083	0.0381614	16.538	0.59	9.529	41.4	344	0.01722	71.2	5.089	3.24883	1.101	15.81	4.08363	2.229	1.114	3.269		0.469			3.138	8.874	113.1	0.387	1.651	1.395	41.1	3.019		110.861	0.197	0.769
AII0125-24-R099	GL	EPRR29	SMITH, 2001	LA-ICP-MS	9.613	-104.25	50.1352	1.2809	9.34657	8.57602	15.3108	12.1085	2.60183	0.10007		0.190134	62.287	0.0384614	6.3		8.8			0.01		5.4	3.2	1.1			2.5	1.1	3					1.6	8.2			1.5	0.46		2.9		114	0.13	0.76
KLM0417-002-001	GL	BLAU7	Bezos et al., 2009	ICP-MS	-20.07	-176.132	51.1411	0.8035	8.5958	7.3205	15.8263	12.3635	1.9021	0.1001	0.0746	0.1679	60.5203	0.052626	14.906	0.2714	4.6283	38.9208	264.561	0.0309	88.9835	3.354	2.1536	0.694	11.6186	2.7175	1.1879	0.7428	1.3773	5.0432	0.3456		0.1331	0.5483	4.9517	79.4591	0.4988	0.8543	1.3142	41.0815	1.7669	0.4346	119.764	0.0448	0.4939
ALV2768-008	GL	EPRR29	SIMS, 2003	MS; ICP-MS-ID; EMP; XRF	9.83342	-104.282	49.6087	1.23603	9.04482	8.71954	15.9275	12.1589	2.58376	0.100197	0.0901773	0.180355	63.4405	0.0387795	9		8.5					4.2	2.5	1		4	1.9	0.98	2.7		0.41				7.91	98		1.4	0.8		2.73		129		0.67
ABP0016-028-046	WR	MARR95	SMITH, 1998	ICPAES	33.8	-37.76	50.0476	0.915539	8.62263	9.59287	15.6914	12.5029	1.94601	0.100297	0.0702078	0.160475	66.6949	0.0515398	30		8.8		492			3.8	2.6	0.77		3			3.3						6	191				41	1.9		90
ALV2746-003	WR	EPRR29	SIMS, 2002	ICP-MS; MS-ID; XRF	9.8154	-104.288	50.1362	1.17436	8.85287	8.65213	15.9793	12.0347	2.44909	0.100373	0.100373	0.170634	63.7574	0.0409838	7.62		9					4.5	2.6	1.1		3.9	2	0.98	2.8		0.45			2.9	7.71			1.5	0.9		2.67		124		0.7
ABP0016-028-058	WR	MARR95	SMITH, 1998	ICPAES	33.8	-37.76	50.1656	1.07455	8.94217	9.68777	15.307	11.9492	2.15152	0.100574	0.110631	0.160918	66.1027	0.0467456	43		11.2		515			4.1	2.7	0.89		3.4			4.5						7.4	247				39	2.3		108
KNO0115-008-008p	GL	MARR120	Gale et al., this study	ICP-MS	24.46	-46.233	50.1925	1.47003	9.24307	8.18586	15.7072	11.4783	2.95013	0.100687	0.140962	0.181237	61.4513	0.0341297	12.24		10.97		287	0.012	68	5.53	3.59	1.27		4.99	2.54	1.18	3.49		0.5			2.58	10.37	107		1.94	1.06	38	3.61		131.2	0.176	0.82
POLAN15-2-106-002	GL	BSCO5	FRETZDORFF, 2002	ICP-MS	-57.83	-29.87	50.6212	1.67293	9.27164	7.78012	15.6711	11.0655	2.98305	0.100779	0.302336	0.181402	60.1663	0.0337839	10.3		10.8	38.7	231	0.003	47.1	6.47	3.77	1.34	16.1	5.14	3.21	1.33	3.22		0.562			1.94	10.7	98.5	0.445	1.98	1.37	32.1	3.86		104	0.128	0.948
RSR1979-006-009-VG5262	GL	CIRR47	Arevalo et al. (2009)	ICP-MS	3.78	63.87	50.4888	1.59546	9.49517	8.33173	15.3777	11.1233	2.83025	0.10078	0.131013		61.232	0.0356082	6.57022		11.2966		297.845			5.17345	3.40543	1.28567		4.48835	2.29056	1.12894	3.23903		0.461324			1.9059	10.1516		0.812825	1.8712		33.4426	3.44226		118.093	0.122385	0.802001
DAR0057-019-001-2A	WR	MARR120	LAWSON, 1996	ICP-MS	24.185	-46.282	49.9432	1.47946	9.39786	8.17995	15.8297	11.1591	3.25178	0.100987	0.136333	0.171678	61.0399	0.0310559	9.48		10.9	39.33	339.1		63.16	5.09	3.27	1.23	14.67	4.22	2.63	1.11	3.38		0.47			2.15	9.78	117.55	0.682	1.78	0.83	36.07	3.33		139.5	0.137	0.78
TAG-3375	GL	MARR117	Sun et al., 2008	LA-ICP-MS	25.76	-45.1	50.539	1.229	8.472	8.21847	15.6602	11.181	2.608	0.101	0.137903		63.5852	0.038727	9.20674		8.66972					4.85153	2.98149	1.15463	17.3758	4.04245	2.09505		2.59969	5.69122	0.439236			2.02931	8.43878		0.437495		0.839958	34.8351	3.06955		121.084	0.128566
KLM0417-R090	GL	BLAU7	Bezos et al., 2009	ICP-MS	-20.053	-176.126	51.1434	0.818	8.6681	7.4385	15.6397	12.4418	1.9249	0.101	0.085	0.1549	60.7021	0.0524703	14.963	0.2329	4.3799	39.1611	260.343	0.0299	90.5983	3.3158	2.1121	0.6806	13.8114	2.6738	1.178	0.7352	1.3168	4.819	0.3356	0.1592	0.1052	0.5405	4.6754	87.036	0.467	0.8264	1.3615	39.939	1.7412	0.4093	112.869	0.0467	0.4756
MOA8801-027-071	GL	SEIR65	Gale et al., this study	ICP-MS	-49.062	124.965	51.6352	1.16295	7.64516	8.38338	16.2814	11.0835	3.07424	0.101126	0.131464	0.15169	66.3731	0.0328946	10.768	0.66	9.734	36.7	335	0.0103	57.2	4.603	2.80731	1.085	15.56	3.75906	2.163	0.977	3.21		0.401			1.977	8.626	121	0.414	1.623	0.758	34.7	2.824		140.415	0.143	0.703
MELWEST-10-071-014	GL	SEIR32	CHRISTIE, 2004	ICP-MS	-42.886	90.795	50.5634	1.39343	8.9104	8.10054	15.5461	11.8868	2.90595	0.101232	0.129021	0.110164	62.0695	0.0348361			10.28	41.7	351.7		62.1	4.85	3.12	1.13			2.43	1.02	3.26		0.444			2.3	9.45	91.8	0.448	1.76		39.5	3.3		139	0.186	0.707
NHOCHEP-071-004	GL	EPRR30	Gale et al., this study	ICP-MS	8.513	-104.198	50.2146	1.31142	9.4779	8.32393	15.2059	12.1276	2.6049	0.101645	0.118586	0.16044	61.253	0.0390207	16.774	0.67	10.624	43	311	0.023	88.2	4.821	3.0503	1.168	16.39	3.94599	2.292	1.044	3.735	5.94	0.442			3.133	9.209	80.3	0.464	1.72	1.371		3.041		133.352	0.202	0.741
88562	GL	MARR121	Sun et al., 2008	LA-ICP-MS	23.37	-44.94	49.9333	1.343	8.52	8.423	15.953	11.61	2.66229	0.102	0.100187		64.0224	0.0383129	4.73045		9.79714					4.59281	2.77814	1.13235	17.3784	3.87082	2.15053		3.01244	5.51004	0.397954			2.03866	8.74321		0.451911		0.467202	34.447	3.0246		141.817	0.135401
NHOCHEP-076-004	GL	EPRR30	Gale et al., this study	DCP; MS-ID	8.942	-104.251	49.8757	1.44509	9.57272	8.07846	15.4544	12.1428	2.64933	0.102361	0.14752	0.178629	60.3021	0.0386366	10		10.476		325		74	5.46	3.43	1.24		4.44									9.4	92				40.4	3.29		124
KLM0417-R021	GL	BLAU7	Bezos et al., 2009	ICP-MS	-20.063	-176.131	51.1396	0.8317	8.7707	7.4371	15.5349	12.4137	1.9626	0.1027	0.0651	0.1705	60.4165	0.0523285	15.1894	0.2936	4.631	38.7743	244.832	0.0302	91.2294	3.3606	2.1711	0.6859	12.1564	2.7628	1.1884	0.7561	1.355	4.9709	0.3418		0.0882	0.5617	4.9424	76.8016	0.9024	0.8586	1.3278	40.3412	1.7926	0.4223	116.15	0.0471	0.4959
TAG-64a	GL	MARR116	Sun et al., 2008	LA-ICP-MS	26.06	-44.85	50.7186	1.501	9.116	8.22358	15.3416	10.925	2.635	0.104	0.131507		61.8872	0.0394687	12.6952		11.8464					5.65587	3.45475	1.30476	17.5772	4.70431	2.6683		3.68586	6.19982	0.489911			2.97521	10.605		0.50581		1.33078	36.0452	3.61352		123.272
VEM0033-2-011-008	WR	SEIR58	KLEIN, 1991	DCP	-49.858	118	48.6	1.02	7.875	9.29	17.1	11.41	2.97	0.104	0.106	0.145	67.9839	0.0350168	8.34				328		69.8															171				30.7			151
CHRRODR-2-003		SEIR1	Arevalo and McDonough (2008)	ICP-MS	-25.66	70.054	50.1784	1.34375	8.404	8.08902	17.2744	10.1486	3.79035	0.108008	0.03821	0.13076	63.404	0.0284955	14.9923		11.2372		282.904			4.9159	3.21884	1.2305		4.29664	2.23353	1.05002	3.49666		0.419271			2.03145	10.0724		0.70423	1.87033		32.0874	3.21074		125.735	0.139425	0.757141
EWI9309-034-002	GL	MARR236	LE ROUX, 2000	LAICP	-45.847	-14.193	49.2955	1.27444	10.3571	9.06455	15.6259	10.8496	2.82185	0.108734	0.098849	0.138389	61.1705	0.0385329	10.7		7.48					4.69	3.22	0.74		4.34			2.63					1.55	7.94	152	0.34		0.92	41	2.66		99
NHOCHEP-015-002	GL	EPRR25	Gale et al., this study	DCP	12.85	-103.888	49	1.39	9.51	8.22	15.2	11.9	2.55	0.109	0.179	0.173	60.8739	0.0427451	11.8				329		112															101				39.1			134
EWI9309-040-002	GL	MARR232	LE ROUX, 2000	LAICP	-44.41	-15.908	51.1902	1.28063	9.40081	8.50199	14.9181	11.1595	2.80631	0.109262	0.129127	0.13906	61.9468	0.0389344	19.5		8.84					4.83	2.91	1.09		4.23			3.27					2.44	8.95	121	0.71		1.49	42	3.19		103	0.17
ENV7025-001-001	GL	JUAN3	Jenner and O'Neill, 2012	LA-ICP-MS	50.23	-130.25	48.0896	1.23878	9.28234	8.85247	17.2892	11.8391	2.68249	0.109549	0.0796723		63.1898	0.0408385	16.1687	0.460439	9.20735	48.0561	265.313		85.0631	3.98217	2.39804	1.07833	16.8409	3.28739	1.82777	0.836668	3.19373	4.2609	0.331869	0.173159		2.74703	7.70689	168.476	0.411722	1.45355	1.02163	34	2.58295	0.801812	165.733	0.1702	0.572845
POS0221-701-004	GL	MARR20	HAASE, 2003	ICP-MS	70.81	-13.75	50.9135	0.717372	9.45536	8.65828	14.0485	13.5504	1.79343	0.109599	0.239124	0.149453	62.2394	0.0611114			6.89	60.1	335	0.03	124	3.1	2.05	0.65	13.6	2.39	1.11	0.68	3.01		0.3			3.89	4.85	117	0.33	1.01		41.4	1.73		71.1	0.21	0.45
ALV2746-004	GL	EPRR29	SIMS, 2003	MS; ICP-MS-ID; EMP; XRF	9.81537	-104.288	50.2311	1.35544	9.3984	8.29212	15.2288	12.0595	2.63115	0.109631	0.149497	0.179397	61.362	0.0416666	8		9.2					4.9	2.9	1.2		4.5	2.2	1.1	3.1		0.46			2.5	7.48	81		1.7	0.9		2.61		122		0.77
MIR2218-004	GL	BLAU15	Sun et al., 2003	LA-ICP-MS	-15.6533	-174.817	49.7679	1.13641	9.15967	9.01309	15.2847	12.2677	2.71646	0.109663	0.0398776	0.139572	63.9145	0.0403698	25.3		10			0.04	73	4.4	2.8	1		3.6	1.7		3.4		0.4		0.42	2	8.5		0.84	1.5	3	40.6	2.7		139
GIL0103-004-005	GL	MARR89	Gale et al., this study	ICP-MS	36.443	-33.627	50.6738	0.912205	8.89935	8.53197	15.3127	13.0259	1.90485	0.109674	0.0997033		63.3121	0.0575762	38.357	0.294	10.428	44.184	464.294	0.038	84.242	3.467	2.183	0.762	14.283	2.923	1.348	0.76	4.579	4.659	0.346		0.275	7.485	7.092	119.906	0.301	1.479	3.442	39.095	2.065	0.469	95.74	0.426	0.517
WASVNTR-R162	GL	EPRR18	Gale et al., this study1	ICP-MS	16.49	-105.321	49.4689	1.27978	9.46287	8.24636	16.4328	11.4971	2.76208	0.109689	0.199424		61.0683	0.0397125	14.419		10.383			0.01197		4.973	3.1506	1.196		4.12269	2.391	1.068	3.31		0.453			2.174	9.368			1.737	0.871		3.198		135.515		0.755
AII0132-1-004-001	GL	MARR122	MEURER, 2001	ICP-MS	22.758	-44.92	51.2129	1.65403	9.03816	8.05055	14.6636	11.582	2.97282	0.109735	0.16161	0.189542	61.5874	0.0369128	4.8	0.85	11.99	42.6	340	0.004	79.1	6.23	3.68	1.4		5.22	2.97	1.32	3.73	6.47	0.536			2.32	11.15	86	0.474	2.07	0.46	43.7	3.89		121	0.17	0.94
WFL2000-RC6	GL	JUAN15	DAVIS, 2008	EMP; ICP-MS	42.64	-126.794	51.1625	1.36458	9.05996	7.56875	15.0998	12.0423	2.92792	0.109786	0.119766	0.179649	60.0596	0.0374962	6.9		9.39			0.01		4.53	2.84	1.11		3.86	2.19	0.97	3.24		0.43				8.52		0.4	1.62		42	2.98		157.1		0.71
HAK9303-R005-PET2	GL	CIRR1	Gale et al., this study	ICP-MS	-25.29	69.917	49.697	0.982466	8.03501	8.91336	17.0148	12.0275	2.59516	0.109795	0.110195		66.6307	0.0423076	15.223	0.54	8.228	40.1	372	0.01465	67.2	4.28	2.7432	0.98	15.59	3.38613	1.85	0.933	2.664	5.7	0.385			1.874	7.599	137.2	0.476	1.381	1.296	33.7	2.488		127.888	0.127	0.646
EWI9309-041-012	GL	MARR232	LE ROUX, 2000	LAICP	-43.427	-16.17	50.2503	1.36773	9.92303	8.51513	14.8707	11.5655	2.70335	0.109829	0.139782	0.189704	60.7013	0.040627	16.8		9.42					5.33	3.37	1.19		4.97			3.44					2.27	9.52	102	0.2		1.5	42	3.3		102
AII0107-7-006-036	GL	MARR228	Jenner and O'Neill, 2012	LA-ICP-MS	-41.26	-16.6	50.2215	1.52005	9.9591	8.54955	14.9164	11.3236	2.68063	0.1099	0.169845		60.711	0.0409978	18.0645	0.501229	10.9968	44.2037	348.045	0.0209878	74.4149	5.46362	3.34812	1.22807	17.7557	4.45928	2.41189	1.15396	3.73146	5.60664	0.47182	0.186228	0.495092	2.73989	10.0657	142.073	0.566397	1.81269	1.71744	39.4	3.49102	1.12963	105.966	0.156552	0.798104
WASRAI2-009-001	GL	EPRR32	NIU, 1997	ICP-MS	8.392	-103.525	49.6636	1.48173	9.23646	8.82382	14.9848	12.5848	2.39023	0.109901	0.169847	0.189829	63.2297	0.0459793	5.99	0.43	10.66	47.4	332	0.007	82.6	4.89	2.96	1.19	16.9	4.3	2.349	1.04	3.29	5.79	0.42			2.514	9.53	99.1	0.371	1.81	0.67	39.7	3.15		115	0.171	0.75
CYA1978-012-034	GL	EPRR14	HEKINIAN, 1987;SARDA, 1985;CHAUSSIDON, 1994	DCP; NN; IMP	20.9	-109.05	49.95	1.41	9.47	8.06	14.67	12.06	2.27	0.11	0.16	0.19	60.5055	0.0484581	19.3				296		78.6															88.5				41.6			114
TAG-6-5	GL	MARR116	Sun et al., 2008	LA-ICP-MS	26.14	-44.81	50.4995	1.348	8.869	8.533	15.928	11.338	2.76028	0.11	0.142079		63.3942	0.039851			9.53737					4.80051	2.94649	1.17411	17.5449	3.9629	2.11572		2.96201		0.427657			2.3277	8.71731		0.358294			35.7849	3.01656		133.435	0.144599
MOA8801-028-001	GL	SEIR65	PYLE, 1994	DCP; INAA	-48.99	124.708	50.95	1.29	8.523	7.78	15.92	10.37	3.27	0.11	0.14	0.16	62.1654	0.0336391	10.1		10.3	36.9	246		58.2			1.23			2.53		3.73		0.5				9.6	115				32.7	3.45		138	0.17	0.79
TAG-9-2	GL	MARR116	Sun et al., 2008	LA-ICP-MS	26.14	-44.8	50.5819	1.294	8.643	8.149	15.777	11.361	2.76028	0.11	0.136665		62.9234	0.039851	12.6003		10.2028					4.37919	2.70325	1.12793	16.4915	3.70026	2.01366		3.15657	5.82499	0.382366			2.83621	8.56464		0.461956		1.24317	33.8218	2.88831		140.695	0.171527
NADNAUD-051	GL	EPRR62	Gale et al., this study	ICP-MS	-17.37	-113.2	50.32	1.7	8.08	7.78	14.42	11.67	2.65	0.11		0.03	63.4124	0.0415094		0.67	10.274	44	301	0.01137	94.1	5.962	3.85579	1.275	17.63	4.75137	2.574	1.264	3.395		0.538			2.868	10.005	81.3	0.478	1.832	1.022		3.623		117.32	0.198	0.888
EWI9309-041-010	GL	MARR232	LE ROUX, 2000	LAICP	-43.427	-16.17	50.2603	1.33995	9.96866	8.46824	15.0512	11.4965	2.61006	0.110025	0.140032	0.190043	60.4599	0.0421542	15.8		9.18					5.33	3.32	1.18		4.31			3.31					2.5	8.96	107			1.3	43	3.19		99
WFL2002-RC13	GL	JUAN15	DAVIS, 2008	EMP; ICP-MS	42.979	-126.602	50.0659	1.51319	9.72824	8.33025	15.6482	11.2402	2.7285	0.110148	0.0901208	0.180242	60.6506	0.0403694	20.6		12.42			0.02		6.07	3.72	1.3		5.25	2.81	1.3	4.58		0.58			4.17	10.88		0.47	2.09	2.01	37.8	3.91		119.1	0.26	0.93
RSR1979-007-061	GL	CIRR47	Gale et al., this study	ICP-MS	3.7	63.89	50.429	1.47535	9.79092	8.49469	15.1639	11.1466	2.68229	0.110397	0.160578		60.9634	0.0411577	9.075	0.71	11.478	43.4	388	0.00823	69.8	5.815	3.68207	1.223	17.15	4.68534	2.813	1.321	3.692	6.59	0.53			2.59	10.592	166.3		1.888	0.755	35.7	3.623		114.208	0.176	0.888
ABP0016-028-007	WR	MARR95	SMITH, 1998	ICPAES	33.8	-37.76	50.2162	1.09433	8.98545	9.19964	15.475	12.1333	2.15939	0.110521	0.100474	0.160758	64.8247	0.0511816	45		11.1		481			4.1	2.7	0.89		3.4			4.6						7.4	210				39	2.2		108
ABP0016-028-019	WR	MARR95	SMITH, 1998	ICPAES	33.8	-37.76	50.4481	1.04287	8.99973	9.86986	15.3115	11.4703	2.13072	0.11059	0.0904827	0.160858	66.3756	0.0519026	46		11		495			4.1	2.7	0.89		3.2			4.4						7.3	216				38	2.3		104
KAK820316-026-007	WR	BWDL3	PERFIT, 1987;STAUDIGEL, 1987	XRF; DCP; INAA	-9.499	155.419	50.6975	1.50945	9.13823	7.86928	15.5876	11.6832	2.75727	0.110693	0.120756	0.161008	60.7851	0.0401459	3.2		10.6		265		58			1.36	16		1.7	1.25	3		0.53			1.5	11	113	1		0.5		3.65		119	0.2	0.86
MIR2218-009	GL	BLAU15	Sun et al., 2003	LA-ICP-MS	-15.612	-174.817	49.6459	1.20152	9.13758	8.19858	16.4981	11.7829	2.71603	0.111065	0.141355	0.201936	61.7595	0.0408924	25.4		10			0.04	81.1	4.5	2.8	1		3.7	1.8		3.5		0.4		0.45	2.1	8.6		0.83	1.6	3	41.1	2.7		140
HLY0102-081-127	GL	GAKK10	Gale et al., this study	ICP-MS	86.6475	46.6117	48.5119	1.04638	9.1359	8.62367	17.6554	11.1681	3.08963	0.11197	0.106292	0.1822	62.9503	0.0362406	15.2139	0.449754	7.32521	44.6929	259.651	0.0211426	92.3347	4.03836	2.50576	0.923324	14.7363	3.50348	1.75348	0.874222	2.43155	6.09056	0.386283	0.163343	0.244877	2.5238	6.9679	133.68	0.349316	1.27692	1.37456	35.9616	2.37837	0.727279	150.704	0.156887	0.611418
KNO0115-004-006		MARR117	Arevalo and McDonough (2008)	ICP-MS	25.8	314.92	50.44	1.542	8.9981	8.9	15.31	11.1	2.73	0.113574	0.15	0.17	64.0336	0.0416022	8.07252		10.7203					4.72499	2.91514	1.14027		3.93368	2.12621	1.00278	2.92866		0.414639			2.34205	8.7046		0.537435	1.66675			2.88617		119.8	0.156598	0.728993
88557/3	GL	MARR121	Sun et al., 2008	LA-ICP-MS	23.37	-44.95	50.8518	1.333	8.776	7.999	16.074	11.321	2.76028	0.114	0.108385		62.1303	0.0413002	6.55794		11.2875					4.57816	2.83209	1.23132	15.2667	3.95639	2.21612		3.4832	5.37354	0.401489			2.42532	9.61779		0.49535		0.529393	33.0008	3.11389		154.609	0.160279
WASPLUM-5-044-001	GL	MARR212	Gale et al., this study	ICP-MS	-33.27	-14.327	50.7701	1.29406	9.12508	8.11008	14.8569	12.4106	2.67415	0.115432	0.120407	0.149265	61.5352	0.0431659	19.903	0.49	9.579	42.7	384	0.02011	93.1	4.729	2.9531	1.096	14.01	3.82695	2.004	1.031	3.394	5.71	0.419			3.718	8.509	91.8	0.495	1.574	1.731	40.9	2.9		114.337	0.217	0.72
VEM0033-1-005-009	WR	SEIR67	KLEIN, 1991	DCP	-48.738	127.08	50.5356	1.26275	8.0213	8.81185	15.8296	11.8834	2.91043	0.115813	0.10977	0.147032	66.4137	0.0397924	5.37				378		69															149				33.8			135
AII0127-1-010-A	GL	MARR91	Cooper et al., 2004	ICP-MS	35.945	-34.167	50.9039	1.00461	9.24102	8.67536	14.7589	12.6	2.04314	0.11772	0.107744	0.170594	62.8228	0.0576172	30.874		9.022			0.029		3.557	2.3265	0.774		2.63004	1.449	0.796	3.798		0.368			5.588	6.635			1.325	2.237		2.09			0.36	0.552
KNO0115-021-B	GL	MARR122	REYNOLDS, 1997	DCP	23.08	-44.99	49.6546	1.37006	9.61057	8.19014	15.9874	11.5145	2.86101	0.117865	0.146073	0.172265	60.5361	0.041197	7.6				337		78															96				37.7			137
HLY0102-079-039	GL	GAKK10	Gale et al., this study	ICP-MS	86.8317	49.6558	49.0437	1.05912	9.31467	8.99838	17.1543	10.9048	2.7872	0.118493	0.0755872	0.166412	63.4887	0.0425133	16.6454	0.423572	7.36678	48.2744	385.159	0.0205394	81.3208	3.80815	2.35197	0.876254	14.2616	3.32117	1.65059	0.827497	2.49126	4.82681	0.365873	0.160309	0.266184	2.57257	6.79299	195.342	0.351943	1.26255	1.3757	32.3765	2.26225	0.675128	137.388	0.158825	0.575397
ALV1410-003-B	GL	JUAN11	Gale et al., this study	ICP-MS	45.22	-130.16	49.9662	1.32341	9.70098	8.42292	15.288	12.1444	2.34685	0.118834	0.128737		60.9811	0.0506355	11.428	0.54	8.773	43.3	373	0.00894	72.6	4.632	2.94173	1.055	16.47	3.74883	2.028	1.005	3.028		0.43			2.933	7.903	96.7	0.36	1.496	0.882	43.4	2.811		122.333	0.197	0.711
GIL0103-008-001	GL	MARR89	Jenner and O'Neill, 2012	LA-ICP-MS	36.48	-33.67	49.6657	1.14233	8.98633	8.9836	15.6825	12.4029	2.372	0.119058	0.0992154		64.2787	0.0501931	29.3065	0.325844	9.09372	45.3952	401.911		82.4755	3.41521	2.20726	0.812389	16.9866	2.81195	1.433	0.788657	3.59511	4.59036	0.317173	0.172018		5.14239	6.6159	143.037	0.337871	1.30856	2.89098	36.5	2.10814	0.740259	93.024	0.279193	0.483214
AII0127-2-025-002	GL	MARR81	Gale et al., this study	ICP-MS	40.258	-29.5955	50.7703	0.992577	9.38978	9.14164	15.107	11.901	1.97523	0.119109	0.0843691	0.138961	63.6685	0.0603013	34.784		8.719			0.03475		3.712	2.49504	0.803		2.81511	1.513	0.826	3.566		0.371			5.066	6.63		0.304	1.34	2.878		2.131		80.295	0.286	0.562
ALV0827-003-VG3965	GL	MARR89	Jenner and O'Neill, 2012	LA-ICP-MS	36.46	-33.62	51.329	1.08165	9.25182	8.0418	15.0078	12.1045	2.39386	0.119115	0.119115		61.0073	0.0497585	34.0987	0.300656	9.26954	46.4177	99.3846	0.0307501	85.3996	4.15013	2.53122	0.945584	17.0472	3.35072	1.58154	0.888154	3.90494	4.51859	0.345744	0.184539		5.04015	7.46204	72.503	0.349909	1.4218	2.91721	42.9	2.5173	0.811467	99.2862	0.298577	0.596161
ALV0827-003-VG3966	GL	MARR89	Jenner and O'Neill, 2012	LA-ICP-MS	36.46	-33.62	50.7504	0.993758	9.29881	8.31135	15.1173	12.6357	2.09128	0.119591	0.129557		61.669	0.0571856	37.5609	0.229572	9.59664	45.2258	350.903	0.0363111	82.7351	3.68529	2.43287	0.805712	16.4192	3.00255	1.32347	0.810286	4.32499	4.49235	0.352901	0.178777		6.01117	6.86015	106.783	0.327024	1.36219	3.50697	42.7	2.19291	0.725223	79.5208	0.354631	0.541953
ALV2746-007	GL	EPRR29	SIMS, 2003	MS; ICP-MS-ID; EMP; XRF	9.8174	-104.29	49.9346	1.22594	9.18956	8.62144	15.4488	12.2195	2.58145	0.119604	0.119604	0.159472	62.8076	0.0463321	9		8.8					4.6	2.7	1.1		4.1	2.5	1	2.8		0.43			2.6	8	95		1.5	0.8		2.8		120		0.73
ALV0827-006	GL	MARR89	Jenner and O'Neill, 2012	LA-ICP-MS	36.46	-33.63	50.5887	0.922169	8.97729	8.40541	15.1988	13.0515	2.07075	0.119607	0.119607		62.7607	0.0577602	40.5672	0.265423	10.5836	45.3172	398.035	0.0405363	92.3823	3.4054	2.10405	0.788734	15.8497	2.71309	1.30596	0.717852	4.83253	4.18011	0.29327	0.173983		6.92403	7.13398	108.623	0.33518	1.49355	3.78181	41.9	2.13995	0.684883	91.7134	0.38115	0.484366
ALV1410-002-A	GL	JUAN11	Gale et al., this study	ICP-MS	45.22	-130.16	49.5803	1.3124	9.73018	8.60733	15.199	12.2414	2.51988	0.119686	0.12966		61.424	0.0474967	11.622	0.55	8.806	43.8	376	0.01026	73.9	4.643	2.97068	1.065	16.59	3.75348	2.023	1.019	3.055		0.428			2.93	8.064	97.3	0.402	1.508	0.873	43.8	2.844		123.398	0.198	0.719
ALV2746-009	GL	EPRR29	SIMS, 2003	MS; ICP-MS-ID; EMP; XRF	9.81618	-104.295	50.0693	1.26669	9.13616	8.45793	15.5394	12.1583	2.59323	0.119688	0.109714	0.169557	62.4959	0.046154	10		8.7					4.6	2.7	1.1		4.2	2.4	1	2.8		0.42			2.5	7.97	98		1.5	0.8		2.78		120		0.74
AII0077-2-P009-001	GL	MARR89	Jenner and O'Neill, 2012	LA-ICP-MS	36.43	-33.66	50.9257	1.14848	9.60003	8.10191	14.8529	12.2724	2.30146	0.1197	0.1197		60.3033	0.0520105	30.5196	0.292843	9.50735	45.1922	231.709	0.0195781	80.4286	4.03301	2.52893	0.889707	15.8426	3.1521	1.4573	0.858354	3.73821	4.95665	0.358586	0.188855		5.45702	7.23203	94.5725	0.283163	1.44294	2.57739	39.5	2.24755	0.714354	93.0744	0.304712	0.584685
AII0132-1-006-001	GL	MARR122	MEURER, 2001	ICP-MS	22.807	-44.937	50.9635	1.57137	8.67923	8.26024	15.0707	11.692	2.93298	0.119714	0.15064	0.17957	63.1419	0.0408165	5.1	0.69	11.05	41.9	299		72.7	5.84	3.46	1.31		4.84	2.72	1.24	3.48	7.23	0.507			2.36	10.27	102	0.448	1.91	0.47	40.2	3.54		120	0.17	0.87
WFL2000-187-R14	GL	JUAN15	DAVIS, 2008	EMP; ICP-MS	42.619	-126.802	50.2105	1.15895	8.84458	8.63055	15.7699	12.3141	2.31231	0.119722	0.0997683	0.159629	63.7213	0.0517759	19.4		8.67			0.02		4.09	2.57	0.94		3.36	1.78	0.87	3.29		0.4			3.3	7.35		0.32	1.39	1.89	40.5	2.57		113.8	0.22	0.62
EWI9309-040-007	GL	MARR232	LE ROUX, 2000	LAICP	-44.41	-15.908	50.4888	1.29706	9.28986	8.75096	15.05	11.5034	2.8007	0.119788	0.12977	0.189664	62.9023	0.0427707	19.7		8.95					4.87	2.77	0.98		3.99			3.43					2.44	8.54	128	0.55		1.63	41	2.95		105	0.17
VEM0025-001-058		MARR118	Arevalo and McDonough (2008)	ICP-MS	25.4	314.7	50.51	2.04467	9.31	7.76	16.43	11.21	2.85	0.119899	0.13		60.0052	0.0420698	8.38403		12.7966		315.881			6.35245	4.06592	1.51958		5.63625	2.93062	1.35634	3.87556		0.562713			2.67678	12.0461		0.848655	2.18013		35.1006	3.95759		130.414	0.172736	0.981557
NAUSTPL-006-014	WR	MARR166	HEKINIAN, 2000	ICP-MS	0.6782	-25.4285	48.88	1.14	8.454	8.13	16.99	11.45	2.86	0.12	0.26	0.15	63.3836	0.041958			8.62					4.08	2.73	1.09		3.65		0.97	2.75		0.48				8.33			1.51			2.7				0.68
YOK0090-011-004	WR	FIJI2	EISSEN, 1994	ICPAES; AAS	-15.972	173.393	47.9	1.51	8.793	8.09	16.18	11.36	2.6	0.12	0.2	0.14	62.3507	0.0461538	63			37	270			5	3.5	1.3					8.65					8.35	14	108			2.5	36			208
MOA8801-027-013	GL	SEIR65	PYLE, 1994	DCP	-49.062	124.965	50.69	1.26	8.064	7.87	15.95	10.96	3.25	0.12	0.14	0.16	63.7247	0.0369231	14.4				334		59.4															105				34.5			143
KAIYO88-004-015	WR	FIJI6	EISSEN, 1991; EISSEN, 1994	AAS; ICPAES	-21.179	174.184	50	1.4	8.982	7.53	15.1	12.27	2.47	0.12	0.08	0.18	60.1438	0.048583	50			41	236		77	4.9	3	0.8					2.7					1.6	10	69			2.8				115
GIL0103-027-001	GL	MARR89	Jenner and O'Neill, 2012	LA-ICP-MS	36.45	-33.68	50.6361	1.15341	9.65142	8.27164	15.3857	12.1468	1.95576	0.120214	0.120214		60.6713	0.0614666	34.1448	0.311903	9.41483	44.2783	323.504		80.8934	3.67861	2.29487	0.816582	15.6623	3.01455	1.42775	0.845379	3.89912	4.96622	0.340643	0.172618		5.93788	6.95354	107.09	0.329032	1.33004	3.16546	38.3	2.10901	0.650623	85.2735	0.327565	0.522278
ABP0016-028-026	WR	MARR95	SMITH, 1998	ICPAES	33.8	-37.76	50.1749	1.06177	9.03523	9.70536	15.263	11.8816	2.11681	0.120421	0.100351	0.160562	65.9111	0.056888	52		11.3		529					0.98		3.4			4.7						7.8	211				39	2.5		119
POS0221-701-001	GL	MARR20	HAASE, 2003	ICP-MS	70.81	-13.75	50.2674	0.834439	9.58097	8.42482	14.3463	13.8135	1.76941	0.120642	0.271444	0.191016	61.2822	0.068182	37.6		6.77	54.7		0.03		3.25	2.09	0.65	14.3	2.45	1.17	0.72	2.98		0.32			4.16	4.97		0.29	0.99	2.88		1.75		81.4		0.47
VEM0033-1-005-014	WR	SEIR67	KLEIN, 1991	DCP	-48.738	127.08	50.6142	1.23138	7.91216	8.88193	16.0341	11.6311	2.9405	0.120843	0.110772	0.142997	66.8942	0.0410961	6.28				377		68.3															159				32.3			139
POS0221-701-003	GL	MARR20	HAASE, 2003	ICP-MS	70.81	-13.75	50.3091	0.826722	9.56779	8.36804	14.3971	13.8426	1.77443	0.120984	0.231885	0.181476	61.1543	0.0681819	36		6.85	54.3		0.03		3.29	2.11	0.66	14.1	2.41	1.15	0.73	2.98		0.33			4.12	4.95		0.29	0.98	2.81		1.76		81	0.22	0.47
EWI9309-041-011	GL	MARR232	LE ROUX, 2000; LE ROUX, 2001	LAICP; LA-ICP-MS	-43.427	-16.17	50.2474	1.36158	9.79137	8.55114	14.918	11.635	2.69177	0.121055	0.151318	0.151318	61.1198	0.0449723	14.2		9.04					5.06	3.19	1.17		4.96			3.26					2.18	8.59	112			1.33	43	3.04		98
NHOCHEP-021-010	GL	EPRR25	Gale et al., this study; RYAN, 1993	DCP	12.781	-103.935	49.1501	1.17119	8.93911	9.07925	16.5168	11.812	2.56261	0.121123	0.110112	0.156159	64.6421	0.0472655	15				392		79															156				35.8			139
DAR0057-005-001-2B	WR	MARR120	LAWSON, 1996	ICP-MS	23.865	-46.332	50.209	1.37787	9.40737	7.91897	15.8379	11.6337	2.82135	0.121131	0.121131	0.171603	60.2419	0.0429337	10.75		9.37	46.7	349.5		88.01	5.02	3.16	1.1	16.26	3.98	2.42	1.12	3.13		0.49			2.43	8.84	71.44	0.828	1.6	1.25	40.73	2.98		123.3	0.145	0.73
NHOCHEP-021-007	GL	EPRR25	Gale et al., this study	DCP	12.781	-103.935	49.888	1.40373	9.24039	8.15982	15.6531	12.0176	2.80746	0.122195	0.151482	0.174709	61.3826	0.0435251	13.2				315		84															95				40.2			144
DAR0057-032-001-2C	WR	MARR119	LAWSON, 1996	ICP-MS	24.63	-46.137	49.9909	1.38205	9.26982	8.7967	15.833	11.1321	2.79436	0.126099	0.121055	0.166451	63.0742	0.0451263	11.55		10.36	44.76	353	0.013	68.06	4.88	3.02	1.18	15.29	3.98	2.44	1.03	3.33		0.46			2.65	9.27	180.37	0.525	1.71	1.19	35.98	3.12		135.5	0.182	0.74
MELPANR-1-R052	GL	EPRR20	Gale et al., this study1	ICP-MS	15.733	-105.43	51.3307	1.25584	8.95078	7.98715	16.8014	9.96403	2.91074	0.129148	0.109278		61.6302	0.0443695			6.939			0.01271		3.542	2.08868	1.159		3.11736	1.732	0.731	2.449		0.286			2.505	6.932		0.577	1.228			2.536		211.703	0.164	0.556
GIMNAUT-PL01-002	GL	CIRR15	NAURET, 2006	ICP-MS	-19.17	65.62	51.0741	1.07294	9.00081	7.81859	15.2	12.4581	2.58301	0.129151	0.0993467	0.168889	60.992	0.0500002	29		9			0.03		4.44	2.86	1.01		3.64	1.81	0.98	3.31		0.4			3.58	7.58		0.52	1.49	2.69		2.65		120	0.194	0.68
ENV1986-001-004	GL	JUAN7	VAN WAGONER, 1991	ICP-MS	48	-129.167	50.6324	1.6317	9.08379	7.80032	14.8246	12.0985	3.04451	0.129342		0.189038	60.7177	0.0424837	25		11.62		323			5.34	3.41	1.28	19	4.07	2.6	1.14	4.02	5	0.48			4.1	9.89	83			2.1	36	3.45		134		0.8
GIL0103-004-004	GL	MARR89	Gale et al., this study	ICP-MS	36.443	-33.627	50.6668	0.920886	8.80364	8.45559	15.2867	13.0431	2.02631	0.129394	0.109487		63.3544	0.063857	37.497	0.319	10.462	43.07	441.563	0.035	83.546	3.493	2.198	0.775	14.043	2.94	1.345	0.758	4.554	4.827	0.337		0.304	7.494	7.041	109.925		1.475	3.394	39.46	2.056	0.473	93.276	0.429	0.523
WFL2000-187-R16	GL	JUAN15	DAVIS, 2008	EMP; ICP-MS	42.616	-126.797	49.5705	1.24063	9.49807	8.59703	16.2222	11.6102	2.45741	0.129661	0.119687	0.159582	61.9662	0.0527633	22.1		9.6			0.02		4.3	2.72	1		3.65	1.96	0.91	3.71		0.41			3.93	7.95		0.3	1.55	2.2	37.6	2.79		124.8	0.25	0.67
WFL2000-187-R12	GL	JUAN15	DAVIS, 2008	EMP; ICP-MS	42.62	-126.807	49.3891	1.14852	9.34801	8.55693	16.4431	11.9966	2.35362	0.129679	0.0997534	0.139655	62.231	0.0550977	21.8		8.43			0.02		3.67	2.3	0.89		3.1	1.66	0.79	3.33		0.35			3.58	6.79		0.27	1.35	1.96	36.4	2.41		120	0.24	0.58
WFL2000-187-R13	GL	JUAN15	DAVIS, 2008	EMP; ICP-MS	42.619	-126.806	49.4719	1.16911	9.41932	8.55751	16.3449	11.879	2.3642	0.129688	0.0997602	0.169592	62.0538	0.0548549	22.5		8.42			0.03		3.65	2.29	0.89		3.15	1.64	0.78	3.34		0.35			3.64	6.8		0.3	1.32	2.13	36.3	2.38		122.9	0.24	0.57
WFL2000-187-R17	GL	JUAN15	DAVIS, 2008	EMP; ICP-MS	42.617	-126.795	49.6321	1.25119	9.40949	8.53708	16.2063	11.6919	2.458	0.129692	0.119716	0.169597	62.0221	0.0527632	22		9.6			0.02		4.36	2.71	1.02		3.6	1.96	0.92	3.7		0.41			3.93	7.92		0.32	1.54	2.16	36.6	2.81		123.8	0.24	0.68
WFL2000-RC8	GL	JUAN15	DAVIS, 2008	EMP; ICP-MS	42.666	-126.777	50.4216	1.22055	8.82485	8.08318	15.8304	12.1076	2.69784	0.129706	0.119728	0.169615	62.2459	0.0480777	25.3		9.67			0.03		4.37	2.75	1.06		3.84	2.06	0.92	3.79		0.42			3.88	8.22		0.45	1.6	2.17	42.2	2.86		140	0.24	0.68
WFL2000-RC14	GL	JUAN15	DAVIS, 2008	EMP; ICP-MS	42.719	-126.762	50.076	1.2206	8.62323	8.31089	16.2881	11.9896	2.68752	0.12971	0.119733	0.159644	63.4343	0.0482638	30.6		10.07			0.03		4.23	2.65	1.05		3.66	2.04	0.9	4.08		0.41			4.57	8.2		0.38	1.61	2.61	39.8	2.84		139.5	0.28	0.66
WFL2002-455-R1	GL	JUAN15	DAVIS, 2008	EMP; ICP-MS	42.516	-126.866	50.3444	1.31292	8.94641	8.42465	15.9602	11.8318	2.38545	0.129711	0.109756	0.159645	62.8946	0.0543759	18.8		9.99		342	0.02	68	4.8	2.91	1.09	17	4.11	2.11	1.03	3.81		0.45			3.86	8.53	134	0.37	1.65	1.88	39.5	3.1		118.2	0.25	0.74
WFL2000-187-R7	GL	JUAN15	DAVIS, 2008	EMP; ICP-MS	42.611	-126.816	51.4273	1.15953	9.21264	7.78688	15.0222	12.2117	2.36557	0.129763	0.119782	0.169691	60.34	0.0548549	21.1		8.84			0.02		4.12	2.61	0.92		3.27	1.81	0.9	3.4		0.41				7.14		0.31	1.41	1.88	45.4	2.46		118.4		0.62
WFL2002-RC4	GL	JUAN15	DAVIS, 2008	EMP; ICP-MS	42.843	-126.691	50.2351	1.46851	9.4726	8.09311	15.5712	11.6976	2.60729	0.129865	0.139855	0.189803	60.5968	0.0498084	24.1		13.29			0.03		5.9	3.59	1.31		5.12	2.8	1.25	4.98		0.55			4.39	11.19		0.66	2.18	2.17	36	3.92		130.9	0.27	0.91
NHOCHEP-021-004	GL	EPRR25	Gale et al., this study	DCP	12.781	-103.935	49.355	1.25906	8.92419	8.89398	16.0656	12.1474	2.4879	0.129935	0.181304	0.162167	64.2078	0.0522268	14.7				345		80															143				34.9			132
WFL2002-456-R9	WR	JUAN15	DAVIS, 2008	XRF; ICP-MS	42.756	-126.711	50.3755	1.41804	8.70965	8.31557	15.3419	12.0508	2.96371	0.129945	0.129945	0.169928	63.2158	0.0438454			9.21		338	0.01	71	5.18	3.12	1.2	18	4.41	2.34	1.11	3		0.48			1.78	9.11	83	0.37	1.66		45.1	3.32		124.4	0.13	0.8
MOA8801-027-008	GL	SEIR65	MICHAEL, 1998; PYLE, 1994	EMP; DCP	-49.062	124.965	50.65	1.22	7.677	8.04	16.4	10.74	3.41	0.13	0.15	0.15	65.3393	0.0381232	15.5				302		56.9															119				32.4			163
VEM0033-1-003-006	GL	SEIR70	Gale et al., this study	ICP-MS	-50.42	135.09	48.933	1.68932	9.93759	8.37737	15.4092	11.7334	3.04416	0.130262	0.180363	0.170343	60.2764	0.0427908	6.03		14.56	42		0.0065		5.45	3.25	1.4		4.94	2.83	1.19	4.76		0.48			2.82	12.29	96	0.64	2.37	0.69		3.82				0.85
VEM0033-1-005-001	WR	SEIR67	KLEIN, 1991	DCP	-48.738	127.08	50.0503	1.23589	8.58898	8.67918	15.9673	11.786	2.8964	0.130288	0.120266	0.150332	64.5252	0.0449827	4.54				372		68.5															134				33.6			138
VEM0033-1-005-002	WR	SEIR67	KLEIN, 1991	DCP	-48.738	127.08	50.2035	1.21688	8.53117	8.42077	16.1074	11.8433	2.9006	0.130477	0.110403	0.140513	63.9861	0.0449828	6.01				350		72.9															135				32.7			136
ABP0016-028-014	WR	MARR95	SMITH, 1998	ICPAES	33.8	-37.76	49.7889	0.926716	8.45619	9.87408	15.3894	12.7708	2.03753	0.130495	0.0702664	0.160609	67.7608	0.0640457	27		8.6		527			3.8	2.6	0.76		2.7			3.2						6	234				40	1.9		84
ABP0016-028-004	WR	MARR95	SMITH, 1998	ICPAES	33.8	-37.76	49.9153	1.08347	9.08606	9.5864	15.3162	12.0974	2.12853	0.130563	0.100433	0.160693	65.5068	0.0613395	45		10.8		473			4	2.7	0.86		3.3			4.4						7.5	218				38	2.3		107
NAUOCNT-012-005	WR	MARR95	NIU, 2001	ICP-MS	33.923	-37.657	49.5157	1.13725	9.82262	8.4237	15.9014	11.926	2.45566	0.130834	0.12077	0.171091	60.6864	0.0532785	23.99	0.33	8.965	41.39	331.4	0.03	67.45	4.149	2.68	0.972	14.84	3.359	1.659	0.888	3.398	4.36	0.375			3.64	7.271	107.07	0.195	1.515	2.24	38.44	2.514		126.6	0.202	0.611
DAR0057-007-001-3C	WR	MARR120	LAWSON, 1996	ICP-MS	23.855	-46.3	50.0892	1.20339	8.46955	8.63521	16.4698	11.7268	2.59812	0.130913	0.120843	0.161123	64.7292	0.0503876	13.67		9	44.2	368		73.9	4.14	2.58	0.96	14.17	3.45	1.93	0.87	3.01		0.37			2.83	7.85	113.87	0.533	1.44	1.41	33.87	2.6		123.7	0.163	0.66
EWI0004-050-001	GL	GALA9	INGLE, 2010	EMP; XRF; ICP-MS	2.502	-93.777	50.2393	1.31634	10.1384	8.52545	14.3605	12.3601	2.23758	0.130961	0.10297	0.191943	60.2169	0.058528	39		10.8	48.8	315			4.48	2.8	0.994		3.86	1.91	0.963	4.37		0.458			6.2	8.45	89		1.69	3.21	48.8	2.75		88.9	0.37	0.702
RSR1979-007-060		CIRR47	Arevalo et al. (2009)	ICP-MS	3.7	63.89	50.56	1.61039	9.52	8.48	15.39	11.05	2.56	0.132947	0.12		61.5881	0.0519324	7.26557		11.2653		389.092			4.41486	2.84941	1.19995		3.91255	1.83732	0.95481	3.16106		0.397389			2.23309	9.3248		0.727813	1.79954		28.8419	3.1752		110.581	0.132428	0.696808
WASPLUM-5-034-001	GL	MARR212	Gale et al., this study	ICP-MS	-32.657	-14.494	49.8147	1.22241	9.15675	8.49985	15.9347	11.9391	2.61296	0.134365	0.123417	0.159248	62.559	0.0514225	27.311	0.56	11.481	43.6	330	0.02679	86.7	4.53	2.83936	1.078	14.32	3.68094	2.069	0.984	4.193	5.21	0.408			5.042	9.147	119	0.468	1.791	2.371	38.7	2.881		128.816	0.297	0.692
POL0059-199-007-04	GL	GAKK13	Gale et al., this study	ICP-MS	85.5625	16.2308	48.6282	1.17017	9.68912	8.81035	16.8233	10.9754	3.07663	0.134662	0.10872		62.0745	0.0437693	31.0013	0.481555	9.27504	48.9167	364.863	0.0362663	99.9467	4.40963	2.71926	1.02211	16.1699	3.7291	1.92851	0.962192	3.1552	5.00132	0.427896			3.62631	8.04866	200.701	0.413987	1.48254	2.659	36.6288	2.6153		137.062	0.219396	0.664165
DAR0057-004-001-1B	WR	MARR120	LAWSON, 1996	ICP-MS	23.89	-46.36	49.545	1.36	8.91	7.99	15.63	11.245	2.855	0.135	0.13	0.17	61.7465	0.0472855	12.32		10.57	43.85	298.9	0.012	65.31	4.72	2.9	1.13	14.85	3.86	2.37	1	3.34		0.43			2.4	9.4	125.24		1.73	1.11	36.67	3.02		139.6	0.149	0.75
88553	GL	MARR121	Sun et al., 2008	LA-ICP-MS	23.38	-44.95	50.7632	1.403	8.681	8.189	16.401	11.389	2.73037	0.135	0.0811619		62.9353	0.0494438	6.60137		11.3872					4.661	2.84963	1.26836	15.3384	4.06872	2.22733		3.50867	5.51048	0.397511			2.45699	9.75177		0.49265		0.534643	32.822	3.18074		156.08	0.16471
ALV0910-R001	GL	EPRR14	HEKINIAN, 1987	DCP	20.875	-109.083	49.61	1.43	9.3	7.94	15.04	11.81	2.85	0.137	0.145	0.178	60.5799	0.0480702	23.3				329		76.5															85.8				40.2			134
VEM0033-2-011-005	WR	SEIR58	KLEIN, 1991	DCP	-49.858	118	49.4032	1.06755	7.98093	9.32219	16.8854	11.524	3.02997	0.137358	0.0989789	0.146448	67.768	0.0453331	9.61				345		71.8															182				30.4			152
EWI9309-015-004	GL	MARR249	LE ROUX, 2000	LAICP	-50.578	-6.428	50.9363	1.37944	10.1858	8.49435	13.9022	11.8512	2.43385	0.138935	0.129011	0.138935	60.0175	0.0570845	23		10.4					4.8	2.89	1.1		4.1			4.38					4.43	8.8	90	0.38		2.08	44	3.04		96	0.25
WFL2000-RC7	GL	JUAN15	DAVIS, 2008	EMP; ICP-MS	42.65	-126.783	49.7197	1.23014	9.15311	8.55404	16.2092	11.7657	2.5194	0.139608	0.109692	0.189467	62.717	0.0554132	25.9		10.07			0.03		4.22	2.67	1.03		3.69	2.01	0.91	4.19		0.4			4.34	8.2			1.61	2.07	40.6	2.78		157.5	0.28	0.67
WFL2002-454-R6	WR	JUAN15	DAVIS, 2008	XRF; ICP-MS	42.754	-126.709	50.2166	1.4463	8.76488	8.35251	15.5631	11.9012	2.90637	0.139693	0.129715	0.169627	63.1718	0.0480644			9.92		327		69	5.26	3.18	1.21	17	4.56	2.41	1.11	3.31		0.49			2.31	9.34	92	0.39	1.74		42.4	3.43		130.5	0.16	0.8
ABP0016-028-048	WR	MARR95	SMITH, 1998	ICPAES	33.8	-37.76	50.2807	1.04564	8.9775	9.85635	15.1194	11.7761	2.14503	0.139728	0.0898253	0.159689	66.4002	0.0651403	45		11.1		472			4.1	2.7	0.9		3.3			4.4						7.2	196				38	2.2		107
YOK0090-011-007	WR	FIJI2	EISSEN, 1994	ICPAES; AAS	-15.972	173.393	48.85	1.55	8.505	7.58	16.15	11.72	2.71	0.14	0.21	0.14	61.601	0.0516605	59			39	270			5.6	3.2	1.3					8.85					8.7	15	94			2.1	39			194
DUFEDUL-002-001-001	GL	SWIR67	MEYZEN, 2003	ICP-MS	-26.23	68.44	49.55	1.38	7.686	7.6	17.18	10.45	3.67	0.14	0.19	0.14	64.027	0.0381471	13.5		14.35	34	275		55	4.61	2.7	1.24	16.3	4.28	2.87	0.95	5.16		0.45			2.64	11.3	121		2.45	1.31		3.49		204		0.79
YOK0090-011-003	WR	FIJI2	EISSEN, 1994	ICPAES; AAS	-15.972	173.393	47.6	1.15	8.64	8.1	16.9	12.16	2.45	0.14	0.13	0.15	62.7907	0.0571429	13			44	310			4.3	3.1	1					2.85					1.45	9	150			4	35			150
TUL1987-011-002	GL	JUAN5	VAN WAGONER, 1991	ICP-MS	48.383	-129.117	49.8763	1.22187	8.33275	8.94368	15.5137	12.7495	2.43372	0.140215		0.200306	65.8932	0.0576134	34		12.49					4.63	2.95			3.66	2.4	0.98	5.03	4.6	0.41			5.3	9.48			1.92	3.1	35	2.96		128		0.7
WFL2002-456-R4	WR	JUAN15	DAVIS, 2008	XRF; ICP-MS	42.754	-126.711	50.1913	1.46276	8.56898	8.31542	15.6294	12.0311	2.95013	0.140288	0.130267	0.170349	63.5932	0.0475532	11.3		10.04		332	0.01	67	5.37	3.2	1.22	16	4.58	2.48	1.12	3.33		0.49			2.32	9.57	92	0.41	1.78	1.2	43	3.42		129.9	0.16	0.82
POS0221-694-001	GL	MARR20	HAASE, 2003	ICP-MS	70.91	-13.42	50.1713	0.622124	9.30176	8.53915	14.7504	13.8974	1.76603	0.14048	0.230788	0.170582	62.2987	0.0795456	46.4		9.87			0.05		3.07	2.03	0.66		2.48	1.16	0.67	4.53		0.3			5.19	6.07		0.73	1.36	3.72		1.87		90.7	0.28	0.45
WFL2002-454-R11	WR	JUAN15	DAVIS, 2008	XRF; ICP-MS	42.751	-126.696	50.6318	1.41353	9.16178	8.29765	14.9049	12.13	2.59863	0.140514	0.130478	0.180661	61.9805	0.0540723	15.4		9.51		220	0.01	67	5.2	3.22	1.14	17	4.29	2.22	1.11	3.41		0.5			3.03	8.68	71	0.37	1.61	1.53	45.7	3.24		107.4	0.2	0.8
WASPLUM-5-070-002	GL	MARR210	Gale et al., this study	ICP-MS	-31.4	-13.452	50.9387	1.47101	9.01339	7.84908	15.1361	11.9079	2.83217	0.140521	0.120446	0.180669	61.0514	0.049616	16.154	0.7	11.748	40.8	380	0.01732	80.1	5.239	3.22401	1.248	14.4	4.23894	2.48	1.144	4.007	5.92	0.459			3.477	10.209	99.2	0.679	1.941	1.445	40.3	3.361		145.31	0.214	0.799
POLARK4-370-005-1	WR	GAKK12	MÜHE, 1991; MÜHE, 1993	XRF; ICPAES; ICP-MS; MS-ID	85.9002	22.7168	50.0653	1.28863	8.25831	9.3023	15.9971	11.1044	3.14104	0.140944	0.151011	0.140944	66.97	0.0448718			13.5	39	356		60	4.44	2.62	1.18		3.63	2.24	0.88	5.43		0.34			9.1	10.6	166	0.64	2.12		30	3.2		172		0.66
MELWEST-10-139-012	GL	SEIR52	CHRISTIE, 2004	ICP-MS	-50.245	113.106	50.4286	1.39122	8.85641	8.12048	15.4103	12.1701	2.83788	0.141138	0.12904	0.104845	62.2702	0.0497336	18.2		10.83	40.5	354.6		68.7	4.68	2.99	1.02			2.46	0.993	3.78		0.434			3.11	9.34	98	0.437	1.78	1.49	38.2	3.09		115.8	0.245	0.704
KAIYO88-004-014	WR	FIJI6	EISSEN, 1991; EISSEN, 1994	AAS; ICPAES	-21.179	174.184	50.9246	1.41457	8.69356	7.27495	15.6613	12.6402	2.61696	0.141457	0.0505205	0.17177	60.1002	0.0540539	36			41	231		80	4.6	3.3	0.8					2.4					1.4	9	75			3				113
HLY0102-079-SG1	GL	GAKK10	Gale et al., this study	ICP-MS	86.8317	49.6558	49.2866	1.67597	9.51363	8.64977	16.008	10.6296	3.35632	0.142148	0.174644	0.149524	62.0717	0.0423523	15.3328	0.699777	12.7167	42.7951	306.708	0.0157913	70.4559	6.20525	3.69855	1.48768	17.3533	5.25938	3.06142	1.31906	3.97414	6.38955	0.528704	0.178379		3.05403	12.501	151.008	0.531979	2.22583	1.3558	36.2179	4.04368	1.32439	150.779	0.199409	0.94453
KNO0115-020	GL	MARR121	REYNOLDS, 1997	DCP	23.135	-44.983	50.1582	1.5831	9.73907	8.14595	15.2899	11.1118	3.066	0.142279	0.169332	0.181355	60.0887	0.0464054	7.5		12.6		250		62	5.99	3.74	1.41		5.06			3.95		0.56				11.11	113				38.5	3.81		145
HLY0102-061-sg2	GL	GAKK7	Gale et al., this study	ICP-MS	85.635	85.05	49.7756	1.31375	7.79777	8.55385	17.7592	10.9028	3.03737	0.142413	0.15359	0.149598	66.3812	0.0468869	13.7944	0.733448	12.5825	39.7941	298.564	0.0125474	66.0542	4.60811	2.69967	1.1991	16.2818	4.21835	2.59754	0.965075	4.17349	5.02494	0.39781	0.150248	0.30581	3.00301	10.776	150.853	0.553657	2.09404	0.932825	32.3225	3.2184	0.986643	221.911	0.199405	0.729292
KNO0115-015	GL	MARR121	Gale et al., this study1	ICP-MS	23.362	-44.955	49.7619	1.42578	9.54874	8.26352	15.9748	11.2356	2.90177	0.144587	0.153623	0.173705	60.9028	0.0498272	13.627		11.271			0.01959		5.81	3.73998	1.307		4.66116	2.527	1.261	3.799		0.519			3.605	10.314			1.94	1.289		3.506		134.314	0.229	0.874
AII0129-7-R025	GL	MARR121	Gale et al., this study1	ICP-MS	23.358	-44.962	50.0233	1.41886	9.28941	8.22656	15.8325	11.361	2.92286	0.146024	0.197948	0.161342	61.4503	0.0499593	11.297		11.163			0.01681		5.596	3.55903	1.267		4.52538	2.62	1.217	3.785		0.509			3.517	10.189		0.442	1.862	1.256		3.412		137.047	0.225	0.85
MELPANR-1-022-001	GL	EPRR20	Gale et al., this study1	ICP-MS	15.715	-105.429	51.1945	1.30887	9.39536	7.83112	16.336	10.1478	2.92058	0.148508	0.118799		60.0051	0.0508488	35.775		10.607			0.01884		4.536	2.73803	1.279		3.88368	2.222	0.954	3.774		0.388			3.856	9.331			1.739	1.99		3.118		195.125	0.251	0.706
DAR0127-R010-2	GL	CIRR16	MURTON, 2005	LA-ICP-MS	-18.91	65.51	50.2284	1.08977	9.5107	8.52	15.5539	11.6902	2.57581	0.148605	0.0990697	0.158512	61.7225	0.0576925	26.4		8.2					4	2.5	1		3.7	1.75	0.85	3.4		0.37			3.2	7.7		0.66	1.3	2.8		2.7		98.5		0.61
88550/4	GL	MARR121	Sun et al., 2008	LA-ICP-MS	23.37	-44.96	50.5626	1.349	8.748	8.204	15.998	11.426	2.82424	0.149	0.0924964		62.7985	0.0527576	6.16747		10.7641					4.56484	2.73408	1.18811	16.7138	3.89964	2.14555		3.35411	5.42449	0.388811			2.40505	9.20353		0.475923		0.55132	33.3949	3.01937		154.397	0.158073
KAK820316-026-018	WR	BWDL3	PERFIT, 1987; RYAN, 1987	DCP	-9.499	155.419	51.2307	1.55788	9.10871	7.81543	14.789	11.6485	2.98679	0.149339	0.129428	0.159295	60.6985	0.0499998							69									5.08													131
WFL2002-456-R6	WR	JUAN15	DAVIS, 2008	XRF; ICP-MS	42.754	-126.71	50.1579	1.44489	8.67566	8.42701	15.5977	11.9093	2.91395	0.149525	0.129589	0.169462	63.6153	0.0513135			9.71		331		64	5.08	3.02	1.18	16	4.38	2.38	1.09	3.24		0.47			2.29	9.22	96	0.39	1.7		42.7	3.31		128.6	0.16	0.79
WFL2000-RC11	GL	JUAN15	DAVIS, 2008	EMP; ICP-MS	42.758	-126.742	50.0054	1.29185	8.65998	8.2454	16.3806	11.8662	2.6968	0.149603	0.129656	0.149603	63.1517	0.0554743	39		11.84			0.04		4.69	2.9	1.12		4	2.25	0.98	4.85		0.45			5.82	9.29		0.38	1.85	3.53	39.2	3.13		143.4	0.34	0.72
WFL2000-RC4	GL	JUAN15	DAVIS, 2008	EMP; ICP-MS	42.733	-126.754	49.9755	1.3021	8.81136	8.39004	16.1918	11.9352	2.5302	0.149603	0.119682	0.16955	63.1531	0.0591269	34.1		10.82			0.03		4.57	2.88	1.06		3.86	2.15	0.97	4.41		0.44			4.98	8.75		0.37	1.71	2.92	37.4	2.98		129.1	0.3	0.7
SCL771-R3	GL	JUAN15	DAVIS, 2008	EMP; ICP-MS	42.757	-126.742	49.8964	1.29186	8.67011	8.23511	16.4104	11.9254	2.69682	0.149604	0.13963	0.159577	63.0954	0.0554742	40.1		11.31			0.04		4.54	2.79	1.08		3.93	2.13	0.97	4.65		0.42			5.6	8.85		0.45	1.78	3.61	37.7	3.01		140.8	0.33	0.7
WASRAI2-091-004	GL	EPRR27	NIU, 1997	ICP-MS	11.787	-103.852	49.625	1.68066	9.00817	8.59954	14.9929	12.3116	2.84806	0.149748	0.179698	0.179698	63.213	0.0525789	15.24	0.49	12.39	44.3	307	0.016	86.9	4.88	2.89	1.31	17.2	4.39	2.411	1.04	4.02	5.48	0.41			3.42	10.58	93.4	0.433	2.05	1.32	41.3	3.39		150	0.226	0.75
ABP0016-028-028	WR	MARR95	SMITH, 1998	ICPAES	33.8	-37.76	50.2517	1.08772	8.99163	8.83343	15.7354	12.0497	2.20596	0.1498	0.109854	0.159787	63.8771	0.0679069	49		11.5		472					0.96		3.5			4.8						8.2	187				39	2.4		120
NAUOCNT-013-007	WR	MARR95	NIU, 2001	ICP-MS	33.888	-37.738	50.4721	1.04942	9.64467	8.04556	15.0917	12.643	2.19879	0.149917	0.109939	0.169906	60.0249	0.0681816	22.63	0.27	8.061	41.58	172.8		77.26	3.803	2.431	0.885	14.64	3.073	1.489	0.809	3.129	3.81	0.345			3.69	6.593	69.58	0.16	1.376	2.73	45.36	2.236		94.48	0.203	0.546
KAIYO87-009-006	WR	FIJI3	EISSEN, 1991; EISSEN, 1994	AAS; ICPAES	-17.6008	173.769	49.6	1.02	8.64	7.48	16.1	11.89	2.49	0.15	0.12	0.45	60.9121	0.060241	60			51	322		135	4.6	3.1	1.1					6.1					2.2	10	101			3.5				166
ABP0016-028-084	WR	MARR95	SMITH, 1998	ICPAES	33.8	-37.76	49.8882	1.06882	8.98967	9.90839	15.2963	11.8137	2.19977	0.150056	0.100037	0.16006	66.4874	0.0682144	52		11.1		533			4.1	2.6	0.9		3.4			4.5						7.3	276				38	2.2		119
GIL0103-027-003	GL	MARR89	Jenner and O'Neill, 2012	LA-ICP-MS	36.45	-33.68	50.9901	0.987579	8.56759	8.16946	15.2297	13.1432	2.06858	0.150106	0.110078		63.186	0.0725648	47.0818	0.301136	10.7631	43.7799	395.983	0.0452045	89.9279	3.48269	2.15948	0.836267	15.5529	2.82999	1.3536	0.762914	4.86238	3.97248	0.306844	0.168565	0.503176	6.93052	7.34103	109.002	0.382187	1.50409	4.12633	39.6	2.27111	0.806369	104.4	0.394897	0.510625
GIL0103-027-003a	GL	MARR89	Gale et al., this study	ICP-MS	36.452	-33.682	50.9901	0.987579	8.56759	8.16946	15.2297	13.1432	2.06858	0.150106	0.110078		63.186	0.0725648	45.78	0.348	10.595	41.353	396.902	0.047	77.325	3.539	2.173	0.807	13.78	3.044	1.409	0.767	4.633	4.418	0.329		0.347	7.623	7.386	107.6	0.356	1.521	3.904	38.845	2.175	0.516	106.469	0.427	0.535
POL0059-211-001	GL	GAKK15	Gale et al., this study	ICP-MS	84.1317	0.373333	50.047	1.52547	9.52017	7.94037	15.9067	11.0969	3.07215	0.150217	0.137426		60.0208	0.0488964	25.5604	0.659141	10.5666	41.7197	313.658	0.0302548	83.2404	5.35515	3.26527	1.21687	16.2746	4.80879	2.55368	1.14243	3.37588	5.93031	0.472917	0.169598	0.158029	2.26626	10.159	117.774	0.491248	1.8565	2.19	39.0478	3.36295	0.76119	154.895	0.146848	0.825798
CHR0098-016	WR	MARR118	DEBAILLE, 2006	ICP-MS	25.267	-45.333	49.3031	1.44714	8.91797	8.14014	16.7828	11.7781	2.74353	0.150743	0.150743	0.160793	62.1643	0.0549449			9.19					5.21	3.24	1.18		4.56		1.09	2.9		0.44				8.96		0.35	1.62			3.2		115		0.77
DUFEDUL-012-001-002	GL	SWIR61	MEYZEN, 2003	ICP-MS	-27.74	65.35	49.6173	1.18808	8.71727	8.08497	17.5292	10.4007	3.55416	0.151027	0.171164	0.161095	62.5389	0.042493	21.7		13.58	43	296		69	4.66	3.04	1.06	16.8	3.84	2.19	1	4.96		0.46			3.6	9.9	148		2.05	2.5		3.13		178	0.26	0.69
GIL0103-027-015	GL	MARR89	Jenner and O'Neill, 2012	LA-ICP-MS	36.45	-33.68	50.8832	0.973149	8.408	8.5761	15.2863	12.9279	2.10276	0.15106	0.110777		64.7389	0.0718389	45.379	0.285477	10.2881	43.7385	392.577	0.0442568	84.675	3.22481	2.00064	0.839324	14.4184	2.60782	1.24833	0.710389	4.43315	4.0437	0.278302	0.168294		6.77562	6.75034	115.838	0.359086	1.39567	3.77607	38	2.12617	0.599705	100.503	0.370219	0.449227
MELWEST-10-098-010	GL	SEIR40	CHRISTIE, 2004	ICP-MS	-47.458	100.961	51.0834	1.41873	9.2357	7.72842	14.9156	12.0045	2.76484	0.151225	0.115409	0.15421	60.0995	0.0546958	18.4		11.4	40.1	273.4		77	4.77	3.05	1.05			2.36	0.993	3.95		0.426			3.57	9.45	69.3	0.789	1.89	1.52	39.7	3.1		122.1	0.274	0.72
MELWEST-10-143-002	GL	SEIR53	CHRISTIE, 2004	ICP-MS	-49.951	114.951	50.9914	1.34387	8.10606	8.38301	16.1205	11.4244	2.83119	0.153415	0.129506	0.085673	65.0533	0.0541875	18.6		11.32	38	325.3		54.4	4.53	2.89	0.984			2.45	0.96	3.98		0.446			3.27	9.29	133.9	0.549	1.84	1.6	32.9	3.04		115		0.67
DAR0127-R010	GL	CIRR16	MURTON, 2005	LA-ICP-MS	-18.91	65.51	50.1609	1.0883	9.39899	8.50856	15.632	11.7735	2.57235	0.158299	0.10883	0.158299	61.9696	0.0615387	24.8		7.3					3.6	2.2	0.9		3.1	1.66	0.74	3.2		0.32			3.3	7.1		0.5	1.2	2.7		2.3		103.5		0.54
WFL2002-454-R7	WR	JUAN15	DAVIS, 2008	XRF; ICP-MS	42.753	-126.708	50.2985	1.44011	8.54642	8.35796	15.6153	11.9092	2.93543	0.158966	0.12916	0.168902	63.7722	0.0541542			9.87		333		69	5.2	3.14	1.22	18	4.51	2.43	1.11	3.31		0.48			2.35	9.34	92	0.37	1.73		43.4	3.37		130	0.17	0.81
DUF0023-003-004	WR	CIRR1	HUMLER, 1988	ICPAES	-25.385	70.064	51.7391	1.23616	8.88237	7.61631	14.9535	11.564	3.04054	0.159504		0.179442	60.6831	0.0524591	6.3			46.4	317		56.8															88.1				40.4			129
WFL2002-456-R7	WR	JUAN15	DAVIS, 2008	XRF; ICP-MS	42.754	-126.71	50.2135	1.45733	8.76954	8.22249	15.5813	11.9174	2.93918	0.159734	0.129784	0.169717	62.7937	0.0543465			9.97		330		61	5.27	3.21	1.22	16	4.5	2.47	1.12	3.31		0.48			2.33	9.44	84	0.38	1.74		42.6	3.44		131.7	0.16	0.82
POLAN15-2-096-003	GL	BSCO2	FRETZDORFF, 2002	ICP-MS	-56.54	-30.73	50.64	1.54	8.62	7.39	15.64	10.87	3.11	0.16	0.29	0.16	60.6788	0.0514469	30.9		11.9	35.8	247	0.033	48.5	5.71	3.31	1.25	16	4.72	2.9	1.18	4.04		0.469			3.44	10.5	96.9	0.492	2.04	3.63	33.2	3.56		130	0.207	0.85
KAIYO87-009-004	WR	FIJI3	EISSEN, 1991; EISSEN, 1994	AAS; ICPAES	-17.6008	173.769	48	0.93	8.658	7.23	16.26	12.02	2.4	0.16	0.1	0.56	60.0498	0.0666667	77			52	315		160	4.7	2.8	1.15					7					3	11	106			3.5				178
DAR0057-022-002-1B	WR	MARR120	LAWSON, 1996	ICP-MS	24.328	-46.203	50.5186	1.19091	7.98009	8.07617	16.8829	11.8691	2.622	0.160122	0.110084	0.150115	64.56	0.0610686			8.71	36.41	387.3		62.66	4.1	2.59	0.97	14.36	3.51	2.07	0.86	3.08		0.4			2.6	7.91	123.85	0.526	1.43		33.61	2.63		126.2	0.159	0.67
VEM0033-1-003-005	WR	SEIR70	KLEIN, 1991	DCP	-50.417	135.09	49.4849	1.61115	9.20439	8.39975	15.6045	11.8525	2.89751	0.160524	0.178697	0.167591	62.1591	0.0554007	5.91				284		72.3															110				38			181
AII0127-1-011-006	GL	MARR90	Cooper et al., 2004	ICP-MS	36.152	-33.986	50.5095	1.11133	9.34652	8.64919	15.1705	12.1857	2.1209	0.160614	0.143654	0.160614	62.4865	0.0757292	42.519		10.862			0.045		3.785	2.4299	0.816		2.85324	1.669	0.842	4.742		0.389			7.966	7.457			1.569	3.022		2.285			0.495	0.591
POL0059-297-sg2	GL	GAKK10	Gale et al., this study	ICP-MS	86.6767	46.9825	48.5708	1.09147	9.24483	9.03331	17.7165	10.8774	2.57411	0.161462	0.118099	0.169556	63.7526	0.0627254	23.2046	0.491594	9.48265	47.6816	338.128	0.0254636	80.9253	4.46653	2.84681	0.99761	15.2516	3.68243	1.89714	0.98254	3.4527	4.51291	0.45328	0.174968	0.336153	4.0044	7.9842	190.591	0.417986	1.53125	1.83191	38.4231	2.54069	0.728083	174.52	0.248255	0.66401
CHRCLIP-001-001A	GL	EPRR25	Gale et al., this study	ICP-MS	12.75	-103.93	50.1285	1.37311	9.25838	8.11749	15.4273	11.9743	2.80679	0.161542		0.121156	61.2131	0.057554	16.162	0.78	11.76	41.4	347	0.01356	80.7	5.235	3.27158	1.22	16.71	4.37286	2.515	1.116	4.195	6.21	0.453			3.808	10.54	103.2	0.388	1.978	1.413		3.37		155.641	0.251	0.793
HLY0102-079-002	GL	GAKK10	Gale et al., this study	ICP-MS	86.8317	49.6558	48.7166	1.482	8.6244	8.0582	16.8655	10.5336	3.2418	0.1619	0.1537		62.712	0.0499414	23.2648	0.856711	13.958	43.5756	370.124	0.0203206	77.6167	5.0331	2.95735	1.31042	16.8423	4.52831	2.78592	1.06889	4.70752	5.71109	0.42939	0.161365		4.20732	11.4723	195.82	0.569792	2.23706	1.82947	34.3435	3.50847	1.19953	196.99	0.275038	0.776836
HLY0102-045-019	GL	GAKK12	Gale et al., this study	ICP-MS	86.0217	25.0783	48.7563	1.42824	10.4381	8.82268	16.053	10.4198	3.12443	0.162266	0.171682	0.180396	60.3399	0.0519346	31.7471	0.57047	11.229	50.1162	434.391	0.0297392	89.9862	5.0907	3.046	1.19941	16.872	4.48735	2.42773	1.08741	3.99178	6.20344	0.455905	0.177597		4.73873	9.82304	201.198	0.746656	1.86084	2.60817	33.2537	3.22889	0.924081	150.562	0.280464	0.773705
MELWEST-10-120-010	GL	SEIR47	CHRISTIE, 2004	ICP-MS	-48.55	107.814	51.1801	1.38799	8.77144	7.50448	15.3909	11.7568	3.16887	0.165686	0.12104	0.10219	60.63	0.0522855	24.1		12.04	39.9	297.9		81.4	4.46	2.84	1.02			2.43	0.966	4.37		0.406			3.98	9.56	67.9	0.492	1.96	2.02	38.6	3.04		124.7		0.67
MELWEST-10-085-019	GL	SEIR35	CHRISTIE, 2004	ICP-MS	-45.204	96.117	50.8262	1.44777	9.02216	7.91692	15.4047	11.7285	2.78999	0.168276	0.107537	0.134421	61.2327	0.0603142	19.9		10.72	40.8	286.5		57.5	4.74	2.93	1.16			2.31	1.04	3.67		0.41			3.69	9.19	102.6	0.455	1.83	1.47	34.3	3.09		136.7	0.218	0.728
ARGCIRC-110-020	GL	SWIR66	MAHONEY, 1989	ICPAES	-26.62	67.53	50.244	1.51593	8.40952	7.91735	16.8608	10.3173	3.7656	0.169385	0.189312		62.8895	0.0449822	20				272		67															152				33			187
WFL2000-RC18	GL	JUAN15	DAVIS, 2008	EMP; ICP-MS	42.743	-126.747	49.5672	1.32204	8.90847	8.20054	16.3834	11.9991	2.69564	0.169477	0.139569	0.159508	62.363	0.0628708	42.9		11.83			0.04		4.63	2.88	1.1		3.91	2.18	0.98	4.84		0.44			5.95	9.02		0.45	1.85	3.85	37.6	3.07		141.6	0.36	0.71
AII0127-2-037	GL	MARR86	Gale et al., 2011	ICPMS	37.256	-32.3	50.9696	0.970764	8.98973	8.21035	14.9046	12.9085	2.122	0.169561	0.128906	0.169561	62.1777	0.0799062	50.338		10.6					3.754	2.36269	0.821		2.88858		0.805	4.499		0.349			7.663	6.94			1.517	3.999		2.175		110.025	0.467	0.54
CHR0098-003-010	WR	MARR95	DEBAILLE, 2006	ICP-MS	33.733	-37.667	49.1069	0.838921	8.06263	8.75874	16.8284	13.7423	1.77771	0.169782	0.109859	0.149807	66.1637	0.095506	26		8.24					3.28	2.17	0.65		2.66		0.71	3.55		0.31				5.64		0.29	1.17	3.1		1.86		85.7		0.47
HAK9303-001-B2	GL	CIRR1	Gale et al., this study	ICP-MS	-25.381	69.9807	50.8787	1.33095	8.57054	7.96556	15.8807	11.3736	3.0249	0.171411		0.151245	62.588	0.0566667	17.379	0.75	11.54	36.9	323	0.01978	66	5.084	3.21781	1.181	16.33	4.1757	2.435	1.084	4.027	5.87	0.443			3.385	10.089	113.1	0.626	1.893	1.501	37.2	3.236	0.76	153.44	0.214	0.762
POL0059-297-081	GL	GAKK10	Gale et al., this study	ICP-MS	86.6767	46.9825	48.2757	1.15012	9.42381	9.25322	17.3618	10.9077	2.71686	0.171782	0.123114	0.156952	63.8652	0.0632281	22.6828	0.515195	9.29537	48.622	362.155	0.0243548	80.4583	4.36882	2.79825	0.96568	14.7367	3.67781	1.86834	0.96225	3.35315	4.6024	0.442155	0.171388	0.34754	3.91539	7.82665	212.432	0.398905	1.49898	1.81974	38.0782	2.51244	0.653424	170.428	0.23887	0.642386
HLY0102-R016	GL	GAKK7	Gale et al., this study	ICP-MS	85.6367	84.7517	49.7917	1.18425	7.73701	8.70283	17.1521	11.4583	3.05252	0.172535	0.143219		66.9388	0.0565222	15.8002	0.714434	11.3807	40.5411	344.837	0.0128317	77.807	4.09857	2.38262	1.11375	15.8071	3.72345	2.24443	0.859035	3.8792	4.80342	0.338126	0.144288		3.29448	9.42443	162.343	0.555871	1.82831	1.20108	33.858	2.87687	0.946517	223.085	0.22467	0.635505
POL0059-274-060	GL	GAKK8	Gale et al., this study	ICP-MS	86.7258	66.8667	50.1708	1.551	9.11563	8.2181	15.7953	11.1433	3.03133	0.17261	0.161149	0.180981	61.8724	0.056942	30.4399	0.436185	11.8484	43.3647	331.748	0.0377009	80.6217	5.43229	3.31544	1.33094	16.5242	4.80745	2.56744	1.14962	3.9031	6.08016	0.475227			2.88323	10.0063	172.278	0.546862	1.95287	2.47891	38.4381	3.61019		153.418	0.19036	0.839785
POL0059-234-046	GL	GAKK14	Gale et al., this study	ICP-MS	84.5725	3.25833	50.0372	1.50444	9.19613	8.49942	15.8192	10.967	3.01738	0.172852	0.156376		62.4572	0.0572855	30.5339	0.640174	11.5591	43.2731	359.913	0.0383747	77.5849	5.43832	3.30124	1.26335	16.1931	4.86728	2.66504	1.16713	3.79312	6.06781	0.48477	0.170853	0.300629	2.91154	10.6121	169.287	0.558191	1.97683	2.62684	37.3617	3.50908	1.05672	154.239	0.187706	0.83525
VEM0033-1-003-003	WR	SEIR70	KLEIN, 1991	DCP	-50.417	135.09	49.33	1.60282	9.11161	8.52707	15.5726	11.972	2.90262	0.176768	0.175764	0.164716	62.7494	0.0608995	6.01				301		72.3															115				37.8			181
AII0127-1-R030	GL	MARR88	Gale et al., 2011	ICPMS	36.716	-33.308	50.5767	1.02062	8.77015	8.49951	15.2394	12.8796	2.09018	0.178758	0.119838	0.156788	63.5629	0.0855228	48.8		11.55			0.03996		3.701	2.372	0.867		2.99646	1.578	0.802	5.071		0.345			8.243	7.921		0.382	1.594	3.919		2.183		113.212	0.474	0.55
7c-21a-k-1	GL	MARR164	Sun et al., 2008	LA-ICP-MS	0.9	-27.61	49.1194	1.331	9.004	7.56205	16.7302	11.153	3.17174	0.179	0.0954065		60.1869	0.0564359	30.9989		13.5443					3.80411	2.2883	1.13138	18.8088	3.35605	1.90705		4.67441	5.29344	0.316192			5.60434	9.68397		0.57563		3.51618	32.2484	2.78676		219.554	0.319907
AII0132-1-005-001	GL	MARR122	MEURER, 2001	ICP-MS	22.845	-44.937	51.0083	1.77655	9.16987	7.84422	15.0573	11.0736	3.04998	0.17941	0.181404	0.189378	60.6265	0.0588233	24.1	0.85	13.43	40.1	206	0.031	70.1	6.37	3.81	1.45		5.48	3.14	1.37	4.51	7.76	0.567			4.04	11.81	96	0.581	2.23	1.55	39.9	4.05		126	0.275	0.96
AII0127-2-R072	GL	MARR81	BOURDON, 1996	DCP	40.29	-29.583	50.6437	1.04842	9.60552	8.87662	14.8975	11.8821	2.09684	0.179729	0.119819	0.179729	62.4541	0.0857142	48																												93
POS0221-703-003	GL	MARR20	HAASE, 2003	ICP-MS	70.78	-13.74	49.8	0.92	9.81	8.3	14.61	12.53	1.91	0.18	0.25	0.18	60.3636	0.0942408	65.4		10.3	52.9		0.06		3.68	2.39	0.75	15.5	2.91	1.41	0.82	4.73		0.37			7.04	6.51		0.45	1.4	4.94		2.19		101		0.55
POL0059-293-037	GL	GAKK10	Gale et al., this study	ICP-MS	86.9108	58.555	49.76	1.33182	7.83741	8.4289	17.2671	11.0857	3.32197	0.180398	0.178207	0.136867	65.9383	0.0543045	19.5218	0.687648	12.3425	38.8222	278.053	0.0208488	71.2718	4.5849	2.70906	1.1629	15.9293	4.17822	2.51767	0.965943	4.11883	5.26068	0.396061	0.149291		3.6268	10.5666	136.482	0.529526	2.04516	1.50014	33.3086	3.19745		202.09	0.228111	0.713585
DAR0057-029-003-2C	WR	MARR120	LAWSON, 1996	ICP-MS	24.358	-46.267	50.54	1.52483	9.38972	8.08057	15.5743	10.9597	2.94933	0.180571	0.160508	0.17054	60.7695	0.0612244	25.91		12.89	44.3	334.1	0.03	62.4	5.2	3.35	1.23	15.69	4.32	2.7	1.13	4.56		0.49			5.12	10.5	135.29	0.837	1.97	2.6	38.06	3.38		143.4	0.301	0.85
DUFEDUL-019-001-003	GL	SWIR59	MEYZEN, 2003	ICP-MS	-27.86	63.75	50.7598	1.19636	7.22942	7.7512	17.1914	10.8979	4.02137	0.180962	0.170908	0.130695	65.8693	0.0450001	24.8		14.42	35	296		66	4.07	2.36	1.12	15.6	3.73	2.48	0.85	5.25		0.34			3.7	10.5	103		2.08	2.31		2.91		226	0.28	0.67
MD5	GL	SWIR29	Sun et al., 2008	LA-ICP-MS	-43.893	40.653	52.6637	0.947	8.336	7.56614	15.4599	11.57	2.16176	0.182	0.0439065		62.0315	0.0841907			8.1594					2.27925	1.31346	0.889599	17.5164	2.16558	1.00734		3.20194		0.166464			2.69689	5.77501		0.653691			29.405	1.77237		246.248	0.148212
POL0059-290-044	GL	GAKK8	Gale et al., this study	ICP-MS	86.5483	69.3583	50.0606	1.51218	8.50101	7.84488	16.5987	11.1677	3.30723	0.187579	0.187978	0.149546	62.4212	0.0567179	14.7075	0.633515	12.6603	39.0538	290.239	0.0149965	74.8696	4.66126	2.78223	1.19366	15.8297	4.39215	2.5844	0.984716	4.2752	5.40517	0.406452	0.153073	0.358928	3.44079	10.7239	125.614	0.538958	2.07837	1.10704	35.2726	3.26566	0.785047	193.491	0.221517	0.732775
NHOCHEP-023-007	GL	EPRR25	Gale et al., this study	DCP	12.717	-103.928	50.0457	1.53057	9.51574	8.03551	15.4568	11.6807	2.71878	0.188301	0.171183	0.176217	60.3174	0.0692594	24				510		80															101				40			150
DIS0208-014-041D	GL	SWIR62	ROBINSON, 2001	ICP-MS	-27.555	66.16	51.0783	1.41497	8.13008	7.59299	16.7903	10.1439	3.84632	0.189327	0.159433	0.169397	62.7017	0.0492229			13.9					5.5	3.6	1.7		4.8		1.16	4.8		0.5				10.3			2.11			3.07				0.86
ALV2882-1233	WR	MARR123	MEURER, 2001	ICP-MS	22.608	-44.948	50.5511	1.40509	8.5243	7.75661	16.3778	11.605	2.81152	0.189429	0.134594	0.159519	62.091	0.067376		0.64	9.88	55.4	281		64.7	5.14	3.07	1.15		4.28	2.38	1.1	3.08	3.95	0.45			1.78	9.12	108	0.417	1.7		34.8	3.08		131		0.78
EWI9309-018-002	GL	MARR249	LE ROUX, 2000	LAICP	-51.053	-6.198	50.6202	1.22528	9.58516	8.72033	13.9872	12.4734	2.47472	0.189448	0.0997094	0.139593	62.0866	0.0765533	41		12.2					3.93	2.21	1.03		3.53			5.44					5.28	9.08	68	0.26		2.89	44	2.82		144	0.35
EWI9309-018-004	GL	MARR249	LE ROUX, 2000	LAICP	-51.053	-6.198	50.7673	1.1757	9.62748	8.75606	13.774	12.4206	2.525	0.189551	0.129693	0.149646	62.0792	0.0750697	42		12.2					3.95	2.38	0.96		3.58			5.48					5.48	8.82	71	0.31		3.07	44	2.74		145	0.37
MOA8801-029-011	GL	SEIR65	PYLE, 1994	DCP; INAA	-48.907	124.468	50.94	1.32	7.839	7.53	16.48	10.16	3.62	0.19	0.17	0.15	63.3572	0.0524862	23.3		14.3	33.6	275		55.1			1.27			2.63		5.54		0.5				12.1	104				33.2	3.77		176	0.27	0.78
MOA8801-027-048	GL	SEIR65	PYLE, 1994	DCP; INAA	-49.062	124.965	51.7794	1.38184	7.89173	7.70787	16.0456	10.496	3.69735	0.191939	0.171735	0.151531	63.7427	0.0519126	22.9		12.6	34.3	278		58.2			1.31			2.84		4.99		0.52				13.1	108				33.1	3.59		166	0.22	0.75
HLY0102-062-002	GL	GAKK7	Gale et al., this study	ICP-MS	85.6183	85.0333	49.5859	1.22077	7.69785	8.55982	17.2197	11.5771	3.14737	0.197682	0.158923	0.137401	66.6839	0.0628086	17.5209	0.726081	11.5708	39.0115	329.848	0.0157269	76.9768	4.08889	2.40384	1.06398	15.0404	3.80528	2.29321	0.857885	4.03885	4.9157	0.341648	0.144169	0.39979	3.73921	9.50063	138.362	0.619694	1.8636	1.26493	35.0217	2.8461	0.687566	208.109	0.239223	0.639666
MELVULC-5-027-007	GL	AARR3	Jenner and O'Neill, 2012	LA-ICP-MS	-56.89	-6.04	49.8882	1.53601	9.16275	7.9141	16.1041	10.9607	3.38843	0.197904	0.178113		60.8565	0.0584058	41.1922	0.617916	14.1203	44.2849	260.518	0.0308814	73.4187	4.74902	2.89429	1.27486	17.9069	4.14918	2.39967	1.00571	5.3342	4.9263	0.402753	0.177297	0.623844	5.87652	11.0481	113.302	0.656944	2.19161	2.98145	38.4	3.44169	1.21776	181.178	0.347298	0.731109
HLY0102-064-004	GL	GAKK7	Gale et al., this study	ICP-MS	85.6542	84.2783	49.436	1.18343	7.95046	8.66219	17.4219	11.3028	3.05575	0.198116	0.136149	0.153925	66.2292	0.0648338	18.4008		10.7427	36.4386	263.947		62.1722	4.03464	2.42736	1.06867			2.15107	0.867804	3.67436					3.53655	9.03537	173.638	0.430133	1.76847	1.37394		2.75301		183.025	0.242075	0.633907
MOA8801-016-002	GL	SEIR68	DANYUSHEVSKY, 2000	LAICP	-50.163	127.577	49.0625	1.72679	8.97397	8.40961	16.4144	11.1831	3.2208	0.199564	0.199564	0.10976	62.781	0.061961	8.364	0.81	17.22					5.14	3.08	1.43	17.6	4.55	3.07		5.97	5.24	0.431			4.1	13.01				0.912	33.7	3.79		227.9	0.283
CHR0098-014	WR	MARR109	DEBAILLE, 2006	ICP-MS	29.283	-43.083	49.5459	1.33719	9.07993	7.70382	16.4854	12.2243	2.63447	0.199581	0.119748	0.169644	60.4305	0.0757576			7.71					4.84	3.09	1.07		4.16		1.02	2.4		0.42				7.62		0.35	1.37			2.83		111		0.71
HLY0102-R015	GL	GAKK7	Gale et al., this study	ICP-MS	85.6417	84.8633	50.4592	1.2353	7.7456	8.9694	17.2956	11.6378	3.1693	0.2	0.1498		67.5788	0.0631054	17.7055	0.715435	12.0294	39.9953	354.643	0.0142882	76.3297	4.14201	2.42675	1.14204	15.9714	3.81519	2.32013	0.873819	4.16786	4.90025	0.341576	0.144769		3.7001	9.82202	154.771	0.491099	1.91659	1.34379	34.169	2.96884	0.978902	234.728	0.246291	0.650637
DUFEDUL-035-004	GL	SWIR53	MEYZEN, 2003	ICP-MS	-30.52	59.91	49.8645	1.44199	9.0482	8.10738	16.3559	10.8199	3.29741	0.201676	0.201676	0.161341	61.7274	0.0611619	19.4		14.49	39	339		56	5.34	2.95	1.33	17.2	4.78	2.97	1.07	4.87		0.44			3.29	12.9	134		2.31	1.71		4.1		175	0.26	0.83
HLY0102-060-023	GL	GAKK8	Gale et al., this study	ICP-MS	86.27	71.8325	49.3416	1.48975	8.75386	8.28538	16.8372	10.8416	3.42419	0.201844	0.178853	0.14153	63.0132	0.0589465	21.9655	0.742219	13.9483	41.6905	348.108	0.0238294	70.8621	5.20075	3.1003	1.29077	16.7233	4.69719	2.86976	1.1049	4.75683	5.87621	0.461999	0.163769		4.23626	11.6598	154.991		2.28995	1.69738	34.758	3.55764	1.11176	182.383	0.274039	0.806219
HLY0102-062-001	GL	GAKK7	MICHAEL, 2003	DCP	85.6183	85.0333	49.6803	1.1924	7.56219	8.62063	17.1832	11.6207	3.12968	0.205695	0.153502	0.140702	67.2339	0.065724	17.9																												208
HUD1966-056-VG312	GL	MARR73	Jenner and O'Neill, 2012	LA-ICP-MS	45.22	-28	50.7546	1.22114	9.46683	8.68631	15.0553	11.4838	2.31495	0.207879	0.118788		62.2868	0.0897985	60.4787	0.371762	13.3214	43.8284	347.657	0.0634592	69.17	3.83097	2.51594	0.962307	16.1291	3.24329	1.62293	0.85663	5.76048	5.43994	0.331824	0.179528	0.624902	8.4722	8.41591	142.154	0.515033	1.75181	5.08246	37.5	2.67045	0.735541	105.283	0.449012	0.59922
AII0127-1-R031	GL	MARR88	Gale et al., 2011	ICPMS	36.856	-33.254	50.9782	1.24444	9.34379	8.00554	14.9652	12.1929	2.24538	0.208571	0.146698	0.15568	60.664	0.092889	48.62		12.397			0.04571		4.043	2.50848	0.934		3.25593	1.724	0.852	5.206		0.348			8.8	8.383		0.451	1.724	3.935		2.595		112.373	0.504	0.598
WFL2002-456-R8	WR	JUAN15	DAVIS, 2008	XRF; ICP-MS	42.754	-126.71	50.1549	1.46039	8.55559	8.27477	15.6731	11.9768	2.8729	0.208622	0.139081	0.168884	63.5159	0.0726172			10.13		332		69	5.4	3.26	1.24	16	4.57	2.46	1.14	3.39		0.49			2.39	9.69	90	0.4	1.79		43.1	3.5		133.1	0.16	0.83
ARGCIRC-110-015	GL	SWIR66	MAHONEY, 1989	ICPAES	-26.62	67.53	50.4007	1.65764	8.72328	7.59991	16.566	10.0705	3.90724	0.209026	0.189119		61.0622	0.0534971	20				233		59															150				34			200
EWI9309-018-003	GL	MARR249	LE ROUX, 2000	LAICP	-51.053	-6.198	50.6011	1.20332	9.69057	8.7892	13.9271	12.3449	2.47087	0.209064	0.0995543	0.149331	62.0143	0.0846115	43		12.1					3.71	2.36	1.05		3.54			5.49					5.32	8.9	62	0.31		2.86	43	2.79		143	0.37
HLY0102-080-038	GL	GAKK10	Gale et al., this study	ICP-MS	86.6958	48.355	49.5859	1.66448	9.31195	8.14881	16.1898	10.5895	3.41991	0.209645	0.201659	0.163324	61.1675	0.0613013	26.8226	0.829715	15.1616	43.2267	349.688	0.0264904	72.9499	5.69495	3.43609	1.35919	16.5134	5.29089	3.14029	1.20358	5.18535	6.32678	0.499618	0.171022	0.431123	4.82207	12.8733	168.995	0.635602	2.49984	2.30153	36.4564	3.91341	0.86698	174.124	0.294418	0.888961
DIS0208-011-034H	GL	SWIR62	ROBINSON, 2001	ICP-MS	-27.615	65.748	51.0054	1.45758	7.67727	7.40771	17.0717	10.3528	4.01334	0.209652	0.139768	0.149752	63.461	0.0522388			14.9					4.4	3	1.3		4.1		0.92	5.3		0.43				11			2.4			3.5				0.74
AII0127-2-027-003	GL	MARR82	Gale et al., this study	ICP-MS	39.5052	-29.7378	51.0142	1.17801	9.19641	7.93987	15.2853	12.2095	2.18602	0.209755	0.123268	0.141162	60.8466	0.0959529	64.313		13.876			0.06111		4.004	2.55088	0.927		2.9946	1.933	0.907	6.034		0.4			8.935	9.072			1.977	5.251		2.63			0.509	0.62
WFL2002-455-R7	WR	JUAN15	DAVIS, 2008	XRF; ICP-MS	42.503	-126.883	50.0282	1.90141	9.38941	8.72131	15.0066	11.1239	2.72427	0.209956	0.209956	0.169965	62.5738	0.0770687	25.1		15.85		313	0.02	54	7.04	4.32	1.5	19	6.19	3.56	1.51	5.79		0.67			5.23	13.6	145	0.56	2.61	2.42	41.8	4.68		125.6	0.35	1.08
DIS0208-011-035A	GL	SWIR62	ROBINSON, 2001	ICP-MS	-27.615	65.748	51.2344	1.41177	7.54949	7.36926	17.1115	10.2729	4.04508	0.210264	0.130164	0.150189	63.7291	0.0519802			10.7					3.1	2	0.9		2.7		0.66	3.7		0.25				8			1.6			2.3				0.5
AII0127-1-R028	GL	MARR88	Gale et al., 2011	ICPMS	36.66	-33.331	50.8683	1.2762	9.26266	8.05132	14.9462	12.2641	2.28997	0.210538	0.146678	0.167632	61.0076	0.0919392	56.447		13.4			0.04422		4.259	2.86315	0.988		3.57399	1.897	0.947	5.832		0.384			9.715	9.028		0.541	1.88	4.508		2.633		107.977	0.531	0.68
POLAN15-2-097-005	GL	BSCO2	FRETZDORFF, 2002	ICP-MS	-56.78	-30.73	52.0365	1.7104	8.11938	7.06295	16.0275	10.4133	3.39062	0.211285	0.34208	0.17104	61.0258	0.0623146	100		16	33.7	179	0.131	42.1	6.26	3.98	1.44	16.8	5.4	3.32	1.33	5.86		0.532			5.06	13.2	80.8	0.865	2.59	7.51	38.8	4.26		179	0.325	0.948
HLY0102-051-SG	GL	GAKK11	Gale et al., this study	ICP-MS	86.555	43.5492	49.5498	1.40088	7.9769	8.63096	17.2286	11.076	3.09803	0.211295	0.165661	0.144492	66.074	0.068203	22.6257	0.759133	13.7697	39.6098	314.667	0.0202957	69.1191	4.54458	2.66421	1.19824	16.2758	4.19773	2.6231	0.955379	4.81622	4.9453	0.39057	0.149339	0.397879	4.5275	11.0194	145.357	0.581286	2.1953	1.64298	33.6475	3.22975	0.989238	213.379	0.285136	0.715737
ALV0527-006-003	GL	MARR88	Gale et al., this study	ICP-MS	36.808	-33.25	49.6684	1.43803	9.99221	8.44416	14.8265	12.0897	2.41152	0.211352		0.181159	60.3353	0.0876426	67.423		16.902			0.0704		5.227	3.33155	1.182		4.22778	2.451	1.142	7.423		0.484			12.613	11.366		0.603	2.39	5.875		3.349		112.511	0.728	0.805
CHR0098-017	WR	MARR120	DEBAILLE, 2006	ICP-MS	24.467	-46.25	50.5232	1.55239	9.06334	7.79219	15.4836	11.6127	2.92333	0.21169	0.151207	0.171368	60.7465	0.072414			10.5					5.31	3.31	1.24		4.7		1.11	3.3		0.45				9.79		0.24	1.81			3.39		132		0.79
HLY0102-R019	GL	GAKK11	Gale et al., this study	ICP-MS	86.5467	43.195	49.7376	1.33327	7.99686	8.39179	17.0995	11.2472	3.13694	0.21663	0.163189		65.3847	0.0690577	23.1554	0.745522	13.4398	39.3431	290.824	0.0192698	73.327	4.44847	2.63154	1.21183	16.3475	4.06657	2.50864	0.946667	4.73937	4.92841	0.37562	0.148774		4.36955	10.7423	135.694	0.620368	2.12302	1.69573	33.9895	3.16417	1.07762	225.156	0.27824	0.693401
GIMNAUT-PL19-001	GL	CIRR15	NAURET, 2006	ICP-MS	-19.23	65.73	50.6072	1.04069	8.50391	8.06781	15.8482	12.5676	2.36881	0.218049	0.109025	0.138758	63.0682	0.09205	51		10.25			0.037		3.68	2.37	0.87		3.07	1.65	0.82	4.36		0.34			6.04	7.34		0.63	1.5	2.93		2.33		125	0.363	0.56
VEM0033-1-003-009	WR	SEIR70	KLEIN, 1991	DCP	-50.417	135.09	49.441	1.59502	9.10839	8.60137	15.4515	11.881	2.83694	0.218304	0.175045	0.165991	62.9603	0.0769505	6.29				304		71.4															119				37.8			180
HLY0102-051-025	GL	GAKK11	Gale et al., this study	ICP-MS	86.555	43.5492	49.3593	1.38101	8.00408	8.67941	17.3578	11.1185	3.07	0.221395	0.183224	0.0947258	66.1232	0.0721156	22.2357	0.748804	13.764	40.1571	299.185	0.020885	73.0287	4.56125	2.68842	1.24194	16.2606	4.24373	2.61811	0.957942	4.83341	5.11584	0.396058	0.151419		4.53978	11.1156	142.43	0.556922	2.19964	1.66992	33.158	3.33026	1.04034	220.497	0.283127	0.716831
HLY0102-088-sg	GL	GAKK11	Gale et al., this study	ICP-MS	86.3867	39.1758	51.1625	1.42691	8.6135	7.33895	15.8896	11.4596	2.99404	0.222622	0.193723	0.163529	60.5313	0.0743551	45.3921	0.732881	15.3776	38.5382	296.209	0.0435699	74.4985	5.21738	3.12178	1.25309	16.6272	4.74234	2.8115	1.11196	5.7228	5.78632	0.462977	0.165679	0.484627	6.81106	12.2075	89.4734	0.616189	2.43795	3.78237	38.7464	3.55027	1.03912	168.52	0.398634	0.824
HLY0102-R020	GL	GAKK11	Gale et al., this study	ICP-MS	86.2767	35.045	50.2213	1.39088	8.70834	7.7858	16.2374	11.3257	3.24011	0.223128	0.168238		61.6757	0.0688643	41.1434	0.711198	13.0904	38.3313	297.39	0.0382504	80.0804	5.2822	3.16231	1.21873	16.0865	4.70588	2.67192	1.11851	4.73277	5.63353	0.479203	0.16006	0.33365	4.80071	11.0297	104.547		2.12634	3.15174	33.495	3.42291	1.10694	157.279	0.28244	0.803558
HLY0102-007-001A	GL	GAKK16	Gale et al., this study	ICP-MS	83.6	-3.11917	50.261	1.66486	9.63476	8.0856	15.353	10.7736	3.10282	0.225608	0.179707	0.180707	60.1686	0.0727106	38.795	0.659053	13.0966	42.1247	281.867	0.0482627	72.5861	5.98789	3.5848	1.36381	17.4506	5.31165	2.94675	1.28264	4.49229	6.40489	0.530048	0.181032		3.80627	11.7331	118.699	0.622784	2.21849	3.35281	38.3349	3.82957	1.08675	148.206	0.238495	0.911867
AII0127-1-018-A	GL	MARR85	Gale et al., this study	ICP-MS	37.9793	-31.471	50.6243	1.00919	9.0638	8.02868	14.8946	13.1993	2.10914	0.226371	0.120665	0.18349	61.4559	0.107329	61.359		12.153			0.058		3.376	2.12797	0.818		2.62074	1.924	0.744	5.52		0.337			9.248	7.747			1.675	4.857		2.186			0.522	0.528
DIS0208-014-042A	GL	SWIR62	ROBINSON, 2001	ICP-MS	-27.555	66.16	51.1758	1.52764	7.99529	7.15211	16.9032	10.0288	4.11668	0.228153	0.168635	0.158715	61.6884	0.0554216			16.5					4.7	3	1.3		4.5		0.99	5.7		0.42				12.1			2.6			3.6				0.77
DIS0208-016-047G	GL	SWIR62	ROBINSON, 2001	ICP-MS	-27.637	66.027	50.9579	1.59399	8.49796	7.81055	16.2786	9.68349	4.06467	0.229136	0.179324	0.159399	62.3266	0.0563726			19.1					5.47	3.47	1.47		5		1.2	6.5		0.49				14.1			2.8			4				0.87
POS0221-703-002	GL	MARR20	HAASE, 2003	ICP-MS	70.78	-13.74	51.0588	0.727987	8.90538	8.50648	14.48	13.2733	1.87482	0.229366	0.249311	0.149586	63.2268	0.12234	83.6		12.8	52.9	349	0.08	115	3.18	2.12	0.74	13.8	2.66	1.33	0.71	6.33	3.35	0.3			8.65	7.15	106		1.62	5	39.3	2.01		101	0.48	0.48
DIS0208-010-032I	GL	SWIR62	ROBINSON, 2001	ICP-MS	-27.6	65.683	50.9545	1.31676	7.49155	7.47159	17.437	10.3744	3.91037	0.229435	0.139656	0.129681	64.2244	0.0586735			13.5					4	2.4	1.12		3.7		0.89	4.8		0.4				9.9			2.11			2.9				0.625
EWI9309-025	GL	MARR242	Gale et al., this study	ICP-MS	-47.348	-10.43	54.06	1.41	7.64	6.89	15.32	8.25	3.29	0.23		0.16	61.8801	0.0699088	69.517	0.66	12.553	40	309	0.0438	56.5	3.646	1.8643	1.331	19.29	3.89484	2.154	0.712	5.491		0.228			6.036	10.401	185.4	0.38	1.919	4.839		3.744		223.09	0.352	0.655
SON0069-079-001-1	GL	BMRN4	PEARCE, 2005	ICP-MS	16.0795	144.784	50.9496	0.93778	7.08113	8.21491	17.7225	11.4411	2.60595	0.230566	0.140344		67.6187	0.0884768	50		7.99	37.6	273	0.08	54	3.47	2.1	0.86	14.2	2.89	1.62	0.75	3.13		0.31			2.22	7.07	164	0.9	1.34	4	27.7	2.34		154	0.136	0.55
HLY0102-057-SG	GL	GAKK8	Gale et al., this study	ICP-MS	86.5558	67.5433	49.3935	1.68437	8.86831	8.03088	16.8092	10.7238	3.35262	0.231785	0.216667	0.141674	61.9776	0.0691355	24.2274	0.900458	15.9791	40.7636	287.734	0.0262551	67.2827	5.3755	3.16026	1.38468	17.674	5.01514	3.1745	1.13051	5.45482	5.81347	0.459956	0.16515	0.434895	5.02803	13.2787	139.164	0.677581	2.62162	1.92363	36.0992	3.87419	1.21462	213.536	0.313861	0.864088
T845/1	GL	MARR201	Sun et al., 2008	LA-ICP-MS	-26.06	-13.85	50.8223	1.289	8.58	7.62407	15.9275	11.504	2.854	0.234	0.146094		61.5304	0.0819902	24.0236		11.3269					4.18787	2.49578	1.12162	17.4118	3.64269	2.05979		4.09722	5.53168	0.352835			5.14103	8.98441		0.587471		2.28172	34.8342	2.90555		176.238
DAR0057-014-001-1B	WR	MARR120	LAWSON, 1996	ICP-MS	24.003	-46.303	50.7191	1.31777	8.6822	7.7658	15.9239	11.5934	2.92223	0.236394	0.125742	0.160949	61.686	0.0808951	15.21		10.65	41.03	300.7		68.65	4.56	2.77	1.1	14.8	3.79	2.23	0.97	3.57		0.47			3.09	9.16	88.26	0.515	1.68	2.09	36.72	2.88		145.4	0.186	0.69
HLY0102-057-061	GL	GAKK8	Gale et al., this study	ICP-MS	86.5558	67.5433	49.6613	1.51768	8.19779	8.12272	17.2161	10.8975	3.29197	0.236936	0.162969	0.142787	64.0742	0.0719739	24.7316	0.703915	14.2435	41.2781	353.758	0.02885	70.1352	4.86373	2.88101	1.26039	15.9424	4.60479	2.84494	1.02114	4.93396	5.50174	0.415876	0.152058	0.455663	4.78119	11.756	174.032		2.31885	2.04862	34.6737	3.50009	0.796639	204.159	0.296493	0.77224
AII0032-3-011-037	GL	MARR76	Jenner and O'Neill, 2012	LA-ICP-MS	42.95	-29.23	50.0086	0.936996	7.9909	9.58657	15.4035	13.022	2.00659	0.237776	0.0990733		68.3488	0.118498	69.3466	0.365107	14.0694	44.2653	490.693	0.0645704	106.283	2.80118	1.70427	0.82686	14.931	2.56274	1.35158	0.600701	6.39339	3.4096	0.237846	0.159476	0.562468	9.22161	8.41724	157.22	0.651118	1.82296	5.89698	40.6	2.2657	0.915834	155.985	0.512853	0.417412
POS0210-1-642-001	GL	MARR20	HAASE, 2003	ICP-MS	71.17	-13	49.8	0.88	8.87	8.2	14.59	13.45	1.87	0.24	0.26	0.19	62.463	0.128342	83.5		11.8			0.06		3.26	2.13	0.73		2.64	1.24	0.7	5.75		0.32			7.42	6.73			1.53	5.72		2		113	0.43	0.48
POLARK4-370-005-3	WR	GAKK12	MÜHE, 1991; MÜHE, 1993	XRF; ICPAES; ICP-MS; MS-ID	85.9002	22.7168	50.2871	1.26018	8.03713	9.06128	16.3823	11.0916	2.79039	0.240034	0.150021	0.14002	66.9898	0.0860217			13.5	39	369		60	4.58	2.45	1.12		3.82	2.33	0.88	5.38		0.34			9.35	10.24	160	0.78	2.03		31	3.26		163		0.66
POS0221-697-001	GL	MARR20	HAASE, 2003	ICP-MS	70.86	-13.55	50.0965	0.823229	9.54744	8.14193	14.6474	13.7037	1.79705	0.240945	0.271063	0.170669	60.5525	0.134078	84		17.6			0.08		3.61	2.31	0.9		3.18	1.68	0.77	8.21		0.34			9.3	9.88		0.34	2.31	6.51		2.61		142	0.53	0.54
POL0059-199-008	GL	GAKK13	Gale et al., this study	ICP-MS	85.5625	16.2308	49.493	1.04715	8.23721	9.25071	16.851	11.0057	3.02832	0.241243	0.131705	0.151576	66.9035	0.0796623	73.0958	0.510703	10.5342	45.1761	462.202	0.111929	85.0186	4.1296	2.54738	0.96787	14.0036	3.64773	1.98929	0.891519	4.11788	4.89014	0.390832	0.15124	0.332554	5.23905	8.48026	202.115	0.52302	1.67376	7.31608	33.9005	2.6057	0.776998	156.73	0.309312	0.624546
DAR0127-R022	GL	CIRR17	MURTON, 2005	LA-ICP-MS	-18.41	65.34	49.7965	1.18563	9.18864	8.10181	15.2156	12.6467	2.76647	0.247006	0.128443	0.148204	61.3466	0.0892856	40.5		11					3.5	2	1		3.3	1.73	0.76	5.5		0.3			5.2	8.9		0.54	1.7	4.4		2.7		143.5	0.297	0.55
JCR039B-R055	GL	BSCO6	FRETZDORFF, 2002	ICP-MS	-58.83	-29.87	51.1465	1.45393	8.9128	7.54849	14.6887	11.7808	3.16678	0.248961	0.278836	0.199169	60.3877	0.0786164	17.2		10.5	38.3	251	0.049	62	5.84	3.58	1.26	17	4.76	2.88	1.26	3.39		0.506			2.49	10.1	87	0.936	1.87	1.91	37.7	3.59		125	0.223	0.874
MELVULC-5-030-001	GL	AARR4	Jenner and O'Neill, 2012	LA-ICP-MS	-57.47	-7.01	49.7977	1.79176	9.62573	8.07926	15.7628	10.323	3.35856	0.248995	0.258954		60.1722	0.0741374	60.6983	0.735449	17.818	43.5784	320.281	0.0436787	60.767	5.61999	3.36684	1.51249	18.0713	5.11313	3.12942	1.21271	6.57916	6.32361	0.469937	0.186266		7.72278	13.2865	152.265	0.692524	2.67676	3.97245	35.8	4.25904	1.31312	189.583	0.434666	0.858647
NAUSTPL-001-006	WR	MARR166	HEKINIAN, 2000	ICP-MS	0.6142	-25.4533	50.2772	1.24364	8.90005	7.64237	16.1573	11.0022	3.53033	0.250734	0.280822	0.140411	60.7171	0.0710228			9.53					4.64	2.74	1.06		3.73		1.07	2.95		0.42				9.01			1.72			3.07				0.68
HLY0102-079-028	GL	GAKK10	Gale et al., this study	ICP-MS	86.8317	49.6558	49.8256	1.34638	8.06388	8.53232	16.7701	11.0295	3.24656	0.251748	0.192745	0.162785	65.5714	0.077543	30.7136	0.694249	13.0308	43.6015	520.719	0.0324981	70.1003	4.60109	2.73336	1.14275	15.1973	4.21773	2.52484	0.969199	4.70029	5.32903	0.398151	0.153988		5.36057	10.5796	226.998	0.540668	2.08297	2.63851	31.721	3.17162	0.969884	174.253	0.327608	0.713567
POS0221-703-004	GL	MARR20	HAASE, 2003	ICP-MS	70.78	-13.74	50.5141	0.826777	8.93323	8.28794	14.882	13.4099	1.85521	0.252066	0.272232	0.19157	62.5465	0.135869	79.1		12.8	51.5		0.07		3.2	2.05	0.71	14.1	2.57	1.4	0.72	6.37		0.32			9.38	7.09		0.47	1.62	6.24		1.93		111	0.51	0.48
HLY0102-058-007	GL	GAKK8	Gale et al., this study	ICP-MS	86.5275	70.0025	49.4409	1.503	8.3804	7.508	16.3056	11.1446	3.1685	0.2521	0.1761	0.1566	61.7242	0.0795645	39.3039	0.810603	14.4978	39.6491	315.799	0.0345563	74.7452	4.69469	2.78119	1.19663	15.92	4.43413	2.63094	0.987154	5.37187	5.7116	0.408015	0.153615	0.628948	6.30194	11.2873	134.147	0.614134	2.28325	2.92858	34.9238	3.33861	1.06089	196.022	0.383664	0.743361
POL0059-289-069	GL	GAKK8	Gale et al., this study	ICP-MS	86.4708	69.9658	49.9726	1.49911	8.39066	8.22108	16.5569	10.7031	3.46511	0.256162	0.194189		63.8156	0.0739261	30.6976	0.788012	14.3993	42.8024	409.672	0.0472475	67.9509	4.80635	2.83644	1.21111	15.8924	4.38873	2.68716	1.01111	5.16386	5.81086	0.413773	0.1596		5.03114	11.4674	199.34	0.782721	2.27519	2.7637	33.0014	3.38354	1.06651	192.332	0.30789	0.746378
EWI9309-019-004	GL	MARR249	LE ROUX, 2000	LAICP	-51.062	-6.158	50.0466	1.41667	9.74042	8.17032	14.4279	12.3807	2.63317	0.257522	0.14857	0.188189	60.157	0.0977992	51		14.6					4.67	2.51	1.12		3.78			6.53					7.16	10	71	0.4		3.65	46	3.22		144	0.39
POS0221-700-002	GL	MARR20	HAASE, 2003	ICP-MS	70.85	-13.65	51.2269	0.935015	9.8475	8.30572	14.2142	12.0159	2.16844	0.258621	0.288462	0.149205	60.2888	0.119266	105		15.4	53.5	334	0.09	96.4	3.95	2.61	0.86	15.1	3.23	1.63	0.87	7.53	2.98	0.38			11	8.62	115	0.58	2	6.61	41.73	2.5		104		0.59
AII0127-2-024	GL	MARR81	Gale et al., this study	ICP-MS	40.5225	-29.5367	50.5962	1.18499	9.78864	8.48416	14.9767	11.6508	2.15091	0.258906	0.149369	0.169285	60.9394	0.12037	72.661		15.378			0.06703		4.104	2.63877	0.939		3.06993	2.067	0.912	6.971		0.425			10.413	9.768			2.127	6.044		2.727			0.598	0.651
ALV2883-1455	WR	MARR123	MEURER, 2001	ICP-MS	22.633	-44.933	50.1733	1.53765	9.06233	7.84738	15.6244	11.6715	2.91787	0.258924	0.147387	0.169296	60.9174	0.0887373		0.71	11.31	58.6	276		66.8	5.35	3.19	1.26		4.54	2.68	1.15	3.61	7.22	0.489			2.22	10.18	104	0.452	1.93		37.7	3.37		145		0.82
HLY0102-063-027	GL	GAKK7	Gale et al., this study	ICP-MS	85.6342	84.5825	50.1293	1.28646	7.87659	8.09227	16.7139	11.4429	3.30266	0.259357	0.165163	0.139455	64.9035	0.0785297	28.9955		14.3361	35.9138	278.222		68.025	4.54363	2.64677	1.22365			2.64249	1.00064	5.30651					5.32922	11.0597	154.458	0.676548	2.30087	2.24626		3.10736		224.618	0.315158	0.694376
AGU0032-010-053	GL	MARR250	LE ROUX, 2000	LAICP	-51.28	-5.85	50.6922	1.51929	9.74187	8.26059	14.3586	11.7001	2.53801	0.259715	0.139847	0.199781	60.4165	0.10233	53		14.3					3.66	2.4	1.3		4.45			6.4					7.47	11.5	79	0.92		4.1	45	3.22		162
DUFEDUL-029-001-002	GL	SWIR55	MEYZEN, 2003	ICP-MS	-28.95	61.32	49.6824	1.26464	7.63303	8.25029	17.9057	10.1171	3.95452	0.260958	0.210774	0.130479	66.0506	0.0659898	24.5		16.8	38	301		59	4.52	2.47	1.26	16.8	4.24	2.72	0.86	5.95		0.37			4.08	11.5	164		2.49	1.81		3.31		260	0.3	0.72
HYL0102-063-001	GL	GAKK7	Gale et al., this study	ICP-MS	85.6342	84.5825	49.5888	1.28203	8.10827	8.4304	17.1689	10.9211	3.30322	0.261213	0.193539	0.147323	65.1751	0.0790783	23.4126	0.74089	12.9955	39.4265	298.739	0.0224659	69.139	4.31756	2.51455	1.11465	15.6338	3.99642	2.42981	0.905101	4.70173	4.94319	0.376756	0.148476	0.445062	4.61917	10.3045	136.204		2.04512	1.59161	31.7913	3.0295	0.943382	224.404	0.288526	0.673254
SON0069-G071-001-7	GL	BMRN6	PEARCE, 2005	ICP-MS	16.9852	144.834	49.482	0.932148	7.78975	8.07886	16.8484	13.1229	2.60856	0.261953	0.141051		65.118	0.100421	44		9.33	38.3	262	0.04	69	3.21	1.93	0.9	14	2.7	1.57	0.67	3.68		0.28			3.56	7.48	72	0.6	1.49	2.8	38.5	2.36		232	0.236	0.49
HLY0102-053-007	GL	GAKK10	Gale et al., this study	ICP-MS	86.6808	49.2275	48.9118	1.65461	8.8946	8.20168	16.6304	10.7481	3.69468	0.264685	0.234416	0.164945	62.4028	0.0716395	44.8461	0.815536	16.2011	41.9009	331.503	0.0368716	67.2335	5.83001	3.51439	1.38843	17.0745	5.34503	3.1082	1.24045	5.94729	6.68212	0.524347	0.170407	0.634984	6.97796	13.1999	162.775	0.703107	2.60609	3.40042	33.0966	4.02168	1.25406	180.2	0.418332	0.905964
HLY0102-052-sg	GL	GAKK11	Gale et al., this study	ICP-MS	86.5183	42.1383	50.538	1.44787	8.01068	7.60269	16.6879	11.4152	3.09213	0.264951	0.191081	0.152444	63.0768	0.0856856	46.4271	0.815708	15.8415	36.8955	304.024	0.0404751	72.1253	4.90565	2.84175	1.28604	16.8396	4.58664	2.76821	1.0212	6.05031	5.40665	0.408204	0.155263	0.571693	7.60076	12.1661	100.369	0.646634	2.45789	3.51767	37.8187	3.52231	1.06137	210.699	0.458196	0.779204
HLY0102-058-SG	GL	GAKK8	Gale et al., this study	ICP-MS	86.5275	70.0025	49.4642	1.44672	8.3268	8.09836	16.9429	11.3194	3.20492	0.265937	0.175649	0.158456	63.6445	0.0829777	36.5883	0.76852	14.7504	38.4915	304.9	0.0356906	73.2908	4.74189	2.77212	1.23652	16.484	4.37748	2.67027	0.995789	5.46682	5.32469	0.406343	0.153446	0.494294	6.47385	11.5806	127.096	0.621087	2.3171	2.89148	34.5472	3.37766	1.00149	198.204	0.387557	0.749536
HLY0102-041-017	GL	GAKK13	Gale et al., this study	ICP-MS	85.6875	17.895	50.7422	1.09804	7.5008	8.11065	16.6355	11.5976	3.16573	0.265972	0.158422	0.126677	66.0597	0.084016	69.2597	0.762742	12.6667	38.7684	337.34	0.0690869	81.0766	4.03908	2.5227	1.06721	15.1404	3.64488	2.12252	0.890331	4.97715	5.135	0.349246			6.09477	9.56296	109.824	0.506347	1.8757	5.61801	36.2172	2.79954		192.517	0.36524	0.625555
AII0032-3-011-116	GL	MARR76	Jenner and O'Neill, 2012	LA-ICP-MS	42.95	-29.23	50.4443	1.00675	8.59941	8.21919	15.7052	12.7576	2.12747	0.267091	0.108815		63.2409	0.125544	75.5842	0.451962	14.8261	43.2341	280.98	0.0707597	86.1595	3.04278	1.84023	0.831604	15.6901	2.68566	1.34564	0.635079	6.82979	4.11515	0.251227	0.168375	0.615343	10.4281	8.75385	103.998	0.662002	1.92012	6.53274	39.8	2.33338	0.881109	142.467	0.587119	0.464976
EWI9309-025-006	GL	MARR242	LE ROUX, 2000	LAICP	-47.348	-10.43	54.3582	1.44719	8.60828	7.71412	14.8029	8.67559	3.23004	0.269395	0.159641	0.129709	61.7303	0.083403	62		11.4					3.39	1.82	1.23		4.53			5.62					5.55	10.4	145	0.65		4.6	22	3.46		204	0.36
EWI9309-025-007	GL	MARR242	LE ROUX, 2000	LAICP	-47.348	-10.43	54.3217	1.45814	8.5857	7.35718	14.9944	8.6809	3.4279	0.26956	0.149755	0.149755	60.6677	0.0786371	64		11.9					3.46	1.55	1.3		3.87			5.5					5.74	10.2	112	0.61		4.53	23	3.66		201	0.37
SON0069-079-002-2	GL	BMRN4	PEARCE, 2005	ICP-MS	16.0795	144.784	50.4089	1.19797	8.18412	7.6913	16.8799	11.2272	3.27228	0.271243	0.110507		62.8475	0.0828911	39		11.28	37.4	258	0.06	68	4.19	2.5	1.07	15.4	3.56	2.17	0.87	4.32		0.37			3.59	9.26	117	0.6	1.82	3.4	32.1	2.95		202	0.267	0.65
POS0221-703-005	GL	MARR20	HAASE, 2003	ICP-MS	70.78	-13.74	50.5927	0.865004	8.94173	8.21754	14.9666	13.317	1.76018	0.271571	0.271571	0.191106	62.3241	0.154286	78.3		12.8	50		0.09		3.2	2.03	0.72	14.5	2.52	1.35	0.71	6.26		0.3			9.58	7.04		0.48	1.62	6.38		2.03		112		0.47
HLY0102-053-SG	GL	GAKK10	Gale et al., this study	ICP-MS	86.6808	49.2275	48.9655	1.68987	9.02609	8.20699	16.6411	10.4957	3.71945	0.272336	0.223425	0.147826	62.0731	0.0732194	45.2585	0.801869	16.4126	40.767	327.967	0.0362989	65.6264	5.86058	3.5165	1.40284	17.4594	5.3072	3.13795	1.2484	6.03281	6.68686	0.524439	0.169341		7.0141	13.2781	144.026	0.683083	2.63426	3.39347	33.302	4.02842	1.19555	183.099	0.420664	0.904681
s 456749		MARR32	[13015][14498]		63.9	-22.53	48.5125	1.68567	10.0757	8.48179	15.1801	12.6325	2.15246	0.277249		0.125014	60.2425	0.128806	72.2		21.77	58.8966	592.52	0.0561533	140.372	3.89577	2.28974	1.25792	15.7197	3.87395	2.29753	0.835059	9.25879	4.30859	0.2981		0.551889		13.7119	269.865	0.34303	3.063	4.80143	38.6236	3.55955	0.5202	192.431	0.908292	0.657534
AII0032-3-011-090	GL	MARR76	Jenner and O'Neill, 2012	LA-ICP-MS	42.95	-29.23	49.8339	0.939651	7.99343	9.35641	15.4768	13.1179	2.12638	0.278191	0.109289		67.8138	0.130828	71.2754	0.413997	14.3657	43.6617	466.35	0.0650246	103.826	2.74741	1.67044	0.85848	14.7862	2.54857	1.30572	0.590421	6.4978	3.3965	0.22393	0.158321	0.58275	9.53804	8.51294	148.795	0.661921	1.84621	6.12042	39.8	2.29562	0.861116	156.613	0.516865	0.421897
AGU0032-010-016	GL	MARR250	LE ROUX, 2000	LAICP	-51.28	-5.85	51.041	1.49449	9.46154	8.13177	14.3521	11.7033	2.60824	0.278821	0.159326	0.149369	60.7384	0.1069	53		14.5					4.07	2.29	1.19		4.21			6.51					7.48	10.6	79	0.7		3.93	44	3.25		163
AGU0032-010-038	GL	MARR250	LE ROUX, 2000	LAICP	-51.28	-5.85	51.1027	1.49659	9.46554	8.32896	14.401	11.6006	2.41626	0.279213	0.149578	0.139606	61.2983	0.115556	51		14.2					3.92	2.37	1.24		4.1			6.61					7.15	10.7	79	0.83		4.03	44	3.01		157
SON0069-074-002-1	GL	BMRN5	PEARCE, 2005	ICP-MS	16.53	144.85	51.37	0.89	7.01	6.93	17.24	11.82	2.4	0.28	0.13		64.0218	0.116667	71		9.5	35.1	236	0.11	72	3.32	2.01	0.86	14.5	2.83	1.43	0.71	4		0.32			2.51	7.24	109	0.9	1.46	5.1	32.2	2.22		203	0.164	0.5
HLY0102-041-002	GL	GAKK13	Gale et al., this study	ICP-MS	85.6875	17.895	50.911	1.36555	8.20402	7.46735	15.6909	11.8441	3.29821	0.28075	0.171258	0.146792	62.0978	0.0851219	67.049		14.4795	36.5933	307.997		72.6161	4.69412	2.92366	1.19237			2.33441	1.00965	5.75703					7.06207	10.441	89.6595		2.23388	4.949		3.10888		181.873	0.476161	0.769786
HLY0102-053-009	GL	GAKK10	Gale et al., this study	ICP-MS	86.6808	49.2275	48.4444	1.69566	9.01155	8.22977	16.7875	10.8032	3.74061	0.281492	0.217803	0.166432	62.1763	0.075253	46.2401	0.81671	16.3008	40.6713	298.16	0.0351248	70.1278	5.79346	3.44564	1.45937	17.0592	5.12948	3.04401	1.23944	6.10023	6.16508	0.507857			7.05647	13.1503	145.216	0.716798	2.56092	3.26768	33.3135	4.00114		182.542	0.43137	0.898501
HLY0102-041-SG	GL	GAKK13	Gale et al., this study	ICP-MS	85.6875	17.895	50.6846	1.13295	7.60485	8.14381	16.5695	11.5199	3.15743	0.281919	0.156334	0.123694	65.8419	0.0892875	64.1327	0.59001	12.769	39.2915	516.836	0.0720757	85.0209	4.12096	2.46494	1.03264	14.9138	3.67961	2.13758	0.877977	5.01014	4.96979	0.366023	0.146158		6.16103	9.48724	115.71	0.573836	1.94506	5.50674	35.6953	2.78749	0.812307	183.274	0.354381	0.63474
HLY0102-064-029A	GL	GAKK7	Gale et al., this study	ICP-MS	85.6542	84.2783	49.8532	1.45178	8.12107	7.99738	16.5206	11.4813	3.33727	0.284053	0.158082	0.165318	63.9326	0.0851154	29.5084	0.840069	15.284	38.201	283.411	0.0271665	88.6041	5.69835	3.46124	1.43419	17.0425	4.99539	3.06012	1.20604	5.41712	6.43468	0.485166	0.177834		5.75172	12.7778	60.4559	0.698073	2.46006	2.48276	41.0671	3.93266	1.31735	166.696	0.362506	0.894707
HLY0102-007-061	GL	GAKK16	Gale et al., this study	ICP-MS	83.6	-3.11917	50.233	1.54632	9.44144	8.14024	15.6899	10.7829	2.90848	0.286126	0.171836	0.171635	60.8139	0.0983765	58.1046	0.610035	13.3784	41.77	250.944	0.0642424	71.0083	5.39433	3.30254	1.23006	16.626	4.80001	2.61552	1.1545	4.99133	6.06106	0.490807	0.175181		4.95482	11.0058	130.251	0.595713	2.12003	4.95156	36.2078	3.44918	0.967923	145.65	0.312245	0.825004
EWI9309-014-002	GL	MARR248	LE ROUX, 2000	LAICP	-50.267	-7.062	50.5027	1.6047	10.2014	8.51078	14.2143	11.0679	2.6695	0.286963	0.158324	0.148429	60.0271	0.107497	51		14.2	48	309		65	5.49	2.95	1.24		5.03			6.53					7.84	11.4	113	0.88		4.28	40	3.54		122	0.53
EWI9309-014-003	GL	MARR248	LE ROUX, 2000	LAICP	-50.267	-7.062	50.4732	1.55761	10.2389	8.57711	14.2012	11.048	2.67421	0.28747	0.158604	0.148691	60.1253	0.107497	51		14.7					5.37	2.89	1.26		4.62			6.62					7.74	11.3	118	0.63		4.38	40	3.59		123	0.45
HLY0102-077-001	GL	GAKK10	Gale et al., this study	ICP-MS	86.88	51.2117	49.5377	1.4893	8.4338	8.73688	16.5966	10.6813	3.26833	0.28775	0.195017	0.139597	65.0922	0.0880419	38.5878	0.843992	15.6193	41.6014	326.163	0.0386638	67.0315	4.95549	2.86924	1.22939	16.3287	4.477	2.78135	1.03176	5.79326	5.56472	0.425859	0.158375		6.74474	12.1344	164.999	0.621867	2.44499	3.25958	33.8747	3.52955	1.09045	211.474	0.405028	0.766247
HLY0102-007-SG	GL	GAKK16	Gale et al., this study	ICP-MS	83.6	-3.11917	50.1434	1.53776	9.3499	8.19853	15.6328	10.8135	3.06033	0.288842	0.16551	0.175904	61.2154	0.0943826	58.5179	0.660417	13.6978	41.2686	254.972	0.0658521	71.3579	5.50082	3.32071	1.25562	17.1048	4.86109	2.67972	1.17516	5.11813	5.98105	0.495587	0.174636	0.336203	5.09536	11.3046	121.828	0.629518	2.20001	4.73646	36.9957	3.52348	0.978684	146.098	0.310226	0.844895
13STRAKHOV 1312/53	GL	MARR168	Sun et al., 2008	LA-ICP-MS	-0.08	-16.38	51.463	1.366	8.379	7.4913	15.835	11.181	2.833	0.29	0.149903		61.6756	0.102365	61.8588		16.7446					4.1768	2.51583	1.20613	17.3672	3.7796	2.14591		6.64117	5.79244	0.355354			9.4832	10.7736		0.687221		6.16175	32.8146	3.13623		175.192
HLY0102-050-sg	GL	GAKK11	Gale et al., this study	ICP-MS	86.3367	36.9442	50.3457	1.30624	7.70552	7.94549	17.282	11.1182	3.02009	0.294477	0.187549	0.15304	64.9867	0.097506	59.3349	0.803088	15.8278	40.1038	384.409	0.0503545	67.9518	4.52944	2.68765	1.18441	15.831	4.21109	2.54715	0.957083	6.32638	5.09161	0.393429	0.149379	0.555027	8.56637	11.533	163.168	0.626113	2.381	4.45822	33.5892	3.24629	0.960151	211.704	0.494396	0.71681
MET07/3-23276-002	WR	MARR15	HAASE, 1996	ICP-MS	71.9717	-0.6067	50.1088	1.06553	8.94019	8.99131	15.6471	11.798	2.22527	0.295701	0.125297	0.16038	64.4165	0.132883	81.4		11.6	45.3	389	0.09	89.5	3.61	2.34	0.9		3.1	1.44	0.78	4.83		0.33			6.22	8.14	156	0.43	1.7	7.36	36.7	2.5		120		0.56
MELWEST-10-115-008	GL	SEIR45	CHRISTIE, 2004	ICP-MS	-49.229	105.868	50.3173	1.57965	8.57879	8.29862	15.5471	11.2354	3.205	0.29606	0.169887	0.12518	63.5198	0.0923744	28.1		12.66	40	328.1		59.9	4.96	3.2	1.09			2.55	1.04	4.67		0.487			4.76	10.07	95.2	0.607	2.03	2.44	37	3.27		113.2	0.374	0.721
HLY0102-038-028	GL	GAKK13	Gale et al., this study	ICP-MS	85.3133	12.6942	50.5002	1.43856	8.64764	7.63359	16.3821	10.6436	3.45878	0.297323	0.19322	0.158552	61.3739	0.0859618	87.8654	0.692378	15.8122	39.133	291.255	0.103811	72.1929	5.1889	3.18698	1.25644	16.0691	4.59769	2.61524	1.12244	6.33374	5.82575	0.462675			8.37084	11.6444	130.454	0.686134	2.34846	7.49243	33.7316	3.4679		158.202	0.481568	0.793083
AII0127-1-R032	GL	MARR88	Gale et al., 2011	ICPMS	36.875	-33.239	50.6965	1.25266	9.11743	8.6361	14.9751	11.9118	2.1077	0.298965	0.166424	0.187351	63.0311	0.141844	84.012		17.075			0.07258		4.266	2.79283	1.03		3.65118	2.076	0.95	7.84		0.401			14.145	10.723		0.491	2.351	6.437		2.913		127.201	0.775	0.664
VEM0033-1-003-010	WR	SEIR70	KLEIN, 1991	DCP	-50.417	135.09	48.59	1.51	8.973	8.5	15.77	11.57	2.78	0.299	0.171	0.166	63.033	0.107554	6.28				288		74															125				37.7			178
POL0059-293-007	GL	GAKK10	Gale et al., this study	ICP-MS	86.9108	58.555	49.724	1.59332	8.35921	7.75014	16.8858	10.9247	3.45265	0.299712	0.203653		62.5307	0.0868064	35.8027	0.85755	16.1406	39.7055	310.208	0.0346956	66.3436	5.13194	3.02162	1.29195	16.4912	4.71456	3.08641	1.078	5.91073	5.50158	0.443349	0.15871		6.35776	12.6178	141.107	0.67046	2.52666	2.99838	33.9448	3.63998	1.14048	217.211	0.380419	0.800622
SON0069-074-003-1	GL	BMRN5	PEARCE, 2005	ICP-MS	16.53	144.85	51.4961	1.25695	8.07344	7.40312	16.6702	10.9627	2.86692	0.300668	0.170378		62.272	0.104875	57		12.87	38	311	0.05	50	4.42	2.67	1.08	15.3	3.84	2.25	0.94	5.04		0.4			4.87	9.88	148	0.7	2	3.6	30.8	3.1		182.78	0.31	0.69
POL0059-309-003	GL	GAKK11	Gale et al., this study	ICP-MS	86.2375	35.8942	50.1318	1.70729	9.24535	7.83223	15.8271	10.4703	3.40227	0.300774	0.234236	0.197814	60.3941	0.0884039	58.7556	0.600849	17.3865	41.7844	308.963	0.0479314	65.853	5.96867	3.57776	1.48342	17.5446	5.46488	3.10699	1.25645	6.53913	6.64449	0.509761			7.61988	12.9713	148.327	0.875929	2.67522	4.36972	35.1076	4.24878		168.304	0.447469	0.923625
AII0127-2-027-A	GL	MARR82	Gale et al., this study	ICP-MS	39.5052	-29.7378	51.1836	1.20469	9.04514	7.94283	15.1948	11.8978	2.26228	0.303161	0.156054	0.152078	61.2499	0.134007	82.619		17.197			0.08176		4.123	2.59844	1.001		3.38427	2.058		7.687		0.41			11.715	10.354			2.303	7.526		2.853			0.691	0.677
MET07/3-23292-002	WR	MARR14	HAASE, 1996	ICP-MS	72.4033	1.7483	50.04	1.137	8.856	7.98	15.29	11.98	2.39	0.306	0.138	0.16	61.8605	0.128033	97.7		13.5	44.2	173	0.08	87.4	3.86	2.44	0.96		3.24	1.76	0.81	5.73		0.34			7.8	9.11	91.3	0.55	1.91	7.79	37.3	2.62		127		0.58
AII0127-1-R059	GL	MARR83	Cooper et al., 2004	ICPMS	38.608	-30.224	50.2373	0.964611	7.52396	9.308	15.0002	13.8188	1.87751	0.306289	0.148172	0.153144	69.0096	0.163136	81.036		15.449			0.06766		2.822	1.69783	0.879		2.59098	1.562	0.586	7.253		0.228			10.261	9.635		0.616	2.097	6.088		2.353		186.856	0.599	0.542
AII0127-2-R084	GL	MARR82	BOURDON, 1996	DCP	39.659	-29.737	50.8459	1.00127	8.29384	8.75765	15.2858	12.5428	2.00553	0.308543	0.138347	0.155267	65.5251	0.153846	103																												155
HLY0102-083-001	GL	GAKK11	Gale et al., this study	ICP-MS	86.5008	42.4383	50.1163	1.48914	7.92805	7.86545	16.3757	11.5974	3.28186	0.309137	0.21881	0.151438	64.1035	0.0941957	44.9137	0.598668	16.6326	36.6631	311.151	0.0375097	75.2501	4.7852	2.85916	1.327	16.3676	4.46433	2.66994	0.991251	6.32995	5.17663	0.406238			7.32034	12.1388	111.749	0.658116	2.49267	3.42931	36.971	3.57742		210.635	0.434279	0.76009
CHRSPS3-005-001	WR	FIJI2	EISSEN, 1991; EISSEN, 1994	AAS; ICPAES	-16.303	173.552	49.1	1.61	8.082	7.43	16.02	12.13	2.66	0.31	0.2	0.15	62.3322	0.116541	45			46	303		71	4.8	3.3	1.25					6					7.4	13	119			5				191
MET31/2-003-003	GL	AFAR36	HAASE, 2000	ICP-MS	26.228	35.3658	50.7405	1.39773	8.20536	7.58192	15.4353	12.0365	3.20773	0.311723		0.130723	62.4517	0.0971787	60.9		12.9	58.8			127	4.04	2.41	1.06	15.1	3.48	2.1	0.84	5.39		0.33			6.97	9.1	133		1.87	6.79	37	2.8		173	0.46	0.61
POL0059-315-001	GL	GAKK13	Gale et al., this study	ICP-MS	85.8083	20.45	51.1046	1.4766	8.41616	7.19708	16.041	10.7626	3.64477	0.314407	0.202731	0.166568	60.6186	0.0862625	87.1309	0.759452	16.762	36.833	239.525	0.111869	71.0521	5.39659	3.2284	1.30307	16.1102	4.75091	2.77576	1.15975	6.63609	5.99858	0.47262			8.64081	12.4437	71.5442	0.693761	2.50978	7.92029	35.8499	3.63534		175.411	0.503733	0.813557
HLY0102-090-SG4	GL	GAKK11	Gale et al., this study	ICP-MS	86.2867	35.4983	50.2348	1.49595	8.2755	7.592	16.7017	11.0485	3.30196	0.316662	0.204411		62.2831	0.0959012	52.9098	1.05494	17.6618	37.038	264.518	0.051061	77.9136	5.22855	3.15257	1.36408	16.5708	4.74102	2.99753	1.10888	6.67961	6.1011	0.443802	0.160009		8.20172	13.2298	99.7897	0.855607	2.67594	4.28621	35.9036	3.79012	1.38102	211.237	0.486609	0.828897
THO0192-066-005	GL	BMRN13	PEARCE, 2005	ICP-MS	21.78	143.1	50.61	0.91	7.857	7.12	16.33	12.43	2.36	0.32			61.9939	0.135593	123		11.99	41.6	392	0.11	67	3.03	1.81	0.86	13.4	2.75	1.37	0.64	5.71		0.27			1.53	8.24	152	1.3	1.78	4.5	38	2.31		239	0.077	0.48
ENV1986-001-005	GL	JUAN7	VAN WAGONER, 1991	ICP-MS	48	-129.167	49.5035	1.80158	8.66762	7.79686	15.8339	11.6903	3.22283	0.320282		0.190167	61.82	0.0993791	54		21.4		273		56	4.8	3.07	1.34	21	4.1	3.2	1	8.74	4.2	0.4			2.3	14.12	121		3.11	4.7	32	3.94		230		0.77
MET07/3-23288-003	WR	MARR14	HAASE, 1996	ICP-MS	72.39	1.665	50.7446	1.15169	9.00424	7.98173	15.4928	11.9676	2.35346	0.320471	0.143211	0.160236	61.4732	0.13617	95.6		13.4	45	173	0.09	86.4	3.85	2.38	0.94		3.26	1.7	0.8	5.71		0.33			7.98	8.96	91.3	0.53	1.87	7.69	38.7	2.58		126		0.57
VEM0033-1-001-001	WR	SEIR69	KLEIN, 1991	DCP	-50.408	131.005	48.44	1.96	9.765	8.53	15.42	10.14	3.05	0.321	0.283	0.173	61.125	0.105246	23.9		22.63		307		59.1	6.44	3.92	1.71		5.79			8.07		0.562				16.26	155				35.9	4.76		235
WASPLUM-5-038-001	GL	MARR212	Gale et al., this study	ICP-MS	-33.004	-14.43	50.4112	1.46805	9.14125	7.8382	15.935	11.1962	2.67306	0.321287	0.152188	0.179045	60.6828	0.120194	56.826	0.73	14.8	38.9	281	0.05391	76.8	3.355	1.92221	1.033	14.13	3.08202	1.984	0.691	6.422	4.1	0.258			9.955	9.615	122.9	0.792	2.047	4.845	28.2	2.721		203.808	0.574	0.544
1312/50	GL	MARR168	Sun et al., 2008	LA-ICP-MS	-0.08	-16.38	51.9619	1.308	7.83	7.34219	16.503	10.816	2.89	0.324	0.220468		62.7957	0.112111	71.8637		18.2081					4.09617	2.50568	1.16028	16.5564	3.6645	2.26209		7.47782		0.348779			11.0711	11.2734		0.757893		7.35859	31.4116	3.14101		173.465
YOK0090-DT8/9-005	WR	FIJI2	EISSEN, 1994; NOHARA, 1994	ICPAES; ICP-MS	-16.305	173.545	49.6273	1.36903	8.87856	7.83166	16.3076	12.0495	2.55686	0.332191	0.191262	0.161062	61.3565	0.129921	62		15.32	39	295			4.13	2.47	1.13		3.42	2.23	0.78	6.3		0.36			10.87	10.92	106		2.36	5.97	37	3.24		180		0.65
MET07/3-23288-002	WR	MARR14	HAASE, 1996	ICP-MS	72.39	1.665	49.33	1.138	8.91	7.9	15.08	12.01	2.35	0.333	0.138	0.16	61.4786	0.141702	98		13.4	47.9	178	0.1	92.3	3.79	2.35	0.96		3.28	1.76	0.79	5.74		0.33			8.31	8.88	96.1	0.55	1.89	8.04	40.3	2.6		128		0.56
1311/1	GL	MARR168	Sun et al., 2008	LA-ICP-MS	-0.02	-16.43	51.3223	1.313	8.132	7.30032	16.6716	10.52	3.203	0.334	0.158791		61.7724	0.104277	77.5908		18.0834					4.21914	2.57711	1.13612	17.1022	3.68526	2.28579		7.36337		0.375242			10.7737	11.036		0.808326		8.11222	29.5284	3.17726		184.232
HLY0102-074-015	GL	GAKK10	Gale et al., this study	ICP-MS	86.9792	55.32	49.6473	1.40324	8.49027	7.63213	17.0613	11.2718	3.12829	0.335945	0.178082	0.145712	61.8039	0.107389	42.0929	0.80816	16.0252	40.574	282.02	0.0479703	82.344	5.09154	3.07398	1.26657	16.947	4.46703	2.74612	1.0881	6.23073	5.30969	0.453279	0.162996		7.85483	11.6578	130.705	0.650064	2.39026	3.63285	39.7487	3.46665	1.18165	221.15	0.484652	0.777586
YOK0090-DT8/9-004	WR	FIJI2	EISSEN, 1994; NOHARA, 1994	ICPAES; ICP-MS	-16.305	173.545	49.5781	1.38779	8.84261	7.88423	16.392	11.947	2.56439	0.341918	0.191072	0.160903	61.611	0.133333	65		16.99	40	295			4.38	2.62	0.89		2.94	2.36	0.82	6.99		0.38			11.9	11.51	104		2.6	6.59	37	3.05		193		0.63
POL0059-255-006	GL	GAKK13	Gale et al., this study	ICP-MS	85.785	20.2767	51.0385	1.23533	7.53523	7.69142	16.325	11.4643	3.33303	0.343014	0.173353	0.145309	64.7554	0.102914	106.942	0.835448	15.874	36.9103	333.248	0.122444	69.9561	4.341	2.62372	1.11651	15.3051	3.96321	2.34326	0.927915	6.62053	5.19287	0.376046			8.78699	10.9919	97.2395	0.621293	2.23415	9.20646	36.155	3.0268		199.29	0.515874	0.670789
MELWEST-10-127-004	GL	SEIR49	CHRISTIE, 2004	ICP-MS	-49.659	109.884	50.2097	1.4495	7.96144	8.05892	16.6575	11.2829	2.99551	0.355483	0.162478	0.125059	64.5646	0.118672	75.7		19.22	38.5	290.3		82.4	4.45	2.82	1.13			2.75	0.919	8.34		0.393			8.56	12	138.4	0.968	2.66	7.18	31.8	3.43		180.5	0.612	0.685
POL0059-295-002	GL	GAKK10	Gale et al., this study	ICP-MS	86.8108	52.195	49.8674	1.44816	8.17944	8.15805	16.7181	10.9923	3.15488	0.362514	0.220751	0.15181	64.2256	0.114906	54.0141	0.806656	15.9268	41.6472	420.322	0.0589138	77.1804	4.82568	2.85751	1.18415	15.753	4.39624	2.66598	1.01706	6.28057	5.71011	0.424211	0.155732		8.18768	11.7164	187.08	0.640597	2.3934	4.60491	33.2048	3.3851	1.07611	193.585	0.46638	0.748587
HLY0102-059-SG	GL	GAKK8	Gale et al., this study	ICP-MS	86.4617	71.0083	49.9642	1.59823	8.49492	7.98192	16.5576	10.5636	3.34343	0.36455	0.207365	0.172854	62.8432	0.109035	44.0298	0.903152	17.363	40.0918	323.398		78.3633	5.20652	3.03883	1.35486	17.2476	4.86934	3.12147	1.0912	6.50534	5.98957	0.442368	0.16131	0.606004	7.32446	13.2385	153.56	0.870667	2.70263	3.93348	34.3025	3.78438	1.1755	216.254	0.452622	0.830788
HLY0102-059-106	GL	GAKK8	Gale et al., this study	ICP-MS	86.4617	71.0083	49.9629	1.59388	8.48502	7.96371	16.5555	10.5935	3.3739	0.367097	0.208886	0.143647	62.8171	0.108805	44.6596	0.857402	17.2797	39.4018	326.726		65.2732	5.19114	3.03014	1.33923	17.1131	4.84622	3.08022	1.08595	6.46886	5.86315	0.44603	0.159889	0.582469	7.30653	13.198	139.39	0.909453	2.68786	3.99838	34.7388	3.76729	1.16067	214.58	0.445503	0.830766
HAKGH88-1-010-010	GL	BMRN8	PEARCE, 2005	ICP-MS	18.15	144.73	51.4954	1.26209	7.59259	7.58258	16.6075	10.9982	3.015	0.370615	0.180299		64.2554	0.122924	36		14.41	34.4	291	0.04	61	4.38	2.62	1.17	15.6	3.91	2.31	0.92	5.91		0.4			3.57	11.17	108	0.4	2.31	4	33.1	3.25		200	0.235	0.66
POL0059-255-004	GL	GAKK13	Gale et al., this study	ICP-MS	85.785	20.2767	50.9404	1.19725	7.48368	7.66764	16.4019	11.4655	3.3941	0.371996	0.176621		64.8413	0.109601	101.971	0.779978	15.9641	35.9831	331.154	0.124432	74.483	4.34049	2.61613	1.12563	15.0156	3.91981	2.33436	0.917977	6.63486	5.3751	0.376938	0.14589		8.74869	10.9822	96.788	0.682924	2.29023	9.02576	36.7095	3.07563	1.04333	199.012	0.511501	0.678615
HAKGH88-1-010-009	GL	BMRN8	PEARCE, 2005	ICP-MS	18.15	144.73	51.6125	1.2188	7.54445	7.49409	16.771	10.9994	2.99159	0.37269	0.100727		64.1318	0.124579	38		15.33	35.3	286	0.05	67	4.41	2.63	1.19	16.3	3.96	2.27	0.93	6.42		0.4			3.26	11.65	109	0.5	2.44	4	34.1	3.32		205	0.215	0.67
DAR0127-R020	GL	CIRR17	MURTON, 2005	LA-ICP-MS	-18.35	65.3	49.3726	1.18732	9.20171	7.91545	15.633	12.5658	2.67146	0.375984	0.158309	0.148415	60.7595	0.140741	69		16.3					2.9	1.6	1.1		3	1.62	0.57	7.2		0.22			8.1	9.9		0.79	2.1	7.9		2.6		160.3		0.46
DAR0127-R020CRY	GL	CIRR17	MURTON, 2005	LA-ICP-MS	-18.35	65.3	50.4073	1.28742	9.20997	7.92255	15.2509	12.28	2.1787	0.376321	0.168354	0.148548	60.7595	0.172727	78.1		20.6					3	1.4	1		3	1.37	0.56	7.9		0.18			8.5	11.7			2.4	6.4		2.9		181.8		0.48
DAR0127-R021V	GL	CIRR17	MURTON, 2005	LA-ICP-MS	-18.37	65.32	49.1738	1.18969	9.02181	8.32782	15.5651	12.69	2.57766	0.376735	0.158625	0.148711	62.4277	0.146154	63		14.2					3.2	1.7	1.1		3.4	1.87	0.62	7.6		0.25			8	10.4		0.65	2	6.6		2.8		159.3	0.448	0.5
DAR0127-R021	GL	CIRR17	MURTON, 2005	LA-ICP-MS	-18.37	65.32	49.2624	1.19183	9.03806	8.14419	15.4938	12.8122	2.5823	0.377414	0.168843	0.158911	61.8609	0.146154	64.1		14.5					2.7	1.5	1		3	1.6	0.58	7		0.18			7.8	9.4		0.64	1.9	7.2		2.4		154.8		0.47
YOK0090-009-003	WR	FIJI2	EISSEN, 1994	ICPAES; AAS	-16.442	173.592	48.55	1.2	8.532	9.89	15.08	11.25	2.49	0.38	0.21	0.16	67.6008	0.15261	96			42	325			3.8	2.1	1.05					8.3					9.4	12	215			8	35			196
THO0192-067-008	GL	BMRN13	PEARCE, 2005	ICP-MS	21.83	143.05	51.84	1.07	7.191	6.37	16.65	11.57	2.73	0.38			61.4568	0.139194	87		13.32	39.4	399	0.09	56	3.51	2.11	0.95	13.7	3.15	1.89	0.74	5.8		0.32			3.74	9.49	209	1.1	2.02	6.2	33.2	2.65		206	0.226	0.56
CHRSPS3-005-005	WR	FIJI2	EISSEN, 1991; EISSEN, 1994	AAS; ICPAES	-16.303	173.552	50.0681	1.61219	8.11104	7.98086	16.0118	12.1966	2.58352	0.390531	0.100136	0.160218	63.9134	0.151162	64			43	305		70	4.8	3	1.15					5.8					7.6	12	114			7				181
MELPANR-1-R006	GL	EPRR16	Gale et al., this study1	ICP-MS	18.133	-106.3	49.6233	1.55248	8.87334	7.47439	16.447	11.6712	2.78791	0.399704	0.199847		60.2578	0.14337	30.97		17.683			0.03114		5.158	3.18058	1.334		4.44726	2.957	1.094	7.151		0.437			8.798	12.682		0.997	2.609	2.544		3.624		222.665	0.552	0.808
KAIYO88-003-028	WR	FIJI6	EISSEN, 1991; EISSEN, 1994	AAS; ICPAES	-21.0363	174.148	49.1975	1.9899	9.22454	9.31953	15.3792	10.4395	2.82986	0.39998	0.249987	0.169991	64.5206	0.141343	70			41	231		54	5.4	3.1	1.4					8.8					8.6	16	184			6.6				246
Averaged							50.1502	1.22502	8.96012	8.49079	15.7453	11.8337	2.62603	0.131283	0.128607	0.161554	63.0055	0.0491116	24.674	0.52763	9.91775	42.713	345.726	0.032303	77.9168	4.43673	2.77735	1.03621	15.8801	3.69965	1.98325	0.958714	3.60491	5.25615	0.40464	0.166297	0.336605	3.45719	8.40486	130.319	0.46308	1.62923	2.19266	37.9697	2.76918	0.712245	126.483	0.225368	0.674992
[truncated: 24 more columns]
