# Supplementary material for: Progressive sub-arc mantle oxidation modulated by sediment melt
Source: Sci Adv. 2026 Apr 3;12(14):eaeb9023. doi: 10.1126/sciadv.aeb9023 (PMC13240789; doi:10.1126/sciadv.aeb9023)
Supplement: Supplementary file 2 — Data S1 to S6 [file sciadv.aeb9023_data_s1_to_s6.zip › aeb9023_data_s3.xlsx]

## Sheet: Sheet1
Reference	Type	Tectonic setting	LocAbbr	Arc	Volcano	Sample No.	Fe3+/ΣFe	method	CLiqNM	NF	ln DMg Ol-liq	ln DFe Ol-liq	T (1GPa, Mg, P07)	log(Fe3+/Fe2+)	FMQ_O18	ln(Fe3+/Fe2+)	∑di*Xi	ln fO2	FMQ_K91	NBO/T	DV (Ol-melt)	FMQ_W19	h-NBO/T	FMQ_E24	Ol Fo	KD Fe-Mg	Fe3+/∑Fe	log(Fe3+/Fe2+)	FMQ_B20	P (in ref.)	T (°C, in ref.)	∆FMQ (in ref. K91)	∆FMQ (in ref. O18)	NbTa	VSc	Mg# (after correction)	Major elemments	SiO2	TiO2	Al2O3	FeOT	MnO	MgO	CaO	Na2O	K2O	P2O5	Total	H2O
Brounce, M. N., Kelley, K. A., a Cottrell, E., 2014, Variations in Fe3+/∑Fe of Mariana Arc Basalts a Mantle Wedge fO2: Journal of Petrology, v. 55, no. 12, p. 25132536.	melt inclusion	Arc	ALM	Mariana	Alamagan	Ala025	0.259041	µXANES	0.314749	-0.375483	1.90559	0.397595	1215.36	-0.456426	1.98521	-1.05096	0.701617	-14.4015	1.99605	0.781093	0.0158835	2.20417	1.20047	1.85184	86.9128	0.221353	0.290247	-0.38834	2.25755							59.7484		45.2237	0.541333	16.742	8.36033	0.18	6.53333	14.108	1.54267	0.434	0.105667	93.771	4.11
Brounce, M. N., Kelley, K. A., a Cottrell, E., 2014, Variations in Fe3+/∑Fe of Mariana Arc Basalts a Mantle Wedge fO2: Journal of Petrology, v. 55, no. 12, p. 25132536.	melt inclusion	Arc	ALM	Mariana	Alamagan	Ala0215	0.24417	µXANES	0.317694	-0.316742	1.86054	0.373822	1227.56	-0.490733	1.8163	-1.12995	0.868153	-15.3173	1.46153	0.877515	0.0109486	2.70118	1.32413	2.25969	87.1826	0.226114	0.275082	-0.420826	2.09593							60.8306		46.7587	0.621667	14.0747	8.32733	0.167667	6.682	14.3903	1.53	0.475	0.12	93.1473	4.28
Brounce, M. N., Kelley, K. A., a Cottrell, E., 2014, Variations in Fe3+/∑Fe of Mariana Arc Basalts a Mantle Wedge fO2: Journal of Petrology, v. 55, no. 12, p. 25132536.	melt inclusion	Arc	ALM	Mariana	Alamagan	Ala0212	0.237306	µXANES	0.311698	-0.372224	1.89832	0.419516	1216.99	-0.507042	1.80169	-1.16751	0.71141	-15.0007	1.71742	0.769721			1.1873		87.0365	0.22791	0.268968	-0.434236	2.09291							60.7091		45.9093	0.564	16.803	8.02133	0.155667	6.108	14.2323	1.49833	0.418667	0.119333	93.83	4.17
Brounce, M. N., Kelley, K. A., a Cottrell, E., 2014, Variations in Fe3+/∑Fe of Mariana Arc Basalts a Mantle Wedge fO2: Journal of Petrology, v. 55, no. 12, p. 25132536.	melt inclusion	Arc	ALM	Mariana	Alamagan	Ala0216A	0.237617	µXANES	0.310288	-0.435297	1.90623	0.451287	1218.54	-0.506295	1.89707	-1.16579	0.451052	-13.6208	2.29936	0.715092	0.0119595	2.73286	1.1482	2.2916	84.6584	0.233413	0.258865	-0.456825	2.09495							56.533		43.1903	0.683	18.7493	9.191	0.212667	6.641	13.0447	1.43333	0.365	0.107667	93.618	4.24
Brounce, M. N., Kelley, K. A., a Cottrell, E., 2014, Variations in Fe3+/∑Fe of Mariana Arc Basalts a Mantle Wedge fO2: Journal of Petrology, v. 55, no. 12, p. 25132536.	melt inclusion	Arc	ALM	Mariana	Alamagan	Ala0211	0.220895	µXANES	0.305381	-0.427464	1.96866	0.515839	1191.81	-0.547409	1.73785	-1.26046	0.492838	-15.075	1.97419	0.674722	0.0163427	2.3335	1.01405	1.97599	84.2979	0.23391	0.25646									55.9087		45.718	0.611667	18.634	8.80233	0.21	5.59433	13.1003	1.63333	0.320333	0.0863333	94.7107	3.48
Brounce, M. N., Kelley, K. A., a Cottrell, E., 2014, Variations in Fe3+/∑Fe of Mariana Arc Basalts a Mantle Wedge fO2: Journal of Petrology, v. 55, no. 12, p. 25132536.	melt inclusion	Arc	ALM	Mariana	Alamagan	Ala031	0.211584	µXANES	0.318676	-0.469396	1.97083	0.529968	1176.08	-0.571271	1.44968	-1.3154	0.701155	-16.8802	1.37586	0.669743	0.0156656	2.4631	0.900544	2.13438	87.074	0.236723	0.237236	-0.50721	1.70593							61.689		45.409	0.657667	19.5767	7.25567	0.173667	6.49067	14.5753	1.72633	0.469	0.111333	96.4453	2.37
Brounce, M. N., Kelley, K. A., a Cottrell, E., 2014, Variations in Fe3+/∑Fe of Mariana Arc Basalts a Mantle Wedge fO2: Journal of Petrology, v. 55, no. 12, p. 25132536.	melt inclusion	Arc	ALM	Mariana	Alamagan	Ala028	0.245328	µXANES	0.308256	-0.41049	1.88939	0.472076	1214.06	-0.488012	1.96067	-1.12369	0.532551	-13.9466	2.20845	0.704691	0.0171108	2.15425	1.06398	1.86839	85.1091	0.242363	0.228648	-0.528086	1.80037							58.3117		45.552	0.530667	17.89	8.77467	0.179667	6.81867	12.7883	1.67667	0.378333	0.0856667	94.6747	3.59
Brounce, M. N., Kelley, K. A., a Cottrell, E., 2014, Variations in Fe3+/∑Fe of Mariana Arc Basalts a Mantle Wedge fO2: Journal of Petrology, v. 55, no. 12, p. 25132536.	melt inclusion	Arc	ALM	Mariana	Alamagan	Ala021	0.25764	µXANES	0.305644	-0.405898	1.87259	0.479586	1221.57	-0.459602	2.13348	-1.05827	0.48667	-13.1699	2.46105	0.704941	0.0130092	2.5908	1.10052	2.21669	84.9591	0.248328	0.210747	-0.573455	1.67807							58.6159		45.897	0.631667	17.7033	8.776	0.16	6.90567	12.816	1.35867	0.307667	0.0966667	94.6527	3.96
Brounce, M. N., Kelley, K. A., a Cottrell, E., 2014, Variations in Fe3+/∑Fe of Mariana Arc Basalts a Mantle Wedge fO2: Journal of Petrology, v. 55, no. 12, p. 25132536.	melt inclusion	Arc	ALM	Mariana	Alamagan	Ala0205	0.229747	µXANES	0.310758	-0.418147	1.88371	0.503692	1210.08	-0.525384	1.86856	-1.20974	0.459897	-14.1265	2.17549	0.694908	0.0103103	3.02913	1.0211	2.60916	84.3052	0.251574	0.201725	-0.597392	1.58053							57.7084		45.8157	0.551	18.026	9.07033	0.180667	6.876	12.4787	1.63467	0.237	0.063	94.933	3.28
Brounce, M. N., Kelley, K. A., a Cottrell, E., 2014, Variations in Fe3+/∑Fe of Mariana Arc Basalts a Mantle Wedge fO2: Journal of Petrology, v. 55, no. 12, p. 25132536.	melt inclusion	Arc	ALM	Mariana	Alamagan	Ala024	0.244113	µXANES	0.284403	-0.407779	1.9269	0.549278	1210.22	-0.490865	2.07741	-1.13026	0.454935	-13.6915	2.36272	0.643216			1.01923		84.4111	0.252176	0.199469	-0.603502	1.62686							57.9623		48.6153	0.803333	17.591	8.583	0.179667	6.57467	11.652	1.59433	0.47	0.113333	96.1767	3.91
Brounce, M. N., Kelley, K. A., a Cottrell, E., 2014, Variations in Fe3+/∑Fe of Mariana Arc Basalts a Mantle Wedge fO2: Journal of Petrology, v. 55, no. 12, p. 25132536.	melt inclusion	Arc	ALM	Mariana	Alamagan	Ala0203	0.244101	µXANES	0.291828	-0.406992	1.91805	0.546135	1207.72	-0.490895	2.00349	-1.13033	0.51978	-14.0932	2.2168	0.662938	0.0194007	2.00252	0.998269	1.75176	84.2169	0.253622	0.195343	-0.614812	1.50783							57.7438		47.188	0.640333	17.3353	8.60933	0.142	6.536	11.5653	1.97167	0.47	0.105333	94.5633	3.4
Brounce, M. N., Kelley, K. A., a Cottrell, E., 2014, Variations in Fe3+/∑Fe of Mariana Arc Basalts a Mantle Wedge fO2: Journal of Petrology, v. 55, no. 12, p. 25132536.	melt inclusion	Arc	ALM	Mariana	Alamagan	Ala032	0.26677	µXANES	0.309458	-0.435724	1.90672	0.557476	1205.4	-0.439104	2.06325	-1.01107	0.660456	-14.2682	2.16737	0.689088			1.01913		86.5067	0.259437	0.168694	-0.692662	1.04902							62.6799		46.0837	0.676667	18.8497	7.475	0.167	6.97467	13.974	1.60867	0.471667	0.106667	96.3877	3.38
Gaborieau, M., Laubier, M., Pompilio, M., a BolfanCasanova, N., 2023, Determination of the oxidation state of primary melts using two proxies: Chemical Geology, v. 638, p. 121701.	melt inclusion	Arc	AOV	Vanuatu	Aoba	AoT8i	0.278683	µXANES	0.338761	-0.30674	1.69133	0.145963	1259.92	-0.413015	1.92254	-0.951003	1.09187	-14.6832	1.38453	1.0588	0.00566512	3.53963	1.38162	3.12374	88.9906	0.213233	0.313566	-0.34027	2.21352		1162.59	1.3394	2.14319			63.51		47.1944	0.96315	13.2593	8.46426		7.21215	13.926	2.7668	1.66565	0.35905	95.8106	3.14236
Gaborieau, M., Laubier, M., Pompilio, M., a BolfanCasanova, N., 2023, Determination of the oxidation state of primary melts using two proxies: Chemical Geology, v. 638, p. 121701.	melt inclusion	Arc	AOV	Vanuatu	Aoba	Ao17D4i	0.281335	µXANES	0.385912	-0.247789	1.57991	0.0378663	1276.74	-0.407302	2.12432	-0.937848	1.19826	-14.7279	1.18782	1.27052	0.00554066	3.32875	1.53864	3.0167	90.3756	0.213944	0.308611	-0.350311	2.35228		1202.31	1.34113	3.23882			66.9822		45.1901	0.647045	10.835	8.91948	0.169043	8.00088	16.0628	2.1377	0.578071	1.817	94.1964	2.42331
Gaborieau, M., Laubier, M., Pompilio, M., a BolfanCasanova, N., 2023, Determination of the oxidation state of primary melts using two proxies: Chemical Geology, v. 638, p. 121701.	melt inclusion	Arc	AOV	Vanuatu	Aoba	Ao2TT162a			0.322293	-0.338744	1.8275	0.301833	1218.15				0.879051			0.896313	0.00865883	3.10915	1.17031	2.72044	86.4106	0.217476	0.304347	-0.359024	2.27292		1126.98	1.4859	2.23395			58.275		48.5661	0.9012	14.1674	9.5093		6.7541	13.1547	2.3689	1.16732	0.2416	96.8306	2.71
Gaborieau, M., Laubier, M., Pompilio, M., a BolfanCasanova, N., 2023, Determination of the oxidation state of primary melts using two proxies: Chemical Geology, v. 638, p. 121701.	melt inclusion	Arc	AOV	Vanuatu	Aoba	Ao1512 (c)a			0.349488	-0.318697	1.75156	0.231418	1224.04				1.0109			0.99247	0.00585673	3.65873	1.18844	3.24721	87.9668	0.218682	0.296352	-0.375548	2.1272		1159.48					61.7489		48.2081	0.780789	13.7192	8.30232	0.147935	6.69242	14.6119	2.2362	1.35352	0.2783	96.3891	1.95337
Gaborieau, M., Laubier, M., Pompilio, M., a BolfanCasanova, N., 2023, Determination of the oxidation state of primary melts using two proxies: Chemical Geology, v. 638, p. 121701.	melt inclusion	Arc	AOV	Vanuatu	Aoba	Ao17D6i	0.260408	µXANES	0.359096	-0.269631	1.45138	-0.0659454	1329.5	-0.453338	1.82818	-1.04385	1.12648	-13.6215	1.13614	1.21907	0.00511169	3.35818	1.56021	3.1096	91.2709	0.219298	0.292633	-0.383322	2.10824		1227.6	1.23213	2.0279			69.8379		47.2088	0.947	12.863	7.50717		7.45205	13.5857	3.12525	2.05971	0.35265	95.1013	3.47158
Gaborieau, M., Laubier, M., Pompilio, M., a BolfanCasanova, N., 2023, Determination of the oxidation state of primary melts using two proxies: Chemical Geology, v. 638, p. 121701.	melt inclusion	Arc	AOV	Vanuatu	Aoba	Ao2TT161i	0.281821	µXANES	0.317666	-0.312598	1.83238	0.322457	1217.08	-0.406259	2.10176	-0.935445	0.903582	-14.7947	1.80588	0.868745	0.0107805	2.76936	1.13776	2.44482	86.4125	0.220928	0.293224	-0.382081	2.19847		1124.71	1.4867	2.23919			58.6573		50.2826	0.6457	13.7057	9.30396		6.6702	13.1959	2.3038	1.09319	0.216	97.4171	2.70833
Gaborieau, M., Laubier, M., Pompilio, M., a BolfanCasanova, N., 2023, Determination of the oxidation state of primary melts using two proxies: Chemical Geology, v. 638, p. 121701.	melt inclusion	Arc	AOV	Vanuatu	Aoba	Ao2TT3i	0.287253	µXANES	0.333524	-0.304697	1.67242	0.17119	1259.33	-0.394671	2.32355	-0.908763	0.717127	-12.5711	2.30811	0.938005	0.00579768	3.61489	1.24322	3.21317	87.7983	0.222856	0.286025	-0.397279	2.31312		1160.85	1.74836	2.46485			61.8218		48.559	0.638167	13.8315	9.74142		6.82173	12.5034	1.84027	1.12145	0.230233	95.2872	3.06759
Gaborieau, M., Laubier, M., Pompilio, M., a BolfanCasanova, N., 2023, Determination of the oxidation state of primary melts using two proxies: Chemical Geology, v. 638, p. 121701.	melt inclusion	Arc	AOV	Vanuatu	Aoba	Ao2TT9i	0.320414	µXANES	0.319243	-0.310657	1.84215	0.343561	1222.68	-0.326532	2.42564	-0.751869	0.839088	-13.374	2.35995	0.911681	0.00892404	3.02934	1.24793	2.6104	84.7793	0.223446	0.290438	-0.387937	2.18002		1116.06	1.91178	2.60034			55.6893		47.9531	0.69295	13.1643	10.2378		7.1482	12.6527	2.04535	1.39449	0.2696	95.5585	3.1991
Gaborieau, M., Laubier, M., Pompilio, M., a BolfanCasanova, N., 2023, Determination of the oxidation state of primary melts using two proxies: Chemical Geology, v. 638, p. 121701.	melt inclusion	Arc	AOV	Vanuatu	Aoba	Ao2TT1i	0.241475	µXANES	0.361212	-0.222157	1.39249	-0.0819105	1354.56	-0.497097	1.8693	-1.14461	0.976452	-12.7971	1.25345	1.24393	0.00605919	2.97914	1.69135	2.75843	90.8761	0.228915	0.264558	-0.444027	2.08158		1294.71	1.19289	1.9918			69.7188		49.0149	0.67015	11.4196	9.56625		7.5574	13.998	2.26585	0.999952	0.2153	95.7075
Gaborieau, M., Laubier, M., Pompilio, M., a BolfanCasanova, N., 2023, Determination of the oxidation state of primary melts using two proxies: Chemical Geology, v. 638, p. 121701.	melt inclusion	Arc	AOV	Vanuatu	Aoba	Ao8DPa			0.388114	-0.295425	1.4177	-0.00513073	1300.17				0.917231			1.13978	0.00417059	3.85882	1.25463	3.66036	90.4431	0.241032	0.222753	-0.542735	1.62125		1255.9					69.7315		49.5504	0.74265	14.7928	6.5868		6.6385	15.1391	2.56145	1.12319	0.1944	97.3293	1.27539
Gaborieau, M., Laubier, M., Pompilio, M., a BolfanCasanova, N., 2023, Determination of the oxidation state of primary melts using two proxies: Chemical Geology, v. 638, p. 121701.	melt inclusion	Arc	AOV	Vanuatu	Aoba	AoC8a			0.325668	-0.350054	1.78306	0.3849	1215.26				0.691303			0.842596	0.00939434	3.03131	1.00161	2.75541	84.2904	0.247052	0.216519	-0.558532	1.62737		1159.77					57.2426		48.4389	0.7034	14.3603	9.98891		6.67825	11.336	2.2036	1.4502	0.32545	95.4851	1.57602
Bouvier, A.S., RoseKoga, E. F., Nichols, A. R. L., a Le Lay, C., 2022, Melt inclusion formation during olivine recrystallization: Evidence from stable isotopes: Earth a Planetary Science Letters, v. 592, p. 117638.	melt inclusion	Arc	AOV	Vanuatu	Aoba	Ao15–1a			0.313537	-0.310516							0.909095			0.932869			1.33249		88	0.253372										65.0113		49.4533	0.771433	15.26	8.50333	0.143033	5.75667	12.4567	3.21	1.45333		97.3301
Bouvier, A.S., RoseKoga, E. F., Nichols, A. R. L., a Le Lay, C., 2022, Melt inclusion formation during olivine recrystallization: Evidence from stable isotopes: Earth a Planetary Science Letters, v. 592, p. 117638.	melt inclusion	Arc	AOV	Vanuatu	Aoba	Ao17–16a			0.330934	-0.289218							0.797614			1.01278	0.00872139		1.42145	2.48991	87	0.261207										63.6109		49.05	0.74	14.03	9.80667	0.25	6.85	12.71	2.43	1.39		97.556
Bouvier, A.S., RoseKoga, E. F., Nichols, A. R. L., a Le Lay, C., 2022, Melt inclusion formation during olivine recrystallization: Evidence from stable isotopes: Earth a Planetary Science Letters, v. 592, p. 117638.	melt inclusion	Arc	AOV	Vanuatu	Aoba	Ao3–9			0.351067	-0.337945							0.60427			0.976283	0.00779143		1.38309	2.6801	86	0.263452										61.808		45.73	0.4754	16.945	10.13	0.09485	6.65	14.765	1.83515	0.2985		96.9845
Bouvier, A.S., RoseKoga, E. F., Nichols, A. R. L., a Le Lay, C., 2022, Melt inclusion formation during olivine recrystallization: Evidence from stable isotopes: Earth a Planetary Science Letters, v. 592, p. 117638.	melt inclusion	Arc	AOV	Vanuatu	Aoba	Ao15–10b			0.298774	-0.341489							0.807105			0.874606	0.0090941		1.26973	2.56506	86	0.266113										62.0449		48.97	0.8852	15.92	9.18	0.1943	6.085	10.875	3.835	1.27		97.4079
Bouvier, A.S., RoseKoga, E. F., Nichols, A. R. L., a Le Lay, C., 2022, Melt inclusion formation during olivine recrystallization: Evidence from stable isotopes: Earth a Planetary Science Letters, v. 592, p. 117638.	melt inclusion	Arc	AOV	Vanuatu	Aoba	Ao17–10b			0.294233	-0.327338							0.789156			0.857282	0.00985		1.25022	2.47136	85	0.272727										60.7143		50.7233	0.940033	15.5467	9.74667	0.209033	5.39	11.3933	3.45667	1.75333		99.4391
Bouvier, A.S., RoseKoga, E. F., Nichols, A. R. L., a Le Lay, C., 2022, Melt inclusion formation during olivine recrystallization: Evidence from stable isotopes: Earth a Planetary Science Letters, v. 592, p. 117638.	melt inclusion	Arc	AOV	Vanuatu	Aoba	Ao15–10a			0.302532	-0.32514							0.796358			0.871667	0.0111168		1.26498	2.29047	86	0.274709										62.7907		50.1433	0.800467	15.4233	8.96667	0.114	6.21333	11.5767	3.08	1.44667		97.9729
Bouvier, A.S., RoseKoga, E. F., Nichols, A. R. L., a Le Lay, C., 2022, Melt inclusion formation during olivine recrystallization: Evidence from stable isotopes: Earth a Planetary Science Letters, v. 592, p. 117638.	melt inclusion	Arc	AOV	Vanuatu	Aoba	Ao3h1a			0.326401	-0.36707							0.492429			0.97842	0.00788464		1.38914	2.65828	81	0.276068										54.0636		45.815	1.34035	15.59	12.235	0.27355	7.18	11.18	2.67	0.88345		97.4077
Bouvier, A.S., RoseKoga, E. F., Nichols, A. R. L., a Le Lay, C., 2022, Melt inclusion formation during olivine recrystallization: Evidence from stable isotopes: Earth a Planetary Science Letters, v. 592, p. 117638.	melt inclusion	Arc	AOV	Vanuatu	Aoba	Ao3–5			0.30278	-0.378534							0.533117			0.868409	0.00882859		1.26763	2.60803	79	0.277828										51.1041		47.2733	1.36947	16.48	11.1167	0.143233	4.38333	11.2267	3.10333	1.127		96.6133
Bouvier, A.S., RoseKoga, E. F., Nichols, A. R. L., a Le Lay, C., 2022, Melt inclusion formation during olivine recrystallization: Evidence from stable isotopes: Earth a Planetary Science Letters, v. 592, p. 117638.	melt inclusion	Arc	AOV	Vanuatu	Aoba	Ao1017_H3			0.314861	-0.319396							0.700652			0.931046	0.0109617		1.33297	2.25026	84	0.286239										60.044		48.81	0.82045	14.67	10.56	0.15615	7.625	11.18	2.815	1.31		98.1777
Bouvier, A.S., RoseKoga, E. F., Nichols, A. R. L., a Le Lay, C., 2022, Melt inclusion formation during olivine recrystallization: Evidence from stable isotopes: Earth a Planetary Science Letters, v. 592, p. 117638.	melt inclusion	Arc	AOV	Vanuatu	Aoba	Ao34			0.304679	-0.376933							0.697832			0.904655			1.30589		80	0.310619										55.4065		48.75	0.698	13.9167	11.6167	0.191533	5.30333	10.3533	2.44667	1.46333		95.0137
Brounce, M. N., Kelley, K. A., a Cottrell, E., 2014, Variations in Fe3+/∑Fe of Mariana Arc Basalts a Mantle Wedge fO2: Journal of Petrology, v. 55, no. 12, p. 25132536.	melt inclusion	Arc	GM	Mariana	Guguan	Gug23021	0.244508	µXANES	0.300864	-0.417115	1.89744	0.575935	1209.46	-0.489936	2.08712	-1.12812	0.353145	-13.1828	2.59238	0.690966			1.02862		80.3529	0.266735	0.167565	-0.696168	1.26219							52.416		46.84	0.796333	17.571	10.3317	0.177	6.32267	11.5627	1.79933	0.227667	0.072	95.7003	3.42
Bouvier, A.S., RoseKoga, E. F., Nichols, A. R. L., a Le Lay, C., 2022, Melt inclusion formation during olivine recrystallization: Evidence from stable isotopes: Earth a Planetary Science Letters, v. 592, p. 117638.	melt inclusion	Arc	IH	Honshu arc	Iwate	ITM5.2*			0.295856	-0.346825							0.17619			0.77207	0.0244912		1.16019	1.28616	76.9	0.363745										54.7697
Bouvier, A.S., RoseKoga, E. F., Nichols, A. R. L., a Le Lay, C., 2022, Melt inclusion formation during olivine recrystallization: Evidence from stable isotopes: Earth a Planetary Science Letters, v. 592, p. 117638.	melt inclusion	Arc	IH	Honshu arc	Iwate	ITM14*			0.29078	-0.346211							0.0245096			0.717007	0.0207244		1.09856	1.57208	78.1	0.365271										56.5714
Bouvier, A.S., RoseKoga, E. F., Nichols, A. R. L., a Le Lay, C., 2022, Melt inclusion formation during olivine recrystallization: Evidence from stable isotopes: Earth a Planetary Science Letters, v. 592, p. 117638.	melt inclusion	Arc	IH	Honshu arc	Iwate	ITM2*			0.296521	-0.342585							0.0395571			0.782636	0.0285184		1.18689	1.05141	74.3	0.366327										51.4344
Bouvier, A.S., RoseKoga, E. F., Nichols, A. R. L., a Le Lay, C., 2022, Melt inclusion formation during olivine recrystallization: Evidence from stable isotopes: Earth a Planetary Science Letters, v. 592, p. 117638.	melt inclusion	Arc	IH	Honshu arc	Iwate	ITM1*			0.290403	-0.371686							0.0220347			0.693343	0.0258329		1.08568	1.27756	77.5	0.368139										55.909
Korneeva, A. A., Nekrylov, N., Kamenetsky, V. S., Portnyagin, M. V., Savelyev, D. P., Krasheninnikov, S. P., Abersteiner, A., Kamenetsky, M. B., Zelenski, M. E., Shcherbakov, V. D., a Botcharnikov, R. E., 2020, Composition, crystallization coitions a genesis of sulfidesaturated parental melts of olivinephyric rocks from kamchatsky mys (kamchatka, russia): Lithos, v. 370371, p. 105657.	melt inclusion	Arc	KAK	Kamchatka	Kamchatsky	D1456Mt4gr2			0.26994	-0.419505	1.85744	0.588596	1233.11				0.866137			0.630305	0.0312551	1.14759	0.993602	1.09395	89.9034	0.281156	0.0888952	-1.01069	-0.214333							71.6549		51.6833	1.07667	18.45	5.44	0.09	7.64	12.5467	2.95	0.12	0.07	100.197
Korneeva, A. A., Nekrylov, N., Kamenetsky, V. S., Portnyagin, M. V., Savelyev, D. P., Krasheninnikov, S. P., Abersteiner, A., Kamenetsky, M. B., Zelenski, M. E., Shcherbakov, V. D., a Botcharnikov, R. E., 2020, Composition, crystallization coitions a genesis of sulfidesaturated parental melts of olivinephyric rocks from kamchatsky mys (kamchatka, russia): Lithos, v. 370371, p. 105657.	melt inclusion	Arc	KAK	Kamchatka	Kamchatsky	D1456Mt1gr3			0.283143	-0.417251	1.7311	0.484492	1262.61				0.647336			0.650568	0.0524522	0.164748	1.01537	0.356241	89.0681	0.287478	0.0745247	-1.09406	-0.424297							70.2831		50.89	0.89	18.8667	6.53	0.0866667	8.58	11.8633	2.56	0.0766667	0.07	100.553
Korneeva, A. A., Nekrylov, N., Kamenetsky, V. S., Portnyagin, M. V., Savelyev, D. P., Krasheninnikov, S. P., Abersteiner, A., Kamenetsky, M. B., Zelenski, M. E., Shcherbakov, V. D., a Botcharnikov, R. E., 2020, Composition, crystallization coitions a genesis of sulfidesaturated parental melts of olivinephyric rocks from kamchatsky mys (kamchatka, russia): Lithos, v. 370371, p. 105657.	melt inclusion	Arc	KAK	Kamchatka	Kamchatsky	D1456Mt2gr6			0.284022	-0.407225	1.7028	0.543661	1270.28				0.744972			0.691334	0.0433833	0.422906	1.05886	0.581532	88.6294	0.313757	-0.00748628									71.1773		51.3533	1.1	18.0133	6.39	0.116667	8.76667	11.94	2.78	0.08	0.08	100.753
Korneeva, A. A., Nekrylov, N., Kamenetsky, V. S., Portnyagin, M. V., Savelyev, D. P., Krasheninnikov, S. P., Abersteiner, A., Kamenetsky, M. B., Zelenski, M. E., Shcherbakov, V. D., a Botcharnikov, R. E., 2020, Composition, crystallization coitions a genesis of sulfidesaturated parental melts of olivinephyric rocks from kamchatsky mys (kamchatka, russia): Lithos, v. 370371, p. 105657.	melt inclusion	Arc	KAK	Kamchatka	Kamchatsky	D1456Mt2gr8			0.289296	-0.408541	1.68151	0.526946	1275.47				0.854708			0.758231	0.0316293	0.876835	1.13307	0.954967	88.7671	0.315196	-0.0121382									71.5516		50.81	1.46333	17.2733	6.41	0.12	8.95667	12.2633	2.92667	0.263333	0.156667	100.833
Korneeva, A. A., Nekrylov, N., Kamenetsky, V. S., Portnyagin, M. V., Savelyev, D. P., Krasheninnikov, S. P., Abersteiner, A., Kamenetsky, M. B., Zelenski, M. E., Shcherbakov, V. D., a Botcharnikov, R. E., 2020, Composition, crystallization coitions a genesis of sulfidesaturated parental melts of olivinephyric rocks from kamchatsky mys (kamchatka, russia): Lithos, v. 370371, p. 105657.	melt inclusion	Arc	KAK	Kamchatka	Kamchatsky	D1456Mt1gr1			0.293536	-0.417354	1.6651	0.511963	1278.04				0.791133			0.71719	0.0317599	0.900317	1.08516	0.991321	89.6823	0.315646	-0.017065									73.4775		50.63	1.14333	18.5533	6.01	0.08	9.25	12.79	2.62333	0.126667	0.1	101.427
Korneeva, A. A., Nekrylov, N., Kamenetsky, V. S., Portnyagin, M. V., Savelyev, D. P., Krasheninnikov, S. P., Abersteiner, A., Kamenetsky, M. B., Zelenski, M. E., Shcherbakov, V. D., a Botcharnikov, R. E., 2020, Composition, crystallization coitions a genesis of sulfidesaturated parental melts of olivinephyric rocks from kamchatsky mys (kamchatka, russia): Lithos, v. 370371, p. 105657.	melt inclusion	Arc	KAK	Kamchatka	Kamchatsky	D1456Mt4gr4			0.297109	-0.420063	1.65811	0.506701	1279.47				0.669279			0.720369	0.035249	0.717612	1.0924	0.840283	88.102	0.316192	-0.0122126									70.2751		49.74	1.08667	18.6367	6.92333	0.0966667	9.09333	12.3933	2.47667	0.106667	0.0666667	100.747
Korneeva, A. A., Nekrylov, N., Kamenetsky, V. S., Portnyagin, M. V., Savelyev, D. P., Krasheninnikov, S. P., Abersteiner, A., Kamenetsky, M. B., Zelenski, M. E., Shcherbakov, V. D., a Botcharnikov, R. E., 2020, Composition, crystallization coitions a genesis of sulfidesaturated parental melts of olivinephyric rocks from kamchatsky mys (kamchatka, russia): Lithos, v. 370371, p. 105657.	melt inclusion	Arc	KAK	Kamchatka	Kamchatsky	D1456Mt1gr5			0.28879	-0.407206	1.66869	0.517807	1276.38				0.781285			0.710999	0.0342726	0.782915	1.07745	0.892399	89.8947	0.316357	-0.0204071									73.97		51.7667	1.24333	17.8433	5.86333	0.0966667	9.25667	12.4133	2.40667	0.166667	0.05	101.3
Korneeva, A. A., Nekrylov, N., Kamenetsky, V. S., Portnyagin, M. V., Savelyev, D. P., Krasheninnikov, S. P., Abersteiner, A., Kamenetsky, M. B., Zelenski, M. E., Shcherbakov, V. D., a Botcharnikov, R. E., 2020, Composition, crystallization coitions a genesis of sulfidesaturated parental melts of olivinephyric rocks from kamchatsky mys (kamchatka, russia): Lithos, v. 370371, p. 105657.	melt inclusion	Arc	KAK	Kamchatka	Kamchatsky	D1456Mt1gr4			0.289452	-0.410055	1.68209	0.535503	1274.56				0.78394			0.694168	0.0414546	0.483827	1.05979	0.643831	89.5194	0.317718	-0.0234383									73.264		51.1133	0.99	18.5367	5.96	0.116667	9.07333	12.5967	2.69667	0.06	0.0966667	101.413
Korneeva, A. A., Nekrylov, N., Kamenetsky, V. S., Portnyagin, M. V., Savelyev, D. P., Krasheninnikov, S. P., Abersteiner, A., Kamenetsky, M. B., Zelenski, M. E., Shcherbakov, V. D., a Botcharnikov, R. E., 2020, Composition, crystallization coitions a genesis of sulfidesaturated parental melts of olivinephyric rocks from kamchatsky mys (kamchatka, russia): Lithos, v. 370371, p. 105657.	melt inclusion	Arc	KAK	Kamchatka	Kamchatsky	D1456Mt4gr5			0.292473	-0.417054	1.67561	0.529931	1275.62				0.774437			0.697154	0.0314903	0.940626	1.06597	1.02	89.9353	0.318008	-0.0259818									74.156		50.29	1.00333	18.7	5.75667	0.13	9.17667	12.7067	2.52	0.0966667	0.08	100.6
Korneeva, A. A., Nekrylov, N., Kamenetsky, V. S., Portnyagin, M. V., Savelyev, D. P., Krasheninnikov, S. P., Abersteiner, A., Kamenetsky, M. B., Zelenski, M. E., Shcherbakov, V. D., a Botcharnikov, R. E., 2020, Composition, crystallization coitions a genesis of sulfidesaturated parental melts of olivinephyric rocks from kamchatsky mys (kamchatka, russia): Lithos, v. 370371, p. 105657.	melt inclusion	Arc	KAK	Kamchatka	Kamchatsky	D1456Mt2gr7			0.292413	-0.401592	1.66331	0.52077	1278.85				0.636478			0.694954	0.0349094	0.759391	1.06449	0.878226	87.8975	0.319006	-0.0204416									70.0552		50.6833	0.863333	18.2467	6.94	0.12	9.02	11.9533	2.43	0.0366667	0.04	100.443
Korneeva, A. A., Nekrylov, N., Kamenetsky, V. S., Portnyagin, M. V., Savelyev, D. P., Krasheninnikov, S. P., Abersteiner, A., Kamenetsky, M. B., Zelenski, M. E., Shcherbakov, V. D., a Botcharnikov, R. E., 2020, Composition, crystallization coitions a genesis of sulfidesaturated parental melts of olivinephyric rocks from kamchatsky mys (kamchatka, russia): Lithos, v. 370371, p. 105657.	melt inclusion	Arc	KAK	Kamchatka	Kamchatsky	D1456Mt3gr4			0.290188	-0.410745	1.68254	0.550109	1273.8				0.705437			0.679894	0.0382308	0.635671	1.04806	0.766504	89.1152	0.322249	-0.0364192									72.7077		50.5867	0.903333	18.5567	6.09	0.116667	9.01333	12.3467	2.35333	0.11	0.0766667	100.25
Korneeva, A. A., Nekrylov, N., Kamenetsky, V. S., Portnyagin, M. V., Savelyev, D. P., Krasheninnikov, S. P., Abersteiner, A., Kamenetsky, M. B., Zelenski, M. E., Shcherbakov, V. D., a Botcharnikov, R. E., 2020, Composition, crystallization coitions a genesis of sulfidesaturated parental melts of olivinephyric rocks from kamchatsky mys (kamchatka, russia): Lithos, v. 370371, p. 105657.	melt inclusion	Arc	KAK	Kamchatka	Kamchatsky	D1456Mt4gr6			0.293677	-0.40273	1.65389	0.527002	1281.14				0.667056			0.702147	0.0357026	0.708023	1.07186	0.840569	88.1915	0.324039	-0.0375334									70.9613		50.64	0.9	18.2533	6.73	0.106667	9.13667	12.15	2.37333	0.12	0.0766667	100.673
Korneeva, A. A., Nekrylov, N., Kamenetsky, V. S., Portnyagin, M. V., Savelyev, D. P., Krasheninnikov, S. P., Abersteiner, A., Kamenetsky, M. B., Zelenski, M. E., Shcherbakov, V. D., a Botcharnikov, R. E., 2020, Composition, crystallization coitions a genesis of sulfidesaturated parental melts of olivinephyric rocks from kamchatsky mys (kamchatka, russia): Lithos, v. 370371, p. 105657.	melt inclusion	Arc	KAK	Kamchatka	Kamchatsky	D1456Mt2gr1			0.285141	-0.418281	1.68957	0.574311	1273.39				0.779623			0.716067	0.0314884	0.929885	1.08702	1.0016	88.6159	0.327832	-0.0522928									72.0421		50.9033	1.39333	17.8267	6.21	0.11	8.89	11.9767	2.61667	0.39	0.163333	100.643
Korneeva, A. A., Nekrylov, N., Kamenetsky, V. S., Portnyagin, M. V., Savelyev, D. P., Krasheninnikov, S. P., Abersteiner, A., Kamenetsky, M. B., Zelenski, M. E., Shcherbakov, V. D., a Botcharnikov, R. E., 2020, Composition, crystallization coitions a genesis of sulfidesaturated parental melts of olivinephyric rocks from kamchatsky mys (kamchatka, russia): Lithos, v. 370371, p. 105657.	melt inclusion	Arc	KAK	Kamchatka	Kamchatsky	D1456Mt2gr2			0.29356	-0.411943	1.66041	0.545515	1279.75				0.694537			0.709753	0.0317636	0.901878	1.08072	0.995049	88.1261	0.327949	-0.049922									71.0794		50.2433	1.02333	18.3833	6.65	0.113333	9.08	12.2333	2.49333	0.15	0.0766667	100.65
Korneeva, A. A., Nekrylov, N., Kamenetsky, V. S., Portnyagin, M. V., Savelyev, D. P., Krasheninnikov, S. P., Abersteiner, A., Kamenetsky, M. B., Zelenski, M. E., Shcherbakov, V. D., a Botcharnikov, R. E., 2020, Composition, crystallization coitions a genesis of sulfidesaturated parental melts of olivinephyric rocks from kamchatsky mys (kamchatka, russia): Lithos, v. 370371, p. 105657.	melt inclusion	Arc	KAK	Kamchatka	Kamchatsky	D1456Mt1gr2			0.303558	-0.386905	1.6467	0.544843	1280.75				0.77718			0.738736	0.0314772	0.88716	1.11188	0.980266	88.5644	0.332252	-0.0654705									72.209		50.43	0.775	17.87	6.415	0.125	9.26	13.37	2.145	0.145	0.08	100.775
Korneeva, A. A., Nekrylov, N., Kamenetsky, V. S., Portnyagin, M. V., Savelyev, D. P., Krasheninnikov, S. P., Abersteiner, A., Kamenetsky, M. B., Zelenski, M. E., Shcherbakov, V. D., a Botcharnikov, R. E., 2020, Composition, crystallization coitions a genesis of sulfidesaturated parental melts of olivinephyric rocks from kamchatsky mys (kamchatka, russia): Lithos, v. 370371, p. 105657.	melt inclusion	Arc	KAK	Kamchatka	Kamchatsky	D1456Mt4gr7			0.299143	-0.410946	1.64305	0.543187	1283				0.623901			0.719171	0.0317068	0.886391	1.09663	0.983566	87.7062	0.332915	-0.0636813									70.5731		49.2267	0.976667	18.1967	6.87	0.113333	9.15333	12.1667	2.16667	0.07	0.0666667	99.1267
Korneeva, A. A., Nekrylov, N., Kamenetsky, V. S., Portnyagin, M. V., Savelyev, D. P., Krasheninnikov, S. P., Abersteiner, A., Kamenetsky, M. B., Zelenski, M. E., Shcherbakov, V. D., a Botcharnikov, R. E., 2020, Composition, crystallization coitions a genesis of sulfidesaturated parental melts of olivinephyric rocks from kamchatsky mys (kamchatka, russia): Lithos, v. 370371, p. 105657.	melt inclusion	Arc	KAK	Kamchatka	Kamchatsky	D1456Mt3gr7b			0.292604	-0.415652	1.6661	0.579386	1278.4				0.753687			0.688605	0.0338918	0.816455	1.05823	0.924786	89.4698	0.337325	-0.0859476									74.3198		50.0767	0.916667	18.7467	5.72	0.0966667	9.19667	12.6233	2.41667	0.116667	0.0866667	100.19
Korneeva, A. A., Nekrylov, N., Kamenetsky, V. S., Portnyagin, M. V., Savelyev, D. P., Krasheninnikov, S. P., Abersteiner, A., Kamenetsky, M. B., Zelenski, M. E., Shcherbakov, V. D., a Botcharnikov, R. E., 2020, Composition, crystallization coitions a genesis of sulfidesaturated parental melts of olivinephyric rocks from kamchatsky mys (kamchatka, russia): Lithos, v. 370371, p. 105657.	melt inclusion	Arc	KAK	Kamchatka	Kamchatsky	D1456Mt1gr6			0.296873	-0.395681	1.6298	0.549413	1288.02				0.632795			0.700779	0.0373449	0.613008	1.06973	0.780023	87.1674	0.339465	-0.0817438									69.9553		50.5233	0.68	18.48	7.12	0.126667	9.21	12.1433	2.40333	0.11	0.0633333	101.067
Korneeva, A. A., Nekrylov, N., Kamenetsky, V. S., Portnyagin, M. V., Savelyev, D. P., Krasheninnikov, S. P., Abersteiner, A., Kamenetsky, M. B., Zelenski, M. E., Shcherbakov, V. D., a Botcharnikov, R. E., 2020, Composition, crystallization coitions a genesis of sulfidesaturated parental melts of olivinephyric rocks from kamchatsky mys (kamchatka, russia): Lithos, v. 370371, p. 105657.	melt inclusion	Arc	KAK	Kamchatka	Kamchatsky	D1456Mt3gr5			0.290515	-0.399894	1.66578	0.58628	1277.62				0.770466			0.715284	0.0335555	0.810773	1.0858	0.914418	88.6672	0.339766	-0.0903592									72.8575		51.2467	1.12667	17.6067	6.1	0.0866667	9.09667	12.4133	2.40667	0.0966667	0.08	100.377
Korneeva, A. A., Nekrylov, N., Kamenetsky, V. S., Portnyagin, M. V., Savelyev, D. P., Krasheninnikov, S. P., Abersteiner, A., Kamenetsky, M. B., Zelenski, M. E., Shcherbakov, V. D., a Botcharnikov, R. E., 2020, Composition, crystallization coitions a genesis of sulfidesaturated parental melts of olivinephyric rocks from kamchatsky mys (kamchatka, russia): Lithos, v. 370371, p. 105657.	melt inclusion	Arc	KAK	Kamchatka	Kamchatsky	D1456Mt2gr3			0.294952	-0.400021	1.62337	0.553506	1289.67				0.625408			0.707865	0.0405085	0.464634	1.07418	0.663245	86.6887	0.343055	-0.0909187									69.2866		51.09	0.853333	18.44	7.35667	0.123333	9.22	11.9767	2.56	0.0666667	0.0566667	101.873
Korneeva, A. A., Nekrylov, N., Kamenetsky, V. S., Portnyagin, M. V., Savelyev, D. P., Krasheninnikov, S. P., Abersteiner, A., Kamenetsky, M. B., Zelenski, M. E., Shcherbakov, V. D., a Botcharnikov, R. E., 2020, Composition, crystallization coitions a genesis of sulfidesaturated parental melts of olivinephyric rocks from kamchatsky mys (kamchatka, russia): Lithos, v. 370371, p. 105657.	melt inclusion	Arc	KAK	Kamchatka	Kamchatsky	D1456Mt3gr2			0.290215	-0.423161	1.64314	0.578009	1284.73				0.673528			0.690395	0.0401189	0.511871	1.05612	0.692514	88.1981	0.344684	-0.103275									72.2303		50.6767	1.09	18.89	6.39667	0.106667	9.24333	12.0367	2.59667	0.06	0.0566667	101.243
Korneeva, A. A., Nekrylov, N., Kamenetsky, V. S., Portnyagin, M. V., Savelyev, D. P., Krasheninnikov, S. P., Abersteiner, A., Kamenetsky, M. B., Zelenski, M. E., Shcherbakov, V. D., a Botcharnikov, R. E., 2020, Composition, crystallization coitions a genesis of sulfidesaturated parental melts of olivinephyric rocks from kamchatsky mys (kamchatka, russia): Lithos, v. 370371, p. 105657.	melt inclusion	Arc	KAK	Kamchatka	Kamchatsky	D1456Mt3gr3			0.294221	-0.397396	1.614	0.59472	1293.16				0.640041			0.692446	0.0381042	0.571648	1.06102	0.75973	87.2323	0.360854	-0.149638									71.3427		50.62	0.706667	18.46	6.77	0.09	9.36333	11.8967	2.46667	0.0633333	0.0566667	100.62
Korneeva, A. A., Nekrylov, N., Kamenetsky, V. S., Portnyagin, M. V., Savelyev, D. P., Krasheninnikov, S. P., Abersteiner, A., Kamenetsky, M. B., Zelenski, M. E., Shcherbakov, V. D., a Botcharnikov, R. E., 2020, Composition, crystallization coitions a genesis of sulfidesaturated parental melts of olivinephyric rocks from kamchatsky mys (kamchatka, russia): Lithos, v. 370371, p. 105657.	melt inclusion	Arc	KAK	Kamchatka	Kamchatsky	D1456Mt4gr1			0.287596	-0.426459	1.63952	0.629333	1288.25				0.692317			0.684684	0.0362993	0.67511	1.05639	0.83115	88.388	0.364151	-0.166069									73.6765		49.6567	1.06667	18.76	5.97667	0.0966667	9.29333	11.56	2.67333	0.17	0.07	99.5433
Korneeva, A. A., Nekrylov, N., Kamenetsky, V. S., Portnyagin, M. V., Savelyev, D. P., Krasheninnikov, S. P., Abersteiner, A., Kamenetsky, M. B., Zelenski, M. E., Shcherbakov, V. D., a Botcharnikov, R. E., 2020, Composition, crystallization coitions a genesis of sulfidesaturated parental melts of olivinephyric rocks from kamchatsky mys (kamchatka, russia): Lithos, v. 370371, p. 105657.	melt inclusion	Arc	KAK	Kamchatka	Kamchatsky	D1456Mt2gr5			0.289347	-0.418558	1.62459	0.657653	1290.38				0.758775			0.71423	0.0367783	0.619224	1.08296	0.78962	88.0518	0.380247	-0.21572									73.8874		50.8367	1.26667	18.25	5.97333	0.126667	9.39	12.0467	2.64333	0.18	0.126667	100.96
Tobelko, D. P., Portnyagin, M. V., Krasheninnikov, S. P., Grib, E. N., a Plechov, P. Y., 2019, Compositions a formation coitions of primitive magmas of the karymsky volcanic center, kamchatka: Evidence from melt inclusions a traceelement thermobarometry: Petrology, v. 27, no. 3, p. 243264.	melt inclusion	Arc	KYK	Kamchatka arc	Karymsky	k4			0.342183	-0.306827	1.52352	0.135431	1312.69				0.709478			1.00777			1.41474		88.7	0.249552	0.201805				1260					66.3688		49.27	0.85	17.39	5.15	0.12	3.16	15.62	2.43	0.57	0.1	95.5	5.23
Tobelko, D. P., Portnyagin, M. V., Krasheninnikov, S. P., Grib, E. N., a Plechov, P. Y., 2019, Compositions a formation coitions of primitive magmas of the karymsky volcanic center, kamchatka: Evidence from melt inclusions a traceelement thermobarometry: Petrology, v. 27, no. 3, p. 243264.	melt inclusion	Arc	KYK	Kamchatka arc	Karymsky	k12			0.308159	-0.349331	1.88535	0.500837	1219.76				0.757069			0.827566	0.010506	2.84235	1.21953	2.40881	83.5	0.250446	0.208724				1162					56.8603		46.77	0.79	16.15	7.28	0.16	3.81	13.8	2.54	0.48	0.12	92.6
Tobelko, D. P., Portnyagin, M. V., Krasheninnikov, S. P., Grib, E. N., a Plechov, P. Y., 2019, Compositions a formation coitions of primitive magmas of the karymsky volcanic center, kamchatka: Evidence from melt inclusions a traceelement thermobarometry: Petrology, v. 27, no. 3, p. 243264.	melt inclusion	Arc	KYK	Kamchatka arc	Karymsky	3			0.335836	-0.324697	1.61154	0.230822	1288.12				0.746491			0.958742	0.00622685	3.3881	1.36255	3.00927	87.2	0.251397	0.198798				1223					63.4029		48.17	0.84	17.2	6.19	0.08	3.47	15.76	2.33	0.49	0.11	95	3.18
Tobelko, D. P., Portnyagin, M. V., Krasheninnikov, S. P., Grib, E. N., a Plechov, P. Y., 2019, Compositions a formation coitions of primitive magmas of the karymsky volcanic center, kamchatka: Evidence from melt inclusions a traceelement thermobarometry: Petrology, v. 27, no. 3, p. 243264.	melt inclusion	Arc	KYK	Kamchatka arc	Karymsky	143			0.330328	-0.328682	1.64364	0.265636	1280.35				0.744816			0.933256			1.33468		86.8	0.252081	0.197312				1216					62.5266		47.88	0.81	16.98	6.28	0.14	3.67	15.2	2.44	0.5	0.1	94.4
Tobelko, D. P., Portnyagin, M. V., Krasheninnikov, S. P., Grib, E. N., a Plechov, P. Y., 2019, Compositions a formation coitions of primitive magmas of the karymsky volcanic center, kamchatka: Evidence from melt inclusions a traceelement thermobarometry: Petrology, v. 27, no. 3, p. 243264.	melt inclusion	Arc	KYK	Kamchatka	Karymsky	6e			0.336295	-0.316803	1.59801	0.221113	1291.56				0.745998			0.972222	0.00993289	2.57928	1.37677	2.34861	87.4	0.252361	0.195348	-0.614799	1.36744		1228					63.8616		46.25	0.65	12.49	10.22	0.17	12.87	11.56	1.75	0.33	0.09	96.6	2.7
Tobelko, D. P., Portnyagin, M. V., Krasheninnikov, S. P., Grib, E. N., a Plechov, P. Y., 2019, Compositions a formation coitions of primitive magmas of the karymsky volcanic center, kamchatka: Evidence from melt inclusions a traceelement thermobarometry: Petrology, v. 27, no. 3, p. 243264.	melt inclusion	Arc	KYK	Kamchatka arc	Karymsky	k3			0.32824	-0.326199	1.62834	0.253116	1284.86				0.704097			0.930507	0.00768539	3.06983	1.33069	2.74513	87.2	0.252784	0.194127				1229					63.5247		48.92	0.85	17.3	5.92	0.16	3.64	14.77	2.58	0.51	0.1	95.4	3
Tobelko, D. P., Portnyagin, M. V., Krasheninnikov, S. P., Grib, E. N., a Plechov, P. Y., 2019, Compositions a formation coitions of primitive magmas of the karymsky volcanic center, kamchatka: Evidence from melt inclusions a traceelement thermobarometry: Petrology, v. 27, no. 3, p. 243264.	melt inclusion	Arc	KYK	Kamchatka arc	Karymsky	k6			0.317038	-0.338072	1.70003	0.325253	1267.64				0.715773			0.877813	0.00817232	3.06749	1.27342	2.71016	86.1	0.252896	0.19602				1210					61.3364		48.92	0.84	17.36	6.17	0.07	3.75	14.27	2.79	0.56	0.12	95.6	3.51
Tobelko, D. P., Portnyagin, M. V., Krasheninnikov, S. P., Grib, E. N., a Plechov, P. Y., 2019, Compositions a formation coitions of primitive magmas of the karymsky volcanic center, kamchatka: Evidence from melt inclusions a traceelement thermobarometry: Petrology, v. 27, no. 3, p. 243264.	melt inclusion	Arc	KYK	Kamchatka	Karymsky	3e			0.331968	-0.317635	1.5498	0.177917	1306.13				0.669506			0.956624	0.0123346	2.18648	1.35823	2.0643	88	0.253629	0.190497	-0.628329	1.40012		1248					65.1934		46.43	0.65	12.4	9.92	0.13	13.75	10.5	1.83	0.34	0.08	96.3
Tobelko, D. P., Portnyagin, M. V., Krasheninnikov, S. P., Grib, E. N., a Plechov, P. Y., 2019, Compositions a formation coitions of primitive magmas of the karymsky volcanic center, kamchatka: Evidence from melt inclusions a traceelement thermobarometry: Petrology, v. 27, no. 3, p. 243264.	melt inclusion	Arc	KYK	Kamchatka arc	Karymsky	25			0.331801	-0.32652	1.63184	0.26252	1282.69				0.726574			0.935763			1.3371		86.8	0.25428	0.190491				1217					62.8569		48.22	0.82	17.09	6.13	0.12	3.47	15.37	2.29	0.49	0.11	94.5
Tobelko, D. P., Portnyagin, M. V., Krasheninnikov, S. P., Grib, E. N., a Plechov, P. Y., 2019, Compositions a formation coitions of primitive magmas of the karymsky volcanic center, kamchatka: Evidence from melt inclusions a traceelement thermobarometry: Petrology, v. 27, no. 3, p. 243264.	melt inclusion	Arc	KYK	Kamchatka arc	Karymsky	k15			0.327724	-0.319884	1.63114	0.2633	1283.69				0.705798			0.932073	0.00942529	2.72836	1.33201	2.46072	87.2	0.254655	0.18807				1230					63.5974		49.47	0.84	16.97	5.77	0.15	3.99	14.7	2.5	0.53	0.1	95.7	2.18
Tobelko, D. P., Portnyagin, M. V., Krasheninnikov, S. P., Grib, E. N., a Plechov, P. Y., 2019, Compositions a formation coitions of primitive magmas of the karymsky volcanic center, kamchatka: Evidence from melt inclusions a traceelement thermobarometry: Petrology, v. 27, no. 3, p. 243264.	melt inclusion	Arc	KYK	Kamchatka arc	Karymsky	k7b			0.328585	-0.321911	1.61837	0.250751	1287.3				0.698281			0.930789	0.00671875	3.28855	1.33082	2.9316	87.2	0.254714	0.188165				1230					63.6457		49.61	0.83	17.32	5.63	0.18	3.91	14.9	2.51	0.53	0.1	96.3	3.5
Tobelko, D. P., Portnyagin, M. V., Krasheninnikov, S. P., Grib, E. N., a Plechov, P. Y., 2019, Compositions a formation coitions of primitive magmas of the karymsky volcanic center, kamchatka: Evidence from melt inclusions a traceelement thermobarometry: Petrology, v. 27, no. 3, p. 243264.	melt inclusion	Arc	KYK	Kamchatka arc	Karymsky	5a			0.323296	-0.327785	1.65342	0.290214	1278.31				0.712849			0.903887	0.00971751	2.71933	1.30162	2.44502	86.4	0.25584	0.186499				1215					62.2425		48.39	0.82	16.8	6.19	0.07	3.58	14.48	2.49	0.48	0.13	93.7
Tobelko, D. P., Portnyagin, M. V., Krasheninnikov, S. P., Grib, E. N., a Plechov, P. Y., 2019, Compositions a formation coitions of primitive magmas of the karymsky volcanic center, kamchatka: Evidence from melt inclusions a traceelement thermobarometry: Petrology, v. 27, no. 3, p. 243264.	melt inclusion	Arc	KYK	Kamchatka arc	Karymsky	2			0.329832	-0.319765	1.55825	0.19642	1303.68				0.649144			0.940702	0.00875339	2.78575	1.34043	2.55597	87.8	0.256192	0.182774				1246					65.0156		49.34	0.9	17.39	5.14	0.12	3.09	14.48	2.52	0.43	0.11	93.8	4.39
Tobelko, D. P., Portnyagin, M. V., Krasheninnikov, S. P., Grib, E. N., a Plechov, P. Y., 2019, Compositions a formation coitions of primitive magmas of the karymsky volcanic center, kamchatka: Evidence from melt inclusions a traceelement thermobarometry: Petrology, v. 27, no. 3, p. 243264.	melt inclusion	Arc	KYK	Kamchatka arc	Karymsky	k2			0.298029	-0.344732	1.63489	0.283362	1289.6				0.514394			0.803074	0.0105774	2.63662	1.18833	2.42681	86.7	0.258845	0.176828				1243					62.9574		50.96	0.94	18.09	5.48	0.11	3.3	11.4	3.19	0.68	0.13	94.9	6.41
Tobelko, D. P., Portnyagin, M. V., Krasheninnikov, S. P., Grib, E. N., a Plechov, P. Y., 2019, Compositions a formation coitions of primitive magmas of the karymsky volcanic center, kamchatka: Evidence from melt inclusions a traceelement thermobarometry: Petrology, v. 27, no. 3, p. 243264.	melt inclusion	Arc	KYK	Kamchatka arc	Karymsky	5b			0.314446	-0.342078	1.72544	0.37596	1259.92				0.695649			0.855981			1.24939		85.2	0.259374	0.177842				1193					60.1262		48.79	0.87	17.22	6.47	0.13	3.37	14.27	2.55	0.48	0.13	94.6	3.18
Tobelko, D. P., Portnyagin, M. V., Krasheninnikov, S. P., Grib, E. N., a Plechov, P. Y., 2019, Compositions a formation coitions of primitive magmas of the karymsky volcanic center, kamchatka: Evidence from melt inclusions a traceelement thermobarometry: Petrology, v. 27, no. 3, p. 243264.	melt inclusion	Arc	KYK	Kamchatka arc	Karymsky	k7a			0.284021	-0.348382	1.66698	0.319375	1285				0.43825			0.743418	0.0116719	2.54007	1.1223	2.34812	86.3	0.259863	0.174558				1248					62.2945		52.29	0.85	18.55	5.2	0.19	3.34	10.03	3.5	0.83	0.13	95.5	5.14
Tobelko, D. P., Portnyagin, M. V., Krasheninnikov, S. P., Grib, E. N., a Plechov, P. Y., 2019, Compositions a formation coitions of primitive magmas of the karymsky volcanic center, kamchatka: Evidence from melt inclusions a traceelement thermobarometry: Petrology, v. 27, no. 3, p. 243264.	melt inclusion	Arc	KYK	Kamchatka arc	Karymsky	k8			0.280651	-0.339363	1.68242	0.339799	1281.01				0.486939			0.753933	0.00925926	2.93202	1.13329	2.65988	85.9	0.261162	0.171458				1245					61.7681		53.34	1	17.73	5.57	0.1	3.05	10.08	3.56	0.82	0.14	96	4.87
Tobelko, D. P., Portnyagin, M. V., Krasheninnikov, S. P., Grib, E. N., a Plechov, P. Y., 2019, Compositions a formation coitions of primitive magmas of the karymsky volcanic center, kamchatka: Evidence from melt inclusions a traceelement thermobarometry: Petrology, v. 27, no. 3, p. 243264.	melt inclusion	Arc	KYK	Kamchatka	Karymsky	5be			0.28444	-0.358319	1.79641	0.460706	1247.77				0.577782			0.746656			1.12756		83.8	0.262973	0.170268	-0.687805	1.19958		1190					57.8236		47.43	0.76	12.94	12.75	0.22	10.77	8.63	2.29	0.48	0.08	96.6
Tobelko, D. P., Portnyagin, M. V., Krasheninnikov, S. P., Grib, E. N., a Plechov, P. Y., 2019, Compositions a formation coitions of primitive magmas of the karymsky volcanic center, kamchatka: Evidence from melt inclusions a traceelement thermobarometry: Petrology, v. 27, no. 3, p. 243264.	melt inclusion	Arc	KYK	Kamchatka arc	Karymsky	k16c			0.307783	-0.329576	1.84212	0.517296	1229.56				0.74789			0.83226			1.22342		83.4	0.265851	0.161172				1165					57.4303		48.34	0.75	15.73	7.42	0.18	3.18	13.97	2.31	0.53	0.11	93.3
Tobelko, D. P., Portnyagin, M. V., Krasheninnikov, S. P., Grib, E. N., a Plechov, P. Y., 2019, Compositions a formation coitions of primitive magmas of the karymsky volcanic center, kamchatka: Evidence from melt inclusions a traceelement thermobarometry: Petrology, v. 27, no. 3, p. 243264.	melt inclusion	Arc	KYK	Kamchatka arc	Karymsky	k13			0.290921	-0.358607	1.82871	0.503905	1237.33				0.593651			0.74719	0.00826464	3.26453	1.12907	2.82132	83.3	0.265855	0.162106				1176					57.2975		50.7	0.86	17.92	6.4	0.17	3.13	12.74	2.84	0.57	0.14	96.1
Tobelko, D. P., Portnyagin, M. V., Krasheninnikov, S. P., Grib, E. N., a Plechov, P. Y., 2019, Compositions a formation coitions of primitive magmas of the karymsky volcanic center, kamchatka: Evidence from melt inclusions a traceelement thermobarometry: Petrology, v. 27, no. 3, p. 243264.	melt inclusion	Arc	KYK	Kamchatka	Karymsky	4e			0.299021	-0.364368	1.81897	0.508795	1236.71				0.581394			0.763736	0.0166802	2.06905	1.14785	1.83012	83	0.269772	0.150768	-0.750717	0.903293		1164					57.164		45.18	0.6	11.94	13.82	0.24	13.2	8.91	1.57	0.35	0.08	96.1	3.28
Tobelko, D. P., Portnyagin, M. V., Krasheninnikov, S. P., Grib, E. N., a Plechov, P. Y., 2019, Compositions a formation coitions of primitive magmas of the karymsky volcanic center, kamchatka: Evidence from melt inclusions a traceelement thermobarometry: Petrology, v. 27, no. 3, p. 243264.	melt inclusion	Arc	KYK	Kamchatka	Karymsky	1e			0.271062	-0.397035	1.93792	0.644839	1212.56				0.48199			0.658251	0.0198039	1.95631	1.03108	1.69439	80.1	0.274425	0.144704	-0.771635	0.906101		1138					52.6871		46.22	0.78	12.21	15.53	0.25	12.34	7.73	1.87	0.28	0.09	97.5	3.17
Humphreys, J., Brounce, M., and Walowski, K., 2022, Diffusive equilibration of H2O and oxygen fugacity in natural olivine-hosted melt inclusions: Earth and Planetary Science Letters, v. 584, p. 117409.	melt inclusion	Arc	LC	Cascades	Lassen	BRVB0109	0.2		0.293921	-0.497492	2.00555	0.476174	1153.86	-0.60206	1.28208	-1.38629	0.787901	-18.3579	1.00331	0.67767	0.0254273	1.71834	0.711935	1.62771	85.2978	0.21667	0.305536	-0.356588	2.26397							55.9348		49.03	1.41	18.43	8.49		5.2	10.78	4.26	1.01		100.94	0.37
Humphreys, J., Brounce, M., and Walowski, K., 2022, Diffusive equilibration of H2O and oxygen fugacity in natural olivine-hosted melt inclusions: Earth and Planetary Science Letters, v. 584, p. 117409.	melt inclusion	Arc	LC	Cascades	Lassen	BRVB0108	0.18		0.310656	-0.479585	1.94835	0.440036	1163.19	-0.658541	1.05447	-1.51635	0.772127	-18.6551	0.760166	0.74345	0.0234474	1.76057	0.774777	1.68504	84.8444	0.221282	0.292864	-0.382836	2.15729							55.5736		47.85	1.36	17.42	9.24		6.12	10.94	3.87	1.1		100.13	0.32
Humphreys, J., Brounce, M., and Walowski, K., 2022, Diffusive equilibration of H2O and oxygen fugacity in natural olivine-hosted melt inclusions: Earth and Planetary Science Letters, v. 584, p. 117409.	melt inclusion	Arc	LC	Cascades	Lassen	BRVB0112A	0.19		0.282309	-0.501597	1.99316	0.515776	1167.31	-0.629731	1.26347	-1.45001	0.716335	-17.9071	1.03508	0.644594	0.0408774	0.902472	0.76057	0.926043	85.8519	0.228233	0.267771	-0.436884	2.03486							58.3072		48.68	1.52	18.43	7.92		5.88	10.44	3.57	1.05		100.39	1.23
Humphreys, J., Brounce, M., and Walowski, K., 2022, Diffusive equilibration of H2O and oxygen fugacity in natural olivine-hosted melt inclusions: Earth and Planetary Science Letters, v. 584, p. 117409.	melt inclusion	Arc	LC	Cascades	Lassen	BRVB0211A	0.19		0.283289	-0.468935	1.97668	0.525409	1172.23	-0.629731	1.35015	-1.45001	0.629499	-17.3164	1.23252	0.656559			0.784875		84.0653	0.234272	0.25458	-0.466577	2.00277							55.5165		49.22	1.36	17.33	8.87		6.15	9.89	3.35	0.94		98.45	1.34
Humphreys, J., Brounce, M., and Walowski, K., 2022, Diffusive equilibration of H2O and oxygen fugacity in natural olivine-hosted melt inclusions: Earth and Planetary Science Letters, v. 584, p. 117409.	melt inclusion	Arc	LC	Cascades	Lassen	BRVB0202	0.18		0.284574	-0.441897	1.92571	0.485644	1191.55	-0.658541	1.21743	-1.51635	0.685327	-17.3703	0.980427	0.696667	0.0257412	1.54922	0.873842	1.46851	84.5252	0.236912	0.246166	-0.486049	1.90741							56.6482		48.97	1.3	16.87	8.87		6.03	10	3.59	0.9		100.23	1.84
Humphreys, J., Brounce, M., and Walowski, K., 2022, Diffusive equilibration of H2O and oxygen fugacity in natural olivine-hosted melt inclusions: Earth and Planetary Science Letters, v. 584, p. 117409.	melt inclusion	Arc	LC	Cascades	Lassen	BRVB0209	0.19		0.295475	-0.517797	1.91672	0.502103	1177.15	-0.629731	1.22923	-1.45001	0.745833	-17.7632	0.979655	0.684108	0.0200169	2.03345	0.753457	1.92333	86.17	0.243018	0.220093	-0.549437	1.55041							60.4584		47.53	1.58	18.42	7.97		6.77	10.32	3.78	1.07		98.15	0.72
Tassara, S., Reich, M., Cannatelli, C., Konecke, B. A., Kausel, D., Morata, D., Barra, F., Simon, A. C., Fiege, A., Morgado, E., a Leisen, M., 2020, Postmelting oxidation of highly primitive basalts from the southern aes: Geochimica et Cosmochimica Acta, v. 273, p. 291312.	melt inclusion	Arc	LHA	South Adean	Los Hornitos	87			0.319335	-0.409971	1.6994	0.0437015	1272.43				0.859961			0.831907			1.22485		91.79	0.190959	0.379067	-0.214329	2.7602							68.3094		46.36	0.82	20.14	5.77	0.01	7.14	14.87	3.19	0.75	0.19	98.1
Tassara, S., Reich, M., Cannatelli, C., Konecke, B. A., Kausel, D., Morata, D., Barra, F., Simon, A. C., Fiege, A., Morgado, E., a Leisen, M., 2020, Postmelting oxidation of highly primitive basalts from the southern aes: Geochimica et Cosmochimica Acta, v. 273, p. 291312.	melt inclusion	Arc	LHA	South Adean	Los Hornitos	60			0.31469	-0.389408	1.69076	0.0393519	1275.61				0.901027			0.846309			1.23957		91.87	0.19178	0.37641	-0.219238	2.7606							68.657		47.68	0.86	19.27	5.8	0.09	6.94	14.35	3.44	0.81	0.19	95.47
Tassara, S., Reich, M., Cannatelli, C., Konecke, B. A., Kausel, D., Morata, D., Barra, F., Simon, A. C., Fiege, A., Morgado, E., a Leisen, M., 2020, Postmelting oxidation of highly primitive basalts from the southern aes: Geochimica et Cosmochimica Acta, v. 273, p. 291312.	melt inclusion	Arc	LHA	South Adean	Los Hornitos	88			0.315417	-0.418884	1.69351	0.0439506	1275.07				0.814213			0.808681			1.19914		91.79	0.192135	0.375422	-0.221068	2.76243							68.4422		46.42	0.83	20.87	5.72	0.08	6.57	14.46	3.3	0.85	0.16	98.47
Tassara, S., Reich, M., Cannatelli, C., Konecke, B. A., Kausel, D., Morata, D., Barra, F., Simon, A. C., Fiege, A., Morgado, E., a Leisen, M., 2020, Postmelting oxidation of highly primitive basalts from the southern aes: Geochimica et Cosmochimica Acta, v. 273, p. 291312.	melt inclusion	Arc	LHA	South Adean	Los Hornitos	89			0.318855	-0.383457	1.69435	0.0519752	1272.9				0.893612			0.848258			1.24142		91.84	0.193519	0.370647	-0.229934	2.71126							68.7561		47.72	0.75	19.43	5.39	0.06	6.75	14.95	3.17	0.81	0.11	97.61
Tassara, S., Reich, M., Cannatelli, C., Konecke, B. A., Kausel, D., Morata, D., Barra, F., Simon, A. C., Fiege, A., Morgado, E., a Leisen, M., 2020, Postmelting oxidation of highly primitive basalts from the southern aes: Geochimica et Cosmochimica Acta, v. 273, p. 291312.	melt inclusion	Arc	LHA	South Adean	Los Hornitos	63			0.309395	-0.414499							0.865774			0.790852			1.17996		91.13	0.194135										66.6059		46.62	0.77	19.81	6.13	0.01	7.37	14.22	3.35	0.76	0.19	93.58
Tassara, S., Reich, M., Cannatelli, C., Konecke, B. A., Kausel, D., Morata, D., Barra, F., Simon, A. C., Fiege, A., Morgado, E., a Leisen, M., 2020, Postmelting oxidation of highly primitive basalts from the southern aes: Geochimica et Cosmochimica Acta, v. 273, p. 291312.	melt inclusion	Arc	LHA	South Adean	Los Hornitos	103			0.303484	-0.414049	1.72601	0.101839	1265.53				0.701572			0.747038	0.0137124	2.3244	1.12914	2.11849	91.45	0.197075	0.359579	-0.250671	2.78389							68.0262		47.74	0.76	19.93	7.56	0.19	6.72	12.81	2.94	0.73	0.12	95.48
Tassara, S., Reich, M., Cannatelli, C., Konecke, B. A., Kausel, D., Morata, D., Barra, F., Simon, A. C., Fiege, A., Morgado, E., a Leisen, M., 2020, Postmelting oxidation of highly primitive basalts from the southern aes: Geochimica et Cosmochimica Acta, v. 273, p. 291312.	melt inclusion	Arc	LHA	South Adean	Los Hornitos	15			0.308074	-0.395467	1.68848	0.0678643	1276.28				0.827594			0.80332			1.19145		91.54	0.197777	0.357815	-0.254002	2.68054							68.3674		48.38	0.85	19.67	5.29	0.08	6.95	13.81	3.26	0.9	0.15	99.78
Tassara, S., Reich, M., Cannatelli, C., Konecke, B. A., Kausel, D., Morata, D., Barra, F., Simon, A. C., Fiege, A., Morgado, E., a Leisen, M., 2020, Postmelting oxidation of highly primitive basalts from the southern aes: Geochimica et Cosmochimica Acta, v. 273, p. 291312.	melt inclusion	Arc	LHA	South Adean	Los Hornitos	21	0.3813	µXANES	0.303021	-0.412503	1.7308	0.110932	1266.01	-0.210213	2.86869	-0.484034	0.79318	-10.6194	3.08477	0.775752			1.16159		91.3	0.197924	0.357243	-0.255082	2.68921	1 GPa	1200	2.19				67.724		47.5	0.89	19.52	7.27	0.12	6.86	12.97	3.28	0.85	0.17	98.5
Tassara, S., Reich, M., Cannatelli, C., Konecke, B. A., Kausel, D., Morata, D., Barra, F., Simon, A. C., Fiege, A., Morgado, E., a Leisen, M., 2020, Postmelting oxidation of highly primitive basalts from the southern aes: Geochimica et Cosmochimica Acta, v. 273, p. 291312.	melt inclusion	Arc	LHA	South Adean	Los Hornitos	11			0.307565	-0.42072	1.71511	0.0957131	1269.4				0.76317			0.770137			1.15598		91.33	0.198018	0.357099	-0.255355	2.68485							67.8206		46.99	0.81	20.36	6.49	0.14	6.94	13.51	3.15	0.81	0.16	98.46
Tassara, S., Reich, M., Cannatelli, C., Konecke, B. A., Kausel, D., Morata, D., Barra, F., Simon, A. C., Fiege, A., Morgado, E., a Leisen, M., 2020, Postmelting oxidation of highly primitive basalts from the southern aes: Geochimica et Cosmochimica Acta, v. 273, p. 291312.	melt inclusion	Arc	LHA	South Adean	Los Hornitos	94			0.306016	-0.42156							0.795568			0.764307			1.15046		91.13	0.19802										67.045		46.55	0.74	20.18	7.05	0.16	6.8	13.51	3.3	0.77	0.22	98.8
Tassara, S., Reich, M., Cannatelli, C., Konecke, B. A., Kausel, D., Morata, D., Barra, F., Simon, A. C., Fiege, A., Morgado, E., a Leisen, M., 2020, Postmelting oxidation of highly primitive basalts from the southern aes: Geochimica et Cosmochimica Acta, v. 273, p. 291312.	melt inclusion	Arc	LHA	South Adean	Los Hornitos	27			0.316942	-0.394217	1.68702	0.0680217	1274.37				0.795613			0.828217			1.21855		91.98	0.198096	0.3555	-0.258384	2.69229							69.647		47.74	0.81	19.75	5.94	0.13	7.08	14	3.03	0.78	0.12	95.07
Tassara, S., Reich, M., Cannatelli, C., Konecke, B. A., Kausel, D., Morata, D., Barra, F., Simon, A. C., Fiege, A., Morgado, E., a Leisen, M., 2020, Postmelting oxidation of highly primitive basalts from the southern aes: Geochimica et Cosmochimica Acta, v. 273, p. 291312.	melt inclusion	Arc	LHA	South Adean	Los Hornitos	73			0.298217	-0.430371	1.84325	0.224678	1237.32				0.817689			0.722574			1.1048		90.01	0.198182	0.357793	-0.254043	2.59754							64.3059		46.57	0.71	19.74	7.99	0.07	6.79	13.52	3.16	0.77	0.11	97.27
Tassara, S., Reich, M., Cannatelli, C., Konecke, B. A., Kausel, D., Morata, D., Barra, F., Simon, A. C., Fiege, A., Morgado, E., a Leisen, M., 2020, Postmelting oxidation of highly primitive basalts from the southern aes: Geochimica et Cosmochimica Acta, v. 273, p. 291312.	melt inclusion	Arc	LHA	South Adean	Los Hornitos	58			0.302182	-0.413961	1.79601	0.180173	1248.7				0.820838			0.755369			1.14014		90.62	0.198724	0.35522	-0.258915	2.62841							65.9653		47.79	0.78	20.4	5.53	0.16	6.2	14.14	3.38	0.74	0.19	98.8
Tassara, S., Reich, M., Cannatelli, C., Konecke, B. A., Kausel, D., Morata, D., Barra, F., Simon, A. C., Fiege, A., Morgado, E., a Leisen, M., 2020, Postmelting oxidation of highly primitive basalts from the southern aes: Geochimica et Cosmochimica Acta, v. 273, p. 291312.	melt inclusion	Arc	LHA	South Adean	Los Hornitos	28	0.3915	µXANES	0.313398	-0.397581	1.69485	0.0823451	1272.79	-0.191529	2.96696	-0.441011	0.785108	-10.1852	3.20194	0.810804			1.19944		91.76	0.199387	0.351764	-0.265482	2.67115	1 GPa	1200	1.75				69.1571		47.82	0.81	19.75	6.11	0.14	6.98	13.78	3.05	0.77	0.13	96.85
Tassara, S., Reich, M., Cannatelli, C., Konecke, B. A., Kausel, D., Morata, D., Barra, F., Simon, A. C., Fiege, A., Morgado, E., a Leisen, M., 2020, Postmelting oxidation of highly primitive basalts from the southern aes: Geochimica et Cosmochimica Acta, v. 273, p. 291312.	melt inclusion	Arc	LHA	South Adean	Los Hornitos	68			0.315064	-0.375943	1.63497	0.0233433	1289.75				0.824088			0.831066			1.22137		91.98	0.199564	0.351809	-0.265396	2.67581							69.7744		48.39	0.69	19.28	6.26	0.04	6.42	13.94	3.13	0.79	0.23	95.43
Tassara, S., Reich, M., Cannatelli, C., Konecke, B. A., Kausel, D., Morata, D., Barra, F., Simon, A. C., Fiege, A., Morgado, E., a Leisen, M., 2020, Postmelting oxidation of highly primitive basalts from the southern aes: Geochimica et Cosmochimica Acta, v. 273, p. 291312.	melt inclusion	Arc	LHA	South Adean	Los Hornitos	8			0.30152	-0.399368	1.71516	0.109106	1270.19				0.790194			0.767305	0.00639871	3.57433	1.15151	3.15678	91.2	0.200678	0.34886	-0.271023	2.64364							67.7527		48.3	0.76	19.29	6.73	0.16	7.11	12.88	3.25	0.83	0.11	98.46
Tassara, S., Reich, M., Cannatelli, C., Konecke, B. A., Kausel, D., Morata, D., Barra, F., Simon, A. C., Fiege, A., Morgado, E., a Leisen, M., 2020, Postmelting oxidation of highly primitive basalts from the southern aes: Geochimica et Cosmochimica Acta, v. 273, p. 291312.	melt inclusion	Arc	LHA	South Adean	Los Hornitos	65			0.306668	-0.401267							0.819148			0.776777			1.16275		91.13	0.200716										67.3432		48.1	0.72	20.06	5.32	0.06	6.77	14.12	3.32	0.66	0.17	95.01
Tassara, S., Reich, M., Cannatelli, C., Konecke, B. A., Kausel, D., Morata, D., Barra, F., Simon, A. C., Fiege, A., Morgado, E., a Leisen, M., 2020, Postmelting oxidation of highly primitive basalts from the southern aes: Geochimica et Cosmochimica Acta, v. 273, p. 291312.	melt inclusion	Arc	LHA	South Adean	Los Hornitos	90			0.299494	-0.411012	1.80428	0.199186	1246.32				0.809657			0.745636	0.00983607	2.94458	1.12861	2.58011	90.5	0.200871	0.348403	-0.271898	2.5962							65.8875		47.47	0.73	18.79	7.48	0.11	7.93	12.95	3.11	0.66	0.12	97.12
Tassara, S., Reich, M., Cannatelli, C., Konecke, B. A., Kausel, D., Morata, D., Barra, F., Simon, A. C., Fiege, A., Morgado, E., a Leisen, M., 2020, Postmelting oxidation of highly primitive basalts from the southern aes: Geochimica et Cosmochimica Acta, v. 273, p. 291312.	melt inclusion	Arc	LHA	South Adean	Los Hornitos	12			0.310518	-0.394844	1.66745	0.0624389	1281.31				0.774263			0.788667			1.17518		91.57	0.200887	0.347992	-0.272684	2.6467							68.7921		48.11	0.67	19.85	6.15	0.09	7.01	13.66	3.04	0.8	0.16	98.04
Tassara, S., Reich, M., Cannatelli, C., Konecke, B. A., Kausel, D., Morata, D., Barra, F., Simon, A. C., Fiege, A., Morgado, E., a Leisen, M., 2020, Postmelting oxidation of highly primitive basalts from the southern aes: Geochimica et Cosmochimica Acta, v. 273, p. 291312.	melt inclusion	Arc	LHA	South Adean	Los Hornitos	81			0.310731	-0.38599	1.64415	0.0402974	1287.38				0.802249			0.81051			1.19871		91.63	0.201121	0.347499	-0.273627	2.65695							68.9966		48.43	0.77	18.96	6.18	0.17	7.56	13.41	3.08	0.7	0.18	97.16
Tassara, S., Reich, M., Cannatelli, C., Konecke, B. A., Kausel, D., Morata, D., Barra, F., Simon, A. C., Fiege, A., Morgado, E., a Leisen, M., 2020, Postmelting oxidation of highly primitive basalts from the southern aes: Geochimica et Cosmochimica Acta, v. 273, p. 291312.	melt inclusion	Arc	LHA	South Adean	Los Hornitos	9			0.304275	-0.399951	1.71354	0.109915	1269.63				0.780781			0.779773			1.16525		91.35	0.201165	0.346844	-0.274883	2.64059							68.2071		48.2	0.82	19.31	6.65	0.16	7.13	12.99	3.13	0.86	0.15	98.4
Tassara, S., Reich, M., Cannatelli, C., Konecke, B. A., Kausel, D., Morata, D., Barra, F., Simon, A. C., Fiege, A., Morgado, E., a Leisen, M., 2020, Postmelting oxidation of highly primitive basalts from the southern aes: Geochimica et Cosmochimica Acta, v. 273, p. 291312.	melt inclusion	Arc	LHA	South Adean	Los Hornitos	70			0.318339	-0.378857	1.63399	0.0308397	1288.49				0.806722			0.835375			1.22646		91.91	0.201261	0.346391	-0.275751	2.6375							69.7763		48.24	0.72	19.35	5.99	0.09	6.69	14.27	2.79	0.87	0.26	94.19
Tassara, S., Reich, M., Cannatelli, C., Konecke, B. A., Kausel, D., Morata, D., Barra, F., Simon, A. C., Fiege, A., Morgado, E., a Leisen, M., 2020, Postmelting oxidation of highly primitive basalts from the southern aes: Geochimica et Cosmochimica Acta, v. 273, p. 291312.	melt inclusion	Arc	LHA	South Adean	Los Hornitos	91			0.299657	-0.403322	1.79968	0.197572	1246.97				0.821265			0.753005	0.0139073	2.35265	1.13619	2.09271	90.5	0.201471	0.346504	-0.275534	2.57752							65.9741		47.9	0.74	18.53	7.41	0.14	7.84	13	3.04	0.73	0.05	97.48
Tassara, S., Reich, M., Cannatelli, C., Konecke, B. A., Kausel, D., Morata, D., Barra, F., Simon, A. C., Fiege, A., Morgado, E., a Leisen, M., 2020, Postmelting oxidation of highly primitive basalts from the southern aes: Geochimica et Cosmochimica Acta, v. 273, p. 291312.	melt inclusion	Arc	LHA	South Adean	Los Hornitos	10			0.300276	-0.402155	1.74911	0.148051	1260.78				0.793201			0.759639			1.14331		90.93	0.201683	0.345651	-0.277173	2.60723							67.1207		48.32	0.78	19.23	6.65	0.16	7.19	12.99	3.15	0.86	0.11	98.64
Tassara, S., Reich, M., Cannatelli, C., Konecke, B. A., Kausel, D., Morata, D., Barra, F., Simon, A. C., Fiege, A., Morgado, E., a Leisen, M., 2020, Postmelting oxidation of highly primitive basalts from the southern aes: Geochimica et Cosmochimica Acta, v. 273, p. 291312.	melt inclusion	Arc	LHA	South Adean	Los Hornitos	57			0.311271	-0.368767	1.61221	0.0116106	1296.15				0.805224			0.833605			1.22256		92.11	0.201775	0.344737	-0.278928	2.66857							70.4004		49.13	0.77	18.33	6.72	0.14	7.44	12.82	3.12	0.82	0.1	96.11
Tassara, S., Reich, M., Cannatelli, C., Konecke, B. A., Kausel, D., Morata, D., Barra, F., Simon, A. C., Fiege, A., Morgado, E., a Leisen, M., 2020, Postmelting oxidation of highly primitive basalts from the southern aes: Geochimica et Cosmochimica Acta, v. 273, p. 291312.	melt inclusion	Arc	LHA	South Adean	Los Hornitos	29			0.303676	-0.403194	1.70127	0.101183	1272.89				0.774947			0.771938			1.1567		91.21	0.201878	0.345131	-0.27817	2.62738							67.8957		48.4	0.84	19.79	6.13	0.09	6.63	13.37	3.14	0.84	0.17	98.62
Tassara, S., Reich, M., Cannatelli, C., Konecke, B. A., Kausel, D., Morata, D., Barra, F., Simon, A. C., Fiege, A., Morgado, E., a Leisen, M., 2020, Postmelting oxidation of highly primitive basalts from the southern aes: Geochimica et Cosmochimica Acta, v. 273, p. 291312.	melt inclusion	Arc	LHA	South Adean	Los Hornitos	72			0.300031	-0.42473	1.82031	0.22435	1241.61				0.780072			0.720197	0.0107692	2.83052	1.10144	2.47816	90.01	0.202714	0.343412	-0.281477	2.54137							64.8233		46.95	0.68	19.8	8.13	0.08	6.4	13.64	2.95	0.67	0.12	94.9
Tassara, S., Reich, M., Cannatelli, C., Konecke, B. A., Kausel, D., Morata, D., Barra, F., Simon, A. C., Fiege, A., Morgado, E., a Leisen, M., 2020, Postmelting oxidation of highly primitive basalts from the southern aes: Geochimica et Cosmochimica Acta, v. 273, p. 291312.	melt inclusion	Arc	LHA	South Adean	Los Hornitos	26			0.30931	-0.405888	1.65662	0.0630552	1283.83				0.716526			0.778297			1.1634		91.62	0.2032	0.340529	-0.287042	2.63652							69.1664		47.91	0.78	20.15	6.42	0.11	6.86	13.25	2.93	0.81	0.16	95.48
Tassara, S., Reich, M., Cannatelli, C., Konecke, B. A., Kausel, D., Morata, D., Barra, F., Simon, A. C., Fiege, A., Morgado, E., a Leisen, M., 2020, Postmelting oxidation of highly primitive basalts from the southern aes: Geochimica et Cosmochimica Acta, v. 273, p. 291312.	melt inclusion	Arc	LHA	South Adean	Los Hornitos	13			0.307639	-0.380272	1.64821	0.0547383	1286.23				0.786194			0.802088			1.18846		91.64	0.203218	0.340589	-0.286926	2.62762							69.2498		48.93	0.76	18.6	6.61	0.13	7.54	12.92	3.01	0.78	0.11	98.14
Tassara, S., Reich, M., Cannatelli, C., Konecke, B. A., Kausel, D., Morata, D., Barra, F., Simon, A. C., Fiege, A., Morgado, E., a Leisen, M., 2020, Postmelting oxidation of highly primitive basalts from the southern aes: Geochimica et Cosmochimica Acta, v. 273, p. 291312.	melt inclusion	Arc	LHA	South Adean	Los Hornitos	33			0.312175	-0.357684	1.59241	-0.000170586	1301.17				0.81964			0.841891			1.23123		92.1	0.203399	0.339841	-0.288373	2.6376							70.5253		49.9	0.74	18.24	5.85	0.14	7.36	13.15	3.09	0.82	0.1	96.21
Tassara, S., Reich, M., Cannatelli, C., Konecke, B. A., Kausel, D., Morata, D., Barra, F., Simon, A. C., Fiege, A., Morgado, E., a Leisen, M., 2020, Postmelting oxidation of highly primitive basalts from the southern aes: Geochimica et Cosmochimica Acta, v. 273, p. 291312.	melt inclusion	Arc	LHA	South Adean	Los Hornitos	20			0.294965	-0.419463	1.80636	0.213943	1246.24				0.777529			0.723777			1.10468		90.17	0.203433	0.340983	-0.286163	2.55527							65.3217		48.07	0.82	19.55	6.11	0.09	7.55	13.09	3.06	0.84	0.16	97.16
Tassara, S., Reich, M., Cannatelli, C., Konecke, B. A., Kausel, D., Morata, D., Barra, F., Simon, A. C., Fiege, A., Morgado, E., a Leisen, M., 2020, Postmelting oxidation of highly primitive basalts from the southern aes: Geochimica et Cosmochimica Acta, v. 273, p. 291312.	melt inclusion	Arc	LHA	South Adean	Los Hornitos	56			0.308115	-0.365878	1.60243	0.0107187	1299.57				0.780319			0.820673			1.20786		92.11	0.203577	0.339126	-0.289757	2.65126							70.5854		49.77	0.75	18.67	6.63	0.11	6.7	12.62	3.17	0.94	0.1	94.67
Tassara, S., Reich, M., Cannatelli, C., Konecke, B. A., Kausel, D., Morata, D., Barra, F., Simon, A. C., Fiege, A., Morgado, E., a Leisen, M., 2020, Postmelting oxidation of highly primitive basalts from the southern aes: Geochimica et Cosmochimica Acta, v. 273, p. 291312.	melt inclusion	Arc	LHA	South Adean	Los Hornitos	35			0.307762	-0.384665	1.68317	0.0932609	1276.05				0.797463			0.788795			1.17448		91.25	0.203944	0.338547	-0.290879	2.57737							68.2271		48.85	0.72	18.96	5.87	0.08	7.41	13.6	2.89	0.77	0.11	98.38
Tassara, S., Reich, M., Cannatelli, C., Konecke, B. A., Kausel, D., Morata, D., Barra, F., Simon, A. C., Fiege, A., Morgado, E., a Leisen, M., 2020, Postmelting oxidation of highly primitive basalts from the southern aes: Geochimica et Cosmochimica Acta, v. 273, p. 291312.	melt inclusion	Arc	LHA	South Adean	Los Hornitos	79			0.298119	-0.390747	1.74758	0.159038	1260.79				0.812592			0.767433			1.15138		90.77	0.204222	0.337845	-0.292242	2.56073							66.979		48.59	0.83	18.05	8.15	0.15	7.02	12.56	2.94	0.93	0.16	96.74
Tassara, S., Reich, M., Cannatelli, C., Konecke, B. A., Kausel, D., Morata, D., Barra, F., Simon, A. C., Fiege, A., Morgado, E., a Leisen, M., 2020, Postmelting oxidation of highly primitive basalts from the southern aes: Geochimica et Cosmochimica Acta, v. 273, p. 291312.	melt inclusion	Arc	LHA	South Adean	Los Hornitos	97			0.293189	-0.407382	1.74361	0.15554	1264.6				0.746651			0.725639			1.10643		90.7	0.204319	0.337993	-0.291955	2.59937							66.809		48.43	0.74	19.65	7.47	0.09	6.15	12.42	3.24	0.94	0.34	94.79
Tassara, S., Reich, M., Cannatelli, C., Konecke, B. A., Kausel, D., Morata, D., Barra, F., Simon, A. C., Fiege, A., Morgado, E., a Leisen, M., 2020, Postmelting oxidation of highly primitive basalts from the southern aes: Geochimica et Cosmochimica Acta, v. 273, p. 291312.	melt inclusion	Arc	LHA	South Adean	Los Hornitos	59			0.314617	-0.381719	1.60547	0.0179567	1296.19				0.741606			0.819362			1.207		92.03	0.204434	0.336316	-0.295214	2.63116							70.4517		49.02	0.8	19.79	5.9	0.08	6.18	13.71	2.91	0.76	0.1	97.03
Tassara, S., Reich, M., Cannatelli, C., Konecke, B. A., Kausel, D., Morata, D., Barra, F., Simon, A. C., Fiege, A., Morgado, E., a Leisen, M., 2020, Postmelting oxidation of highly primitive basalts from the southern aes: Geochimica et Cosmochimica Acta, v. 273, p. 291312.	melt inclusion	Arc	LHA	South Adean	Los Hornitos	14			0.306788	-0.372822	1.65334	0.0661005	1284.85				0.791302			0.799392			1.18525		91.59	0.204489	0.3365	-0.294856	2.60382							69.231		49.35	0.7	18.46	6.39	0.07	7.52	12.95	3	0.78	0.14	97.51
Tassara, S., Reich, M., Cannatelli, C., Konecke, B. A., Kausel, D., Morata, D., Barra, F., Simon, A. C., Fiege, A., Morgado, E., a Leisen, M., 2020, Postmelting oxidation of highly primitive basalts from the southern aes: Geochimica et Cosmochimica Acta, v. 273, p. 291312.	melt inclusion	Arc	LHA	South Adean	Los Hornitos	75			0.295017	-0.403508	1.74282	0.155974	1263.31				0.757131			0.741365			1.12291		90.77	0.204569	0.336902	-0.294075	2.57937							67.0165		48.52	0.81	18.83	7.5	0.1	7.32	12.22	3.02	0.98	0.18	97.14
Tassara, S., Reich, M., Cannatelli, C., Konecke, B. A., Kausel, D., Morata, D., Barra, F., Simon, A. C., Fiege, A., Morgado, E., a Leisen, M., 2020, Postmelting oxidation of highly primitive basalts from the southern aes: Geochimica et Cosmochimica Acta, v. 273, p. 291312.	melt inclusion	Arc	LHA	South Adean	Los Hornitos	44			0.301894	-0.379738	1.70724	0.120828	1270.62				0.848009			0.777317			1.1622		90.61	0.204658	0.337563	-0.29279	2.53494							66.6141		49.12	0.73	18.02	6.35	0.15	7.75	13.38	2.9	0.78	0.13	93.79
Tassara, S., Reich, M., Cannatelli, C., Konecke, B. A., Kausel, D., Morata, D., Barra, F., Simon, A. C., Fiege, A., Morgado, E., a Leisen, M., 2020, Postmelting oxidation of highly primitive basalts from the southern aes: Geochimica et Cosmochimica Acta, v. 273, p. 291312.	melt inclusion	Arc	LHA	South Adean	Los Hornitos	31			0.300893	-0.377997	1.68029	0.0950322	1278.41				0.790071			0.780425	0.0107325	2.66664	1.16414	2.42785	91.32	0.204896	0.335443	-0.296913	2.58669							68.5347		49.94	0.79	18.94	6.06	0.13	6.44	12.96	3.16	0.89	0.05	97.1
Tassara, S., Reich, M., Cannatelli, C., Konecke, B. A., Kausel, D., Morata, D., Barra, F., Simon, A. C., Fiege, A., Morgado, E., a Leisen, M., 2020, Postmelting oxidation of highly primitive basalts from the southern aes: Geochimica et Cosmochimica Acta, v. 273, p. 291312.	melt inclusion	Arc	LHA	South Adean	Los Hornitos	25			0.313624	-0.381402	1.58184	-0.00298239	1303.39				0.729497			0.815747			1.20295		92.07	0.204984	0.334934	-0.297905	2.6358							70.6156		48.82	0.77	19.29	6.63	0.07	6.93	13.13	2.86	0.76	0.13	97.7
Tassara, S., Reich, M., Cannatelli, C., Konecke, B. A., Kausel, D., Morata, D., Barra, F., Simon, A. C., Fiege, A., Morgado, E., a Leisen, M., 2020, Postmelting oxidation of highly primitive basalts from the southern aes: Geochimica et Cosmochimica Acta, v. 273, p. 291312.	melt inclusion	Arc	LHA	South Adean	Los Hornitos	86			0.308171	-0.383754							0.829806			0.802047			1.18934		91.13	0.20517										67.824		48.4	0.79	18.16	7.08	0.17	7.51	13.43	2.86	0.7	0.13	94.55
Tassara, S., Reich, M., Cannatelli, C., Konecke, B. A., Kausel, D., Morata, D., Barra, F., Simon, A. C., Fiege, A., Morgado, E., a Leisen, M., 2020, Postmelting oxidation of highly primitive basalts from the southern aes: Geochimica et Cosmochimica Acta, v. 273, p. 291312.	melt inclusion	Arc	LHA	South Adean	Los Hornitos	76			0.295364	-0.395889	1.74132	0.159405	1263.41				0.762813			0.738753	0.0125	2.49443	1.1198	2.25518	90.77	0.205581	0.333628	-0.300454	2.54426							67.1255		48.76	0.72	18.75	7.57	0.08	7.07	12.34	2.89	1.09	0.14	96.69
Tassara, S., Reich, M., Cannatelli, C., Konecke, B. A., Kausel, D., Morata, D., Barra, F., Simon, A. C., Fiege, A., Morgado, E., a Leisen, M., 2020, Postmelting oxidation of highly primitive basalts from the southern aes: Geochimica et Cosmochimica Acta, v. 273, p. 291312.	melt inclusion	Arc	LHA	South Adean	Los Hornitos	36			0.314143	-0.389845	1.67173	0.0921835	1277.03				0.758719			0.792314			1.17863		91.28	0.20607	0.331644	-0.304336	2.54564							68.5388		48.49	0.69	19.65	5.86	0.11	6.89	14.32	2.62	0.65	0.14	97.7
Tassara, S., Reich, M., Cannatelli, C., Konecke, B. A., Kausel, D., Morata, D., Barra, F., Simon, A. C., Fiege, A., Morgado, E., a Leisen, M., 2020, Postmelting oxidation of highly primitive basalts from the southern aes: Geochimica et Cosmochimica Acta, v. 273, p. 291312.	melt inclusion	Arc	LHA	South Adean	Los Hornitos	55			0.313508	-0.36192	1.59021	0.0111252	1300.46				0.76951			0.834547	0.0134058	2.17642	1.22277	2.06766	92.11	0.206163	0.330794	-0.306003	2.60381							70.8468		49.63	0.75	18.4	6.9	0.08	6.76	13.07	2.83	0.81	0.1	94.33
Tassara, S., Reich, M., Cannatelli, C., Konecke, B. A., Kausel, D., Morata, D., Barra, F., Simon, A. C., Fiege, A., Morgado, E., a Leisen, M., 2020, Postmelting oxidation of highly primitive basalts from the southern aes: Geochimica et Cosmochimica Acta, v. 273, p. 291312.	melt inclusion	Arc	LHA	South Adean	Los Hornitos	18			0.30832	-0.369547	1.62389	0.0454405	1292.59				0.757318			0.806044			1.1919		91.87	0.206295	0.330442	-0.306693	2.59823							70.165		49.95	0.72	19.09	5.46	0.1	6.93	13.04	3.05	0.82	0.13	96.64
Tassara, S., Reich, M., Cannatelli, C., Konecke, B. A., Kausel, D., Morata, D., Barra, F., Simon, A. C., Fiege, A., Morgado, E., a Leisen, M., 2020, Postmelting oxidation of highly primitive basalts from the southern aes: Geochimica et Cosmochimica Acta, v. 273, p. 291312.	melt inclusion	Arc	LHA	South Adean	Los Hornitos	7	0.4168	µXANES	0.308961	-0.362202	1.65497	0.0769309	1283.52	-0.14589	3.20188	-0.335924	0.80336	-9.47135	3.40024	0.805484			1.19175		91.53	0.206378	0.330435	-0.306707	2.55862	1 GPa	1200	2.53				69.2403		49.37	0.6	18.11	7.36	0.16	6.83	13.14	2.89	0.71	0.12	95.97
Tassara, S., Reich, M., Cannatelli, C., Konecke, B. A., Kausel, D., Morata, D., Barra, F., Simon, A. C., Fiege, A., Morgado, E., a Leisen, M., 2020, Postmelting oxidation of highly primitive basalts from the southern aes: Geochimica et Cosmochimica Acta, v. 273, p. 291312.	melt inclusion	Arc	LHA	South Adean	Los Hornitos	85			0.30953	-0.385838							0.806507			0.795934			1.18256		91.13	0.20643										67.9575		48.46	0.77	18.78	7.18	0.12	6.47	13.85	2.75	0.75	0.12	93.81
Tassara, S., Reich, M., Cannatelli, C., Konecke, B. A., Kausel, D., Morata, D., Barra, F., Simon, A. C., Fiege, A., Morgado, E., a Leisen, M., 2020, Postmelting oxidation of highly primitive basalts from the southern aes: Geochimica et Cosmochimica Acta, v. 273, p. 291312.	melt inclusion	Arc	LHA	South Adean	Los Hornitos	34	0.4823	µXANES	0.307274	-0.378731	1.67621	0.0984352	1277.59	-0.0307609	3.65152	-0.0708296	0.783172	-8.16499	4.02916	0.787686			1.17288		91.21	0.206434	0.330692	-0.306203	2.54975	1 GPa	1200	2.69				68.4042		48.99	0.69	18.47	6.53	0.15	7.55	13.24	2.79	0.71	0.14	97.15
Tassara, S., Reich, M., Cannatelli, C., Konecke, B. A., Kausel, D., Morata, D., Barra, F., Simon, A. C., Fiege, A., Morgado, E., a Leisen, M., 2020, Postmelting oxidation of highly primitive basalts from the southern aes: Geochimica et Cosmochimica Acta, v. 273, p. 291312.	melt inclusion	Arc	LHA	South Adean	Los Hornitos	37	0.3822	µXANES	0.308282	-0.375405	1.66934	0.0924721	1279	-0.208557	2.94471	-0.480221	0.795642	-10.2816	3.09518	0.799664			1.18592		91.28	0.206621	0.329999	-0.307563	2.54868	1 GPa	1200	1.8				68.5964		49.32	0.76	18.57	6.28	0.1	6.94	13.58	2.81	0.71	0.19	96.36
Tassara, S., Reich, M., Cannatelli, C., Konecke, B. A., Kausel, D., Morata, D., Barra, F., Simon, A. C., Fiege, A., Morgado, E., a Leisen, M., 2020, Postmelting oxidation of highly primitive basalts from the southern aes: Geochimica et Cosmochimica Acta, v. 273, p. 291312.	melt inclusion	Arc	LHA	South Adean	Los Hornitos	106			0.288635	-0.425409	1.91481	0.340082	1218.88				0.797627			0.697739	0.0101158	3.0297	1.07695	2.58655	88.95	0.207063	0.330617	-0.30635	2.45198							62.7327		47.39	0.83	18.27	8.87	0.14	7.47	12.59	2.78	0.81	0.25	94.52
Tassara, S., Reich, M., Cannatelli, C., Konecke, B. A., Kausel, D., Morata, D., Barra, F., Simon, A. C., Fiege, A., Morgado, E., a Leisen, M., 2020, Postmelting oxidation of highly primitive basalts from the southern aes: Geochimica et Cosmochimica Acta, v. 273, p. 291312.	melt inclusion	Arc	LHA	South Adean	Los Hornitos	74			0.295556	-0.425534	1.78686	0.21467	1250.7				0.705705			0.703491			1.0822		90.14	0.207589	0.327927	-0.311639	2.52149							65.7029		47.93	0.75	20.23	6.74	0.08	6.75	13.06	2.96	0.67	0.24	98.7
Tassara, S., Reich, M., Cannatelli, C., Konecke, B. A., Kausel, D., Morata, D., Barra, F., Simon, A. C., Fiege, A., Morgado, E., a Leisen, M., 2020, Postmelting oxidation of highly primitive basalts from the southern aes: Geochimica et Cosmochimica Acta, v. 273, p. 291312.	melt inclusion	Arc	LHA	South Adean	Los Hornitos	23			0.313405	-0.363282	1.61942	0.04977	1291.3				0.778768			0.825597			1.21334		91.73	0.208118	0.324811	-0.317794	2.54803							69.9783		49.84	0.75	18.48	5.84	0.12	7	13.65	2.71	0.69	0.14	96.96
Tassara, S., Reich, M., Cannatelli, C., Konecke, B. A., Kausel, D., Morata, D., Barra, F., Simon, A. C., Fiege, A., Morgado, E., a Leisen, M., 2020, Postmelting oxidation of highly primitive basalts from the southern aes: Geochimica et Cosmochimica Acta, v. 273, p. 291312.	melt inclusion	Arc	LHA	South Adean	Los Hornitos	6	0.403	µXANES	0.309103	-0.373378	1.66543	0.097622	1279.11	-0.170669	3.12151	-0.392981	0.770226	-9.70409	3.34486	0.801059	0.00666667	3.44686	1.18671	3.06894	91.37	0.208501	0.323662	-0.320071	2.5239	1 GPa	1200	2.32				69.0312		49.21	0.75	18.02	7.06	0.11	7.64	13.08	2.62	0.69	0.11	96.39
Tassara, S., Reich, M., Cannatelli, C., Konecke, B. A., Kausel, D., Morata, D., Barra, F., Simon, A. C., Fiege, A., Morgado, E., a Leisen, M., 2020, Postmelting oxidation of highly primitive basalts from the southern aes: Geochimica et Cosmochimica Acta, v. 273, p. 291312.	melt inclusion	Arc	LHA	South Adean	Los Hornitos	104			0.304845	-0.384509							0.772504			0.778016			1.16238		91.13	0.208564										68.181		48.71	0.72	18.41	7.69	0.12	7.2	12.91	2.86	0.66	0.18	97.04
Tassara, S., Reich, M., Cannatelli, C., Konecke, B. A., Kausel, D., Morata, D., Barra, F., Simon, A. C., Fiege, A., Morgado, E., a Leisen, M., 2020, Postmelting oxidation of highly primitive basalts from the southern aes: Geochimica et Cosmochimica Acta, v. 273, p. 291312.	melt inclusion	Arc	LHA	South Adean	Los Hornitos	24			0.313809	-0.356952	1.61597	0.048734	1291.77				0.790419			0.832267			1.22017		91.74	0.208621	0.323188	-0.321012	2.53849							70.0542		50.11	0.75	18.22	6.51	0.08	6.47	13.74	2.7	0.64	0.11	96.72
Tassara, S., Reich, M., Cannatelli, C., Konecke, B. A., Kausel, D., Morata, D., Barra, F., Simon, A. C., Fiege, A., Morgado, E., a Leisen, M., 2020, Postmelting oxidation of highly primitive basalts from the southern aes: Geochimica et Cosmochimica Acta, v. 273, p. 291312.	melt inclusion	Arc	LHA	South Adean	Los Hornitos	71			0.312353	-0.36955	1.59645	0.0303936	1298.7				0.725723			0.813895			1.20048		91.91	0.208868	0.322425	-0.322528	2.57401							70.5529		49.49	0.72	18.85	6.56	0.15	6.81	13.04	2.79	0.68	0.2	95.15
Tassara, S., Reich, M., Cannatelli, C., Konecke, B. A., Kausel, D., Morata, D., Barra, F., Simon, A. C., Fiege, A., Morgado, E., a Leisen, M., 2020, Postmelting oxidation of highly primitive basalts from the southern aes: Geochimica et Cosmochimica Acta, v. 273, p. 291312.	melt inclusion	Arc	LHA	South Adean	Los Hornitos	22			0.310768	-0.364117	1.62425	0.0588424	1290.5				0.768636			0.813442			1.19985		91.63	0.209003	0.322152	-0.323072	2.53486							69.7823		50.1	0.74	18.63	5.98	0.1	6.66	13.53	2.76	0.71	0.14	96.51
Tassara, S., Reich, M., Cannatelli, C., Konecke, B. A., Kausel, D., Morata, D., Barra, F., Simon, A. C., Fiege, A., Morgado, E., a Leisen, M., 2020, Postmelting oxidation of highly primitive basalts from the southern aes: Geochimica et Cosmochimica Acta, v. 273, p. 291312.	melt inclusion	Arc	LHA	South Adean	Los Hornitos	62			0.294797	-0.421526	1.7911	0.229866	1248.47				0.705292			0.706956	0.0142395	2.35103	1.08518	2.10474	90.01	0.209877	0.320719	-0.325924	2.47309							65.6237		48.2	0.82	19.62	7.34	0.12	6.75	12.89	2.78	0.68	0.14	97.35
Tassara, S., Reich, M., Cannatelli, C., Konecke, B. A., Kausel, D., Morata, D., Barra, F., Simon, A. C., Fiege, A., Morgado, E., a Leisen, M., 2020, Postmelting oxidation of highly primitive basalts from the southern aes: Geochimica et Cosmochimica Acta, v. 273, p. 291312.	melt inclusion	Arc	LHA	South Adean	Los Hornitos	17			0.278521	-0.391486	1.82865	0.269245	1243.77				0.769003			0.687442			1.06243		89.66	0.210262	0.320107	-0.327146	2.47993							64.8207		50.22	0.74	17.84	7.36	0.12	7.78	11.36	3.17	0.87	0.17	97.89
Tassara, S., Reich, M., Cannatelli, C., Konecke, B. A., Kausel, D., Morata, D., Barra, F., Simon, A. C., Fiege, A., Morgado, E., a Leisen, M., 2020, Postmelting oxidation of highly primitive basalts from the southern aes: Geochimica et Cosmochimica Acta, v. 273, p. 291312.	melt inclusion	Arc	LHA	South Adean	Los Hornitos	30			0.307689	-0.365784	1.65301	0.0941402	1282.35				0.77182			0.802849			1.18829		91.32	0.210374	0.317962	-0.331433	2.48661							69.1009		50.05	0.78	18	6.78	0.13	7.09	13.18	2.52	0.87	0.11	97.15
Tassara, S., Reich, M., Cannatelli, C., Konecke, B. A., Kausel, D., Morata, D., Barra, F., Simon, A. C., Fiege, A., Morgado, E., a Leisen, M., 2020, Postmelting oxidation of highly primitive basalts from the southern aes: Geochimica et Cosmochimica Acta, v. 273, p. 291312.	melt inclusion	Arc	LHA	South Adean	Los Hornitos	80			0.30756	-0.39208	1.59793	0.0405728	1298.68				0.648661			0.767895			1.14989		91.63	0.210692	0.317267	-0.332827	2.54562							69.9822		49.47	0.75	20.06	5.67	0.08	6.92	12.93	2.68	0.78	0.09	98.27
Tassara, S., Reich, M., Cannatelli, C., Konecke, B. A., Kausel, D., Morata, D., Barra, F., Simon, A. C., Fiege, A., Morgado, E., a Leisen, M., 2020, Postmelting oxidation of highly primitive basalts from the southern aes: Geochimica et Cosmochimica Acta, v. 273, p. 291312.	melt inclusion	Arc	LHA	South Adean	Los Hornitos	96			0.291181	-0.401072	1.71316	0.157297	1271.48				0.673644			0.708656			1.08588		90.7	0.211007	0.316827	-0.333708	2.52298							67.5193		49.41	0.71	19.5	7.3	0.07	6.5	11.95	3.04	0.78	0.26	98.38
Tassara, S., Reich, M., Cannatelli, C., Konecke, B. A., Kausel, D., Morata, D., Barra, F., Simon, A. C., Fiege, A., Morgado, E., a Leisen, M., 2020, Postmelting oxidation of highly primitive basalts from the southern aes: Geochimica et Cosmochimica Acta, v. 273, p. 291312.	melt inclusion	Arc	LHA	South Adean	Los Hornitos	38	0.4295	µXANES	0.309096	-0.359964	1.64764	0.0926316	1283.56	-0.123292	3.3492	-0.283891	0.764112	-9.00472	3.60252	0.809132			1.19459		91.49	0.211188	0.314942	-0.337497	2.49238	1 GPa	1200	2.3				69.6083		50.33	0.74	18.22	6.84	0.17	6.36	13.29	2.7	0.67	0.09	96.11
Tassara, S., Reich, M., Cannatelli, C., Konecke, B. A., Kausel, D., Morata, D., Barra, F., Simon, A. C., Fiege, A., Morgado, E., a Leisen, M., 2020, Postmelting oxidation of highly primitive basalts from the southern aes: Geochimica et Cosmochimica Acta, v. 273, p. 291312.	melt inclusion	Arc	LHA	South Adean	Los Hornitos	39			0.304078	-0.373695	1.61527	0.0612722	1294.36				0.717956			0.777109			1.15969		91.36	0.211401	0.315396	-0.336582	2.51243							69.3088		49.63	0.71	18.03	7.43	0.1	7.76	12.3	2.65	0.71	0.12	95.51
Tassara, S., Reich, M., Cannatelli, C., Konecke, B. A., Kausel, D., Morata, D., Barra, F., Simon, A. C., Fiege, A., Morgado, E., a Leisen, M., 2020, Postmelting oxidation of highly primitive basalts from the southern aes: Geochimica et Cosmochimica Acta, v. 273, p. 291312.	melt inclusion	Arc	LHA	South Adean	Los Hornitos	1			0.299994	-0.353383	1.62977	0.0773058	1291.73				0.746812			0.79325	0.0121168	2.41071	1.1763	2.24878	91.65	0.211727	0.313356	-0.340694	2.52973							70.0998		51.23	0.75	17.76	7.14	0.13	6.73	11.92	3.03	0.8	0.16	97.43
Tassara, S., Reich, M., Cannatelli, C., Konecke, B. A., Kausel, D., Morata, D., Barra, F., Simon, A. C., Fiege, A., Morgado, E., a Leisen, M., 2020, Postmelting oxidation of highly primitive basalts from the southern aes: Geochimica et Cosmochimica Acta, v. 273, p. 291312.	melt inclusion	Arc	LHA	South Adean	Los Hornitos	16			0.27745	-0.392329	1.8266	0.275748	1244.23				0.751669			0.681047			1.05531		89.52	0.212067	0.3147	-0.337984	2.45101							64.6631		50.33	0.75	17.83	7.39	0.13	7.75	11.27	3.08	0.9	0.18	97.72
Tassara, S., Reich, M., Cannatelli, C., Konecke, B. A., Kausel, D., Morata, D., Barra, F., Simon, A. C., Fiege, A., Morgado, E., a Leisen, M., 2020, Postmelting oxidation of highly primitive basalts from the southern aes: Geochimica et Cosmochimica Acta, v. 273, p. 291312.	melt inclusion	Arc	LHA	South Adean	Los Hornitos	43			0.307641	-0.359866	1.58838	0.0425771	1301.12				0.697368			0.803362	0.0134585	2.19687	1.18772	2.09298	91.84	0.213141	0.308935	-0.349653	2.51844							70.7891		50.47	0.73	18.35	6.46	0.13	6.92	12.4	2.72	0.74	0.2	94.09
Tassara, S., Reich, M., Cannatelli, C., Konecke, B. A., Kausel, D., Morata, D., Barra, F., Simon, A. C., Fiege, A., Morgado, E., a Leisen, M., 2020, Postmelting oxidation of highly primitive basalts from the southern aes: Geochimica et Cosmochimica Acta, v. 273, p. 291312.	melt inclusion	Arc	LHA	South Adean	Los Hornitos	50			0.307907	-0.367555	1.63461	0.0955033	1286.44				0.727109			0.784477			1.16745		91.08	0.214572	0.305323	-0.357023	2.43438							68.8753		50.04	0.7	18.15	6.86	0.21	7.08	13.21	2.49	0.49	0.06	95.98
Tassara, S., Reich, M., Cannatelli, C., Konecke, B. A., Kausel, D., Morata, D., Barra, F., Simon, A. C., Fiege, A., Morgado, E., a Leisen, M., 2020, Postmelting oxidation of highly primitive basalts from the southern aes: Geochimica et Cosmochimica Acta, v. 273, p. 291312.	melt inclusion	Arc	LHA	South Adean	Los Hornitos	5	0.4971	µXANES	0.300804	-0.349219	1.60854	0.0710227	1296.46	-0.00503787	3.90648	-0.0116001	0.722298	-7.08254	4.30502	0.796339			1.17899		91.62	0.214914	0.303452	-0.36086	2.48319	1 GPa	1200	3.6				70.3405		51.2	0.76	17.08	7.78	0.19	7.35	11.55	2.78	0.74	0.12	96.17
Tassara, S., Reich, M., Cannatelli, C., Konecke, B. A., Kausel, D., Morata, D., Barra, F., Simon, A. C., Fiege, A., Morgado, E., a Leisen, M., 2020, Postmelting oxidation of highly primitive basalts from the southern aes: Geochimica et Cosmochimica Acta, v. 273, p. 291312.	melt inclusion	Arc	LHA	South Adean	Los Hornitos	3	0.4986	µXANES	0.296327	-0.34789	1.62924	0.0927627	1291.47	-0.00243206	3.90291	-0.00560001	0.738193	-7.25582	4.28065	0.781931	0.00784906	3.15291	1.16297	2.86316	91.37	0.215137	0.303056	-0.361675	2.46594	1 GPa	1200	3.4				69.7002		51.78	0.78	17.16	7.66	0.11	6.62	11.67	2.84	0.81	0.1	96.2
Tassara, S., Reich, M., Cannatelli, C., Konecke, B. A., Kausel, D., Morata, D., Barra, F., Simon, A. C., Fiege, A., Morgado, E., a Leisen, M., 2020, Postmelting oxidation of highly primitive basalts from the southern aes: Geochimica et Cosmochimica Acta, v. 273, p. 291312.	melt inclusion	Arc	LHA	South Adean	Los Hornitos	82			0.303876	-0.375792							0.71333			0.76999			1.15203		91.13	0.215328										68.8694		49.59	0.71	17.84	7.01	0.06	8.47	12.39	2.52	0.62	0.17	96.66
Tassara, S., Reich, M., Cannatelli, C., Konecke, B. A., Kausel, D., Morata, D., Barra, F., Simon, A. C., Fiege, A., Morgado, E., a Leisen, M., 2020, Postmelting oxidation of highly primitive basalts from the southern aes: Geochimica et Cosmochimica Acta, v. 273, p. 291312.	melt inclusion	Arc	LHA	South Adean	Los Hornitos	100			0.277227	-0.327492							0.80232			0.753967			1.13139		91.13	0.215482										68.8847		54.5	0.81	16.45	6.39	0.14	6.38	10.32	3.58	1.13	0.18	97.02
Tassara, S., Reich, M., Cannatelli, C., Konecke, B. A., Kausel, D., Morata, D., Barra, F., Simon, A. C., Fiege, A., Morgado, E., a Leisen, M., 2020, Postmelting oxidation of highly primitive basalts from the southern aes: Geochimica et Cosmochimica Acta, v. 273, p. 291312.	melt inclusion	Arc	LHA	South Adean	Los Hornitos	4	0.454	µXANES	0.299544	-0.34599	1.60327	0.0692727	1298.28	-0.0801368	3.61684	-0.184522	0.715678	-7.88642	3.9374	0.792092			1.17413		91.62	0.215671	0.30113	-0.365641	2.47482	1 GPa	1200	3.1				70.4275		51.54	0.74	17.14	7.72	0.19	7.03	11.48	2.79	0.79	0.13	96.26
Tassara, S., Reich, M., Cannatelli, C., Konecke, B. A., Kausel, D., Morata, D., Barra, F., Simon, A. C., Fiege, A., Morgado, E., a Leisen, M., 2020, Postmelting oxidation of highly primitive basalts from the southern aes: Geochimica et Cosmochimica Acta, v. 273, p. 291312.	melt inclusion	Arc	LHA	South Adean	Los Hornitos	70			0.30797	-0.337562	1.57678	0.0432852	1303.73				0.723369			0.81803			1.20263		91.89	0.21578	0.300431	-0.367086	2.47638							71.1773		50.95	0.61	16.39	6.61	0.13	9.78	11.57	2.55	0.58	0.17	95.51
Tassara, S., Reich, M., Cannatelli, C., Konecke, B. A., Kausel, D., Morata, D., Barra, F., Simon, A. C., Fiege, A., Morgado, E., a Leisen, M., 2020, Postmelting oxidation of highly primitive basalts from the southern aes: Geochimica et Cosmochimica Acta, v. 273, p. 291312.	melt inclusion	Arc	LHA	South Adean	Los Hornitos	48			0.308461	-0.351338	1.62749	0.0956344	1287.84				0.757132			0.796949			1.18063		91.08	0.216134	0.30037	-0.367212	2.39575							69.0306		50.58	0.65	17.3	7.18	0.14	7.34	13.19	2.35	0.52	0.09	93.64
Tassara, S., Reich, M., Cannatelli, C., Konecke, B. A., Kausel, D., Morata, D., Barra, F., Simon, A. C., Fiege, A., Morgado, E., a Leisen, M., 2020, Postmelting oxidation of highly primitive basalts from the southern aes: Geochimica et Cosmochimica Acta, v. 273, p. 291312.	melt inclusion	Arc	LHA	South Adean	Los Hornitos	42			0.296863	-0.294697	1.55327	0.024353	1313.47				0.842837			0.84686			1.23197		91.98	0.216771	0.297684	-0.372777	2.45554							71.4896		54.73	0.78	15.22	7.44	0.13	6.13	11.25	3	1.08	0.13	97.28
Tassara, S., Reich, M., Cannatelli, C., Konecke, B. A., Kausel, D., Morata, D., Barra, F., Simon, A. C., Fiege, A., Morgado, E., a Leisen, M., 2020, Postmelting oxidation of highly primitive basalts from the southern aes: Geochimica et Cosmochimica Acta, v. 273, p. 291312.	melt inclusion	Arc	LHA	South Adean	Los Hornitos	47			0.302014	-0.352944	1.62337	0.0955557	1291.08				0.730424			0.779465	0.0115108	2.51182	1.16123	2.33323	91.08	0.21701	0.297775	-0.372587	2.40397							69.1169		50.88	0.67	17.05	6.76	0.18	8.31	12.19	2.46	0.67	0.13	95.12
Tassara, S., Reich, M., Cannatelli, C., Konecke, B. A., Kausel, D., Morata, D., Barra, F., Simon, A. C., Fiege, A., Morgado, E., a Leisen, M., 2020, Postmelting oxidation of highly primitive basalts from the southern aes: Geochimica et Cosmochimica Acta, v. 273, p. 291312.	melt inclusion	Arc	LHA	South Adean	Los Hornitos	92			0.311645	-0.337065	1.56688	0.0395618	1304.82				0.7083			0.826989	0.0129461	2.22944	1.21219	2.12539	91.95	0.217118	0.296008	-0.376265	2.44121							71.4696		50.92	0.63	16.59	7.06	0.12	8.97	11.96	2.32	0.64	0.11	94.91
Tassara, S., Reich, M., Cannatelli, C., Konecke, B. A., Kausel, D., Morata, D., Barra, F., Simon, A. C., Fiege, A., Morgado, E., a Leisen, M., 2020, Postmelting oxidation of highly primitive basalts from the southern aes: Geochimica et Cosmochimica Acta, v. 273, p. 291312.	melt inclusion	Arc	LHA	South Adean	Los Hornitos	45			0.297362	-0.357883	1.62189	0.0955295	1293.07				0.696344			0.755909			1.13491		91.08	0.217325	0.296904	-0.374399	2.43106							69.1479		51.18	0.64	17.47	6.49	0.09	8.32	11.79	2.71	0.54	0.14	94
Tassara, S., Reich, M., Cannatelli, C., Konecke, B. A., Kausel, D., Morata, D., Barra, F., Simon, A. C., Fiege, A., Morgado, E., a Leisen, M., 2020, Postmelting oxidation of highly primitive basalts from the southern aes: Geochimica et Cosmochimica Acta, v. 273, p. 291312.	melt inclusion	Arc	LHA	South Adean	Los Hornitos	83			0.30289	-0.373355							0.648538			0.757072			1.13676		91.13	0.220322										69.3588		50.21	0.69	18.16	6.93	0.16	7.89	12.18	2.39	0.6	0.1	96.8
Tassara, S., Reich, M., Cannatelli, C., Konecke, B. A., Kausel, D., Morata, D., Barra, F., Simon, A. C., Fiege, A., Morgado, E., a Leisen, M., 2020, Postmelting oxidation of highly primitive basalts from the southern aes: Geochimica et Cosmochimica Acta, v. 273, p. 291312.	melt inclusion	Arc	LHA	South Adean	Los Hornitos	51			0.305809	-0.395035	1.5996	0.0957	1295.63				0.539136			0.730292			1.10765		91.08	0.222261	0.281127	-0.40775	2.36296							69.6249		49.86	0.7	20.17	6.5	0.1	6.3	12.86	2.23	0.41	0.19	96.55
Tassara, S., Reich, M., Cannatelli, C., Konecke, B. A., Kausel, D., Morata, D., Barra, F., Simon, A. C., Fiege, A., Morgado, E., a Leisen, M., 2020, Postmelting oxidation of highly primitive basalts from the southern aes: Geochimica et Cosmochimica Acta, v. 273, p. 291312.	melt inclusion	Arc	LHA	South Adean	Los Hornitos	84			0.295702	-0.347968							0.687644			0.762689			1.14148		91.13	0.222283										69.5467		52.43	0.73	17.6	7.31	0.11	6.22	11.9	2.63	0.76	0.12	98.82
Grondahl, C., and Zajacz, Z., 2022, Sulfur and chlorine budgets control the ore fertility of arc magmas: Nature Communications, v. 13, no. 1, p. 4218.	melt inclusion	Arc	LHA	South Adean	Los Hornitos	D2			0.278135	-0.454298	1.9875	0.523404	1203.57							0.646417	0.0121959	2.81305	1.02185	2.37537	84.97	0.231286	0.263564	-0.446249	1.98548			2.53465				54.4275		47.6	0.94	19.9	9.48	0.17	6.29	11.4	3.17	0.85
Grondahl, C., and Zajacz, Z., 2022, Sulfur and chlorine budgets control the ore fertility of arc magmas: Nature Communications, v. 13, no. 1, p. 4218.	melt inclusion	Arc	LHA	South Adean	Los Hornitos	16-3_001_SMI1_olv			0.252167	-0.386515	1.99424	0.533162	1207.69							0.608226	0.013871	2.61829	0.974891	2.23797	84.07	0.231987	0.264439	-0.444292	2.16767			2.36402				52.7047		52.6	0.86	17.1	9.74	0.12	6.03	9.23	3.33	0.87
Grondahl, C., and Zajacz, Z., 2022, Sulfur and chlorine budgets control the ore fertility of arc magmas: Nature Communications, v. 13, no. 1, p. 4218.	melt inclusion	Arc	LHA	South Adean	Los Hornitos	16-3_005_SMI1_olv			0.272861	-0.432652	1.93589	0.474894	1219.22							0.671423	0.0143874	2.46014	1.04897	2.1222	84.35	0.232004	0.264338	-0.444519	2.02672			2.3137				53.2325		48.5	1.01	18.8	10.2	0.13	6.45	10.2	3.6	0.95
Grondahl, C., and Zajacz, Z., 2022, Sulfur and chlorine budgets control the ore fertility of arc magmas: Nature Communications, v. 13, no. 1, p. 4218.	melt inclusion	Arc	LHA	South Adean	Los Hornitos	F1			0.312947	-0.401986	1.64883	0.191055	1285.92							0.821064	0.0154724	1.9906	1.21328	1.87699	87.3	0.232755	0.257758	-0.459333	2.14131			2.21595				59.2537		46.8	0.87	18	11.4	0.22	9.21	9.84	2.85	0.73
Grondahl, C., and Zajacz, Z., 2022, Sulfur and chlorine budgets control the ore fertility of arc magmas: Nature Communications, v. 13, no. 1, p. 4218.	melt inclusion	Arc	LHA	South Adean	Los Hornitos	18-CG-018-A3 1			0.305642	-0.426885	1.7148	0.257829	1269.15							0.769382	0.0127431	2.41596	1.15659	2.19614	87.76	0.232941	0.254564	-0.466614	2.01867			2.47911				60.3914		46.5	0.9	19	10.2	0.18	8.64	10.7	2.93	0.75
Gaborieau, M., Laubier, M., Pompilio, M., a BolfanCasanova, N., 2023, Determination of the oxidation state of primary melts using two proxies: Chemical Geology, v. 638, p. 121701.	melt inclusion	Arc	MA	Aeolian	Mount Etna	SVP291c n20i	0.266432	µXANES	0.351683	-0.248403	1.58568	0.0656857	1296.31	-0.439855	1.95301	-1.0128	1.21824	-14.7246	0.987585	1.19834			1.65327		91.1351	0.218713	0.292495				1242.06	1.23957	2.11181			69.4234		47.9288	1.0834	11.4675	7.77483	0.132963	5.32717	16.44	1.99494	0.875708	0.2785	93.3038
Gaborieau, M., Laubier, M., Pompilio, M., a BolfanCasanova, N., 2023, Determination of the oxidation state of primary melts using two proxies: Chemical Geology, v. 638, p. 121701.	melt inclusion	Arc	MC	Cascades	Mount Meager	Aw15185 n18a			0.27278	-0.443276	1.96358	0.537891	1192.81				0.639549			0.654886	0.020782	1.94404	0.894072	1.74779	84.6909	0.240343	0.234805				1108.77					57.3127		49.177	1.30565	17.5366	8.28922	0.112841	5.36541	10.0316	3.53527	0.637968	0.33915	96.3307	2.53822
Gaborieau, M., Laubier, M., Pompilio, M., a BolfanCasanova, N., 2023, Determination of the oxidation state of primary melts using two proxies: Chemical Geology, v. 638, p. 121701.	melt inclusion	Arc	MC	Cascades	Mount Meager	Aw15185 n20i	0.1815	µXANES	0.263845	-0.434811	1.97481	0.572397	1193.55	-0.654143	1.36745	-1.50622	0.59102	-16.7796	1.21366	0.650825	0.0176714	2.21829	0.891459	1.97513	82.646	0.246002	0.223647				1107.66	0.445869	1.59805			54.192		50.1583	1.4111	17.0806	8.90409	0.145101	4.87796	9.1147	3.83514	0.716745	0.3669	96.6106	2.58305
Shishkina, T. A., Anosova, M. O., Migdisova, N. A., Portnyagin, M. V., Sushchevskaya, N. M., a Batanova, V. G., 2023, Trace elements in olivine of volcanic rocks: Application to the study of magmatic systems: Geochemistry International, v. 61, no. 1, p. 123. Shishkina, T., 2015, Storage coitions a degassing processes of lowk a highal tholeiitic islaarc magmas: Experimental constraints a natural o…	melt inclusion	Arc	MK	Kamchatka arc	Muntnovsky	KM910371			0.28006	-0.428142	1.95017	0.598024	1178.44				0.426416			0.647234	0.0288217	1.44964	0.772486	1.40062	79.5	0.258684	0.193447									50.3391		51.63	1.24	17.26	9.39	0.13	3.45	9.35	3.41	0.64	0.15	96.87
Shishkina, T. A., Anosova, M. O., Migdisova, N. A., Portnyagin, M. V., Sushchevskaya, N. M., a Batanova, V. G., 2023, Trace elements in olivine of volcanic rocks: Application to the study of magmatic systems: Geochemistry International, v. 61, no. 1, p. 123. Shishkina, T., 2017, Storage coitions a degassing processes of lowk a highal tholeiitic islaarc magmas: Experimental constraints a natural o…	melt inclusion	Arc	MK	Kamchatka arc	Muntnovsky	KM911421			0.288124	-0.411365	1.84438	0.617304	1203.49				0.299246			0.668618	0.0180743	2.13048	0.82332	2.00367	78.2	0.293149	0.0929649									51.4916		51.74	1.21	16.97	9.6	0.18	3.61	9.46	2.72	0.55	0.19	96.44
Tassara, S., Reich, M., Cannatelli, C., Konecke, B. A., Kausel, D., Morata, D., Barra, F., Simon, A. C., Fiege, A., Morgado, E., a Leisen, M., 2020, Postmelting oxidation of highly primitive basalts from the southern aes: Geochimica et Cosmochimica Acta, v. 273, p. 291312.	melt inclusion	Arc	LHA	South Adean	Los Hornitos	105			0.30868	-0.410641	1.73348	0.100999	1264.37				0.823744			0.795817			1.18402		91.45	0.195445	0.364794									67.8454		47.69	0.92	21.04	5.99	0.08	4.49	14.61	3.53	0.8	0.16	93.15
Tassara, S., Reich, M., Cannatelli, C., Konecke, B. A., Kausel, D., Morata, D., Barra, F., Simon, A. C., Fiege, A., Morgado, E., a Leisen, M., 2020, Postmelting oxidation of highly primitive basalts from the southern aes: Geochimica et Cosmochimica Acta, v. 273, p. 291312.	melt inclusion	Arc	LHA	South Adean	Los Hornitos	69			0.314365	-0.392322	1.64699	0.0233171	1286.68				0.803375			0.81698			1.20586		91.98	0.197172	0.359364									69.5195		48.04	0.75	20.31	5.99	0.06	5.86	14.17	3.27	0.82	0.03	95.59
Tassara, S., Reich, M., Cannatelli, C., Konecke, B. A., Kausel, D., Morata, D., Barra, F., Simon, A. C., Fiege, A., Morgado, E., a Leisen, M., 2020, Postmelting oxidation of highly primitive basalts from the southern aes: Geochimica et Cosmochimica Acta, v. 273, p. 291312.	melt inclusion	Arc	LHA	South Adean	Los Hornitos	64			0.306787	-0.394705							0.822797			0.7799			1.16571		91.13	0.201811										67.4628		48.63	0.73	20.45	5.44	0.05	5.11	14.58	3.24	0.86	0.09	94.37
Tassara, S., Reich, M., Cannatelli, C., Konecke, B. A., Kausel, D., Morata, D., Barra, F., Simon, A. C., Fiege, A., Morgado, E., a Leisen, M., 2020, Postmelting oxidation of highly primitive basalts from the southern aes: Geochimica et Cosmochimica Acta, v. 273, p. 291312.	melt inclusion	Arc	LHA	South Adean	Los Hornitos	102			0.285384	-0.404958	1.91878	0.342464	1218.84				0.825497			0.705608	0.0115132	2.8047	1.08415	2.40063	89.2	0.206735	0.330974									63.3		48.83	0.82	18.67	8.51	0.18	5.22	12.86	3.24	0.75	0.17	94.09
Tassara, S., Reich, M., Cannatelli, C., Konecke, B. A., Kausel, D., Morata, D., Barra, F., Simon, A. C., Fiege, A., Morgado, E., a Leisen, M., 2020, Postmelting oxidation of highly primitive basalts from the southern aes: Geochimica et Cosmochimica Acta, v. 273, p. 291312.	melt inclusion	Arc	LHA	South Adean	Los Hornitos	61			0.317102	-0.368355	1.61033	0.0391027	1293.26				0.764658			0.836292			1.22565		91.88	0.207789	0.325614									70.3394		49.62	0.81	19.34	5.84	0.12	5.63	14.28	2.69	0.73	0.23	96.82
Tassara, S., Reich, M., Cannatelli, C., Konecke, B. A., Kausel, D., Morata, D., Barra, F., Simon, A. C., Fiege, A., Morgado, E., a Leisen, M., 2020, Postmelting oxidation of highly primitive basalts from the southern aes: Geochimica et Cosmochimica Acta, v. 273, p. 291312.	melt inclusion	Arc	LHA	South Adean	Los Hornitos	19			0.299289	-0.386831	1.69213	0.121099	1274.94				0.748809			0.759749	0.008	3.19097	1.14168	2.85542	91.06	0.20783	0.326383									68.1293		50.11	0.82	19.8	5.86	0.06	5.37	13.32	3.14	0.79	0.17	98.38
Tassara, S., Reich, M., Cannatelli, C., Konecke, B. A., Kausel, D., Morata, D., Barra, F., Simon, A. C., Fiege, A., Morgado, E., a Leisen, M., 2020, Postmelting oxidation of highly primitive basalts from the southern aes: Geochimica et Cosmochimica Acta, v. 273, p. 291312.	melt inclusion	Arc	LHA	South Adean	Los Hornitos	52			0.312625	-0.380021							0.790716			0.800121			1.18684		91.13	0.209243										68.2515		49.29	0.76	19.65	5.55	0.06	5.43	14.87	2.65	0.7	0.17	95.6
Tassara, S., Reich, M., Cannatelli, C., Konecke, B. A., Kausel, D., Morata, D., Barra, F., Simon, A. C., Fiege, A., Morgado, E., a Leisen, M., 2020, Postmelting oxidation of highly primitive basalts from the southern aes: Geochimica et Cosmochimica Acta, v. 273, p. 291312.	melt inclusion	Arc	LHA	South Adean	Los Hornitos	95			0.300776	-0.369796	1.5095	-0.0513389	1328.08				0.634395			0.797894			1.18083		92.46	0.209959	0.319506									72.2228		51.49	0.93	19.85	5.19	0.1	5.88	11.29	3.57	0.83	0.25	95.02
Tassara, S., Reich, M., Cannatelli, C., Konecke, B. A., Kausel, D., Morata, D., Barra, F., Simon, A. C., Fiege, A., Morgado, E., a Leisen, M., 2020, Postmelting oxidation of highly primitive basalts from the southern aes: Geochimica et Cosmochimica Acta, v. 273, p. 291312.	melt inclusion	Arc	LHA	South Adean	Los Hornitos	53			0.302137	-0.376996							0.768701			0.772622			1.15561		91.13	0.210203										68.3506		50.26	0.75	19.44	5.91	0.08	5.52	13.54	3.09	0.71	0.16	96.8
Tassara, S., Reich, M., Cannatelli, C., Konecke, B. A., Kausel, D., Morata, D., Barra, F., Simon, A. C., Fiege, A., Morgado, E., a Leisen, M., 2020, Postmelting oxidation of highly primitive basalts from the southern aes: Geochimica et Cosmochimica Acta, v. 273, p. 291312.	melt inclusion	Arc	LHA	South Adean	Los Hornitos	54			0.303045	-0.380678							0.766981			0.78093			1.16496		91.13	0.210384										68.3692		50.33	0.88	19.84	5.86	0.1	4.45	13.92	3.07	0.77	0.21	95.23
Tassara, S., Reich, M., Cannatelli, C., Konecke, B. A., Kausel, D., Morata, D., Barra, F., Simon, A. C., Fiege, A., Morgado, E., a Leisen, M., 2020, Postmelting oxidation of highly primitive basalts from the southern aes: Geochimica et Cosmochimica Acta, v. 273, p. 291312.	melt inclusion	Arc	LHA	South Adean	Los Hornitos	41			0.301892	-0.364158	1.66679	0.112673	1279.81				0.78688			0.783402			1.16667		90.99	0.211376	0.315439									68.2953		50.84	0.8	18.48	6.2	0.03	5.55	13.52	2.76	0.84	0.13	94.09
Tassara, S., Reich, M., Cannatelli, C., Konecke, B. A., Kausel, D., Morata, D., Barra, F., Simon, A. C., Fiege, A., Morgado, E., a Leisen, M., 2020, Postmelting oxidation of highly primitive basalts from the southern aes: Geochimica et Cosmochimica Acta, v. 273, p. 291312.	melt inclusion	Arc	LHA	South Adean	Los Hornitos	32			0.319207	-0.331488	1.55382	0.000327711	1307.63				0.803891			0.870693			1.26105		92.12	0.211507	0.31394									71.3905		51.35	0.72	17.8	6.31	0.05	5.55	14.16	2.56	0.66	0.13	93.75
Tassara, S., Reich, M., Cannatelli, C., Konecke, B. A., Kausel, D., Morata, D., Barra, F., Simon, A. C., Fiege, A., Morgado, E., a Leisen, M., 2020, Postmelting oxidation of highly primitive basalts from the southern aes: Geochimica et Cosmochimica Acta, v. 273, p. 291312.	melt inclusion	Arc	LHA	South Adean	Los Hornitos	40			0.302316	-0.41324	1.65937	0.11283	1282.46				0.604763			0.715432	0.00808081	3.19264	1.09332	2.88393	90.99	0.212983	0.310426									68.4591		49.08	0.69	21.8	5.76	0.06	4.71	13.53	2.72	0.77	0.14	97.53
Tassara, S., Reich, M., Cannatelli, C., Konecke, B. A., Kausel, D., Morata, D., Barra, F., Simon, A. C., Fiege, A., Morgado, E., a Leisen, M., 2020, Postmelting oxidation of highly primitive basalts from the southern aes: Geochimica et Cosmochimica Acta, v. 273, p. 291312.	melt inclusion	Arc	LHA	South Adean	Los Hornitos	2			0.296409	-0.354251	1.62433	0.078912	1293.91				0.724539			0.779015			1.16027		91.54	0.213223	0.308967									69.9597		51.87	0.78	18.19	6.71	0.19	5.89	11.84	3.1	0.88	0.12	97.95
Tassara, S., Reich, M., Cannatelli, C., Konecke, B. A., Kausel, D., Morata, D., Barra, F., Simon, A. C., Fiege, A., Morgado, E., a Leisen, M., 2020, Postmelting oxidation of highly primitive basalts from the southern aes: Geochimica et Cosmochimica Acta, v. 273, p. 291312.	melt inclusion	Arc	LHA	South Adean	Los Hornitos	101			0.283674	-0.399323	1.88221	0.344403	1226.22				0.761557			0.70081			1.07737		89.13	0.214851	0.305474									64.0126		49.94	0.95	18.32	8.34	0.13	5.25	12.58	2.91	0.65	0.25	94.44
Tassara, S., Reich, M., Cannatelli, C., Konecke, B. A., Kausel, D., Morata, D., Barra, F., Simon, A. C., Fiege, A., Morgado, E., a Leisen, M., 2020, Postmelting oxidation of highly primitive basalts from the southern aes: Geochimica et Cosmochimica Acta, v. 273, p. 291312.	melt inclusion	Arc	LHA	South Adean	Los Hornitos	46			0.304795	-0.371839	1.64213	0.113788	1284.56				0.697745			0.770284			1.15181		90.99	0.216895	0.297916									68.8508		50.87	0.8	19.31	6.09	0.08	4.96	13.74	2.49	0.66	0.16	95.85
Tassara, S., Reich, M., Cannatelli, C., Konecke, B. A., Kausel, D., Morata, D., Barra, F., Simon, A. C., Fiege, A., Morgado, E., a Leisen, M., 2020, Postmelting oxidation of highly primitive basalts from the southern aes: Geochimica et Cosmochimica Acta, v. 273, p. 291312.	melt inclusion	Arc	LHA	South Adean	Los Hornitos	98			0.279537	-0.323934							0.811113			0.768458			1.14672		91.13	0.216944										69.0295		54.84	0.91	16.24	6.78	0.14	5.66	10.66	3.35	1.23	0.08	97.58
Tassara, S., Reich, M., Cannatelli, C., Konecke, B. A., Kausel, D., Morata, D., Barra, F., Simon, A. C., Fiege, A., Morgado, E., a Leisen, M., 2020, Postmelting oxidation of highly primitive basalts from the southern aes: Geochimica et Cosmochimica Acta, v. 273, p. 291312.	melt inclusion	Arc	LHA	South Adean	Los Hornitos	110			0.258017	-0.353244	1.83918	0.337719	1244.63				0.734292			0.663147	0.0132323	2.52735	1.03211	2.25315	88.95	0.222805	0.281722									64.429		54.45	0.99	16.09	8.03	0.15	5.87	9.85	3.1	1.07	0.29	97.07
Tassara, S., Reich, M., Cannatelli, C., Konecke, B. A., Kausel, D., Morata, D., Barra, F., Simon, A. C., Fiege, A., Morgado, E., a Leisen, M., 2020, Postmelting oxidation of highly primitive basalts from the southern aes: Geochimica et Cosmochimica Acta, v. 273, p. 291312.	melt inclusion	Arc	LHA	South Adean	Los Hornitos	99			0.279259	-0.338872							0.664258			0.73306			1.10766		91.13	0.223054										69.6201		54.52	0.84	17.25	6.87	0.15	5.71	10.19	3.05	1.19	0.14	98.18
Tassara, S., Reich, M., Cannatelli, C., Konecke, B. A., Kausel, D., Morata, D., Barra, F., Simon, A. C., Fiege, A., Morgado, E., a Leisen, M., 2020, Postmelting oxidation of highly primitive basalts from the southern aes: Geochimica et Cosmochimica Acta, v. 273, p. 291312.	melt inclusion	Arc	LHA	South Adean	Los Hornitos	49			0.300512	-0.348097	1.59017	0.0952673	1298.88				0.646313			0.766			1.14475		91.08	0.22427	0.274875									69.8149		52.46	0.73	18	6.7	0.13	5.67	12.51	2.3	0.66	0.1	94.88
Bouvier, A.S., RoseKoga, E. F., Nichols, A. R. L., a Le Lay, C., 2022, Melt inclusion formation during olivine recrystallization: Evidence from stable isotopes: Earth a Planetary Science Letters, v. 592, p. 117638.	melt inclusion	Arc	SIB	Izu-Bonin	Sukumoyama	IZ2715_6			0.285946	-0.401625							0.482115			0.689907	0.161467		1.06516		83.2	0.265491										56.8		49.44	0.8687	16.54	10.26	0.1122	8.15	10.37	1.91	0.3186		97.9868
Bouvier, A.S., RoseKoga, E. F., Nichols, A. R. L., a Le Lay, C., 2022, Melt inclusion formation during olivine recrystallization: Evidence from stable isotopes: Earth a Planetary Science Letters, v. 592, p. 117638.	melt inclusion	Arc	SIB	Izu-Bonin	Sukumoyama	IZ2715_1d			0.304727	-0.367942							0.495577			0.804206	0.0191614		1.19126	1.59951	84	0.27991										59.5064		49.74	0.86765	17.335	10.32	0.16385	6.875	11.345	2.895	0.3711		99.9289
Bouvier, A.S., RoseKoga, E. F., Nichols, A. R. L., a Le Lay, C., 2022, Melt inclusion formation during olivine recrystallization: Evidence from stable isotopes: Earth a Planetary Science Letters, v. 592, p. 117638.	melt inclusion	Arc	SIB	Izu-Bonin	Sukumoyama	IZ2715_10			0.305721	-0.367041							0.479657			0.807013	0.0233284		1.19496	1.32315	83	0.282595										57.9784		49.0333	0.8737	16.7567	10.6133	0.179	7.09667	11.26	2.66333	0.3944		98.9495
Bouvier, A.S., RoseKoga, E. F., Nichols, A. R. L., a Le Lay, C., 2022, Melt inclusion formation during olivine recrystallization: Evidence from stable isotopes: Earth a Planetary Science Letters, v. 592, p. 117638.	melt inclusion	Arc	SIB	Izu-Bonin arc	Sukumoyama	IZ2715_4			0.283419	-0.399965							0.617318			0.704361	0.0129467		1.08248	2.23921	80	0.284417										53.22		51.07	1.1097	19.025	8.74	0.1768	3.24	13.265	3.08	0.43685		100.243
Bouvier, A.S., RoseKoga, E. F., Nichols, A. R. L., a Le Lay, C., 2022, Melt inclusion formation during olivine recrystallization: Evidence from stable isotopes: Earth a Planetary Science Letters, v. 592, p. 117638.	melt inclusion	Arc	SIB	Izu-Bonin	Sukumoyama	IZ2715_1c			0.303796	-0.369539							0.43734			0.784703	0.0178525		1.16914	1.71715	84.01	0.284693										59.9319		50.82	0.8712	18.09	10.13	0.156	6.18	11.58	2.71	0.38		100.995
Bouvier, A.S., RoseKoga, E. F., Nichols, A. R. L., a Le Lay, C., 2022, Melt inclusion formation during olivine recrystallization: Evidence from stable isotopes: Earth a Planetary Science Letters, v. 592, p. 117638.	melt inclusion	Arc	SIB	Izu-Bonin	Sukumoyama	IZ2715_1a			0.290724	-0.37478							0.362434			0.727996	0.0176363		1.10507	1.79032	84.01	0.290628										60.4264		51.255	0.89505	17.86	9.645	0.1574	6.12	10.33	2.605	0.44505		99.3913
Bouvier, A.S., RoseKoga, E. F., Nichols, A. R. L., a Le Lay, C., 2022, Melt inclusion formation during olivine recrystallization: Evidence from stable isotopes: Earth a Planetary Science Letters, v. 592, p. 117638.	melt inclusion	Arc	SIB	Izu-Bonin	Sukumoyama	IZ2715_5			0.296138	-0.37103							0.344911			0.739814	0.018571		1.12551	1.70069	82	0.311716										58.6784		49.77	0.815	16.455	10.28	0.16085	8.11	10.27	2.095	0.3096		98.3349
Brounce, M. N., Kelley, K. A., a Cottrell, E., 2014, Variations in Fe3+/∑Fe of Mariana Arc Basalts a Mantle Wedge fO2: Journal of Petrology, v. 55, no. 12, p. 25132536.	melt inclusion	Arc	SAM	Mariana	Sarigan	Sari150423	0.275174	µXANES	0.321809	-0.37017	1.92873	0.403632	1187.28	-0.420626	2.18758	-0.968528	0.683497	-14.6902	2.19438	0.7708	0.0107015	2.97219	1.04072	2.54024	86.0483	0.2176	0.302785	-0.362233	2.42116							57.5402		47.4617	0.664	15.464	8.651	0.145667	6.23533	13.9437	1.30833	0.226	0.0783333	94.178	2.67
Brounce, M. N., Kelley, K. A., a Cottrell, E., 2014, Variations in Fe3+/∑Fe of Mariana Arc Basalts a Mantle Wedge fO2: Journal of Petrology, v. 55, no. 12, p. 25132536.	melt inclusion	Arc	SAM	Mariana	Sarigan	Sari150425	0.280522	µXANES	0.311986	-0.382426	1.93002	0.409991	1196.55	-0.409051	2.2774	-0.941875	0.587271	-13.7944	2.47514	0.746087	0.0122498	2.73637	1.07009	2.32689	85.1969	0.218705	0.302458	-0.362906	2.46198							55.9667		47.012	0.675	16.1717	9.168	0.189667	6.47367	13.079	1.53867	0.280667	0.057	94.6453	3.21
Brounce, M. N., Kelley, K. A., a Cottrell, E., 2014, Variations in Fe3+/∑Fe of Mariana Arc Basalts a Mantle Wedge fO2: Journal of Petrology, v. 55, no. 12, p. 25132536.	melt inclusion	Arc	SAM	Mariana	Sarigan	Sari150424	0.258216	µXANES	0.312143	-0.363774	1.88541	0.382912	1215.65	-0.458295	2.05078	-1.05526	0.677228	-14.2911	2.04078	0.786474	0.0108551	2.83898	1.17436	2.4031	86.6667	0.222574	0.287092	-0.395012	2.30391							59.3638		47.217	0.686	16.018	8.67567	0.184333	6.64567	13.6347	1.63667	0.272333	0.067	95.0373	3.87
Brounce, M. N., Kelley, K. A., a Cottrell, E., 2014, Variations in Fe3+/∑Fe of Mariana Arc Basalts a Mantle Wedge fO2: Journal of Petrology, v. 55, no. 12, p. 25132536.	melt inclusion	Arc	SAM	Mariana	Sarigan	Sari150421	0.255832	µXANES	0.314905	-0.383559	1.93829	0.441435	1185.75	-0.463717	2.04601	-1.06775	0.624956	-14.9425	2.10281	0.748237	0.0121483	2.78493	1.00617	2.39456	84.8335	0.223834	0.286419	-0.39644	2.31512							55.8349		48.046	0.7525	15.834	9.1265	0.1595	6.41	13.1525	1.566	0.3485	0.142	95.5375	2.58
Brounce, M. N., Kelley, K. A., a Cottrell, E., 2014, Variations in Fe3+/∑Fe of Mariana Arc Basalts a Mantle Wedge fO2: Journal of Petrology, v. 55, no. 12, p. 25132536.	melt inclusion	Arc	SAM	Mariana	Sarigan	Sari15047	0.250091	µXANES	0.309002	-0.327114	1.87173	0.376481	1231.83	-0.476911	1.95658	-1.09813	0.736609	-14.3674	1.8267	0.834634	0.0121956	2.54579	1.33082	2.10411	86.0372	0.224194	0.284965	-0.399536	2.26608							58.2454		46.981	0.624	14.752	8.948	0.169	6.756	13.99	1.509	0.233	0.047	94.009	4.8
Brounce, M. N., Kelley, K. A., a Cottrell, E., 2014, Variations in Fe3+/∑Fe of Mariana Arc Basalts a Mantle Wedge fO2: Journal of Petrology, v. 55, no. 12, p. 25132536.	melt inclusion	Arc	SAM	Mariana	Sarigan	Sari150429	0.244101	µXANES	0.313026	-0.334906	1.87889	0.3927	1221.92	-0.490894	1.87873	-1.13033	0.764889	-14.9475	1.68519	0.826372	0.0101164	2.90007	1.2522	2.43258	86.5058	0.226234	0.276323	-0.418127	2.1698							59.4231		47.4763	0.590333	15.1197	8.71633	0.173333	6.66433	14.0153	1.736	0.259333	0.0723333	94.8233	4.2
Brounce, M. N., Kelley, K. A., a Cottrell, E., 2014, Variations in Fe3+/∑Fe of Mariana Arc Basalts a Mantle Wedge fO2: Journal of Petrology, v. 55, no. 12, p. 25132536.	melt inclusion	Arc	SAM	Mariana	Sarigan	Sari150431A	0.245266	µXANES	0.317916	-0.358467	1.86534	0.379486	1219.79	-0.488158	1.9105	-1.12402	0.684784	-14.5653	1.87498	0.810511	0.0131922	2.47487	1.19891	2.11091	86.2624	0.226309	0.276663	-0.417389	2.19357							58.9312		46.683	0.641667	15.9023	8.86333	0.146667	6.466	13.9353	1.596	0.279	0.073	94.5863	3.85
Brounce, M. N., Kelley, K. A., a Cottrell, E., 2014, Variations in Fe3+/∑Fe of Mariana Arc Basalts a Mantle Wedge fO2: Journal of Petrology, v. 55, no. 12, p. 25132536.	melt inclusion	Arc	SAM	Mariana	Sarigan	Sari150418	0.240152	µXANES	0.319588	-0.349351	1.86104	0.384335	1211.46	-0.500239	1.87383	-1.15184	0.7226	-15.1326	1.72283	0.810274	0.0116072	2.71781	1.13157	2.34769	86.3708	0.228388	0.269062	-0.434027	2.13868							59.3738		47.831	0.678333	14.898	8.701	0.168	6.88567	13.6107	1.54767	0.255667	0.0743333	94.6503	3.16
Brounce, M. N., Kelley, K. A., a Cottrell, E., 2014, Variations in Fe3+/∑Fe of Mariana Arc Basalts a Mantle Wedge fO2: Journal of Petrology, v. 55, no. 12, p. 25132536.	melt inclusion	Arc	SAM	Mariana	Sarigan	Sari15043	0.273666	µXANES	0.325531	-0.365675	1.86161	0.391326	1206.3	-0.423915	2.17266	-0.976099	0.672614	-14.1262	2.21869	0.800768	0.0126186	2.60305	1.0866	2.27122	85.5402	0.229861	0.266536	-0.439622	2.10983							57.8605		47.459	0.63	15.559	9.128	0.219	6.963	13.73	1.562	0.221	0.063	95.534	2.82
Brounce, M. N., Kelley, K. A., a Cottrell, E., 2014, Variations in Fe3+/∑Fe of Mariana Arc Basalts a Mantle Wedge fO2: Journal of Petrology, v. 55, no. 12, p. 25132536.	melt inclusion	Arc	SAM	Mariana	Sarigan	Sari150417	0.23358	µXANES	0.314608	-0.390051	1.92659	0.45816	1192.23	-0.516031	1.82675	-1.18821	0.621602	-15.3512	1.84935	0.740626	0.013675	2.57076	1.02494	2.21378	85.0594	0.230286	0.265627	-0.441646	2.12429							56.9682		46.9947	0.68	16.251	8.821	0.186667	6.48767	13.1753	1.61233	0.256	0.0643333	94.529	2.82
Brounce, M. N., Kelley, K. A., a Cottrell, E., 2014, Variations in Fe3+/∑Fe of Mariana Arc Basalts a Mantle Wedge fO2: Journal of Petrology, v. 55, no. 12, p. 25132536.	melt inclusion	Arc	SAM	Mariana	Sarigan	Sari150427	0.218011	µXANES	0.313438	-0.34483	1.84498	0.390502	1229.01	-0.554721	1.67794	-1.27729	0.679543	-15.0673	1.55406	0.814037	0.0124979	2.53279	1.22597	2.16219	86.116	0.233522	0.25476	-0.466164	2.03216							59.3921		47.0863	0.607	15.4817	8.895	0.17	6.602	13.4343	1.71933	0.261	0.079	94.3357	4.08
Brounce, M. N., Kelley, K. A., a Cottrell, E., 2014, Variations in Fe3+/∑Fe of Mariana Arc Basalts a Mantle Wedge fO2: Journal of Petrology, v. 55, no. 12, p. 25132536.	melt inclusion	Arc	SAM	Mariana	Sarigan	Sari150411	0.248229	µXANES	0.300702	-0.358462	1.92995	0.485248	1207.45	-0.481234	1.97619	-1.10808	0.658467	-14.695	1.95856	0.750554	0.0131239	2.57988	1.14135	2.16865	84.4615	0.235817	0.25104	-0.474716	2.00226							56.4142		48.133	0.673	15.63	8.988	0.187	6.463	13.055	1.663	0.416	0.123	95.331	3.9
Brounce, M. N., Kelley, K. A., a Cottrell, E., 2014, Variations in Fe3+/∑Fe of Mariana Arc Basalts a Mantle Wedge fO2: Journal of Petrology, v. 55, no. 12, p. 25132536.	melt inclusion	Arc	SAM	Mariana	Sarigan	Sari150422	0.236554	µXANES	0.313898	-0.375362	1.92525	0.48541	1194.56	-0.508849	1.83893	-1.17167	0.653819	-15.3637	1.81672	0.763319	0.0127111	2.66481	1.06358	2.28129	84.2371	0.236967	0.247145	-0.483759	1.93928							56.1156		47.4793	0.72	15.685	9.063	0.171667	6.43833	13.2883	1.59367	0.362667	0.0933333	94.8953	2.97
Brounce, M. N., Kelley, K. A., a Cottrell, E., 2014, Variations in Fe3+/∑Fe of Mariana Arc Basalts a Mantle Wedge fO2: Journal of Petrology, v. 55, no. 12, p. 25132536.	melt inclusion	Arc	SAM	Mariana	Sarigan	Sari150415	0.233495	µXANES	0.309721	-0.368959	1.93778	0.518069	1197.24	-0.516238	1.80002	-1.18868	0.667567	-15.4435	1.75097	0.76932	0.011915	2.75909	1.10946	2.33078	83.4841	0.241785	0.234498	-0.513808	1.80974							55.2393		47.3773	0.740667	15.5317	9.17233	0.171	6.28867	13.3237	1.66167	0.356667	0.077	94.7007	3.35
Brounce, M. N., Kelley, K. A., a Cottrell, E., 2014, Variations in Fe3+/∑Fe of Mariana Arc Basalts a Mantle Wedge fO2: Journal of Petrology, v. 55, no. 12, p. 25132536.	melt inclusion	Arc	SAM	Mariana	Sarigan	Sari15044	0.218222	µXANES	0.335667	-0.393543	1.8511	0.356244	1189.21	-0.554185	1.64395	-1.27606	0.65272	-16.046	1.58295	0.780428			0.91862		86.0309	0.224281	0.281576									58.2421		49.192	0.715	17.073	8.954	0.193	5.198	14.181	1.904	0.306	0.067	97.783	1.48
Brounce, M. N., Kelley, K. A., a Cottrell, E., 2014, Variations in Fe3+/∑Fe of Mariana Arc Basalts a Mantle Wedge fO2: Journal of Petrology, v. 55, no. 12, p. 25132536.	melt inclusion	Arc	SAM	Mariana	Sarigan	Sari150419	0.24599	µXANES	0.320709	-0.364423	1.87234	0.383772	1209.97	-0.48646	1.92988	-1.12011	0.671381	-14.7514	1.90539	0.802021			1.13379		86.0661	0.225696	0.278494	-0.413423	2.22202							58.4662		47.2617	0.698	15.8443	8.87467	0.195333	6.24733	13.8833	1.54533	0.272333	0.0706667	94.893	3.32
Brounce, M. N., Kelley, K. A., a Cottrell, E., 2014, Variations in Fe3+/∑Fe of Mariana Arc Basalts a Mantle Wedge fO2: Journal of Petrology, v. 55, no. 12, p. 25132536.	melt inclusion	Arc	SAM	Mariana	Sarigan	Sari150410	0.246083	µXANES	0.311926	-0.371299	1.90896	0.424043	1207	-0.486242	1.97807	-1.11961	0.581894	-14.3758	2.1023	0.767459			1.13349		84.6892	0.22652	0.279842	-0.410516	2.28098							55.8537		47.708	0.67	16.309	9.579	0.222	6.628	13.344	1.617	0.232	0.046	96.355	3.68
Brounce, M. N., Kelley, K. A., a Cottrell, E., 2014, Variations in Fe3+/∑Fe of Mariana Arc Basalts a Mantle Wedge fO2: Journal of Petrology, v. 55, no. 12, p. 25132536.	melt inclusion	Arc	SAM	Mariana	Sarigan	Sari150432A	0.238847	µXANES	0.311598	-0.352346	1.88392	0.40251	1216.41	-0.503351	1.8508	-1.15901	0.713623	-14.985	1.73087	0.790126			1.18121		86.1466	0.227318	0.273542	-0.424186	2.16747							58.8031		47.73	0.629	15.7443	8.66833	0.17	6.381	13.9657	1.63567	0.255333	0.064	95.2433	3.92
Brounce, M. N., Kelley, K. A., a Cottrell, E., 2014, Variations in Fe3+/∑Fe of Mariana Arc Basalts a Mantle Wedge fO2: Journal of Petrology, v. 55, no. 12, p. 25132536.	melt inclusion	Arc	SAM	Mariana	Sarigan	Sari150432B	0.235473	µXANES	0.315688	-0.359219	1.88239	0.405823	1211.39	-0.511451	1.80536	-1.17766	0.721613	-15.2611	1.66777	0.791468			1.14449		86.1466	0.228421	0.269641	-0.43275	2.12016							58.9204		47.886	0.651	15.864	8.668	0.205	6.484	14.081	1.669	0.239	0.05	95.797	3.55
Brounce, M. N., Kelley, K. A., a Cottrell, E., 2014, Variations in Fe3+/∑Fe of Mariana Arc Basalts a Mantle Wedge fO2: Journal of Petrology, v. 55, no. 12, p. 25132536.	melt inclusion	Arc	SAM	Mariana	Sarigan	Sari150413	0.253137	µXANES	0.30525	-0.377032	1.94348	0.468603	1202.26	-0.469884	2.03883	-1.08195	0.57276	-14.2718	2.20193	0.742015			1.12457		83.8694	0.228806	0.274756	-0.421538	2.23222							54.5716		46.977	0.652	16.348	9.461	0.212	6.314	13.015	1.656	0.276	0.059	94.97	3.8
Brounce, M. N., Kelley, K. A., a Cottrell, E., 2014, Variations in Fe3+/∑Fe of Mariana Arc Basalts a Mantle Wedge fO2: Journal of Petrology, v. 55, no. 12, p. 25132536.	melt inclusion	Arc	SAM	Mariana	Sarigan	Sari150428A	0.230161	µXANES	0.310011	-0.372602	1.8707	0.397963	1220.85	-0.524367	1.7535	-1.2074	0.571895	-14.3855	1.94121	0.769614			1.15625		84.0488	0.229298	0.27395	-0.423294	2.15779							54.9549		46.336	0.625	16.318	9.64033	0.191	6.19367	12.9563	1.81167	0.265667	0.0573333	94.395
Brounce, M. N., Kelley, K. A., a Cottrell, E., 2014, Variations in Fe3+/∑Fe of Mariana Arc Basalts a Mantle Wedge fO2: Journal of Petrology, v. 55, no. 12, p. 25132536.	melt inclusion	Arc	SAM	Mariana	Sarigan	Sari150428B	0.229777	µXANES	0.309181	-0.369996	1.86604	0.395847	1220.78	-0.525311	1.79387	-1.20957	0.533712	-14.2036	2.02095	0.762468			1.14751		84.0488	0.229882	0.272097	-0.42735	2.18571							55.0179		46.787	0.656333	16.1207	9.631	0.184333	6.25933	12.837	1.57333	0.259333	0.054	94.3623
Brounce, M. N., Kelley, K. A., a Cottrell, E., 2014, Variations in Fe3+/∑Fe of Mariana Arc Basalts a Mantle Wedge fO2: Journal of Petrology, v. 55, no. 12, p. 25132536.	melt inclusion	Arc	SAM	Mariana	Sarigan	Sari150430	0.223084	µXANES	0.315521	-0.324878	1.83288	0.37208	1235.16	-0.541906	1.68955	-1.24778	0.752837	-15.1237	1.46156	0.852482			1.2953		86.2269	0.23205	0.25957	-0.45523	2.03626							59.4641		47.2187	0.585333	14.8017	8.906	0.158333	6.528	13.93	1.73833	0.242667	0.061	94.17	4.35
Brounce, M. N., Kelley, K. A., a Cottrell, E., 2014, Variations in Fe3+/∑Fe of Mariana Arc Basalts a Mantle Wedge fO2: Journal of Petrology, v. 55, no. 12, p. 25132536.	melt inclusion	Arc	SAM	Mariana	Sarigan	Sari1536	0.227	µXANES	0.299427	-0.37375	1.93279	0.482675	1205.23	-0.532154	1.82626	-1.22533	0.551454	-14.81	1.934	0.720344			1.09525		83.5796	0.234543	0.257696	-0.459474	2.11697							54.6584		47.6323	0.640333	16.1853	9.37667	0.174667	6.27967	12.5313	1.68967	0.291333	0.0726667	94.874	3.75
Brounce, M. N., Kelley, K. A., a Cottrell, E., 2014, Variations in Fe3+/∑Fe of Mariana Arc Basalts a Mantle Wedge fO2: Journal of Petrology, v. 55, no. 12, p. 25132536.	melt inclusion	Arc	SAM	Mariana	Sarigan	Sari1535B	0.212826	µXANES	0.324649	-0.337898	1.76439	0.321911	1248.15	-0.568045	1.64003	-1.30797	0.685816	-14.7414	1.48572	0.868725			1.28564		86.8	0.23634	0.245071	-0.488615	1.95775							60.9897		46.651	0.639	15.477	8.95767	0.143333	6.47567	13.962	1.619	0.254667	0.072	94.2513
Brounce, M. N., Kelley, K. A., a Cottrell, E., 2014, Variations in Fe3+/∑Fe of Mariana Arc Basalts a Mantle Wedge fO2: Journal of Petrology, v. 55, no. 12, p. 25132536.	melt inclusion	Arc	SAM	Mariana	Sarigan	Sari15041	0.209117	µXANES	0.304218	-0.421343	1.85734	0.420629	1222.94	-0.577722	1.69028	-1.33026	0.386859	-14.0104	2.08062	0.77727			1.12431		81.6648	0.237708	0.254933									51.6695		45.6987	1.17133	17.2663	11.1467	0.249667	5.94733	10.721	2.61667	0.513667	0.197	95.5283	3.48
Brounce, M. N., Kelley, K. A., a Cottrell, E., 2014, Variations in Fe3+/∑Fe of Mariana Arc Basalts a Mantle Wedge fO2: Journal of Petrology, v. 55, no. 12, p. 25132536.	melt inclusion	Arc	SAM	Mariana	Sarigan	Sari1534	0.206329	µXANES	0.318817	-0.362727	1.85102	0.420392	1223.38	-0.58508	1.5175	-1.3472	0.691229	-15.6378	1.369	0.810627			1.19858		85.9223	0.23916	0.236954	-0.507887	1.82628							59.5787		46.1175	0.643	15.931	8.7435	0.148	6.578	13.8775	1.603	0.2565	0.067	93.965	3.81
Brounce, M. N., Kelley, K. A., a Cottrell, E., 2014, Variations in Fe3+/∑Fe of Mariana Arc Basalts a Mantle Wedge fO2: Journal of Petrology, v. 55, no. 12, p. 25132536.	melt inclusion	Arc	SAM	Mariana	Sarigan	Sari1535A	0.201626	µXANES	0.326804	-0.343692	1.73959	0.311886	1250.94	-0.59766	1.55121	-1.37616	0.654639	-14.8565	1.40555	0.86937			1.25812		86.8	0.239859	0.234043	-0.514908	1.88222							61.3408		46.821	0.692333	15.6103	9.03267	0.169	6.53233	13.684	1.66167	0.253	0.139667	94.596	3.9
Kamenetsky, V. S., Zelenski, M., Gurenko, A., Portnyagin, M., Ehrig, K., Kamenetsky, M., Churikova, T., a Feig, S., 2018, Reprint of silicatesulfide liquid immiscibility in modern arc basalt (tolbachik volcano, kamchatka): Part ii. Composition, liquidus assemblage a fractionation of the silicate melt: Chemical Geology, v. 478, p. 112130.	melt inclusion	Arc	TOK	Kamchatka	Tolbachik	gr79			0.34502	-0.258852	1.41281	-0.0540751	1361.04				0.899651			1.14906	0.0104309	2.13535	1.68194	2.01274	91.043	0.230642	0.258998	-0.456522	1.99441		1293					70.2988		45.9886	0.850565	12.5422	7.0803	0.130253	7.43016	13.5671	1.84684	0.832157	0.175554	91.1205
Kamenetsky, V. S., Zelenski, M., Gurenko, A., Portnyagin, M., Ehrig, K., Kamenetsky, M., Churikova, T., a Feig, S., 2018, Reprint of silicatesulfide liquid immiscibility in modern arc basalt (tolbachik volcano, kamchatka): Part ii. Composition, liquidus assemblage a fractionation of the silicate melt: Chemical Geology, v. 478, p. 112130.	melt inclusion	Arc	TOK	Kamchatka	Tolbachik	gr38			0.34253	-0.274154	1.42361	-0.0391721	1355.97				0.857697			1.10818	0.010979	2.10099	1.61213	2.00295	90.8795	0.231591	0.256052	-0.463214	1.95933		1293					69.9682		47.4892	0.851245	13.9767	6.97652	0.12556	7.28867	13.8088	2.05504	1.04589	0.163412	94.4443
Kamenetsky, V. S., Zelenski, M., Gurenko, A., Portnyagin, M., Ehrig, K., Kamenetsky, M., Churikova, T., a Feig, S., 2018, Reprint of silicatesulfide liquid immiscibility in modern arc basalt (tolbachik volcano, kamchatka): Part ii. Composition, liquidus assemblage a fractionation of the silicate melt: Chemical Geology, v. 478, p. 112130.	melt inclusion	Arc	TOK	Kamchatka	Tolbachik	gr75			0.312412	-0.298995	1.64065	0.187535	1304.92				0.888123			0.972975	0.0114388	2.30171	1.53249	2.01593	88.4968	0.23384	0.2521	-0.472271	1.84745		1227					64.4919		47.492	0.900287	14.045	8.63558	0.155906	6.89685	13.3657	2.42104	0.696111	0.162525	95.5191
Kamenetsky, V. S., Zelenski, M., Gurenko, A., Portnyagin, M., Ehrig, K., Kamenetsky, M., Churikova, T., a Feig, S., 2018, Reprint of silicatesulfide liquid immiscibility in modern arc basalt (tolbachik volcano, kamchatka): Part ii. Composition, liquidus assemblage a fractionation of the silicate melt: Chemical Geology, v. 478, p. 112130.	melt inclusion	Arc	TOK	Kamchatka	Tolbachik	gr59			0.304204	-0.298904	1.63884	0.205945	1310.54				0.838037			0.94614	0.013107	2.08122	1.53444	1.82526	88.2225	0.238617	0.238061	-0.505232	1.77957		1225					64.3442		47.5193	0.924301	13.6308	8.50319	0.16677	7.86071	12.4489	2.27335	0.700745	0.248648	94.995
Kamenetsky, V. S., Zelenski, M., Gurenko, A., Portnyagin, M., Ehrig, K., Kamenetsky, M., Churikova, T., a Feig, S., 2018, Reprint of silicatesulfide liquid immiscibility in modern arc basalt (tolbachik volcano, kamchatka): Part ii. Composition, liquidus assemblage a fractionation of the silicate melt: Chemical Geology, v. 478, p. 112130.	melt inclusion	Arc	TOK	Kamchatka	Tolbachik	gr31			0.305859	-0.292172	1.61981	0.187392	1320.33				0.860739			0.97825	0.011277	2.27635	1.61183	1.96604	88.4574	0.238732	0.237697	-0.506104	1.76723		1229					64.8767		47.6751	1.02728	13.924	8.18143	0.139128	6.50253	13.3537	2.26996	0.661263	0.260966	94.8446
Kamenetsky, V. S., Zelenski, M., Gurenko, A., Portnyagin, M., Ehrig, K., Kamenetsky, M., Churikova, T., a Feig, S., 2018, Reprint of silicatesulfide liquid immiscibility in modern arc basalt (tolbachik volcano, kamchatka): Part ii. Composition, liquidus assemblage a fractionation of the silicate melt: Chemical Geology, v. 478, p. 112130.	melt inclusion	Arc	TOK	Kamchatka	Tolbachik	gr30			0.300061	-0.288649	1.62239	0.206478	1317.86				0.816708			0.944043	0.0114435	2.29057	1.55604	1.99469	88.2328	0.242705	0.225513	-0.535843	1.71267		1230					64.7556		47.9547	0.964482	13.1304	8.40209	0.139055	7.63205	12.1157	2.21333	0.55407	0.16585	94.0542
Kamenetsky, V. S., Zelenski, M., Gurenko, A., Portnyagin, M., Ehrig, K., Kamenetsky, M., Churikova, T., a Feig, S., 2018, Reprint of silicatesulfide liquid immiscibility in modern arc basalt (tolbachik volcano, kamchatka): Part ii. Composition, liquidus assemblage a fractionation of the silicate melt: Chemical Geology, v. 478, p. 112130.	melt inclusion	Arc	TOK	Kamchatka	Tolbachik	gr73			0.315164	-0.283683	1.59664	0.18614	1308.56				0.826212			0.963097	0.0111253	2.3471	1.47191	2.1077	88.5037	0.244021	0.219791	-0.5502	1.64838		1235					65.4769		48.7804	0.822362	13.3142	8.04843	0.139366	7.36809	12.8379	2.06881	0.623708	0.147981	94.9332
Bouvier, A.S., RoseKoga, E. F., Nichols, A. R. L., a Le Lay, C., 2022, Melt inclusion formation during olivine recrystallization: Evidence from stable isotopes: Earth a Planetary Science Letters, v. 592, p. 117638.	melt inclusion	Arc	VLA	Lesser Antilles	St. Vincent	svn4b36			0.260185	-0.434135							0.616579			0.667306	0.0125937		1.03903	2.31574	84.6	0.213151										53.9372		49.5379	1.523	17.9115	8.589	0.1705	4.8255	10.0685	3.9195	0.522		97.1888
Bouvier, A.S., RoseKoga, E. F., Nichols, A. R. L., a Le Lay, C., 2022, Melt inclusion formation during olivine recrystallization: Evidence from stable isotopes: Earth a Planetary Science Letters, v. 592, p. 117638.	melt inclusion	Arc	VLA	Lesser Antilles	St. Vincent	svn4b168			0.326212	-0.434177							0.658577			0.856868	0.0089991		1.25231	2.59492	88.5	0.220346										62.904		44.13	1.01	18.1	8	0.213	6.1	13.7	2.6	0.33		94.183
Bouvier, A.S., RoseKoga, E. F., Nichols, A. R. L., a Le Lay, C., 2022, Melt inclusion formation during olivine recrystallization: Evidence from stable isotopes: Earth a Planetary Science Letters, v. 592, p. 117638.	melt inclusion	Arc	VLA	Lesser Antilles	St. Vincent	svn4b70			0.326067	-0.433973							0.651217			0.854079			1.24894		88.5	0.220346										62.904		44.663	1.156	19.0534	8.2	0.0696667	7.899	13.6847	2.72833	0.295667		97.7497
Bouvier, A.S., RoseKoga, E. F., Nichols, A. R. L., a Le Lay, C., 2022, Melt inclusion formation during olivine recrystallization: Evidence from stable isotopes: Earth a Planetary Science Letters, v. 592, p. 117638.	melt inclusion	Arc	VLA	Lesser Antilles	St. Vincent	svn4b184			0.341682	-0.407939							0.824967			0.985143	0.0125833		1.39597		88.2	0.220507										62.2385		44.0337	1.28067	19.2987	7.23267	0.127667	5.249	15.9177	3.42767	0.402333		96.97
Bouvier, A.S., RoseKoga, E. F., Nichols, A. R. L., a Le Lay, C., 2022, Melt inclusion formation during olivine recrystallization: Evidence from stable isotopes: Earth a Planetary Science Letters, v. 592, p. 117638.	melt inclusion	Arc	VLA	Lesser Antilles	St. Vincent	svn4b90b			0.276907	-0.419706							0.780004			0.711558			1.08888		88.3	0.242333										64.6504		46.86	1.01	20.71	8.26	0.04	4.49	11.27	5.01	0.71		98.5111
Bouvier, A.S., RoseKoga, E. F., Nichols, A. R. L., a Le Lay, C., 2022, Melt inclusion formation during olivine recrystallization: Evidence from stable isotopes: Earth a Planetary Science Letters, v. 592, p. 117638.	melt inclusion	Arc	VLA	Lesser Antilles	St. Vincent	svn4b164a			0.333569	-0.418822							0.884372			0.943127	0.0131621		1.34856	1.98266	87.7	0.243942										63.4947		44.06	1.36	17.9	9.25	0.13	5.31	15.3	3.5	0.43		97.3575
Bouvier, A.S., RoseKoga, E. F., Nichols, A. R. L., a Le Lay, C., 2022, Melt inclusion formation during olivine recrystallization: Evidence from stable isotopes: Earth a Planetary Science Letters, v. 592, p. 117638.	melt inclusion	Arc	VLA	Lesser Antilles	St. Vincent	svn4b176a			0.312279	-0.445614							1.03915			0.833617			1.22769		88.2	0.244161										64.6018		43.95	1.3	19.15	8.29	0.14	5.3	15.89	3.53	0.43		98.0887
Bouvier, A.S., RoseKoga, E. F., Nichols, A. R. L., a Le Lay, C., 2022, Melt inclusion formation during olivine recrystallization: Evidence from stable isotopes: Earth a Planetary Science Letters, v. 592, p. 117638.	melt inclusion	Arc	VLA	Lesser Antilles	St. Vincent	svn4b171a			0.3242	-0.428249							0.846974			0.893934	0.0323931		1.29599	0.778788	85	0.24743										58.3699		46.0033	1.2042	17.9033	9.04667	0.1349	7.87	14.6833	3.23	0.308933		100.506
Bouvier, A.S., RoseKoga, E. F., Nichols, A. R. L., a Le Lay, C., 2022, Melt inclusion formation during olivine recrystallization: Evidence from stable isotopes: Earth a Planetary Science Letters, v. 592, p. 117638.	melt inclusion	Arc	VLA	Lesser Antilles	St. Vincent	svn4bMM15a			0.328594	-0.435037							0.78405			0.885517	0.0210176		1.28572	1.38824	86	0.255214										61.0553		44.02	1.1947	19.185	6.93	0.11515	5.5	15.18	2.84	0.33085		95.2957
Bouvier, A.S., RoseKoga, E. F., Nichols, A. R. L., a Le Lay, C., 2022, Melt inclusion formation during olivine recrystallization: Evidence from stable isotopes: Earth a Planetary Science Letters, v. 592, p. 117638.	melt inclusion	Arc	VLA	Lesser Antilles	St. Vincent	svn4b90v			0.270498	-0.39725							0.62842			0.684759			1.05628		88.3	0.257203										65.9992		50.887	0.915	17.746	8.1	0.11	8.735	8.965	3.842	0.7		100
Bouvier, A.S., RoseKoga, E. F., Nichols, A. R. L., a Le Lay, C., 2022, Melt inclusion formation during olivine recrystallization: Evidence from stable isotopes: Earth a Planetary Science Letters, v. 592, p. 117638.	melt inclusion	Arc	VLA	Lesser Antilles	St. Vincent	svn4bMM7			0.317843	-0.434387							0.723967			0.81173	0.00847431		1.19997	2.72429	89	0.262403										67.9803		47.7	1.5317	17.8933	11.41	0.237033	4.3	12.3633	2.74333	0.482767		98.6615
Bouvier, A.S., RoseKoga, E. F., Nichols, A. R. L., a Le Lay, C., 2022, Melt inclusion formation during olivine recrystallization: Evidence from stable isotopes: Earth a Planetary Science Letters, v. 592, p. 117638.	melt inclusion	Arc	VLA	Lesser Antilles	St. Vincent	svn4b60			0.29442	-0.430624							0.67761			0.759772			1.14329		85.6	0.266201										61.2766		46.0591	1.1675	19.264	8.425	0.21575	5.57175	11.7302	3.41875	0.35725		96.2858
Bouvier, A.S., RoseKoga, E. F., Nichols, A. R. L., a Le Lay, C., 2022, Melt inclusion formation during olivine recrystallization: Evidence from stable isotopes: Earth a Planetary Science Letters, v. 592, p. 117638.	melt inclusion	Arc	VLA	Lesser Antilles	St. Vincent	svn4bMM22			0.317522	-0.407148							0.597987			0.814361	0.0174144		1.21044	1.71537	79	0.268621										50.2618		44.5	0.78	18.15	10.7	0.19	5.06	13.83	2.73	0.32		96.37
Bouvier, A.S., RoseKoga, E. F., Nichols, A. R. L., a Le Lay, C., 2022, Melt inclusion formation during olivine recrystallization: Evidence from stable isotopes: Earth a Planetary Science Letters, v. 592, p. 117638.	melt inclusion	Arc	VLA	Lesser Antilles	St. Vincent	svn4b24			0.256584	-0.436652							0.701998			0.639566	0.0121968		1.00634	2.38889	86.2	0.272798										63.0178		49.8195	1.43967	18.0177	6.98433	0.0933333	5.50633	10.0983	3.652	0.459667		96.1772
Bouvier, A.S., RoseKoga, E. F., Nichols, A. R. L., a Le Lay, C., 2022, Melt inclusion formation during olivine recrystallization: Evidence from stable isotopes: Earth a Planetary Science Letters, v. 592, p. 117638.	melt inclusion	Arc	VLA	Lesser Antilles	St. Vincent	svn4bMM1a			0.319305	-0.351554							0.433393			0.968682	0.0140766		1.37282	1.86813	85	0.274576										60.8753		49.17	1.6	16.69	10.46	0.21	4.66	10.65	3.57	0.48		97.6
Bouvier, A.S., RoseKoga, E. F., Nichols, A. R. L., a Le Lay, C., 2022, Melt inclusion formation during olivine recrystallization: Evidence from stable isotopes: Earth a Planetary Science Letters, v. 592, p. 117638.	melt inclusion	Arc	VLA	Lesser Antilles	St. Vincent	svn4bMM3a			0.353106	-0.374116							0.629011			1.03777	0.0274783		1.45358	0.868803	85	0.283784										61.658		43.47	1.22495	18.4	9.725	0.13945	4.21	14.86	2.92	0.3276		95.277
Bouvier, A.S., RoseKoga, E. F., Nichols, A. R. L., a Le Lay, C., 2022, Melt inclusion formation during olivine recrystallization: Evidence from stable isotopes: Earth a Planetary Science Letters, v. 592, p. 117638.	melt inclusion	Arc	VLA	Lesser Antilles	St. Vincent	svn4b90a			0.273616	-0.445231							0.645916			0.695314			1.06613		87.7	0.285669										67.0711		49.54	1.63	19.76	8.41	0.15	4.87	10.45	3.94	0.47		99.3304
Bouvier, A.S., RoseKoga, E. F., Nichols, A. R. L., a Le Lay, C., 2022, Melt inclusion formation during olivine recrystallization: Evidence from stable isotopes: Earth a Planetary Science Letters, v. 592, p. 117638.	melt inclusion	Arc	VLA	Lesser Antilles	St. Vincent	svn4bMM2			0.318705	-0.34258							0.399246			0.995906	0.0116202		1.40132	2.10927	85	0.285882										61.8321		51.65	1.54	16.88	11.21	0.22	4.77	10.04	3.19	0.5084		100.008
Bouvier, A.S., RoseKoga, E. F., Nichols, A. R. L., a Le Lay, C., 2022, Melt inclusion formation during olivine recrystallization: Evidence from stable isotopes: Earth a Planetary Science Letters, v. 592, p. 117638.	melt inclusion	Arc	VLA	Lesser Antilles	St. Vincent	svn4b181a			0.289711	-0.439119							0.583711			0.698382			1.07608		83.6	0.286411										59.3496		47.9053	1.057	20.268	8.30067	0.150667	4.722	12.5943	3.16067	0.372		98.5307
Bouvier, A.S., RoseKoga, E. F., Nichols, A. R. L., a Le Lay, C., 2022, Melt inclusion formation during olivine recrystallization: Evidence from stable isotopes: Earth a Planetary Science Letters, v. 592, p. 117638.	melt inclusion	Arc	VLA	Lesser Antilles	St. Vincent	svn4b181b			0.313591	-0.321677							0.21072			1.02068			1.42674		77.7	0.441099										60.5822		53.1	2.22	14.97	11.07	0.23	3.97	8.3	3.51	0.72		98.2292
Gaborieau, M., Laubier, M., Pompilio, M., a BolfanCasanova, N., 2023, Determination of the oxidation state of primary melts using two proxies: Chemical Geology, v. 638, p. 121701.	melt inclusion	Arc	VUA	Aeolian	Vulcano	Som11i	0.357405	µXANES	0.352238	-0.256003	1.72589	0.113314	1243.88	-0.254777	2.50056	-0.586646	1.25627	-14.085	1.81713	1.11698	0.004537	3.90934	1.42051	3.39782	90.0695	0.199373	0.354237	-0.26078	2.47654		1158.53	2.02637	2.65268			64.6146		47.1018	0.6056	10.7433	8.59367		8.7179	14.6477	1.94785	1.61785	0.23475	94.2104	2.71793
Gaborieau, M., Laubier, M., Pompilio, M., a BolfanCasanova, N., 2023, Determination of the oxidation state of primary melts using two proxies: Chemical Geology, v. 638, p. 121701.	melt inclusion	Arc	VUA	Aeolian	Vulcano	Som14a			0.327672	-0.256647	1.71514	0.123296	1268.76				1.2268			1.05689	0.00583105	3.46568	1.49396	2.98503	90.1237	0.203551	0.342316	-0.283589	2.35111		1214.59					65.2291		47.6168	0.5493	11.5895	8.42887		8.37815	13.8556	1.8618	2.4616	0.3576	95.0992
Gaborieau, M., Laubier, M., Pompilio, M., a BolfanCasanova, N., 2023, Determination of the oxidation state of primary melts using two proxies: Chemical Geology, v. 638, p. 121701.	melt inclusion	Arc	VUA	Aeolian	Vulcano	Som18a			0.37984	-0.261013	1.66088	0.0867022	1239.98				1.251			1.18528	0.00508307	3.66682	1.33029	3.31929	90.0022	0.207178	0.328858	-0.309807	2.28832		1205.77					65.3216		45.9835	0.58975	10.6001	8.87794		8.48905	14.5832	2.0245	1.80763	0.3002	93.2558	1.29023
Gaborieau, M., Laubier, M., Pompilio, M., a BolfanCasanova, N., 2023, Determination of the oxidation state of primary melts using two proxies: Chemical Geology, v. 638, p. 121701.	melt inclusion	Arc	VUA	Aeolian	Vulcano	Som17a			0.333372	-0.290197	1.73964	0.179858	1243.81				1.1109			1.0233	0.00742977	3.16645	1.32001	2.80146	88.5507	0.210182	0.323472	-0.320449	2.29348		1152.24					62.1468		48.225	0.8056	12.133	9.15573		7.96915	13.3625	2.4159	1.76011	0.33895	96.166	2.80325
Gaborieau, M., Laubier, M., Pompilio, M., a BolfanCasanova, N., 2023, Determination of the oxidation state of primary melts using two proxies: Chemical Geology, v. 638, p. 121701.	melt inclusion	Arc	VUA	Aeolian	Vulcano	Som13i	0.299131	µXANES	0.334516	-0.254026	1.72697	0.188103	1270.31	-0.369775	2.0727	-0.851439	1.13228	-14.1138	1.52183	1.12382	0.00486405	3.70394	1.62643	3.12039	87.8759	0.214625	0.312936	-0.341543	2.18563		1134.91	1.48338	2.26291			61.1022		46.1288	0.6869	11.4296	9.53699		7.1462	14.5351	2.02025	1.81041	0.30315	93.5975	4.59105
Gaborieau, M., Laubier, M., Pompilio, M., a BolfanCasanova, N., 2023, Determination of the oxidation state of primary melts using two proxies: Chemical Geology, v. 638, p. 121701.	melt inclusion	Arc	VUA	Aeolian	Vulcano	Som16i	0.348378	µXANES	0.326682	-0.273278	1.75078	0.220532	1256.5	-0.271946	2.44337	-0.626178	1.15758	-13.4503	1.95653	1.04875	0.00556563	3.58939	1.45547	3.08349	88.2221	0.216482	0.305045	-0.357592	2.10079		1140.2	1.98372	2.63512			62.0845		46.7304	0.6671	11.6883	9.08919		8.26835	13.1603	2.3547	2.04069	0.2959	94.2949	3.69264
Bouvier, A.S., RoseKoga, E. F., Nichols, A. R. L., a Le Lay, C., 2022, Melt inclusion formation during olivine recrystallization: Evidence from stable isotopes: Earth a Planetary Science Letters, v. 592, p. 117638.	melt inclusion	Arc	VUA	Aeolian	Vulcano	S3			0.363866	-0.228231							1.25808			1.26184	0.00572555		1.69482	2.83399	91	0.233407										70.2381		46.49	0.58	10.76	8.42	0.17	8.78	15.02	2	1.73		98.0897
Bouvier, A.S., RoseKoga, E. F., Nichols, A. R. L., a Le Lay, C., 2022, Melt inclusion formation during olivine recrystallization: Evidence from stable isotopes: Earth a Planetary Science Letters, v. 592, p. 117638.	melt inclusion	Arc	VUA	Aeolian	Vulcano	S7b			0.362253	-0.22503							1.29325			1.26396	0.00460946		1.6986	3.13163	90	0.243478										68.6649		46.1825	0.5883	10.4625	8.515	0.166675	8.505	14.9475	2.0525	1.725		93.6626
Bouvier, A.S., RoseKoga, E. F., Nichols, A. R. L., a Le Lay, C., 2022, Melt inclusion formation during olivine recrystallization: Evidence from stable isotopes: Earth a Planetary Science Letters, v. 592, p. 117638.	melt inclusion	Arc	VUA	Aeolian	Vulcano	S7a			0.363799	-0.224471							1.27931			1.2729	0.00696298		1.70755	2.55122	90	0.245161										68.8129		46.52	0.58	10.6	8.515	0.166675	8.39	15.05	2.05	1.725		93.6626
Bouvier, A.S., RoseKoga, E. F., Nichols, A. R. L., a Le Lay, C., 2022, Melt inclusion formation during olivine recrystallization: Evidence from stable isotopes: Earth a Planetary Science Letters, v. 592, p. 117638.	melt inclusion	Arc	VUA	Aeolian	Vulcano	S1			0.366589	-0.230145							1.19706			1.27171	0.00430657		1.70598	3.2195	90	0.248421										69.0956		46.2975	0.562375	11.035	8.75	0.162675	7.9375	15.1175	2.0525	1.655		94.1527
Bouvier, A.S., RoseKoga, E. F., Nichols, A. R. L., a Le Lay, C., 2022, Melt inclusion formation during olivine recrystallization: Evidence from stable isotopes: Earth a Planetary Science Letters, v. 592, p. 117638.	melt inclusion	Arc	VUA	Aeolian	Vulcano	S9			0.369055	-0.240062							1.12009			1.29468	0.00462154		1.73251	3.09823	89	0.259918										67.7728		44.87	0.8425	11.2	9.18	0.163867	7.21667	14.83	1.82667	2.07		92.7213
Grondahl, C., and Zajacz, Z., 2022, Sulfur and chlorine budgets control the ore fertility of arc magmas: Nature Communications, v. 13, no. 1, p. 4218.	melt inclusion	Arc		South Adean	San Jose	051-10_003			0.244299	-0.366028	1.90325	0.448025	1237.34							0.652816	0.022	1.70426	1.02537	1.55344	82.69	0.233347	0.266418	-0.439886	2.25526			1.75473				50.431		53.1	1.04	15.7	11.5	0.15	6.5	6.38	3.98	1.46
Grondahl, C., and Zajacz, Z., 2022, Sulfur and chlorine budgets control the ore fertility of arc magmas: Nature Communications, v. 13, no. 1, p. 4218.	melt inclusion	Arc		South Adean	Villarrica	ZZVL-2_001			0.271701	-0.36458	1.80605	0.351398	1249.01							0.693073	0.0233193	1.53194	1.0684	1.43482	84.6	0.233481	0.260979	-0.452051	2.33384			1.67369				53.9171		52.1	0.9	16.1	11.4	0.18	7.41	8.13	3.09	0.51
Grondahl, C., and Zajacz, Z., 2022, Sulfur and chlorine budgets control the ore fertility of arc magmas: Nature Communications, v. 13, no. 1, p. 4218.	melt inclusion	Arc		South Adean	Antuco	046_006-SMI1			0.280816	-0.398572	1.84995	0.397026	1237.26							0.70653	0.0198855	1.82463	1.08803	1.63868	82.49	0.233885	0.265329	-0.442308	2.20501			1.88602				50.0336		49.3	0.91	17.5	11.9	0.15	6.62	9.5	3.19	0.67
[truncated: 127 more columns]

## Sheet: H2O_Ce_K
Reference	Type	Tectonic setting	LocAbbr	Arc	Volcano	Sample No.	thermal_parameter	H2O_Ce	H2O_K2O	Mg# (after correction)	Major elemments	SiO2	TiO2	Al2O3	FeOT	MnO	MgO	CaO	Na2O	K2O	P2O5	Total	H2O	CO2	S	Cl	F	FeO	Fe2O3	Fe3+/ΣFe (XANES)	Fe3+/ΣFe (Mössbauer)	Equilibrium Fo#	Postentrapment, normalized corrected glass	Olivine added (if applicable %)	SiO2	TiO2	Al2O3	FeOT	MnO	MgO	CaO	Na2O	K2O	P2O5	H2O	CO2	S	Cl	F
Gaborieau, M., Laubier, M., Pompilio, M., a BolfanCasanova, N., 2023, Determination of the oxidation state of primary melts using two proxies: Chemical Geology, v. 638, p. 121701.	melt inclusion	Arc	VA	Aeolian	Vulcano	Som16i	58.3	809.211	1.80822	62.0845		46.7304	0.6671	11.6883	9.08919		8.26835	13.1603	2.3547	2.04069	0.2959	94.2949	3.69264		1934.4	3587.4				0.348378					46.7304	0.6671	11.6883	9.08919	0	8.26835	13.1603	2.3547	2.04069	0.2959	3.69		1934.4	3587.4
Gaborieau, M., Laubier, M., Pompilio, M., a BolfanCasanova, N., 2023, Determination of the oxidation state of primary melts using two proxies: Chemical Geology, v. 638, p. 121701.	melt inclusion	Arc	VA	Aeolian	Vulcano	Som13i	58.3	1010.04	2.53534	61.1022		46.1288	0.6869	11.4296	9.53699		7.1462	14.5351	2.02025	1.81041	0.30315	93.5975	4.59105		1873.4	3511				0.311687	0.269406				45.9274	0.665094	11.0667	9.62144	0	8.39654	14.0737	1.95612	1.75294	0.293527	4.44429		1813.93	3399.54
Gaborieau, M., Laubier, M., Pompilio, M., a BolfanCasanova, N., 2023, Determination of the oxidation state of primary melts using two proxies: Chemical Geology, v. 638, p. 121701.	melt inclusion	Arc	VA	Aeolian	Vulcano	Som18a	58.3	321.158	0.713642	65.3216		45.9835	0.58975	10.6001	8.87794		8.48905	14.5832	2.0245	1.80763	0.3002	93.2558	1.29023		1912.2	3216.6									45.8273	0.577094	10.3726	8.89284	0	9.30605	14.2702	1.98105	1.76884	0.293758	1.26232		1871.16	3147.57
Gaborieau, M., Laubier, M., Pompilio, M., a BolfanCasanova, N., 2023, Determination of the oxidation state of primary melts using two proxies: Chemical Geology, v. 638, p. 121701.	melt inclusion	Arc	VA	Aeolian	Vulcano	Som17a	58.3	650.123	1.59081	62.1468		48.225	0.8056	12.133	9.15573		7.96915	13.3625	2.4159	1.76011	0.33895	96.166	2.80325		1074.4	2595.8									48.1451	0.797486	12.0108	9.17648	0	8.36988	13.228	2.39157	1.74238	0.335536	2.7718		1063.58	2569.66
Gaborieau, M., Laubier, M., Pompilio, M., a BolfanCasanova, N., 2023, Determination of the oxidation state of primary melts using two proxies: Chemical Geology, v. 638, p. 121701.	melt inclusion	Arc	VA	Aeolian	Vulcano	Som11i	58.3	744.797	1.68125	64.6146		47.1018	0.6056	10.7433	8.59367		8.7179	14.6477	1.94785	1.61785	0.23475	94.2104	2.71793		2098.6	3835.2				0.357405					47.1018	0.6056	10.7433	8.59367		8.7179	14.6477	1.94785	1.61785	0.23475	2.72		2098.6	3835.2
Rose-Koga, E.F., Koga, K.T., Schiano, P., Le Voyer, M., Shimizu, N., Whitehouse, M.J., Clocchiatti, R., 2012. Mantle source heterogeneity for South Tyrrhenian magmas revealed by Pb isotopes and halogen contents of olivine-hosted melt inclusions. Chem. Geol. 334, 266–279. https://doi.org/10.1016/j.chemgeo.2012.10.033			CAA	Aeolian	Montagnola	A3	58.3	485.411	1.45002			49.2	0.6	14.6	9.5	0.1	12.4	10.5	2.1	0.8	0.19		1.16		0.0928	0.1152	0.056							2.0878	48.4078	0.58	14.1123	9.39141	0.0997	13.0045	10.1557	2.0299	0.7733	0.1837	1.1213		0.0908613	0.0925
Rose-Koga, E.F., Koga, K.T., Schiano, P., Le Voyer, M., Shimizu, N., Whitehouse, M.J., Clocchiatti, R., 2012. Mantle source heterogeneity for South Tyrrhenian magmas revealed by Pb isotopes and halogen contents of olivine-hosted melt inclusions. Chem. Geol. 334, 266–279. https://doi.org/10.1016/j.chemgeo.2012.10.033			CAA	Aeolian	Marsili	MD19	58.3	486.968	0.819989			48.4	0.7	11.6	10	0.2	10.1	14.6	2.2	2	0.3		1.64		0.0941	0.128	0.0933							6.1617	47.0549	0.6443	10.6775	9.86293	0.1938	12.2669	13.459	2.025	1.841	0.2761	1.5096		0.0882877	0.335
Rose-Koga, E.F., Koga, K.T., Schiano, P., Le Voyer, M., Shimizu, N., Whitehouse, M.J., Clocchiatti, R., 2012. Mantle source heterogeneity for South Tyrrhenian magmas revealed by Pb isotopes and halogen contents of olivine-hosted melt inclusions. Chem. Geol. 334, 266–279. https://doi.org/10.1016/j.chemgeo.2012.10.033			CAA	Aeolian	Vavilov	48A2	58.3	514.789	4.40008			49	0.8	17.7	10	0.1	7.9	11.2	2.9	0.3	0.09		1.32		0.0678	0.0459	0.0414							15.6918	47.0307	0.6645	14.7028	10.2289	0.1131	13.9184	9.3566	2.4089	0.2492	0.0748	1.0965		0.0571382	0.1404
Rose-Koga, E.F., Koga, K.T., Schiano, P., Le Voyer, M., Shimizu, N., Whitehouse, M.J., Clocchiatti, R., 2012. Mantle source heterogeneity for South Tyrrhenian magmas revealed by Pb isotopes and halogen contents of olivine-hosted melt inclusions. Chem. Geol. 334, 266–279. https://doi.org/10.1016/j.chemgeo.2012.10.033			CAA	Aeolian	Vulcano	1 J3	58.3	710.231	7.39966			48.5	2	15.9	9.9	0.1	8	11.3	3.3	0.5	0.55		3.7		0.2583	0.3603	0.0928							13.6182	45.8125	1.6623	13.2154	9.85077	0.1082	13.0723	9.4382	2.7428	0.4156	0.4571	3.0753		0.223087	0.3603
Rose-Koga, E.F., Koga, K.T., Schiano, P., Le Voyer, M., Shimizu, N., Whitehouse, M.J., Clocchiatti, R., 2012. Mantle source heterogeneity for South Tyrrhenian magmas revealed by Pb isotopes and halogen contents of olivine-hosted melt inclusions. Chem. Geol. 334, 266–279. https://doi.org/10.1016/j.chemgeo.2012.10.033			CAA	Aeolian	Vulcano	1A4	58.3	660.139	8.24935			52.2	1.9	16.4	7.6	0.1	6.9	10.7	3.3	0.4	0.44		3.3		0.1673	0.1975	0.0961							10.4698	49.4497	1.6457	14.2054	7.80197	0.1053	10.9385	9.3035	2.8584	0.3465	0.3811	2.8584		0.149753	0.1975
Ruscitto, D.M., Wallace, P.J., Cooper, L.B., Plank, T., 2012. Global variations in H2O/Ce: 2. Relationships to arc magma geochemistry and volatile fluxes. Geochem. Geophys. Geosyst. 13(3).				Alaska	Augustine		15.4	3978.61	16.5546																									7.8	51.884	0.72615	15.9175	9.48893	0.13253	10.0541	9.45161	1.79505	0.372913	0.177186	6.17342		0.403749	0.323918
Ruscitto, D.M., Wallace, P.J., Cooper, L.B., Plank, T., 2012. Global variations in H2O/Ce: 2. Relationships to arc magma geochemistry and volatile fluxes. Geochem. Geophys. Geosyst. 13(3).				Aleutian	Akutan		25.4	1659.42	5.26664																									14.2-17.9	52.8528	0.905325	14.4462	10.2083	0.154342	10.8055	6.82617	3.03193	0.589054	0.180343	3.10234		0.0988366	0.0726724
Ruscitto, D.M., Wallace, P.J., Cooper, L.B., Plank, T., 2012. Global variations in H2O/Ce: 2. Relationships to arc magma geochemistry and volatile fluxes. Geochem. Geophys. Geosyst. 13(3).				Aleutian	Unalaska		25.4	1893.26	3.44741																									11	49.0555	0.67672	13.9069	10.5302	0.138527	11.9152	10.7184	2.14545	0.759952	0.153139	2.61987		0.284059	0.125459
Ruscitto, D.M., Wallace, P.J., Cooper, L.B., Plank, T., 2012. Global variations in H2O/Ce: 2. Relationships to arc magma geochemistry and volatile fluxes. Geochem. Geophys. Geosyst. 13(3).				Aleutian	Shishaldin		25.4	721.565	2.8623																									19-25	48.7806	1.7291	11.7225	13.8042	0.176401	13.7716	6.35083	2.52678	0.662008	0.47604	1.89486		0.0768692	0.0645102
Ruscitto, D.M., Wallace, P.J., Cooper, L.B., Plank, T., 2012. Global variations in H2O/Ce: 2. Relationships to arc magma geochemistry and volatile fluxes. Geochem. Geophys. Geosyst. 13(3).				Aleutian	Emmons		25.4	1768.29	2.53714																									7.8-14.2	51.4783	0.947185	17.5092	8.19213	0.127639	9.03654	9.49539	2.09357	0.930659	0.189371	2.36121		0.15322	0.0646305
Ruscitto, D.M., Wallace, P.J., Cooper, L.B., Plank, T., 2012. Global variations in H2O/Ce: 2. Relationships to arc magma geochemistry and volatile fluxes. Geochem. Geophys. Geosyst. 13(3).				Aleutian	Seguam		28.6	5135.42	10.066																									77.4	51.8709	0.731659	16.7004	8.63831	0.164601	9.39858	9.67167	2.38045	0.347877	0.0955663	3.50171		0.072118	0.0503037
Ruscitto, D.M., Wallace, P.J., Cooper, L.B., Plank, T., 2012. Global variations in H2O/Ce: 2. Relationships to arc magma geochemistry and volatile fluxes. Geochem. Geophys. Geosyst. 13(3).				Aleutian	Korovin		28.6	2575.97	5.59949																									10.5-15.3	50.1201	0.828031	16.7001	9.72755	0.174322	10.3171	8.36747	2.84145	0.723438	0.200471	4.05088		0.368424	0.129189
Ruscitto, D.M., Wallace, P.J., Johnson, E.R., Kent, A.J.R., Bindeman, I.N., 2010. Volatile contents of mafic magmas from cinder cones in the Central Oregon High Cascades: Implications for magma formation and mantle conditions in a hot arc. Earth Planet. Sci. Lett. 298, 153–161. https://doi.org/10.1016/j.epsl.2010.07.037			CC	Cascades	Garrison Butte Chain	1-GB072-L	0.81	408.111	3.39036			49.054	1.558	16.971	10.529	0.135	7.488	9.908	3.203	0.484	0.406		1.64098	0.0942865	0.124521	0.055874								18.5426	46.7973	1.2493	13.6079	10.7853	0.1453	14.6377	8.0071	2.5683	0.3881	0.3255	1.3158		0.101399	0.055874
Ruscitto, D.M., Wallace, P.J., Kent, A.J.R., 2011. Revisiting the compositions and volatile contents of olivine-hosted melt inclusions from the Mount Shasta region: Implications for the formation of high-Mg andesites. Contrib. to Mineral. Petrol. 162, 109–132. https://doi.org/10.1007/s00410-010-0587-y			SC	Cascades	Whaleback Mountain (Shasta)	2MS-1304c	0.43	1197.54	10.9988			54.72	0.53	12.92	7.02	0.08	13.19	10.16	0.86	0.26	0.27		2.86	0.0622	0.196	0.199								0	53.1565	0.5149	12.5509	6.8195	0.0777	12.8131	9.8697	0.8354	0.2526	0.2623	2.7783		0.196	0.199
Ruscitto, D.M., Wallace, P.J., Kent, A.J.R., 2011. Revisiting the compositions and volatile contents of olivine-hosted melt inclusions from the Mount Shasta region: Implications for the formation of high-Mg andesites. Contrib. to Mineral. Petrol. 162, 109–132. https://doi.org/10.1007/s00410-010-0587-y			SC	Cascades	Whaleback Mountain (Shasta)	2MS-1404a	0.43	1222.37	11.8841			54.04	0.57	12.49	7.02	0.07	13.45	10.38	1.44	0.26	0.29		3.09	0.0548	0.197	0.246								0	52.3746	0.5524	12.1051	6.80378	0.0678	13.0355	10.0601	1.3956	0.252	0.2811	2.9948		0.197	0.246
Ruscitto, D.M., Wallace, P.J., Kent, A.J.R., 2011. Revisiting the compositions and volatile contents of olivine-hosted melt inclusions from the Mount Shasta region: Implications for the formation of high-Mg andesites. Contrib. to Mineral. Petrol. 162, 109–132. https://doi.org/10.1007/s00410-010-0587-y			SC	Cascades	Whaleback Mountain (Shasta)	2MS-1404c	0.43	583.19	7.76			52.22	0.6	13.1	7.02	0.06	13.14	11.44	1.88	0.25	0.3		1.94	0.0387	0.175	0.247								0	51.1755	0.588	12.838	6.87974	0.0588	12.8772	11.2112	1.8424	0.245	0.294	1.9012		0.175	0.247
Walowski, K.J., Wallace, P.J., Clynne, M.A., Rasmussen, D.J., Weis, D., 2016. Slab melting and magma formation beneath the southern Cascade arc. Earth Planet. Sci. Lett. 446, 100–112. https://doi.org/10.1016/j.epsl.2016.03.044			SC	Cascades	Lassen	BAS-44='BB2	0.4	528.728	4.11746			48.59	0.97	16.62	8.88	0.114	9.76	10.64	2.8	0.272	0.15		1.12		0.119	0.033								6.6763	48.0333	0.9047	15.5018	8.99877	0.1169	12.3189	9.946	2.6116	0.2537	0.1399	1.0446		0.111035	0.010023
Walowski, K.J., Wallace, P.J., Clynne, M.A., Rasmussen, D.J., Weis, D., 2016. Slab melting and magma formation beneath the southern Cascade arc. Earth Planet. Sci. Lett. 446, 100–112. https://doi.org/10.1016/j.epsl.2016.03.044			SC	Cascades	Lassen	BAS-44='B7	0.4	700.453	4.04476			49.04	0.93	16.48	8.88	0.125	9.86	10.55	2.54	0.267	0.16		1.08		0.115	0.026								7.0768	48.4217	0.8638	15.3063	9.00981	0.1274	12.5634	9.8218	2.3591	0.248	0.1486	1.0031		0.106857	0.075
Walowski, K.J., Wallace, P.J., Clynne, M.A., Rasmussen, D.J., Weis, D., 2016. Slab melting and magma formation beneath the southern Cascade arc. Earth Planet. Sci. Lett. 446, 100–112. https://doi.org/10.1016/j.epsl.2016.03.044			SC	Cascades	Lassen	BAS-44='B3	0.4	708.678	3.96885			48.23	0.96	16.83	8.88	0.11	10.13	10.57	2.72	0.262	0.16		1.04		0.114	0.029								5.6347	47.791	0.9057	15.8773	8.9721	0.1125	12.2787	9.9899	2.566	0.2472	0.1509	0.9811		0.10756	0.069
Walowski, K.J., Wallace, P.J., Clynne, M.A., Rasmussen, D.J., Weis, D., 2016. Slab melting and magma formation beneath the southern Cascade arc. Earth Planet. Sci. Lett. 446, 100–112. https://doi.org/10.1016/j.epsl.2016.03.044			SC	Cascades	Lassen	BBL='13	0.4	803.076	4.24537			48.3	0.88	17.42	9.42	0.117	9.06	10.14	2.9	0.278	0.15		1.18		0.097	0.011								10.7023	47.4648	0.7858	15.5553	9.626	0.1229	13.1885	9.0905	2.5896	0.2482	0.1339	1.0537		0.086571	0.011
Walowski, K.J., Wallace, P.J., Clynne, M.A., Rasmussen, D.J., Weis, D., 2016. Slab melting and magma formation beneath the southern Cascade arc. Earth Planet. Sci. Lett. 446, 100–112. https://doi.org/10.1016/j.epsl.2016.03.044			SC	Cascades	Lassen	BBL='4	0.4	835.112	5.26252			48.35	0.82	16.64	9.42	0.087	10.05	10.86	2.54	0.152	0.1		0.8		0.084	0.01								8.0657	47.7369	0.7541	15.3022	9.54183	0.0931	13.1147	10.0135	2.3358	0.1398	0.092	0.7357		0.0772071	0.01
Walowski, K.J., Wallace, P.J., Clynne, M.A., Rasmussen, D.J., Weis, D., 2016. Slab melting and magma formation beneath the southern Cascade arc. Earth Planet. Sci. Lett. 446, 100–112. https://doi.org/10.1016/j.epsl.2016.03.044			SC	Cascades	Lassen	BORG='A18	0.4	1715.79	6.4653			49.08	0.72	15.72	8.54	0.094	9.47	10.13	2.41	0.481	0.1		3.11		0.119	0.049								7.7618	48.4327	0.6643	14.5034	8.72393	0.0993	12.4651	9.3716	2.2235	0.4438	0.0923	2.8693		0.109751	0.0547352
Walowski, K.J., Wallace, P.J., Clynne, M.A., Rasmussen, D.J., Weis, D., 2016. Slab melting and magma formation beneath the southern Cascade arc. Earth Planet. Sci. Lett. 446, 100–112. https://doi.org/10.1016/j.epsl.2016.03.044			SC	Cascades	Lassen	BORG='A28	0.4	1234.95	4.44476			48.41	0.69	17.03	8.54	0.104	9.67	10.38	2.46	0.459	0.08		2.04		0.121	0.053								6.5456	47.9087	0.6449	15.9181	8.68325	0.1076	12.1923	9.7236	2.2994	0.429	0.0748	1.9068		0.113042	0.0560128
Walowski, K.J., Wallace, P.J., Clynne, M.A., Rasmussen, D.J., Weis, D., 2016. Slab melting and magma formation beneath the southern Cascade arc. Earth Planet. Sci. Lett. 446, 100–112. https://doi.org/10.1016/j.epsl.2016.03.044			SC	Cascades	Lassen	BORG='A24	0.4	1238.75	6.43058			48.31	0.7	15.89	8.54	0.079	10.32	10.73	2.36	0.381	0.09		2.45		0.114	0.061								4.7531	47.9634	0.667	15.1399	8.63195	0.0825	12.1346	10.2387	2.2486	0.363	0.0858	2.3343		0.108557	0.0572709
Walowski, K.J., Wallace, P.J., Clynne, M.A., Rasmussen, D.J., Weis, D., 2016. Slab melting and magma formation beneath the southern Cascade arc. Earth Planet. Sci. Lett. 446, 100–112. https://doi.org/10.1016/j.epsl.2016.03.044			SC	Cascades	Lassen	BPB='5	0.4	905.25	2.68788			50.44	0.88	17.73	7.65	0.11	7.46	9.89	2.91	0.759	0.24		2.04		0.11	0.05								9.5429	49.3888	0.7942	16.002	7.99103	0.1158	11.276	8.9581	2.6264	0.685	0.2166	1.8412		0.0994719	0.05
Walowski, K.J., Wallace, P.J., Clynne, M.A., Rasmussen, D.J., Weis, D., 2016. Slab melting and magma formation beneath the southern Cascade arc. Earth Planet. Sci. Lett. 446, 100–112. https://doi.org/10.1016/j.epsl.2016.03.044			SC	Cascades	Lassen	BPB='10a	0.4	716.129	3.75197			50.98	0.87	15.86	7.65	0.09	7.91	10.02	2.93	0.749	0.24		2.81		0.117	0.063								8.3869	50.0001	0.7952	14.4972	7.92746	0.0964	11.24	9.187	2.6782	0.6846	0.2194	2.5686		0.107155	0.063
Walowski, K.J., Wallace, P.J., Clynne, M.A., Rasmussen, D.J., Weis, D., 2016. Slab melting and magma formation beneath the southern Cascade arc. Earth Planet. Sci. Lett. 446, 100–112. https://doi.org/10.1016/j.epsl.2016.03.044			SC	Cascades	Lassen	BPB='10b	0.4	735.993	3.14106			50.39	0.88	16.68	7.65	0.105	7.9	10.38	2.82	0.745	0.24		2.34		0.115	0.057								8.231	49.4673	0.8056	15.2698	7.91972	0.1099	11.1681	9.5298	2.5816	0.682	0.2197	2.1422		0.105516	0.057
Walowski, K.J., Wallace, P.J., Clynne, M.A., Rasmussen, D.J., Weis, D., 2016. Slab melting and magma formation beneath the southern Cascade arc. Earth Planet. Sci. Lett. 446, 100–112. https://doi.org/10.1016/j.epsl.2016.03.044			SC	Cascades	Lassen	BPPC='10	0.4	1776.57	7.96634			50.17	0.79	16.48	7.68	0.108	8.04	11.01	2.69	0.305	0.19		2.43		0.118	0.039								8.4327	49.3572	0.7234	15.0899	7.97284	0.1131	11.3928	10.1094	2.4631	0.2793	0.174	2.225		0.108022	0.039
Walowski, K.J., Wallace, P.J., Clynne, M.A., Rasmussen, D.J., Weis, D., 2016. Slab melting and magma formation beneath the southern Cascade arc. Earth Planet. Sci. Lett. 446, 100–112. https://doi.org/10.1016/j.epsl.2016.03.044			SC	Cascades	Lassen	BPPC='13	0.4	1980.41	9.46723			51.03	0.76	15.38	7.68	0.13	7.55	11.34	2.63	0.301	0.21		2.85		0.12	0.03								10.2996	49.954	0.6819	13.7993	8.07602	0.1347	11.6665	10.2092	2.3597	0.2701	0.1884	2.5571		0.10761	0.03
Walowski, K.J., Wallace, P.J., Clynne, M.A., Rasmussen, D.J., Weis, D., 2016. Slab melting and magma formation beneath the southern Cascade arc. Earth Planet. Sci. Lett. 446, 100–112. https://doi.org/10.1016/j.epsl.2016.03.044			SC	Cascades	Lassen	BRVB='10	0.4	661.733	2.66885			49.47	1.36	15.51	9.39	0.14	7.15	9.64	3.27	0.978	0.3		2.61		0.2	0.05								15.7003	48.0329	1.1465	13.0746	9.84556	0.1482	13.3824	8.1795	2.7565	0.8244	0.2529	2.2002		0.168537	0.05
Walowski, K.J., Wallace, P.J., Clynne, M.A., Rasmussen, D.J., Weis, D., 2016. Slab melting and magma formation beneath the southern Cascade arc. Earth Planet. Sci. Lett. 446, 100–112. https://doi.org/10.1016/j.epsl.2016.03.044			SC	Cascades	Lassen	BRVB='22	0.4	728.5	3.03255			48.49	1.32	16.43	9.39	0.147	7.28	9.35	3.24	0.953	0.28		2.89		0.196	0.049								15.2608	47.2689	1.1192	13.9303	9.82318	0.1537	13.3334	7.9792	2.7471	0.808	0.2374	2.4503		0.166039	0.049
Ruscitto, D.M., Wallace, P.J., Cooper, L.B., Plank, T., 2012. Global variations in H2O/Ce: 2. Relationships to arc magma geochemistry and volatile fluxes. Geochem. Geophys. Geosyst. 13(3).				Cascades	Goosenest		0.4		4.125																									21.6	50.819	1.06908	14.8026	10.0493	0.0904605	12.6515	6.74342	2.87829	0.657895	0.246711	2.71382
Ruscitto, D.M., Wallace, P.J., Cooper, L.B., Plank, T., 2012. Global variations in H2O/Ce: 2. Relationships to arc magma geochemistry and volatile fluxes. Geochem. Geophys. Geosyst. 13(3).				Cascades	Copco		0.4		3.5																									10.6	49.2719	1.17541	16.1844	8.71437	0.0361664	10.2777	10.7595	3.07414	0.361664	0.180832	1.26582
Ruscitto, D.M., Wallace, P.J., Cooper, L.B., Plank, T., 2012. Global variations in H2O/Ce: 2. Relationships to arc magma geochemistry and volatile fluxes. Geochem. Geophys. Geosyst. 13(3).				Cascades	Shasta PBA		0.4	1417.09	12.9438																									0.5-16	53.4652	0.558618	13.1428	7.00315	0.0654667	12.1936	10.8773	2.06282	0.309029	0.265188	4		0.2	0.26
Ruscitto, D.M., Wallace, P.J., Cooper, L.B., Plank, T., 2012. Global variations in H2O/Ce: 2. Relationships to arc magma geochemistry and volatile fluxes. Geochem. Geophys. Geosyst. 13(3).				Cascades	Shasta HMA		0.4	1001.8	3.29451																									12.7-29	59.6856	0.74192	15.5843	5.836	0.0938711	6.12452	7.67479	3.26216	1.01381	0.213797	3.34		0.08	0.16
Ruscitto, D.M., Wallace, P.J., Cooper, L.B., Plank, T., 2012. Global variations in H2O/Ce: 2. Relationships to arc magma geochemistry and volatile fluxes. Geochem. Geophys. Geosyst. 13(3).				Cascades	Black Craterb		0.4		1																									7.1	48.5394	1.02708	17.0868	8.8524	0.140056	10.4886	11.3912	2.14753	0.280112	0.186741	0.280112
Ruscitto, D.M., Wallace, P.J., Cooper, L.B., Plank, T., 2012. Global variations in H2O/Ce: 2. Relationships to arc magma geochemistry and volatile fluxes. Geochem. Geophys. Geosyst. 13(3).				Cascades	Sand Mountain		0.8	670.314	3.5407																									10.2	50.2692	1.24786	16.4258	8.82938	0.114255	9.48426	8.84436	3.62125	0.814402	0.349211	2.88356		0.154693	0.0909929
Ruscitto, D.M., Wallace, P.J., Cooper, L.B., Plank, T., 2012. Global variations in H2O/Ce: 2. Relationships to arc magma geochemistry and volatile fluxes. Geochem. Geophys. Geosyst. 13(3).				Cascades	Twin Craters		0.8	487.248	2.67504																									13.84	50.0137	1.31208	15.5842	9.23761	0.12138	11.0403	8.71779	3.09566	0.595884	0.281476	1.59401		0.112813	0.030611
Ruscitto, D.M., Wallace, P.J., Cooper, L.B., Plank, T., 2012. Global variations in H2O/Ce: 2. Relationships to arc magma geochemistry and volatile fluxes. Geochem. Geophys. Geosyst. 13(3).				Cascades	Island Fissure		0.8	577.733	2.80819																									15.8	50.3595	1.20416	15.2968	9.49601	0.125647	11.3741	7.63448	3.32765	0.813189	0.368438	2.28359		0.114194	0.0408388
Ruscitto, D.M., Wallace, P.J., Cooper, L.B., Plank, T., 2012. Global variations in H2O/Ce: 2. Relationships to arc magma geochemistry and volatile fluxes. Geochem. Geophys. Geosyst. 13(3).				Cascades	FourinOne		0.8	1270.64	4.5814																									20.1	51.4566	0.954589	14.675	8.82427	0.106431	12.9373	7.63848	2.6274	0.568857	0.210997	2.60616		0.0763817	0.0672344
Ruscitto, D.M., Wallace, P.J., Cooper, L.B., Plank, T., 2012. Global variations in H2O/Ce: 2. Relationships to arc magma geochemistry and volatile fluxes. Geochem. Geophys. Geosyst. 13(3).				Cascades	Collier		0.8	1807.26	6.73262																									15.5	52.651	0.83082	16.4464	7.61161	0.0917179	11.1411	7.55729	3.04487	0.502818	0.122403	3.38528		0.0678244	0.0603338
Ruscitto, D.M., Wallace, P.J., Cooper, L.B., Plank, T., 2012. Global variations in H2O/Ce: 2. Relationships to arc magma geochemistry and volatile fluxes. Geochem. Geophys. Geosyst. 13(3).				Cascades	Yapoah		0.8	1222.51	3.9022																									16.9	52.1857	0.864903	15.719	8.2266	0.108735	11.2419	7.1804	3.62252	0.666547	0.183691	2.601		0.0803105	0.0832174
Ruscitto, D.M., Wallace, P.J., Cooper, L.B., Plank, T., 2012. Global variations in H2O/Ce: 2. Relationships to arc magma geochemistry and volatile fluxes. Geochem. Geophys. Geosyst. 13(3).				Cascades	Blue Lake		0.8	1700.81	5.54123																									19.9	51.6576	0.85263	14.7234	8.98685	0.0979235	12.4397	6.97688	3.58453	0.534246	0.146179	2.96038		0.128004	0.0571406
Ruscitto, D.M., Wallace, P.J., Cooper, L.B., Plank, T., 2012. Global variations in H2O/Ce: 2. Relationships to arc magma geochemistry and volatile fluxes. Geochem. Geophys. Geosyst. 13(3).				Cascades	Garrison Butte		0.8	514.665	3.36465																									16.4	48.0306	1.28545	14.8865	10.7522	0.130596	12.8933	8.50618	2.74563	0.430498	0.339007	1.44848		0.107489	0.0464188
Ruscitto, D.M., Wallace, P.J., Cooper, L.B., Plank, T., 2012. Global variations in H2O/Ce: 2. Relationships to arc magma geochemistry and volatile fluxes. Geochem. Geophys. Geosyst. 13(3).				Cascades	CC021*		0.8	1155.95	3.9451																									5.6	49.6916	1.01519	17.002	8.70913	0.12334	10.1664	9.4308	3.07402	0.588239	0.199242	2.32066		0.094697	0.0568182
Ruscitto, D.M., Wallace, P.J., Cooper, L.B., Plank, T., 2012. Global variations in H2O/Ce: 2. Relationships to arc magma geochemistry and volatile fluxes. Geochem. Geophys. Geosyst. 13(3).				Cascades	BC021*		0.8	655.699	3.37631																									14.1	47.5612	1.16892	15.3102	11.2059	0.131833	13.1262	7.93633	2.81243	0.483387	0.263666	1.63206		0.0876424	0.0262927
Ruscitto, D.M., Wallace, P.J., Cooper, L.B., Plank, T., 2012. Global variations in H2O/Ce: 2. Relationships to arc magma geochemistry and volatile fluxes. Geochem. Geophys. Geosyst. 13(3).				Cascades	DB042*		0.8	750.911	3.78603																									11.8	49.5689	1.26434	16.0329	9.62326	0.134504	11.4858	8.48275	2.65422	0.493183	0.260042	1.8672		0.0805009	0.0268336
Ruscitto, D.M., Wallace, P.J., Cooper, L.B., Plank, T., 2012. Global variations in H2O/Ce: 2. Relationships to arc magma geochemistry and volatile fluxes. Geochem. Geophys. Geosyst. 13(3).				Cascades	BR022*		0.8	1105.47	4.75029																									7.4	48.8387	1.23164	15.974	9.64373	0.139959	11.3238	9.30259	2.86449	0.457198	0.223934	2.17183		0.0837989	0.027933
Ruscitto, D.M., Wallace, P.J., Cooper, L.B., Plank, T., 2012. Global variations in H2O/Ce: 2. Relationships to arc magma geochemistry and volatile fluxes. Geochem. Geophys. Geosyst. 13(3).				Cascades	KWB031*		0.8	1076.9	3.36215																									20.7	50.3663	1.18072	14.2102	10.4971	0.124724	12.454	6.85982	3.21788	0.748344	0.340912	2.51604		0.091135	0.041425
Ruscitto, D.M., Wallace, P.J., Cooper, L.B., Plank, T., 2012. Global variations in H2O/Ce: 2. Relationships to arc magma geochemistry and volatile fluxes. Geochem. Geophys. Geosyst. 13(3).				Cascades	BB031*		0.8	644.328	2.66139																									22.5	48.654	1.35221	13.9483	11.2339	0.131124	13.2645	7.56419	2.88472	0.614642	0.352395	1.6358		0.0979592	0.0326531
Ruscitto, D.M., Wallace, P.J., Cooper, L.B., Plank, T., 2012. Global variations in H2O/Ce: 2. Relationships to arc magma geochemistry and volatile fluxes. Geochem. Geophys. Geosyst. 13(3).				Cascades	LTB022*		0.8	958.818	4.15114																									10.1	49.3864	1.21066	16.9492	8.79141	0.118335	10.2085	9.25742	3.24966	0.537058	0.291286	2.2294		0.0908265	0.027248
Ruscitto, D.M., Wallace, P.J., Cooper, L.B., Plank, T., 2012. Global variations in H2O/Ce: 2. Relationships to arc magma geochemistry and volatile fluxes. Geochem. Geophys. Geosyst. 13(3).				Cascades	AIC021*		0.8	950.798	4.23354																									8.7	49.4668	1.3274	16.9797	8.46907	0.110617	9.84697	9.89099	3.14336	0.47934	0.28576	2.0293		0.110396	0.0275989
Ruscitto, D.M., Wallace, P.J., Cooper, L.B., Plank, T., 2012. Global variations in H2O/Ce: 2. Relationships to arc magma geochemistry and volatile fluxes. Geochem. Geophys. Geosyst. 13(3).				Cascades	ELK021*		0.8	794.259	2.68859																									21.6	47.3128	1.27928	14.1216	11.8377	0.148561	13.8444	7.74169	2.7979	0.602498	0.313629	1.61987		0.0986842	0.0328947
Ruscitto, D.M., Wallace, P.J., Cooper, L.B., Plank, T., 2012. Global variations in H2O/Ce: 2. Relationships to arc magma geochemistry and volatile fluxes. Geochem. Geophys. Geosyst. 13(3).				Cascades	TB021*		0.8	1004.06	3.8893																									4	49.8267	1.39702	17.6603	8.01596	0.0963465	9.35136	9.84662	2.9482	0.568445	0.28904	2.21085		0.0865385	0.0480769
Ruscitto, D.M., Wallace, P.J., Cooper, L.B., Plank, T., 2012. Global variations in H2O/Ce: 2. Relationships to arc magma geochemistry and volatile fluxes. Geochem. Geophys. Geosyst. 13(3).				Cascades	SIC021*		0.8	1470.76	5.69226																									8.2	49.1212	1.25945	17.1785	8.76768	0.129649	10.2729	9.80704	2.86155	0.379687	0.222256	2.16128		0.0831793	0.0277264
Sadofsky, S.J., Portnyagin, M., Hoernle, K., van den Bogaard, P., 2008. Subduction cycling of volatiles and trace elements through the Central American volcanic arc: Evidence from melt inclusions. Contrib. to Mineral. Petrol. 155, 433–456. https://doi.org/10.1007/s00410-007-0251-3			NCA	Central America	Cerro Negro	P2-3a-1-10	11.0064	7895.1	19.8798			47.85	0.76	18.14	10.88	0.18	7.41	12.46	1.79	0.26	0.13		5.17		0.1231	0.096	0.0126							21.2733	44.3472	0.5687	13.5738	10.9389	0.1795	15.359	9.3941	1.3394	0.1946	0.0973	3.8686		0.0968672	0.096
Sadofsky, S.J., Portnyagin, M., Hoernle, K., van den Bogaard, P., 2008. Subduction cycling of volatiles and trace elements through the Central American volcanic arc: Evidence from melt inclusions. Contrib. to Mineral. Petrol. 155, 433–456. https://doi.org/10.1007/s00410-007-0251-3			NCA	Central America	Cerro Negro	P2-3a-3-15	11.0064	6476.23	18.9531			48.06	0.75	17.44	11.21	0.19	8.01	12.13	1.66	0.24	0.15		4.55		0.1453	0.0706	0.0113							21.1078	44.7381	0.5658	13.1564	11.1947	0.187	15.8111	9.2212	1.2523	0.1811	0.1132	3.4324		0.114607	0.0706
Sadofsky, S.J., Portnyagin, M., Hoernle, K., van den Bogaard, P., 2008. Subduction cycling of volatiles and trace elements through the Central American volcanic arc: Evidence from melt inclusions. Contrib. to Mineral. Petrol. 155, 433–456. https://doi.org/10.1007/s00410-007-0251-3			CRC	Central America	Grenada (CR)	P2-58-27b	10.2	3700.9	12.3967			50.32	1.04	15.67	11.99	0.24	7.24	10.34	2.26	0.38	0.33		4.71		0.2034	0.0871	0.0139							26.7348	45.8915	0.7273	10.9583	12.0666	0.2277	17.2598	7.3165	1.5804	0.2657	0.2308	3.2938		0.14888	0.0871
Sadofsky, S.J., Portnyagin, M., Hoernle, K., van den Bogaard, P., 2008. Subduction cycling of volatiles and trace elements through the Central American volcanic arc: Evidence from melt inclusions. Contrib. to Mineral. Petrol. 155, 433–456. https://doi.org/10.1007/s00410-007-0251-3			CRC	Central America	Grenada (CR)	P2-58-27b	10.2	3700.9	12.3967			50.32	1.04	15.67	11.99	0.24	7.24	10.34	2.26	0.38	0.33		4.71		0.2034	0.0871	0.0139							26.7348	45.8915	0.7273	10.9583	12.0666	0.2277	17.2598	7.3165	1.5804	0.2657	0.2308	3.2938		0.14888	0.0871
Sadofsky, S.J., Portnyagin, M., Hoernle, K., van den Bogaard, P., 2008. Subduction cycling of volatiles and trace elements through the Central American volcanic arc: Evidence from melt inclusions. Contrib. to Mineral. Petrol. 155, 433–456. https://doi.org/10.1007/s00410-007-0251-3			CRC	Central America	Grenada (CR)	P2-58-2-7	10.2	2450.38	8.77797			45.76	0.99	17.44	11.47	0.17	9.79	11.85	1.82	0.36	0.2		3.16		0.2333	0.0908	0.0131							15.176	43.7443	0.8138	14.3352	11.2324	0.1676	15.2071	9.7918	1.496	0.2959	0.1644	2.5974		0.197804	0.0908
Sadofsky, S.J., Portnyagin, M., Hoernle, K., van den Bogaard, P., 2008. Subduction cycling of volatiles and trace elements through the Central American volcanic arc: Evidence from melt inclusions. Contrib. to Mineral. Petrol. 155, 433–456. https://doi.org/10.1007/s00410-007-0251-3			CRC	Central America	Grenada (CR)	P2-58-2-7	10.2	2450.38	8.77797			45.76	0.99	17.44	11.47	0.17	9.79	11.85	1.82	0.36	0.2		3.16		0.2333	0.0908	0.0131							15.176	43.7443	0.8138	14.3352	11.2324	0.1676	15.2071	9.7918	1.496	0.2959	0.1644	2.5974		0.197804	0.0908
Sadofsky, S.J., Portnyagin, M., Hoernle, K., van den Bogaard, P., 2008. Subduction cycling of volatiles and trace elements through the Central American volcanic arc: Evidence from melt inclusions. Contrib. to Mineral. Petrol. 155, 433–456. https://doi.org/10.1007/s00410-007-0251-3			CRC	Central America	Grenada (CR)	P2-58-8	10.2	3846.05	12.7259			47.29	0.87	18.05	9.63	0.16	8.7	12.77	1.98	0.29	0.14		3.69		0.2071	0.0889	0.0203							12.4442	44.9565	0.7345	15.2387	9.5874	0.1575	13.2351	10.8232	1.6716	0.2448	0.1182	3.1153		0.181259	0.0889
Sadofsky, S.J., Portnyagin, M., Hoernle, K., van den Bogaard, P., 2008. Subduction cycling of volatiles and trace elements through the Central American volcanic arc: Evidence from melt inclusions. Contrib. to Mineral. Petrol. 155, 433–456. https://doi.org/10.1007/s00410-007-0251-3			CRC	Central America	Grenada (CR)	P2-58-8	10.2	3846.05	12.7259			47.29	0.87	18.05	9.63	0.16	8.7	12.77	1.98	0.29	0.14		3.69		0.2071	0.0889	0.0203							12.4442	44.9565	0.7345	15.2387	9.5874	0.1575	13.2351	10.8232	1.6716	0.2448	0.1182	3.1153		0.181259	0.0889
Sadofsky, S.J., Portnyagin, M., Hoernle, K., van den Bogaard, P., 2008. Subduction cycling of volatiles and trace elements through the Central American volcanic arc: Evidence from melt inclusions. Contrib. to Mineral. Petrol. 155, 433–456. https://doi.org/10.1007/s00410-007-0251-3			CRC	Central America	Grenada (CR)	P2-58-2-69	10.2	2075.27	14.7182			47.49	1.02	15.77	10.22	0.17	9.6	13.32	1.92	0.18	0.17		2.65		0.1253	0.0329	0.0215							11.5554	45.587	0.8787	13.5846	10.128	0.1666	13.7634	11.513	1.6539	0.1551	0.1464	2.2828		0.110798	0.0329
Sadofsky, S.J., Portnyagin, M., Hoernle, K., van den Bogaard, P., 2008. Subduction cycling of volatiles and trace elements through the Central American volcanic arc: Evidence from melt inclusions. Contrib. to Mineral. Petrol. 155, 433–456. https://doi.org/10.1007/s00410-007-0251-3			CRC	Central America	Grenada (CR)	P2-58-2-69	10.2	2075.27	14.7182			47.49	1.02	15.77	10.22	0.17	9.6	13.32	1.92	0.18	0.17		2.65		0.1253	0.0329	0.0215							11.5554	45.587	0.8787	13.5846	10.128	0.1666	13.7634	11.513	1.6539	0.1551	0.1464	2.2828		0.110798	0.0329
Sadofsky, S.J., Portnyagin, M., Hoernle, K., van den Bogaard, P., 2008. Subduction cycling of volatiles and trace elements through the Central American volcanic arc: Evidence from melt inclusions. Contrib. to Mineral. Petrol. 155, 433–456. https://doi.org/10.1007/s00410-007-0251-3			CRC	Central America	Grenada (CR)	P2-58-2-59	10.2	1264.9	10.1431			47.64	1.1	16.56	8.43	0.12	8.43	15.27	2.02	0.14	0.17		1.42		0.1036	0.0504	0.0172							7.8448	46.4664	0.9994	15.0461	8.52982	0.1221	11.4131	13.9001	1.8353	0.1272	0.1545	1.2902		0.095423	0.0504
Sadofsky, S.J., Portnyagin, M., Hoernle, K., van den Bogaard, P., 2008. Subduction cycling of volatiles and trace elements through the Central American volcanic arc: Evidence from melt inclusions. Contrib. to Mineral. Petrol. 155, 433–456. https://doi.org/10.1007/s00410-007-0251-3			CRC	Central America	Grenada (CR)	P2-58-2-59	10.2	1264.9	10.1431			47.64	1.1	16.56	8.43	0.12	8.43	15.27	2.02	0.14	0.17		1.42		0.1036	0.0504	0.0172							7.8448	46.4664	0.9994	15.0461	8.52982	0.1221	11.4131	13.9001	1.8353	0.1272	0.1545	1.2902		0.095423	0.0504
Sadofsky, S.J., Portnyagin, M., Hoernle, K., van den Bogaard, P., 2008. Subduction cycling of volatiles and trace elements through the Central American volcanic arc: Evidence from melt inclusions. Contrib. to Mineral. Petrol. 155, 433–456. https://doi.org/10.1007/s00410-007-0251-3			CRC	Central America	Grenada (CR)	P2-58-2-32	10.2	2155.57	20.2383			49.25	1.08	16.27	8.79	0.15	8.31	13.55	2.15	0.13	0.18		2.63		0.12	0.039	0.016							10.845	47.1757	0.9383	14.1349	8.88794	0.1494	12.3683	11.8084	1.8679	0.1129	0.1564	2.2849		0.10693	0.039
Sadofsky, S.J., Portnyagin, M., Hoernle, K., van den Bogaard, P., 2008. Subduction cycling of volatiles and trace elements through the Central American volcanic arc: Evidence from melt inclusions. Contrib. to Mineral. Petrol. 155, 433–456. https://doi.org/10.1007/s00410-007-0251-3			CRC	Central America	Grenada (CR)	P2-58-2-32	10.2	2155.57	20.2383			49.25	1.08	16.27	8.79	0.15	8.31	13.55	2.15	0.13	0.18		2.63		0.12	0.039	0.016							10.845	47.1757	0.9383	14.1349	8.88794	0.1494	12.3683	11.8084	1.8679	0.1129	0.1564	2.2849		0.10693	0.039
Sadofsky, S.J., Portnyagin, M., Hoernle, K., van den Bogaard, P., 2008. Subduction cycling of volatiles and trace elements through the Central American volcanic arc: Evidence from melt inclusions. Contrib. to Mineral. Petrol. 155, 433–456. https://doi.org/10.1007/s00410-007-0251-3			CRC	Central America	Irazu	P2-72-3-1	10.2	1312.51	6.53729			51.28	0.82	16.46	7.58	0.14	9.32	10.68	2.55	0.8	0.28		5.23		0.1908	0.0766	0.0611							4.4	48.3767	0.7449	14.9535	7.34563	0.1339	10.597	9.7166	2.3166	0.7268	0.2544	4.7513		0.182393	0.0766
Sadofsky, S.J., Portnyagin, M., Hoernle, K., van den Bogaard, P., 2008. Subduction cycling of volatiles and trace elements through the Central American volcanic arc: Evidence from melt inclusions. Contrib. to Mineral. Petrol. 155, 433–456. https://doi.org/10.1007/s00410-007-0251-3			NCA	Central America	Nejapa	P2-32d-4b	11.01	1823.29	16.7294			47.29	1.16	16.69	11.54	0.21	8.09	12.5	2.11	0.11	0.14		1.84		0.1168	0.0354	0.0171							20.2273	45.1537	0.9081	13.0653	11.6286	0.2056	15.7178	9.8532	1.6518	0.0861	0.1096	1.4404		0.0931156	0.0354
Sadofsky, S.J., Portnyagin, M., Hoernle, K., van den Bogaard, P., 2008. Subduction cycling of volatiles and trace elements through the Central American volcanic arc: Evidence from melt inclusions. Contrib. to Mineral. Petrol. 155, 433–456. https://doi.org/10.1007/s00410-007-0251-3			NCA	Central America	Nejapa	P2-32d-3a	11.01	2196.9	19.4005			47.44	1.25	16.9	10.87	0.23	8.03	12.62	2.27	0.1	0.14		1.94		0.1155	0.0364	0.0119							17.995	45.39	1.005	13.5883	10.9988	0.2205	14.847	10.2078	1.8252	0.0804	0.1126	1.5598		0.0946606	0.0364
Sadofsky, S.J., Portnyagin, M., Hoernle, K., van den Bogaard, P., 2008. Subduction cycling of volatiles and trace elements through the Central American volcanic arc: Evidence from melt inclusions. Contrib. to Mineral. Petrol. 155, 433–456. https://doi.org/10.1007/s00410-007-0251-3			NCA	Central America	Telica	P2-16-9	11.01	1400.18	4.47012			46.59	0.76	15.67	12.13	0.24	7.05	13.49	2.92	0.68	0.27		3.04		0.2408	0.1628	0.0387							22.1112	44.0617	0.5741	11.8367	12.1186	0.2289	15.4863	10.2626	2.2057	0.5137	0.204	2.2963		0.187479	0.1628
Ruscitto, D.M., Wallace, P.J., Cooper, L.B., Plank, T., 2012. Global variations in H2O/Ce: 2. Relationships to arc magma geochemistry and volatile fluxes. Geochem. Geophys. Geosyst. 13(3).				Central America	Atitlan		9.8	1673.63	3.48315																										51.4	0.99		10.3				2.8	0.89		3.1		0.36	0.08
Ruscitto, D.M., Wallace, P.J., Cooper, L.B., Plank, T., 2012. Global variations in H2O/Ce: 2. Relationships to arc magma geochemistry and volatile fluxes. Geochem. Geophys. Geosyst. 13(3).				Central America	Santa Maria		9.8	2446.38	4.35294																										51.2	0.83		9				2.8	0.85		3.7		0.26	0.08
Ruscitto, D.M., Wallace, P.J., Cooper, L.B., Plank, T., 2012. Global variations in H2O/Ce: 2. Relationships to arc magma geochemistry and volatile fluxes. Geochem. Geophys. Geosyst. 13(3).				Central America	Fuego		9.8	3653.72	7.59091																									< 23.8	49.765	0.725	14.68	10.725	0.14	12.19	6.95	3.005	0.66	0.18	5.01		0.134924	0.0925954
Ruscitto, D.M., Wallace, P.J., Cooper, L.B., Plank, T., 2012. Global variations in H2O/Ce: 2. Relationships to arc magma geochemistry and volatile fluxes. Geochem. Geophys. Geosyst. 13(3).				Central America	Agua		9.8	2362.89	4.26471																										48.9	0.78		9.4				2.9	0.68		2.9		0.2	0.07
Ruscitto, D.M., Wallace, P.J., Cooper, L.B., Plank, T., 2012. Global variations in H2O/Ce: 2. Relationships to arc magma geochemistry and volatile fluxes. Geochem. Geophys. Geosyst. 13(3).				Central America	La Providencia		9.8	510	1.05155																									13.7	49.441	1.39842	17.6605	7.91606	0.0439754	9.58223	8.88303	3.94019	0.853122	0.290237	0.897098		0.0450865	0.0545295
Ruscitto, D.M., Wallace, P.J., Cooper, L.B., Plank, T., 2012. Global variations in H2O/Ce: 2. Relationships to arc magma geochemistry and volatile fluxes. Geochem. Geophys. Geosyst. 13(3).				Central America	Cerro Mongoy		9.8	879.167	2.24468																									9	49.5933	1.17431	18.211	7.46784	0.0825688	9.03975	9.47706	3.77064	0.862385	0.321101	1.93578		0.0918566	0.0825688
Ruscitto, D.M., Wallace, P.J., Cooper, L.B., Plank, T., 2012. Global variations in H2O/Ce: 2. Relationships to arc magma geochemistry and volatile fluxes. Geochem. Geophys. Geosyst. 13(3).				Central America	Cerro Ovejero		9.8	1019.18	3.02439																									16.3	50.8854	1.04041	16.939	10.6113	0.154772	12.8541	9.53568	3.00946	0.705073	0.283749	2.13242		0.12971	0.0544569
Ruscitto, D.M., Wallace, P.J., Cooper, L.B., Plank, T., 2012. Global variations in H2O/Ce: 2. Relationships to arc magma geochemistry and volatile fluxes. Geochem. Geophys. Geosyst. 13(3).				Central America	Cerro Las Ruedas		9.8	1107.69	7.44828																									0	51.12	1.21	17.49	5.82999	0.1	7.33	12.93	3.48	0.29	0.23	2.16		0.104574	0.0325
Ruscitto, D.M., Wallace, P.J., Cooper, L.B., Plank, T., 2012. Global variations in H2O/Ce: 2. Relationships to arc magma geochemistry and volatile fluxes. Geochem. Geophys. Geosyst. 13(3).				Central America	San Vicente		9.8
Ruscitto, D.M., Wallace, P.J., Cooper, L.B., Plank, T., 2012. Global variations in H2O/Ce: 2. Relationships to arc magma geochemistry and volatile fluxes. Geochem. Geophys. Geosyst. 13(3).				Central America	Izalco		9.8
Ruscitto, D.M., Wallace, P.J., Cooper, L.B., Plank, T., 2012. Global variations in H2O/Ce: 2. Relationships to arc magma geochemistry and volatile fluxes. Geochem. Geophys. Geosyst. 13(3).				Central America	San Miguel		9.8
Ruscitto, D.M., Wallace, P.J., Cooper, L.B., Plank, T., 2012. Global variations in H2O/Ce: 2. Relationships to arc magma geochemistry and volatile fluxes. Geochem. Geophys. Geosyst. 13(3).				Central America	Conchagua		9.8
Ruscitto, D.M., Wallace, P.J., Cooper, L.B., Plank, T., 2012. Global variations in H2O/Ce: 2. Relationships to arc magma geochemistry and volatile fluxes. Geochem. Geophys. Geosyst. 13(3).				Central America	Irazu		10	781.293	3.69128																									< 13.4	51.0845	0.940902	15.0146	8.10041	0.1	9.92421	7.57099	2.95521	1.49	0.5276	5.5		0.251053	0.140131
Ruscitto, D.M., Wallace, P.J., Cooper, L.B., Plank, T., 2012. Global variations in H2O/Ce: 2. Relationships to arc magma geochemistry and volatile fluxes. Geochem. Geophys. Geosyst. 13(3).				Central America	Arenal		10	1514.98	10.5798																									< 20	50.0531	0.724031	14.5315	10.4297	0.15	12.9396	6.39	2.04	0.314752	0.163468	3.33		0.295	0.1225
Ruscitto, D.M., Wallace, P.J., Cooper, L.B., Plank, T., 2012. Global variations in H2O/Ce: 2. Relationships to arc magma geochemistry and volatile fluxes. Geochem. Geophys. Geosyst. 13(3).				Central America	Barba		10
Ruscitto, D.M., Wallace, P.J., Cooper, L.B., Plank, T., 2012. Global variations in H2O/Ce: 2. Relationships to arc magma geochemistry and volatile fluxes. Geochem. Geophys. Geosyst. 13(3).				Central America	Rincon		10
Ruscitto, D.M., Wallace, P.J., Cooper, L.B., Plank, T., 2012. Global variations in H2O/Ce: 2. Relationships to arc magma geochemistry and volatile fluxes. Geochem. Geophys. Geosyst. 13(3).				Central America	Tenorio		10
Ruscitto, D.M., Wallace, P.J., Cooper, L.B., Plank, T., 2012. Global variations in H2O/Ce: 2. Relationships to arc magma geochemistry and volatile fluxes. Geochem. Geophys. Geosyst. 13(3).				Central America	Platanar		10
Ruscitto, D.M., Wallace, P.J., Cooper, L.B., Plank, T., 2012. Global variations in H2O/Ce: 2. Relationships to arc magma geochemistry and volatile fluxes. Geochem. Geophys. Geosyst. 13(3).				Central America	Turrialba		10
Ruscitto, D.M., Wallace, P.J., Cooper, L.B., Plank, T., 2012. Global variations in H2O/Ce: 2. Relationships to arc magma geochemistry and volatile fluxes. Geochem. Geophys. Geosyst. 13(3).				Central America	Nejapa		11	3608.84	20																										46.2	1.12		11.7				1.8	0.15		3		0.18	0.04
Ruscitto, D.M., Wallace, P.J., Cooper, L.B., Plank, T., 2012. Global variations in H2O/Ce: 2. Relationships to arc magma geochemistry and volatile fluxes. Geochem. Geophys. Geosyst. 13(3).				Central America	Cerro Negro		11	12850.5	18.6207																									< 23.3	47.815	0.665	14.96	11	0.17	12.48	8.99	1.885	0.29	0.1	5.4		0.21	0.05
Ruscitto, D.M., Wallace, P.J., Cooper, L.B., Plank, T., 2012. Global variations in H2O/Ce: 2. Relationships to arc magma geochemistry and volatile fluxes. Geochem. Geophys. Geosyst. 13(3).				Central America	Granada (low Nb)		11	5996.32	13.125																										46.9	0.79		11.2				1.7	0.32		4.2		0.22	0.08
Ruscitto, D.M., Wallace, P.J., Cooper, L.B., Plank, T., 2012. Global variations in H2O/Ce: 2. Relationships to arc magma geochemistry and volatile fluxes. Geochem. Geophys. Geosyst. 13(3).				Central America	Granada (High Nb)		11	3286.59	20.7692																										47.3	0.94		9.3				1.8	0.13		2.7		0.12	0.04
Ruscitto, D.M., Wallace, P.J., Cooper, L.B., Plank, T., 2012. Global variations in H2O/Ce: 2. Relationships to arc magma geochemistry and volatile fluxes. Geochem. Geophys. Geosyst. 13(3).				Central America	Cosiguina		11
Ruscitto, D.M., Wallace, P.J., Cooper, L.B., Plank, T., 2012. Global variations in H2O/Ce: 2. Relationships to arc magma geochemistry and volatile fluxes. Geochem. Geophys. Geosyst. 13(3).				Central America	Masaya		11
Ruscitto, D.M., Wallace, P.J., Cooper, L.B., Plank, T., 2012. Global variations in H2O/Ce: 2. Relationships to arc magma geochemistry and volatile fluxes. Geochem. Geophys. Geosyst. 13(3).				Central America	Apoyo		11
Ruscitto, D.M., Wallace, P.J., Cooper, L.B., Plank, T., 2012. Global variations in H2O/Ce: 2. Relationships to arc magma geochemistry and volatile fluxes. Geochem. Geophys. Geosyst. 13(3).				Central America	San Cristobal		11
Ruscitto, D.M., Wallace, P.J., Cooper, L.B., Plank, T., 2012. Global variations in H2O/Ce: 2. Relationships to arc magma geochemistry and volatile fluxes. Geochem. Geophys. Geosyst. 13(3).				Central America	Telica		11
Ruscitto, D.M., Wallace, P.J., Cooper, L.B., Plank, T., 2012. Global variations in H2O/Ce: 2. Relationships to arc magma geochemistry and volatile fluxes. Geochem. Geophys. Geosyst. 13(3).				Central America	Momotombo		11
Ruscitto, D.M., Wallace, P.J., Cooper, L.B., Plank, T., 2012. Global variations in H2O/Ce: 2. Relationships to arc magma geochemistry and volatile fluxes. Geochem. Geophys. Geosyst. 13(3).				IzuBonin	Miyakejima		44.5		14.7778																									12.8	47.94	0.64	17.69	9.07	0.13	10.99	11.68	1.66	0.18	0	2.66		0.150709	0.0638298
Ruscitto, D.M., Wallace, P.J., Cooper, L.B., Plank, T., 2012. Global variations in H2O/Ce: 2. Relationships to arc magma geochemistry and volatile fluxes. Geochem. Geophys. Geosyst. 13(3).				Java	Kawah Ijen		58.4	3405.26	10.586																										44.2853	0.79767	13.9923	10.7517	0.130237	15.4333	8.14571	1.51705	0.475157	0.232073	5.03		0.148589	0.0753004
Ruscitto, D.M., Wallace, P.J., Cooper, L.B., Plank, T., 2012. Global variations in H2O/Ce: 2. Relationships to arc magma geochemistry and volatile fluxes. Geochem. Geophys. Geosyst. 13(3).				Java	Galunggung		58.4	3099.35	8.6																									11	46.18	1.13	17.66	7.22	0.09	8.74	14.56	2.9	0.5	0.13	4.3		0.143844	0.10961
Auer, S., Bindeman, I., Wallace, P., Ponomareva, V., Portnyagin, M., 2009. The origin of hydrous, high-δ18O voluminous volcanism: Diverse oxygen isotope values and high magmatic water contents within the volcanic record of Klyuchevskoy volcano, Kamchatka, Russia. Contrib. to Mineral. Petrol. 157, 209–230. https://doi.org/10.1007/s00410-008-0330-0			KLK	Kamchatka	Klyuchevskoy	samp. KLV 5/8-3	53.9892	3463.88	9.33246			50.45	0.82	14.99	8.03874	0.12	9.13	12.94	2.59	0.42	0.12		3.92	0.0528	0.25	0.06								5.663	48.2188	0.7463	13.6432	7.92079	0.1182	11.04	11.7959	2.3573	0.3823	0.1092	3.5678		0.235813	0.06
Portnyagin, M., Hoernle, K., Plechov, P., Mironov, N., Khubunaya, S., 2007. Constraints on mantle melting and composition and nature of slab components in volcanic arcs from volatiles (H2O, S, Cl, F) and trace elements in melt inclusions from the Kamchatka Arc. Earth Planet. Sci. Lett. 255, 53–69. https://doi.org/10.1016/j.epsl.2006.12.005			KYK	Kamchatka	Karymsky	5MPKRA33	53.99	909.221	4.50552			51.581	0.895168	16.1999	9.54999	0.178643	6.50632	9.1967	2.66891	0.519334	0.188405		2.3396		0.106579	0.0694666	249.63							21.4385	49.1239	0.7032	12.7252	10.3296	0.1857	14.9938	7.2951	2.0965	0.4079	0.148	1.8378		0.0836673	0.0694666
Portnyagin, M., Hoernle, K., Plechov, P., Mironov, N., Khubunaya, S., 2007. Constraints on mantle melting and composition and nature of slab components in volcanic arcs from volatiles (H2O, S, Cl, F) and trace elements in melt inclusions from the Kamchatka Arc. Earth Planet. Sci. Lett. 255, 53–69. https://doi.org/10.1016/j.epsl.2006.12.005			KLK	Kamchatka	Klyuchevskoy	AP4	53.9892	961.047	2.77873			47.8741	1.0367	17.1936	8.14398	0.117363	7.56988	11.5798	3.31549	0.674834	0.185824		1.87526		0.298957	0.134208	511.037							8.862	47.3521	0.9476	15.7166	8.44649	0.1225	11.1444	10.6147	3.0307	0.6169	0.1699	1.7142		0.272417	0.134208
Portnyagin, M., Hoernle, K., Plechov, P., Mironov, N., Khubunaya, S., 2007. Constraints on mantle melting and composition and nature of slab components in volcanic arcs from volatiles (H2O, S, Cl, F) and trace elements in melt inclusions from the Kamchatka Arc. Earth Planet. Sci. Lett. 255, 53–69. https://doi.org/10.1016/j.epsl.2006.12.005			KLK	Kamchatka	Klyuchevskoy	Ol20E	53.9892	2007.67	4.55789			48.6021	0.739787	13.5498	8.08607	0.136277	10.2791	13.0241	2.13176	0.535372	0.146011		2.44024		0.223441	0.105886	300.224							2.4494	48.5124	0.7232	13.2465	8.1525	0.1368	11.242	12.7403	2.084	0.5234	0.1427	2.3856		0.217944	0.105886
Portnyagin, M., Hoernle, K., Plechov, P., Mironov, N., Khubunaya, S., 2007. Constraints on mantle melting and composition and nature of slab components in volcanic arcs from volatiles (H2O, S, Cl, F) and trace elements in melt inclusions from the Kamchatka Arc. Earth Planet. Sci. Lett. 255, 53–69. https://doi.org/10.1016/j.epsl.2006.12.005			KLK	Kamchatka	Klyuchevskoy	E295-1	53.9892	2059.35	3.66325			46.7331	0.870864	15.6462	8.33192	0.127205	10.2253	12.7303	2.43646	0.518605	0.13699		1.89961		0.235918	0.107493	295.812							2.3518	46.6952	0.8523	15.3126	8.39153	0.1279	11.1529	12.4662	2.3845	0.5075	0.1341	1.8591		0.230335	0.107493
Portnyagin, M., Hoernle, K., Plechov, P., Mironov, N., Khubunaya, S., 2007. Constraints on mantle melting and composition and nature of slab components in volcanic arcs from volatiles (H2O, S, Cl, F) and trace elements in melt inclusions from the Kamchatka Arc. Earth Planet. Sci. Lett. 255, 53–69. https://doi.org/10.1016/j.epsl.2006.12.005			KLK	Kamchatka	Klyuchevskoy	E314	53.9892	2173.53	4.7749			49.2358	0.809703	14.0186	8.30677	0.0877991	10.0481	11.8529	2.45837	0.478017	0.156087		2.28233		0.186524	0.0790192	220.08							4.132	48.9509	0.7774	13.4586	8.40263	0.0905	11.6501	11.3926	2.3602	0.4589	0.1499	2.1912		0.178772	0.0790192
Portnyagin, M., Hoernle, K., Plechov, P., Mironov, N., Khubunaya, S., 2007. Constraints on mantle melting and composition and nature of slab components in volcanic arcs from volatiles (H2O, S, Cl, F) and trace elements in melt inclusions from the Kamchatka Arc. Earth Planet. Sci. Lett. 255, 53–69. https://doi.org/10.1016/j.epsl.2006.12.005			KLK	Kamchatka	Klyuchevskoy	E318	53.9892	2110.65	4.83606			48.7911	0.91764	15.3656	8.32222	0.13667	9.28379	11.3631	2.69435	0.468582	0.156194		2.26628		0.178071	0.0563636	208.499							6.1241	48.3419	0.8624	14.4404	8.47568	0.1381	11.6764	10.6989	2.5321	0.4404	0.1468	2.1298		0.167141	0.0563636
Portnyagin, M., Hoernle, K., Plechov, P., Mironov, N., Khubunaya, S., 2007. Constraints on mantle melting and composition and nature of slab components in volcanic arcs from volatiles (H2O, S, Cl, F) and trace elements in melt inclusions from the Kamchatka Arc. Earth Planet. Sci. Lett. 255, 53–69. https://doi.org/10.1016/j.epsl.2006.12.005			KLK	Kamchatka	Klyuchevskoy	OL23E	53.9892	1569.83	4.10862			48.78	0.79341	13.8896	8.15645	0.107747	11.0294	12.2048	2.30187	0.460374	0.117542		1.89144		0.167373	0.0999753	304							0.5584	48.8101	0.7902	13.8332	8.17829	0.1081	11.258	12.157	2.2925	0.4585	0.1171	1.8838		0.166429	0.0999753
Portnyagin, M., Hoernle, K., Plechov, P., Mironov, N., Khubunaya, S., 2007. Constraints on mantle melting and composition and nature of slab components in volcanic arcs from volatiles (H2O, S, Cl, F) and trace elements in melt inclusions from the Kamchatka Arc. Earth Planet. Sci. Lett. 255, 53–69. https://doi.org/10.1016/j.epsl.2006.12.005			KLK	Kamchatka	Klyuchevskoy	E316-1	53.9892	1952.7	4.81953			49.0993	0.841479	15.0683	8.32184	0.117416	9.4911	11.7611	2.55379	0.420739	0.0782771		2.02767		0.160291	0.0586081	297.564							5.6536	48.6657	0.7947	14.2299	8.45851	0.1197	11.6917	11.1251	2.4117	0.3973	0.0739	1.9148		0.151195	0.0586081
Portnyagin, M., Hoernle, K., Plechov, P., Mironov, N., Khubunaya, S., 2007. Constraints on mantle melting and composition and nature of slab components in volcanic arcs from volatiles (H2O, S, Cl, F) and trace elements in melt inclusions from the Kamchatka Arc. Earth Planet. Sci. Lett. 255, 53–69. https://doi.org/10.1016/j.epsl.2006.12.005			KLK	Kamchatka	Klyuchevskoy	E293	53.9892	2045.66	4.88464			48.5915	0.782629	14.3612	8.32033	0.0978287	10.2818	12.4829	2.26962	0.41088	0.117394		2.00703		0.206587	0.0702319	309.567							3.3137	48.4051	0.7579	13.9073	8.39621	0.0996	11.567	12.0988	2.1979	0.3979	0.1137	1.9436		0.199711	0.0702319
Portnyagin, M., Hoernle, K., Plechov, P., Mironov, N., Khubunaya, S., 2007. Constraints on mantle melting and composition and nature of slab components in volcanic arcs from volatiles (H2O, S, Cl, F) and trace elements in melt inclusions from the Kamchatka Arc. Earth Planet. Sci. Lett. 255, 53–69. https://doi.org/10.1016/j.epsl.2006.12.005			KLK	Kamchatka	Klyuchevskoy	E292-1	53.9892	1422.26	3.41242			48.3478	0.758667	14.0107	8.38968	0.0985282	11.8825	12.1485	2.30556	0.394113	0.0985282		1.34488		0.134451	0.0860706	241.202							0	48.3953	0.7594	14.0245	8.39808	0.0986	11.8942	12.1605	2.3078	0.3945	0.0986	1.3462		0.134451	0.0860706
Portnyagin, M., Hoernle, K., Plechov, P., Mironov, N., Khubunaya, S., 2007. Constraints on mantle melting and composition and nature of slab components in volcanic arcs from volatiles (H2O, S, Cl, F) and trace elements in melt inclusions from the Kamchatka Arc. Earth Planet. Sci. Lett. 255, 53–69. https://doi.org/10.1016/j.epsl.2006.12.005			KLK	Kamchatka	Klyuchevskoy	E320-1	53.9892	1664.67	3.85393			48.9252	0.787371	14.4384	8.39042	0.118106	10.4425	12.1649	2.4999	0.393685	0.127948		1.51726		0.149442	0.0448325	328.199							2.8582	48.7241	0.7654	14.0354	8.44644	0.119	11.5417	11.8343	2.4301	0.3827	0.1244	1.4749		0.145156	0.0448325
Portnyagin, M., Hoernle, K., Plechov, P., Mironov, N., Khubunaya, S., 2007. Constraints on mantle melting and composition and nature of slab components in volcanic arcs from volatiles (H2O, S, Cl, F) and trace elements in melt inclusions from the Kamchatka Arc. Earth Planet. Sci. Lett. 255, 53–69. https://doi.org/10.1016/j.epsl.2006.12.005			KLK	Kamchatka	Klyuchevskoy	E296-1	53.9892	1766.99	4.1888			49.3361	0.775786	13.6794	8.37161	0.127661	10.7432	12.3635	2.2488	0.392803	0.0687405		1.64523		0.19064	0.0566589	294.899							2.3518	49.1945	0.7585	13.3743	8.4218	0.1282	11.6495	12.0951	2.1987	0.384	0.0672	1.6085		0.186133	0.0566589
Portnyagin, M., Hoernle, K., Plechov, P., Mironov, N., Khubunaya, S., 2007. Constraints on mantle melting and composition and nature of slab components in volcanic arcs from volatiles (H2O, S, Cl, F) and trace elements in melt inclusions from the Kamchatka Arc. Earth Planet. Sci. Lett. 255, 53–69. https://doi.org/10.1016/j.epsl.2006.12.005			KLK	Kamchatka	Klyuchevskoy	E291-2	53.9892	2308.06	6.14993			48.0355	0.761384	13.7537	8.30201	0.087852	10.5715	13.4121	2.08893	0.370931	0.0976133		2.28106		0.178047	0.0593489	284.038							2.1172	47.9387	0.7462	13.4789	8.34877	0.0892	11.3924	13.1507	2.0472	0.3635	0.0957	2.2355		0.174259	0.0593489
Portnyagin, M., Hoernle, K., Plechov, P., Mironov, N., Khubunaya, S., 2007. Constraints on mantle melting and composition and nature of slab components in volcanic arcs from volatiles (H2O, S, Cl, F) and trace elements in melt inclusions from the Kamchatka Arc. Earth Planet. Sci. Lett. 255, 53–69. https://doi.org/10.1016/j.epsl.2006.12.005			TK	Kamchatka	Tolbachik	K01-30mi13	53.9892	776.495	1.97369			46.8888	1.09227	13.6189	9.73005	0.157444	11.3261	12.3495	2.23374	0.698659	0.186965		1.37901		0.246474	0.0919537	734							3.8728	46.7286	1.0518	13.1143	9.76699	0.1574	12.7872	11.9043	2.151	0.6728	0.18	1.3279		0.236897	0.0919537
Portnyagin, M., Hoernle, K., Plechov, P., Mironov, N., Khubunaya, S., 2007. Constraints on mantle melting and composition and nature of slab components in volcanic arcs from volatiles (H2O, S, Cl, F) and trace elements in melt inclusions from the Kamchatka Arc. Earth Planet. Sci. Lett. 255, 53–69. https://doi.org/10.1016/j.epsl.2006.12.005			TK	Kamchatka	Tolbachik	30-9	53.9892	1346.84	3.67596			47.8777	0.769549	11.5238	9.64177	0.126635	11.9621	12.6635	1.89952	0.652656	0.165599		2.39896		0.223405	0.094891	531							2.8873	47.7476	0.7485	11.2093	9.67059	0.1274	13.0415	12.3269	1.8477	0.6348	0.1611	2.3335		0.216912	0.094891
Tobelko, D. P., Portnyagin, M. V., Krasheninnikov, S. P., Grib, E. N., a Plechov, P. Y., 2019, Compositions a formation coitions of primitive magmas of the karymsky volcanic center, kamchatka: Evidence from melt inclusions a traceelement thermobarometry: Petrology, v. 27, no. 3, p. 243264.	melt inclusion	Arc	KYK	Kamchatka	Karymsky	4e	53.99			57.164		45.18	0.6	11.94	13.82	0.24	13.2	8.91	1.57	0.35	0.08	96.1	3.28		0.09	0.07	0.01								50.19	0.82	16.34	9.86	0.33	7.31	12.22	2.16	0.48	0.12
Tobelko, D. P., Portnyagin, M. V., Krasheninnikov, S. P., Grib, E. N., a Plechov, P. Y., 2019, Compositions a formation coitions of primitive magmas of the karymsky volcanic center, kamchatka: Evidence from melt inclusions a traceelement thermobarometry: Petrology, v. 27, no. 3, p. 243264.	melt inclusion	Arc	KYK	Kamchatka	Karymsky	6e	53.99			63.8616		46.25	0.65	12.49	10.22	0.17	12.87	11.56	1.75	0.33	0.09	96.6	2.7		0.18	0.05	0.01								48.84	0.75	14.51	9.86	0.2	9.68	13.46	2.03	0.38	0.11
Tobelko, D. P., Portnyagin, M. V., Krasheninnikov, S. P., Grib, E. N., a Plechov, P. Y., 2019, Compositions a formation coitions of primitive magmas of the karymsky volcanic center, kamchatka: Evidence from melt inclusions a traceelement thermobarometry: Petrology, v. 27, no. 3, p. 243264.	melt inclusion	Arc	KYK	Kamchatka	Karymsky	1e	53.99			52.6871		46.22	0.78	12.21	15.53	0.25	12.34	7.73	1.87	0.28	0.09	97.5	3.17		0.14	0.05	0.04								51.42	1.09	17.08	9.86	0.35	6.1	10.78	2.62	0.39	0.13
Ruscitto, D.M., Wallace, P.J., Cooper, L.B., Plank, T., 2012. Global variations in H2O/Ce: 2. Relationships to arc magma geochemistry and volatile fluxes. Geochem. Geophys. Geosyst. 13(3).				Kamchatka	Ksudach		54	4593.22	20.8462																									16.0-19.8		0.68						1.42	0.13		2.71		0.0773	0.0678
Ruscitto, D.M., Wallace, P.J., Cooper, L.B., Plank, T., 2012. Global variations in H2O/Ce: 2. Relationships to arc magma geochemistry and volatile fluxes. Geochem. Geophys. Geosyst. 13(3).				Kamchatka	Karymsky		54	2037.04	4.91071																									13.5-23.0		0.73						2.28	0.56		2.75		0.1111	0.0701
Ruscitto, D.M., Wallace, P.J., Cooper, L.B., Plank, T., 2012. Global variations in H2O/Ce: 2. Relationships to arc magma geochemistry and volatile fluxes. Geochem. Geophys. Geosyst. 13(3).				Kamchatka	Klyuchevskoy		54	3518.99	6.54667																									14.6	51.3385	0.885393	14.6315	9.44734	0.140922	11.4412	8.26905	2.76326	0.636785	0.175129	4.16882		0.162902	0.0691304
Ruscitto, D.M., Wallace, P.J., Cooper, L.B., Plank, T., 2012. Global variations in H2O/Ce: 2. Relationships to arc magma geochemistry and volatile fluxes. Geochem. Geophys. Geosyst. 13(3).				Kamchatka	Tolbachik		54	1713.41	4.46032																									0-4.6		0.86						2.06	0.63		2.81		0.2309	0.0913
Ruscitto, D.M., Wallace, P.J., Cooper, L.B., Plank, T., 2012. Global variations in H2O/Ce: 2. Relationships to arc magma geochemistry and volatile fluxes. Geochem. Geophys. Geosyst. 13(3).				Kamchatka	Farafonova Pad		54	1651.9	5.01923																									1.6-4.9		1.11						2.63	0.52		2.61		0.2716	0.1084
Ruscitto, D.M., Wallace, P.J., Cooper, L.B., Plank, T., 2012. Global variations in H2O/Ce: 2. Relationships to arc magma geochemistry and volatile fluxes. Geochem. Geophys. Geosyst. 13(3).				Kurile	Kudryavy		60.8																											6.4	48.174	0.714286	16.2171	8.87588	0.155075	10.0788	11.438	2.72556	1.09962	0.112782			0.089	0.122
Ruscitto, D.M., Wallace, P.J., Cooper, L.B., Plank, T., 2012. Global variations in H2O/Ce: 2. Relationships to arc magma geochemistry and volatile fluxes. Geochem. Geophys. Geosyst. 13(3).				Kurile	Chikurachki		63.7	2336.9	5.03593																									22-29.1	50.2896	0.797023	13.1881	11.1344	0.188115	12.6361	6.90741	2.07704	0.577637	0.184078	2.90894		0.111533	0.0737667
Ruscitto, D.M., Wallace, P.J., Cooper, L.B., Plank, T., 2012. Global variations in H2O/Ce: 2. Relationships to arc magma geochemistry and volatile fluxes. Geochem. Geophys. Geosyst. 13(3).				Lesser Antilles	Grenada		10.5	3276.15	9.80621																									6.1	45.4502	1.01791	16.1734	9.86148	0.141376	11.4932	12.2997	2.71442	0.622055	0	6.1		0.231762	0.215206
Ruscitto, D.M., Wallace, P.J., Cooper, L.B., Plank, T., 2012. Global variations in H2O/Ce: 2. Relationships to arc magma geochemistry and volatile fluxes. Geochem. Geophys. Geosyst. 13(3).				Lesser Antilles	St. Vincent		10.5	2892.43	11.3438																									5.9	45.35	1.06	17.38	9.17	0.11	10.67	13.04	2.72	0.32	0	3.63		0.116524	0.123995
Brounce, M. N., Kelley, K. A., a Cottrell, E., 2014, Variations in Fe3+/∑Fe of Mariana Arc Basalts a Mantle Wedge fO2: Journal of Petrology, v. 55, no. 12, p. 25132536.	melt inclusion	Arc	ALM	Mariana	Alamagan	Ala0215	63.5	4570.36	9.01053	60.8306		46.7587	0.621667	14.0747	8.32733	0.167667	6.682	14.3903	1.53	0.475	0.12	93.1473	4.28	513.31	1496.67	996.667		6.2504	2.30821	0.249411		0.864		1.4	47.7298	0.627011	14.1957	8.57922	0.169108	7.40203	14.514	1.54315	0.479083	0.121032	4.31679	524.971	1509.53	1005.23
Brounce, M. N., Kelley, K. A., a Cottrell, E., 2014, Variations in Fe3+/∑Fe of Mariana Arc Basalts a Mantle Wedge fO2: Journal of Petrology, v. 55, no. 12, p. 25132536.	melt inclusion	Arc	ALM	Mariana	Alamagan	Ala027	63.5	3563.57	7.23404	57.7438		47.188	0.640333	17.3353	8.60933	0.142	6.536	11.5653	1.97167	0.47	0.105333	94.5633	3.4	333.651	1146.67	876.667		6.50779	2.33557	0.244101		0.856			48.0475	0.651996	17.6511	8.76615	0.144586	6.65505	11.776	2.00758	0.478561	0.107252	3.46193	339.729	1167.55	892.634
Brounce, M. N., Kelley, K. A., a Cottrell, E., 2014, Variations in Fe3+/∑Fe of Mariana Arc Basalts a Mantle Wedge fO2: Journal of Petrology, v. 55, no. 12, p. 25132536.	melt inclusion	Arc	ALM	Mariana	Alamagan	Ala024	63.5	4202.32	8.31915	57.9623		48.6153	0.803333	17.591	8.583	0.179667	6.57467	11.652	1.59433	0.47	0.113333	96.1767	3.91	364.45	1007.78	751.111		6.48778	2.32854	0.244113		0.858			48.464	0.800833	17.5362	8.55628	0.179107	6.5542	11.6157	1.58937	0.468537	0.112981	3.89783	363.316	1004.64	748.773
Brounce, M. N., Kelley, K. A., a Cottrell, E., 2014, Variations in Fe3+/∑Fe of Mariana Arc Basalts a Mantle Wedge fO2: Journal of Petrology, v. 55, no. 12, p. 25132536.	melt inclusion	Arc	ALM	Mariana	Alamagan	Ala031	63.5	2088.29	5.0533	61.689		45.409	0.657667	19.5767	7.25567	0.173667	6.49067	14.5753	1.72633	0.469	0.111333	96.4453	2.37	670.969	1133.33	793.333		5.72048	1.70614	0.211584		0.871			45.8216	0.663643	19.7546	7.3216	0.175245	6.54965	14.7078	1.74202	0.473262	0.112345	2.39154	677.066	1143.63	800.542
Brounce, M. N., Kelley, K. A., a Cottrell, E., 2014, Variations in Fe3+/∑Fe of Mariana Arc Basalts a Mantle Wedge fO2: Journal of Petrology, v. 55, no. 12, p. 25132536.	melt inclusion	Arc	ALM	Mariana	Alamagan	Ala025	63.5	5281.79	9.47005	59.7484		45.2237	0.541333	16.742	8.36033	0.18	6.53333	14.108	1.54267	0.434	0.105667	93.771	4.11	793.431	1366.67	816.667		6.16113	2.44411	0.263053		0.863		1	45.9904	0.545652	16.8756	8.55753	0.181436	7.05697	14.2205	1.55497	0.437462	0.10651	4.14279	807.757	1377.57	823.181
Brounce, M. N., Kelley, K. A., a Cottrell, E., 2014, Variations in Fe3+/∑Fe of Mariana Arc Basalts a Mantle Wedge fO2: Journal of Petrology, v. 55, no. 12, p. 25132536.	melt inclusion	Arc	ALM	Mariana	Alamagan	Ala028	63.5	5345.57	9.48899	58.3117		45.552	0.530667	17.89	8.77467	0.179667	6.81867	12.7883	1.67667	0.378333	0.0856667	94.6747	3.59	291.12	1206.67	750		6.622	2.39239	0.245328		0.86			46.2457	0.538748	18.1624	8.90829	0.182403	6.9225	12.9831	1.7022	0.384095	0.0869712	3.64467	295.553	1225.04	761.421
Brounce, M. N., Kelley, K. A., a Cottrell, E., 2014, Variations in Fe3+/∑Fe of Mariana Arc Basalts a Mantle Wedge fO2: Journal of Petrology, v. 55, no. 12, p. 25132536.	melt inclusion	Arc	ALM	Mariana	Alamagan	Ala0216A	63.5	4212.7	11.6164	56.533		43.1903	0.683	18.7493	9.191	0.212667	6.641	13.0447	1.43333	0.365	0.107667	93.618	4.24	981.155	1516.67	820		7.00706	2.42714	0.237617		0.849			43.9706	0.695339	19.0881	9.35704	0.216509	6.76098	13.2803	1.45923	0.371594	0.109612	4.3166	998.881	1544.07	834.814
Brounce, M. N., Kelley, K. A., a Cottrell, E., 2014, Variations in Fe3+/∑Fe of Mariana Arc Basalts a Mantle Wedge fO2: Journal of Petrology, v. 55, no. 12, p. 25132536.	melt inclusion	Arc	ALM	Mariana	Alamagan	Ala021	63.5	6017.25	12.8711	58.6159		45.897	0.631667	17.7033	8.776	0.16	6.90567	12.816	1.35867	0.307667	0.0966667	94.6527	3.96	206.791	993.333	643.333		6.51495	2.51283	0.25764		0.863			46.4523	0.639309	17.9175	8.88218	0.161936	6.98922	12.9711	1.37511	0.311389	0.0978363	4.00791	209.293	1005.35	651.117
Brounce, M. N., Kelley, K. A., a Cottrell, E., 2014, Variations in Fe3+/∑Fe of Mariana Arc Basalts a Mantle Wedge fO2: Journal of Petrology, v. 55, no. 12, p. 25132536.	melt inclusion	Arc	ALM	Mariana	Alamagan	Ala029	63.5	7517.97	13.8397	57.7084		45.8157	0.551	18.026	9.07033	0.180667	6.876	12.4787	1.63467	0.237	0.063	94.933	3.28	540.442	926.667	556.667		6.98645	2.31594	0.229747		0.854			46.5441	0.55976	18.3126	9.21454	0.183539	6.98532	12.6771	1.66066	0.240768	0.0640016	3.33215	549.034	941.399	565.517
Brounce, M. N., Kelley, K. A., a Cottrell, E., 2014, Variations in Fe3+/∑Fe of Mariana Arc Basalts a Mantle Wedge fO2: Journal of Petrology, v. 55, no. 12, p. 25132536.	melt inclusion	Arc	SM	Mariana	Sarigan	Sari150411	63.5	4664.71	9.375	56.4142		48.133	0.673	15.63	8.988	0.187	6.463	13.055	1.663	0.416	0.123	95.331	3.9	551.134	1409.93	870		6.75692	2.47953	0.248229		0.85			48.368	0.676286	15.7063	9.03189	0.187913	6.49456	13.1187	1.67112	0.418031	0.123601	3.91904	553.825	1416.81	874.248
Brounce, M. N., Kelley, K. A., a Cottrell, E., 2014, Variations in Fe3+/∑Fe of Mariana Arc Basalts a Mantle Wedge fO2: Journal of Petrology, v. 55, no. 12, p. 25132536.	melt inclusion	Arc	SM	Mariana	Sarigan	Sari150422	63.5	3663.44	8.18934	56.1156		47.4793	0.72	15.685	9.063	0.171667	6.43833	13.2883	1.59367	0.362667	0.0933333	94.8953	2.97	95.461	1360	683.333		6.91911	2.38263	0.236554		0.847			48.4092	0.734101	15.9922	9.24049	0.175029	6.56442	13.5486	1.62488	0.369769	0.0951612	3.02816	97.3305	1386.63	696.716
Brounce, M. N., Kelley, K. A., a Cottrell, E., 2014, Variations in Fe3+/∑Fe of Mariana Arc Basalts a Mantle Wedge fO2: Journal of Petrology, v. 55, no. 12, p. 25132536.	melt inclusion	Arc	SM	Mariana	Sarigan	Sari150415	63.5	4442.24	9.39252	55.2393		47.3773	0.740667	15.5317	9.17233	0.171	6.28867	13.3237	1.66167	0.356667	0.077	94.7007	3.35	497.5	1350	686.667		7.03064	2.38019	0.233495		0.842			48.1947	0.753444	15.7996	9.33057	0.17395	6.39716	13.5535	1.69033	0.36282	0.0783284	3.40779	506.083	1373.29	698.513
Brounce, M. N., Kelley, K. A., a Cottrell, E., 2014, Variations in Fe3+/∑Fe of Mariana Arc Basalts a Mantle Wedge fO2: Journal of Petrology, v. 55, no. 12, p. 25132536.	melt inclusion	Arc	SM	Mariana	Sarigan	Sari150421	63.5	3507.49	7.40316	55.8349		48.046	0.7525	15.834	9.1265	0.1595	6.41	13.1525	1.566	0.3485	0.142	95.5375	2.58	106.908	1363.33	676.667		6.79165	2.59485	0.255832		0.849			48.8609	0.765263	16.1026	9.28129	0.162205	6.51872	13.3756	1.59256	0.354411	0.144408	2.62376	108.721	1386.46	688.144
Brounce, M. N., Kelley, K. A., a Cottrell, E., 2014, Variations in Fe3+/∑Fe of Mariana Arc Basalts a Mantle Wedge fO2: Journal of Petrology, v. 55, no. 12, p. 25132536.	melt inclusion	Arc	SM	Mariana	Sarigan	Sari150425	63.5	6323.53	11.4371	55.9667		47.012	0.675	16.1717	9.168	0.189667	6.47367	13.079	1.53867	0.280667	0.057	94.6453	3.21	382.247	1263.33	576.667		6.59618	2.85822	0.280522		0.854			47.9335	0.688231	16.4887	9.3477	0.193384	6.60056	13.3354	1.56883	0.286168	0.0581173	3.27292	389.74	1288.1	587.97
Brounce, M. N., Kelley, K. A., a Cottrell, E., 2014, Variations in Fe3+/∑Fe of Mariana Arc Basalts a Mantle Wedge fO2: Journal of Petrology, v. 55, no. 12, p. 25132536.	melt inclusion	Arc	SM	Mariana	Sarigan	Sari150431A	63.5	7730.93	13.7993	58.9312		46.683	0.641667	15.9023	8.86333	0.146667	6.466	13.9353	1.596	0.279	0.073	94.5863	3.85	632.838	1490	706.667		6.63243	2.47934	0.251701		0.853		1.7	47.1785	0.639136	15.8396	9.06	0.146088	7.22253	13.8804	1.58971	0.2779	0.0727121	3.83482	630.342	1484.12	703.88
Brounce, M. N., Kelley, K. A., a Cottrell, E., 2014, Variations in Fe3+/∑Fe of Mariana Arc Basalts a Mantle Wedge fO2: Journal of Petrology, v. 55, no. 12, p. 25132536.	melt inclusion	Arc	SM	Mariana	Sarigan	Sari150424	63.5	7433.19	14.2105	59.3638		47.217	0.686	16.018	8.67567	0.184333	6.64567	13.6347	1.63667	0.272333	0.067	95.0373	3.87	867.905	1243.33	480		6.39813	2.53116	0.26252		0.861		1.1	47.5329	0.684177	15.9754	8.79684	0.183843	7.13943	13.5984	1.63232	0.27161	0.0668219	3.85972	865.598	1240.03	478.724
Brounce, M. N., Kelley, K. A., a Cottrell, E., 2014, Variations in Fe3+/∑Fe of Mariana Arc Basalts a Mantle Wedge fO2: Journal of Petrology, v. 55, no. 12, p. 25132536.	melt inclusion	Arc	SM	Mariana	Sarigan	Sari150427	63.5	8399.58	15.6322	59.3921		47.0863	0.607	15.4817	8.895	0.17	6.602	13.4343	1.71933	0.261	0.079	94.3357	4.08	242.811	1500	663.333		6.90134	2.21567	0.224132		0.85		1.8	47.591	0.604243	15.4113	9.10319	0.169228	7.39672	13.3733	1.71152	0.259815	0.0786412	4.06147	241.709	1493.19	660.32
Brounce, M. N., Kelley, K. A., a Cottrell, E., 2014, Variations in Fe3+/∑Fe of Mariana Arc Basalts a Mantle Wedge fO2: Journal of Petrology, v. 55, no. 12, p. 25132536.	melt inclusion	Arc	SM	Mariana	Sarigan	Sari150429	63.5	8570.73	16.1954	59.4231		47.4763	0.590333	15.1197	8.71633	0.173333	6.66433	14.0153	1.736	0.259333	0.0723333	94.8233	4.2	731.234	1486.67	843.333		6.54958	2.40804	0.248586		0.858		1.2	47.7061	0.587224	15.04	8.82973	0.17242	7.18376	13.9415	1.72686	0.257968	0.0719524	4.17788	727.383	1478.84	838.892
Brounce, M. N., Kelley, K. A., a Cottrell, E., 2014, Variations in Fe3+/∑Fe of Mariana Arc Basalts a Mantle Wedge fO2: Journal of Petrology, v. 55, no. 12, p. 25132536.	melt inclusion	Arc	SM	Mariana	Sarigan	Sari150417	63.5	5859.3	11.0156	56.9682		46.9947	0.68	16.251	8.821	0.186667	6.48767	13.1753	1.61233	0.256	0.0643333	94.529	2.82	64.985	1176.67	556.667		6.76059	2.28985	0.23358		0.851			48.1854	0.69723	16.6628	9.0445	0.191396	6.65205	13.5092	1.65319	0.262486	0.0659634	2.89145	66.6316	1206.48	570.771
Brounce, M. N., Kelley, K. A., a Cottrell, E., 2014, Variations in Fe3+/∑Fe of Mariana Arc Basalts a Mantle Wedge fO2: Journal of Petrology, v. 55, no. 12, p. 25132536.	melt inclusion	Arc	SM	Mariana	Sarigan	Sari150418	63.5	5920.71	12.3598	59.3738		47.831	0.678333	14.898	8.701	0.168	6.88567	13.6107	1.54767	0.255667	0.0743333	94.6503	3.16	59.2286	1233.33	590		6.59553	2.33994	0.241981		0.861		0.5	48.7642	0.688673	15.1251	8.90088	0.170561	7.22684	13.8181	1.57126	0.259564	0.0754664	3.20817	60.1315	1252.13	598.993
Brounce, M. N., Kelley, K. A., a Cottrell, E., 2014, Variations in Fe3+/∑Fe of Mariana Arc Basalts a Mantle Wedge fO2: Journal of Petrology, v. 55, no. 12, p. 25132536.	melt inclusion	Arc	SM	Mariana	Sarigan	Sari150432A	63.5	8613.3	15.3525	58.8031		47.73	0.629	15.7443	8.66833	0.17	6.381	13.9657	1.63567	0.255333	0.064	95.2433	3.92		1430	640		6.5519	2.35211	0.244156		0.853		1.4	47.9225	0.624192	15.624	8.79328	0.1687	6.97291	13.8589	1.62316	0.253381	0.0635108	3.89003		1419.07	635.108
Brounce, M. N., Kelley, K. A., a Cottrell, E., 2014, Variations in Fe3+/∑Fe of Mariana Arc Basalts a Mantle Wedge fO2: Journal of Petrology, v. 55, no. 12, p. 25132536.	melt inclusion	Arc	SM	Mariana	Sarigan	Sari150432B	63.5	8404.8	14.8536	58.9204		47.886	0.651	15.864	8.668	0.205	6.484	14.081	1.669	0.239	0.05	95.797	3.55		1456.67	860		6.58819	2.31141	0.239941		0.854		1.2	47.9939	0.64597	15.7414	8.7642	0.203416	6.98359	13.9722	1.6561	0.237153	0.0496137	3.52257		1445.41	853.355
Brounce, M. N., Kelley, K. A., a Cottrell, E., 2014, Variations in Fe3+/∑Fe of Mariana Arc Basalts a Mantle Wedge fO2: Journal of Petrology, v. 55, no. 12, p. 25132536.	melt inclusion	Arc	SM	Mariana	Sarigan	Sari15047	63.5	9828.55	20.6176	58.2454		46.981	0.624	14.752	8.948	0.169	6.756	13.99	1.509	0.233	0.047	94.009	4.8	960.857	1369.87	730		6.69316	2.50593	0.251993		0.857		0.5	47.3622	0.626387	14.8084	9.05056	0.169646	7.01392	14.0435	1.51477	0.233891	0.0471798	4.82228	963.941	1375.11	732.793
Brounce, M. N., Kelley, K. A., a Cottrell, E., 2014, Variations in Fe3+/∑Fe of Mariana Arc Basalts a Mantle Wedge fO2: Journal of Petrology, v. 55, no. 12, p. 25132536.	melt inclusion	Arc	SM	Mariana	Sarigan	Sari150423	63.5	4757.39	11.8142	57.5402		47.4617	0.664	15.464	8.651	0.145667	6.23533	13.9437	1.30833	0.226	0.0783333	94.178	2.67	108.191	1260	610		6.24414	2.67488	0.278217		0.856		0.7	48.8612	0.679557	15.8263	8.91566	0.14908	6.71235	14.2704	1.33899	0.231295	0.0801686	2.73256	110.726	1289.52	624.292
Brounce, M. N., Kelley, K. A., a Cottrell, E., 2014, Variations in Fe3+/∑Fe of Mariana Arc Basalts a Mantle Wedge fO2: Journal of Petrology, v. 55, no. 12, p. 25132536.	melt inclusion	Arc	SM	Mariana	Sarigan	Sari15043	63.5	5275.26	12.7602	57.8605		47.459	0.63	15.559	9.128	0.219	6.963	13.73	1.562	0.221	0.063	95.534	2.82	230.256	1305.78	740		6.62997	2.7762	0.273666		0.861884			48.1418	0.639064	15.7829	9.25933	0.222151	7.06318	13.9275	1.58447	0.22418	0.0639064	2.86057	233.569	1324.57	750.647
Ruscitto, D.M., Wallace, P.J., Cooper, L.B., Plank, T., 2012. Global variations in H2O/Ce: 2. Relationships to arc magma geochemistry and volatile fluxes. Geochem. Geophys. Geosyst. 13(3).				Mariana	Asuncion		63.5	3824.53	8.98																									21.5	48.787	0.658436	14.7078	10.2996	0.148148	11.6789	8.95473	1.55556	0.411523	0.0823045	3.69547		0.114102	0.0969136
Ruscitto, D.M., Wallace, P.J., Cooper, L.B., Plank, T., 2012. Global variations in H2O/Ce: 2. Relationships to arc magma geochemistry and volatile fluxes. Geochem. Geophys. Geosyst. 13(3).				Mariana	Alamagan		63.5	3230.49	5.85526																									12.6	48.3227	0.630551	15.0266	8.96496	0.142096	10.1634	10.1954	1.36767	0.674956	0.0976909	3.95204		0.120693	0.10302
Ruscitto, D.M., Wallace, P.J., Cooper, L.B., Plank, T., 2012. Global variations in H2O/Ce: 2. Relationships to arc magma geochemistry and volatile fluxes. Geochem. Geophys. Geosyst. 13(3).				Mariana	Guguan		63.5	4835	11.1231																									23.9-25.1	47.2611	0.704541	13.5651	12.0133	0.185264	13.6488	8.55871	1.86908	0.325798	0.0656804	3.62389		0.0846488	0.0858042
Ruscitto, D.M., Wallace, P.J., Cooper, L.B., Plank, T., 2012. Global variations in H2O/Ce: 2. Relationships to arc magma geochemistry and volatile fluxes. Geochem. Geophys. Geosyst. 13(3).				Mariana	Pagan		63.5	2308.93	5.09948																									20.2-23.6	48.6277	0.726204	12.7476	11.701	0.169103	13.2898	8.58032	2.19117	0.562845	0.097721	2.87022		0.0860327	0.0399579
Ruscitto, D.M., Wallace, P.J., Cooper, L.B., Plank, T., 2012. Global variations in H2O/Ce: 2. Relationships to arc magma geochemistry and volatile fluxes. Geochem. Geophys. Geosyst. 13(3).				Mariana	Sarigan		63.5	4364.83	16.9156																									11.8-13.2	49.1361	0.727331	14.6744	9.17945	0.15066	10.4213	11.1975	1.79906	0.320652	0.0501106	5.42403		0.146393	0.057304
Ruscitto, D.M., Wallace, P.J., Cooper, L.B., Plank, T., 2012. Global variations in H2O/Ce: 2. Relationships to arc magma geochemistry and volatile fluxes. Geochem. Geophys. Geosyst. 13(3).				Mariana	Agrigan		63.5	3361.74	12.5746																									24.4-35.2	46.2637	0.58872	13.209	12.5392	0.16784	14.6077	9.0239	1.66134	0.356075	0.136582	4.47749		0.0999372	0.0733164
Cervantes, P., Wallace, P.J., 2003. Role of H2O in subduction-zone magmatism: New insights from melt inclusions in high-Mg basalts from central Mexico, Geology.			TMM	Mexico	Cerro Jumiltepec Cone	samp. J1-8	4.04966	622.37	2.41942			52.4	0.94	15.7	6.72	0.07	7.65	7.94	3.23	1.24	0.24		3	0.025	0.152	0.196								5.3039	52.1615	0.8971	14.9826	6.97767	0.0751	9.8587	7.5945	3.0824	1.1833	0.229	2.8629		0.143912	0.196
Cervantes, P., Wallace, P.J., 2003. Role of H2O in subduction-zone magmatism: New insights from melt inclusions in high-Mg basalts from central Mexico, Geology.			TMM	Mexico	Las Tetillas cone	samp. TE-6	4.04966	1385.72	4.28591			50.4	1.05	16.8	6.15	0.09	6.54	8.64	3.77	0.84	0.2		3.6	0.096	0.116	0.08								5.5309	50.7464	1.0104	16.1668	6.51683	0.0955	8.9529	8.3325	3.6279	0.8083	0.1925	3.4643		0.109562	0.08
Cervantes, P., Wallace, P.J., 2003. Role of H2O in subduction-zone magmatism: New insights from melt inclusions in high-Mg basalts from central Mexico, Geology.			TMM	Mexico	Partially buried cone near santiago tepetlapa	samp. TP-6	4.04966	518.237	3.33326			52	1.76	16.6	5.81	0.09	6.19	8.75	4.03	0.96	0.4		3.2	0.143	0.181	0.104								4.5624	51.5406	1.6817	15.8615	6.03972	0.0932	8.1132	8.3756	3.8507	0.9173	0.3822	3.0576		0.172733	0.104
Johnson, E.R., Wallace, P.J., Delgado Granados, H., Manea, V.C., Kent, A.J.R., Bindeman, I.N., Donegan, C.S., 2009. Subduction-related volatile recycling and magma generation beneath Central Mexico: Insights from melt inclusions, oxygen isotopes and geodynamic models. J. Petrol. 50, 1729–1764. https://doi.org/10.1093/petrology/egp051			MGM	Mexico	Jorullo	J1d 20	6.36168	949.085	2.62302			51.22	0.88	16.74	7.55	0.15	9.91	9.14	3.6	0.61	0.19		1.6		0.185	0.127								1.0642	50.2623	0.8561	16.2851	7.45015	0.1474	10.1609	8.8949	3.5022	0.5934	0.1848	1.5565		0.183026	0.127
Johnson, E.R., Wallace, P.J., Delgado Granados, H., Manea, V.C., Kent, A.J.R., Bindeman, I.N., Donegan, C.S., 2009. Subduction-related volatile recycling and magma generation beneath Central Mexico: Insights from melt inclusions, oxygen isotopes and geodynamic models. J. Petrol. 50, 1729–1764. https://doi.org/10.1093/petrology/egp051			MGM	Mexico	La Loma	CLL-1_6	6.36168	1967.84	4.61588			52.79	0.7	18.42	8.17	0.09	6.78	10.02	2.3	0.65	0.09		3		0.196	0.072								15.4385	49.5056	0.5739	15.1029	8.61145	0.1038	12.779	8.2678	1.8858	0.5329	0.0738	2.4598		0.16566	0.04848
Johnson, E.R., Wallace, P.J., Delgado Granados, H., Manea, V.C., Kent, A.J.R., Bindeman, I.N., Donegan, C.S., 2009. Subduction-related volatile recycling and magma generation beneath Central Mexico: Insights from melt inclusions, oxygen isotopes and geodynamic models. J. Petrol. 50, 1729–1764. https://doi.org/10.1093/petrology/egp051			MGM	Mexico	Paricutin	P506-3_1	6.36168	1677.21	4.75018			52.35	0.97	19.09	7.21	0.09	6.96	8.04	4.26	0.8	0.25		3.8		0.19	0.094								7.7987	49.604	0.8605	16.9357	7.26819	0.093	9.901	7.1587	3.7793	0.7097	0.2218	3.3712		0.175144	0.094
Johnson, E.R., Wallace, P.J., Delgado Granados, H., Manea, V.C., Kent, A.J.R., Bindeman, I.N., Donegan, C.S., 2009. Subduction-related volatile recycling and magma generation beneath Central Mexico: Insights from melt inclusions, oxygen isotopes and geodynamic models. J. Petrol. 50, 1729–1764. https://doi.org/10.1093/petrology/egp051			MGM	Mexico	San Miguel	CSM-A_14	6.36168	1533.5	6.11044			50.5	1.02	18.69	7.09	0.11	7.66	10.46	3.76	0.54	0.16		3.3		0.204	0.073								5.3512	48.4052	0.9338	17.1101	7.0649	0.1092	9.5897	9.5933	3.4422	0.4944	0.1465	3.021		0.193066	0.073
Johnson, E.R., Wallace, P.J., Delgado Granados, H., Manea, V.C., Kent, A.J.R., Bindeman, I.N., Donegan, C.S., 2009. Subduction-related volatile recycling and magma generation beneath Central Mexico: Insights from melt inclusions, oxygen isotopes and geodynamic models. J. Petrol. 50, 1729–1764. https://doi.org/10.1093/petrology/egp051			MGM	Mexico	San Miguel	CSM-A_13	6.36168	1719.63	7.19969			49.81	1	19.86	6.78	0.19	7.25	10.73	3.71	0.5	0.19		3.6		0.211	0.085								5.3796	47.63	0.9124	18.1196	6.76632	0.182	9.2029	9.8073	3.3849	0.4562	0.1733	3.2845		0.199623	0.085
Ruscitto, D.M., Wallace, P.J., Cooper, L.B., Plank, T., 2012. Global variations in H2O/Ce: 2. Relationships to arc magma geochemistry and volatile fluxes. Geochem. Geophys. Geosyst. 13(3).				Mexico	Jumiltepec		4	652.617	2.421																									7.6	51.5961	0.873606	14.5911	6.88116	0.0650558	10.6398	7.37918	3.00186	1.15242	0.223048	2.79		0.14	0.18
Ruscitto, D.M., Wallace, P.J., Cooper, L.B., Plank, T., 2012. Global variations in H2O/Ce: 2. Relationships to arc magma geochemistry and volatile fluxes. Geochem. Geophys. Geosyst. 13(3).				Mexico	Las Tetillas		4	1439.55	4.28438																									8.4	49.6695	0.968635	15.4982	6.38978	0.0830258	9.8909	7.97048	3.47786	0.774908	0.184502	3.32		0.11	0.07
Ruscitto, D.M., Wallace, P.J., Cooper, L.B., Plank, T., 2012. Global variations in H2O/Ce: 2. Relationships to arc magma geochemistry and volatile fluxes. Geochem. Geophys. Geosyst. 13(3).				Mexico	Tepetlapa		4	577.21	3.06699																									8.25	51.0666	1.61207	15.5652	6.04525	0.0877458	9.35525	7.99114	3.74592	0.965114	0.392539	2.96		0.16	0.1
Ruscitto, D.M., Wallace, P.J., Cooper, L.B., Plank, T., 2012. Global variations in H2O/Ce: 2. Relationships to arc magma geochemistry and volatile fluxes. Geochem. Geophys. Geosyst. 13(3).				Mexico	Xitle		4	213.589	1.01788																									15.3	50.2558	1.62186	14.3105	7.70335	0.0954033	11.9021	6.99046	3.37381	1.11015	0.633131	1.13		0.08	0.06
Ruscitto, D.M., Wallace, P.J., Cooper, L.B., Plank, T., 2012. Global variations in H2O/Ce: 2. Relationships to arc magma geochemistry and volatile fluxes. Geochem. Geophys. Geosyst. 13(3).				Mexico	Tuxtepec		4	363.849	3.06061																									4.9	45.1995	1.08675	13.4414	7.27141	0.0953289	11.266	10.2765	3.03146	1.62059	0.514776	4.96		0.57	0.18
Ruscitto, D.M., Wallace, P.J., Cooper, L.B., Plank, T., 2012. Global variations in H2O/Ce: 2. Relationships to arc magma geochemistry and volatile fluxes. Geochem. Geophys. Geosyst. 13(3).				Mexico	Popocatepetl		4	1488.02	5.18186																									7.5	49.2785	1.14109	15.6589	6.20681	0.0620155	9.58753	7.73643	4.24806	0.914729	0.248062	4.74		0.18	0.08
Ruscitto, D.M., Wallace, P.J., Cooper, L.B., Plank, T., 2012. Global variations in H2O/Ce: 2. Relationships to arc magma geochemistry and volatile fluxes. Geochem. Geophys. Geosyst. 13(3).				Mexico	San Juan		6.4	779.985	3.09178																									<14	49.8821	0.972552	15.5851	9.62606	0.0840352	12.539	7.26734	3.05194	0.792239	0.19962	2.44943		0.105498	0.0713148
Ruscitto, D.M., Wallace, P.J., Cooper, L.B., Plank, T., 2012. Global variations in H2O/Ce: 2. Relationships to arc magma geochemistry and volatile fluxes. Geochem. Geophys. Geosyst. 13(3).				Mexico	Hungaro		6.4	1698.27	5.19068																									<14	52.7796	0.887689	17.0567	7.71795	0.0849449	9.5057	7.61056	3.41876	0.737602	0.20055	3.82866		0.143135	0.0988472
Ruscitto, D.M., Wallace, P.J., Cooper, L.B., Plank, T., 2012. Global variations in H2O/Ce: 2. Relationships to arc magma geochemistry and volatile fluxes. Geochem. Geophys. Geosyst. 13(3).				Mexico	Jorullo		6.4	3932.78	8.21192																									<14	51.2495	0.733069	16.9887	7.50164	0.0870013	9.70255	8.86623	4.01562	0.69984	0.155816	5.74703		0.20659	0.133762
Ruscitto, D.M., Wallace, P.J., Cooper, L.B., Plank, T., 2012. Global variations in H2O/Ce: 2. Relationships to arc magma geochemistry and volatile fluxes. Geochem. Geophys. Geosyst. 13(3).				Mexico	Astillero		6.4	2480.21	6.51197																									<14	50.2966	0.820177	16.8654	8.47896	0.100246	10.4329	8.56215	3.69948	0.588045	0.156061	3.82933		0.195293	0.113826
Ruscitto, D.M., Wallace, P.J., Cooper, L.B., Plank, T., 2012. Global variations in H2O/Ce: 2. Relationships to arc magma geochemistry and volatile fluxes. Geochem. Geophys. Geosyst. 13(3).				Mexico	Paricutin		6.4	2273.02	6.07045																									<14	52.2398	0.863447	17.5944	7.45026	0.0876099	9.25087	7.61287	3.93307	0.74453	0.223083	4.51963		0.179124	0.0913358
Ruscitto, D.M., Wallace, P.J., Cooper, L.B., Plank, T., 2012. Global variations in H2O/Ce: 2. Relationships to arc magma geochemistry and volatile fluxes. Geochem. Geophys. Geosyst. 13(3).				Mexico	San Miguel		6.4	1873.9	6.96968																									<14	50.4176	0.985695	18.8242	6.86342	0.125382	8.43547	9.98383	3.64766	0.532625	0.184027	3.71222		0.204569	0.0903783
Ruscitto, D.M., Wallace, P.J., Cooper, L.B., Plank, T., 2012. Global variations in H2O/Ce: 2. Relationships to arc magma geochemistry and volatile fluxes. Geochem. Geophys. Geosyst. 13(3).				Mexico	El Pelon		6.4	1030.78	4.61367																									<14	51.6385	1.07786	16.7959	8.05082	0.0441801	10.1648	7.54288	3.62824	0.774032	0.282701	3.57113		0.186113	0.0912823
Ruscitto, D.M., Wallace, P.J., Cooper, L.B., Plank, T., 2012. Global variations in H2O/Ce: 2. Relationships to arc magma geochemistry and volatile fluxes. Geochem. Geophys. Geosyst. 13(3).				Mexico	La Loma		6.4	3560.56	6.64857																									<14	51.5337	0.687513	15.5378	8.53631	0.0969224	10.8655	9.46565	2.50542	0.688432	0.0826087	4.57709		0.176318	0.102436
Ruscitto, D.M., Wallace, P.J., Cooper, L.B., Plank, T., 2012. Global variations in H2O/Ce: 2. Relationships to arc magma geochemistry and volatile fluxes. Geochem. Geophys. Geosyst. 13(3).				Mexico	Hoya Alvarez		6.4	234.797																										49											0.717393		0.0578077	0.02626
Ruscitto, D.M., Wallace, P.J., Cooper, L.B., Plank, T., 2012. Global variations in H2O/Ce: 2. Relationships to arc magma geochemistry and volatile fluxes. Geochem. Geophys. Geosyst. 13(3).				s	Okmok		25.4	2460.18	5.75358																									7.7-16	49.7492	0.835098	16.5878	9.11299	0.159223	9.9246	10.5779	2.40427	0.523789	0.125182	3.01366		0.039614	0.0447768
Ruscitto, D.M., Wallace, P.J., Cooper, L.B., Plank, T., 2012. Global variations in H2O/Ce: 2. Relationships to arc magma geochemistry and volatile fluxes. Geochem. Geophys. Geosyst. 13(3).				Tonga	Volcano A		80	17437.3	22.5052																									11.6	53.1221	0.331134	11.4162	8.69501	0.131965	13.4473	11.2622	0.842294	0.195096	0.0610948	4.39068		0.0824821	0.0651882
Ruscitto, D.M., Wallace, P.J., Cooper, L.B., Plank, T., 2012. Global variations in H2O/Ce: 2. Relationships to arc magma geochemistry and volatile fluxes. Geochem. Geophys. Geosyst. 13(3).				Tonga	Volcano L		80	4547.46	4.12129																									5.9	51.2338	0.415278	15.0746	7.39713	1.42631	9.51351	12.3443	0.826379	0.727927	0.151861	3		0.14	0.11
Ruscitto, D.M., Wallace, P.J., Cooper, L.B., Plank, T., 2012. Global variations in H2O/Ce: 2. Relationships to arc magma geochemistry and volatile fluxes. Geochem. Geophys. Geosyst. 13(3).				Tonga	Volcano D		80	6782.33	8.83939																									25	48.2045	0.720083	14.2951	10.7412	1.64602	13.0614	8.6484	1.30616	0.260199	0.0828217	2.3		0.14	0.07
Ruscitto, D.M., Wallace, P.J., Cooper, L.B., Plank, T., 2012. Global variations in H2O/Ce: 2. Relationships to arc magma geochemistry and volatile fluxes. Geochem. Geophys. Geosyst. 13(3).				Tonga	Tofua		80	7416.36	14.3742																									20.4	50.8362	0.390736	12.6403	10.1498	0.134023	13.066	8.39448	1.22902	0.243492	0.0751817	3.5		0.08	0.05
Ruscitto, D.M., Wallace, P.J., Cooper, L.B., Plank, T., 2012. Global variations in H2O/Ce: 2. Relationships to arc magma geochemistry and volatile fluxes. Geochem. Geophys. Geosyst. 13(3).				Tonga	Volcano 7		80	3485.27	6.27392																									22.8	51.6202	0.847209	13.2495	9.55003	1.51867	12.2744	7.47543	2.02434	0.366597	0.145063	2.3		0.06	0.11
Ruscitto, D.M., Wallace, P.J., Cooper, L.B., Plank, T., 2012. Global variations in H2O/Ce: 2. Relationships to arc magma geochemistry and volatile fluxes. Geochem. Geophys. Geosyst. 13(3).				Tonga	Volcano 19		80	4220.85	13.4599																									18.5	48.9471	0.914759	13.1518	9.93694	1.70789	12.7876	9.52177	1.67126	0.156019	0.102063	2.1		0.08	0.04
Gaborieau, M., Laubier, M., Pompilio, M., a BolfanCasanova, N., 2023, Determination of the oxidation state of primary melts using two proxies: Chemical Geology, v. 638, p. 121701.	melt inclusion	Arc	AOV	Vanuatu	Aoba	Ao17D6i	19.4	970.316	1.6847	69.8379		47.2088	0.947	12.863	7.50717		7.45205	13.5857	3.12525	2.05971	0.35265	95.1013	3.47158		1312.8	6427.6				0.360321	0.199515				46.038	0.827653	11.2419	9.07805		11.6775	11.8735	2.73139	1.80013	0.308207	3.03269		1147.35	5617.56
Gaborieau, M., Laubier, M., Pompilio, M., a BolfanCasanova, N., 2023, Determination of the oxidation state of primary melts using two proxies: Chemical Geology, v. 638, p. 121701.	melt inclusion	Arc	AOV	Vanuatu	Aoba	AoT8i	19.4	889.218	1.88516	63.51		47.1944	0.96315	13.2593	8.46426		7.21215	13.926	2.7668	1.66565	0.35905	95.8106	3.14236		1078.2	4651				0.318606	0.133004				46.6986	0.913425	12.5747	9.17686		8.87338	13.207	2.62396	1.57965	0.340513	2.97789		1022.54	4410.88
Gaborieau, M., Laubier, M., Pompilio, M., a BolfanCasanova, N., 2023, Determination of the oxidation state of primary melts using two proxies: Chemical Geology, v. 638, p. 121701.	melt inclusion	Arc	AOV	Vanuatu	Aoba	AoC8a	19.4	634.983	1.08951	57.2426		48.4389	0.7034	14.3603	9.98891		6.67825	11.336	2.2036	1.4502	0.32545	95.4851	1.57602		1617.8	2553									48.2171	0.687362	14.0329	10.1061		7.51657	11.0775	2.15336	1.41713	0.318029	1.54397		1580.91	2494.79
Gaborieau, M., Laubier, M., Pompilio, M., a BolfanCasanova, N., 2023, Determination of the oxidation state of primary melts using two proxies: Chemical Geology, v. 638, p. 121701.	melt inclusion	Arc	AOV	Vanuatu	Aoba	Ao2TT9i	19.4	1542.17	2.29475	55.6893		47.9531	0.69295	13.1643	10.2378		7.1482	12.6527	2.04535	1.39449	0.2696	95.5585	3.1991		689.4	2079.6				0.320414					47.9532	0.69295	13.1643	10.2378		7.1482	12.6526	2.04535	1.39449	0.2696	3.2		689.4	2079.6
Gaborieau, M., Laubier, M., Pompilio, M., a BolfanCasanova, N., 2023, Determination of the oxidation state of primary melts using two proxies: Chemical Geology, v. 638, p. 121701.	melt inclusion	Arc	AOV	Vanuatu	Aoba	Ao1512 (c)a	19.4	744.237	1.44069	61.7489		48.2081	0.780789	13.7192	8.30232	0.147935	6.69242	14.6119	2.2362	1.35352	0.2783	96.3891	1.95337		1100	2674.6									47.611	0.740637	13.0137	9.17862	0.140328	8.23172	13.8605	2.1212	1.28391	0.263988	1.84972		1043.43	2537.06
Gaborieau, M., Laubier, M., Pompilio, M., a BolfanCasanova, N., 2023, Determination of the oxidation state of primary melts using two proxies: Chemical Geology, v. 638, p. 121701.	melt inclusion	Arc	AOV	Vanuatu	Aoba	Ao155i	19.4	951.604	1.67847	67.0537		50.4792	0.758	14.4315	6.95638		6.62755	13.5925	2.4653	1.26306	0.2258	96.7993	2.12064		532.8	2322					0.269484				48.7881	0.663496	12.6323	9.2208		10.4259	11.8979	2.15794	1.10558	0.197648	1.85569		466.373	2032.5
Gaborieau, M., Laubier, M., Pompilio, M., a BolfanCasanova, N., 2023, Determination of the oxidation state of primary melts using two proxies: Chemical Geology, v. 638, p. 121701.	melt inclusion	Arc	AOV	Vanuatu	Aoba	Ao2TT162a	19.4	1186.84	2.32156	58.275		48.5661	0.9012	14.1674	9.5093		6.7541	13.1547	2.3689	1.16732	0.2416	96.8306	2.71		718.6	2279.6									48.4213	0.885764	13.9248	9.57695		7.43088	12.9293	2.32832	1.14732	0.237462	2.66358		706.292	2240.55
Gaborieau, M., Laubier, M., Pompilio, M., a BolfanCasanova, N., 2023, Determination of the oxidation state of primary melts using two proxies: Chemical Geology, v. 638, p. 121701.	melt inclusion	Arc	AOV	Vanuatu	Aoba	Ao8DPa	19.4	659.065	1.13961	69.7315		49.5504	0.74265	14.7928	6.5868		6.6385	15.1391	2.56145	1.12319	0.1944	97.3293	1.27539		505.8	4092									47.5241	0.620332	12.3563	9.29583		11.8974	12.6456	2.13957	0.938198	0.162382	1.06918		422.493	3418.03
Gaborieau, M., Laubier, M., Pompilio, M., a BolfanCasanova, N., 2023, Determination of the oxidation state of primary melts using two proxies: Chemical Geology, v. 638, p. 121701.	melt inclusion	Arc	AOV	Vanuatu	Aoba	Ao2TT3i	19.4	1631.61	2.73753	61.8218		48.559	0.638167	13.8315	9.74142		6.82173	12.5034	1.84027	1.12145	0.230233	95.2872	3.06759		613.6	1886.8				0.308194	0.251252				48.0938	0.604421	13.1001	9.89852		8.90479	11.8423	1.74296	1.06215	0.218059	2.90766		581.154	1787.03
Gaborieau, M., Laubier, M., Pompilio, M., a BolfanCasanova, N., 2023, Determination of the oxidation state of primary melts using two proxies: Chemical Geology, v. 638, p. 121701.	melt inclusion	Arc	AOV	Vanuatu	Aoba	Ao2TT161i	19.4	1391.76	2.47897	58.6573		50.2826	0.6457	13.7057	9.30396		6.6702	13.1959	2.3038	1.09319	0.216	97.4171	2.70833		545.8	2728.4				0.289443					50.1018	0.633958	13.4565	9.38146		7.39471	12.9559	2.26191	1.07332	0.212072	2.66072		535.875	2678.79
Gaborieau, M., Laubier, M., Pompilio, M., a BolfanCasanova, N., 2023, Determination of the oxidation state of primary melts using two proxies: Chemical Geology, v. 638, p. 121701.	melt inclusion	Arc	AOV	Vanuatu	Aoba	Ao17D4i	19.4	1680.65	4.18633	66.9822		45.1901	0.647045	10.835	8.91948	0.169043	8.00088	16.0628	2.1377	0.578071	1.817	94.1964	2.42331		2700.2	822.6	700.4			0.299041					44.8909	0.61247	10.2561	8.97384	0.16001	10.1139	15.2045	2.02347	0.547182	1.71991	2.29069		2555.91	778.644	662.018
Métrich, N., Deloule, E., 2014. Water content, δD and δ11B tracking in the Vanuatu arc magmas (Aoba Island): Insights from olivine-hosted melt inclusions. Lithos 206–207, 400–408. https://doi.org/10.1016/j.lithos.2014.08.011			AOV	Vanuatu	Aoba	Ao8-37	19.4	560.787	1.1994			47.9451	0.811565	14.1337	8.43719		7.09598	11.8745	2.68656	1.83447	0.455966		2.2002		0.396937	0.247362								11.4049	48.1176	0.7364	12.8245	9.00037	0	11.8463	10.8131	2.4377	1.6645	0.4137	1.9964		0.351568	0.247362
Métrich, N., Deloule, E., 2014. Water content, δD and δ11B tracking in the Vanuatu arc magmas (Aoba Island): Insights from olivine-hosted melt inclusions. Lithos 206–207, 400–408. https://doi.org/10.1016/j.lithos.2014.08.011			AOV	Vanuatu	Aoba	Ao24-24	19.4	684.848	1.52631			48.0699	0.834403	12.7715	8.02143		8.01072	13.1356	2.66243	1.55526	0.28728		2.3739		0.168393	0.219055								6.8255	48.5366	0.7944	12.1589	8.38477	0	10.9097	12.5281	2.5347	1.4807	0.2735	2.26		0.156876	0.219055
Métrich, N., Deloule, E., 2014. Water content, δD and δ11B tracking in the Vanuatu arc magmas (Aoba Island): Insights from olivine-hosted melt inclusions. Lithos 206–207, 400–408. https://doi.org/10.1016/j.lithos.2014.08.011			AOV	Vanuatu	Aoba	Ao24-35	19.4	741.364	1.4559			45.9754	1.14288	13.7068	8.26929		8.76613	14.5808	2.10282	1.2716	0.289055		1.8513		0.17391	0.445683								4.9339	46.5624	1.1076	13.2834	8.53637	0	10.8838	14.1463	2.0379	1.2323	0.2801	1.7941		0.165311	0.445683
Métrich, N., Deloule, E., 2014. Water content, δD and δ11B tracking in the Vanuatu arc magmas (Aoba Island): Insights from olivine-hosted melt inclusions. Lithos 206–207, 400–408. https://doi.org/10.1016/j.lithos.2014.08.011			AOV	Vanuatu	Aoba	Ao24-35	19.4	783.45	1.4559			45.9754	1.14288	13.7068	8.26929		8.76613	14.5808	2.10282	1.2716	0.289055		1.8513		0.17391	0.445683								4.9339	46.5624	1.1076	13.2834	8.53637	0	10.8838	14.1463	2.0379	1.2323	0.2801	1.7941		0.165311	0.445683
Métrich, N., Deloule, E., 2014. Water content, δD and δ11B tracking in the Vanuatu arc magmas (Aoba Island): Insights from olivine-hosted melt inclusions. Lithos 206–207, 400–408. https://doi.org/10.1016/j.lithos.2014.08.011			AOV	Vanuatu	Aoba	Ao8-43	19.4	1217.6	2.10419			46.0684	0.941545	12.2703	7.39106		9.54475	15.027	2.22125	1.17311	0.245376		2.4684		0.104252	0.233469								0	47.2661	0.966	12.5893	7.5834	0	9.7929	15.4177	2.279	1.2036	0.2518	2.5326		0.104252	0.233469
Métrich, N., Deloule, E., 2014. Water content, δD and δ11B tracking in the Vanuatu arc magmas (Aoba Island): Insights from olivine-hosted melt inclusions. Lithos 206–207, 400–408. https://doi.org/10.1016/j.lithos.2014.08.011			AOV	Vanuatu	Aoba	Ao8-23b	19.4	870.308	1.98154			47.7209	0.709073	12.6966	8.83359		8.22738	13.9439	2.16388	1.08163	0.213825		2.1432		0.0833467	0.2585								9.7598	47.9447	0.6536	11.7038	9.25508	0	12.2431	12.8863	1.9947	0.997	0.1971	1.9756		0.075187	0.2585
					tonga		143
[truncated: 98 more columns]

## Sheet: O isotope
Arc	Segment	Volcano	thermal_parameter	H2O (wt.%)	1sd	d18Ool	sd	S (wt.%)	1sd	Cl (wt.%)	1sd	B (ppm)	1sd	SiO2	TiO2	Al2O3	FeOT	MnO	MgO	CaO	Na2O	K2O	P2O5	H2OCe	Sc	V	Cr	Rb	Sr	Y	Zr	Nb	Ba	La	Ce	Pr	Nd	Sm	Eu	Gd	Dy	Er	Yb	Ta	Pb	Th	U	Lee Temp	Lee Pressure
Cascades	Southern Cascades	Shasta PBA	0.4	4	0.57	4.89	0.11	0.2	0.01	0.26	0.01	7.6	5.4	53.4652	0.558618	13.1428	7.00315	0.0654667	12.1936	10.8773	2.06282	0.309029	0.265188	1417.09	30.6306	229.876	701.206	4.87704	1045.16	7.85558	68.071	1.49403	80.5868	9.75393	28.2268	3.34565	12.6891	2.21561	0.802307	1.74096	1.38636	0.848144	0.723701	0.082628	2.9997	1.03263	0.367164	1236.66	0.906963
Cascades	Southern Cascades	Shasta HMA	0.4	3.34	0.5	5.64	0.2	0.08	0	0.16	0	15	2	59.6856	0.74192	15.5843	5.836	0.0938711	6.12452	7.67479	3.26216	1.01381	0.213797	1001.8	28.3812	208.5	361.561	20.5245	866.607	11.0722	94.5738	3.09575	256.395	11.4535	33.3401	3.63378	13.7762	2.6606	0.955809	2.08237	1.99115	0.992458	1.19363	0.164453	6.43508	1.99614	0.906399	1115.61	0.248787
Cascades	Central Cascades	Sand Mountain	0.8	2.88356	0.23	5.345	0.03	0.154693	0.0515	0.0909929	0.0299			50.2692	1.24786	16.4258	8.82938	0.114255	9.48426	8.84436	3.62125	0.814402	0.349211	670.314	25.5027	173.911	268.227	8.64266	926.977	21.9252	138.309	12.3522	355.832	18.2551	43.018	5.60377	22.7984	4.9595	1.47254	4.16338	4.31598	2.14975	1.8064	0.784943	3.76431	1.3133	0.413056	1218.38	1.14289
Cascades	Central Cascades	Twin Craters	0.8	1.59401	0.14	5.236	0.04	0.112813	0.0221	0.030611	0.0062			50.0137	1.31208	15.5842	9.23761	0.12138	11.0403	8.71779	3.09566	0.595884	0.281476	487.248	24.2165	209.704	96.123	6.43676	514.007	21.4287	111.374	6.27416	318.371	11.4899	32.7146	4.3585	17.745	4.30634	1.41927	4.05076	4.51474	2.16766	1.93244	0.347345	2.8992	1.01953	0.378665	1272.84	1.19173
Cascades	Central Cascades	Island Fissure	0.8	2.28359	0.17	5.704	0.056	0.114194	0.0104	0.0408388	0.0028			50.3595	1.20416	15.2968	9.49601	0.125647	11.3741	7.63448	3.32765	0.813189	0.368438	577.733	19.8061	189.027	76.6968	12.9702	616.157	19.1051	118.807	12.1607	413.308	14.9107	39.5267	4.67304	20.5324	3.74808	1.61342	3.6119	3.04094	2.00565	1.65061	0.614716	5.44258	1.15217	0.622842	1265.66	1.25337
Cascades	Central Cascades	Collier	0.8	3.38528	0.35	5.568		0.0678244	0.0106	0.0603338	0.0085			52.651	0.83082	16.4464	7.61161	0.0917179	11.1411	7.55729	3.04487	0.502818	0.122403	1807.26	21.6305	161.054	68.2654	7.78159	439.07	14.1166	78.4985	6.82444	199.012	7.94855	18.7315	2.52924	10.8103	2.43855	0.970393	2.66557	2.53925	1.28296	1.19562	0.397548	2.6039	0.766197	0.331123	1228.94	0.983281
Cascades	Central Cascades	Yapoah	0.8	2.601	0.25	5.435	0.085	0.0803105	0.0194	0.0832174	0.0174			52.1857	0.864903	15.719	8.2266	0.108735	11.2419	7.1804	3.62252	0.666547	0.183691	1222.51	21.3002	169.602	101.11	8.80445	501.462	14.357	82.9964	5.69024	229.991	8.49678	21.2759	2.62592	11.0083	2.35981	0.915533	2.42889	2.69507	1.44217	1.31453	0.279925	3.11416	0.803993	0.324985	1247.59	1.0921
Cascades	Central Cascades	Blue Lake	0.8	2.96038	0.26	5.201	0.017	0.128004	0.0255	0.0571406	0.0117			51.6576	0.85263	14.7234	8.98685	0.0979235	12.4397	6.97688	3.58453	0.534246	0.146179	1700.81	20.3142	183.583	57.7335	7.83297	504.815	12.1264	62.4199	4.59744	210.082	6.70876	17.4057	2.30543	9.6536	1.98302	0.820065	2.16265	1.74212	1.07273	1.11199	0.262697	2.83715	0.610481	0.358236	1268.53	1.24513
Cascades	Central Cascades	Garrison Butte	0.8	1.44848	0.23	5.324	0.075	0.107489	0.00617	0.0464188	0.02			48.0306	1.28545	14.8865	10.7522	0.130596	12.8933	8.50618	2.74563	0.430498	0.339007	514.665	25.1156	183.495	90.1569	4.94048	453.568	20.7063	120.418	8.3001	189.267	10.5225	28.1441	3.77924	15.3762	3.62196	1.33059	3.62917	3.70121	2.16602	1.83691	0.454712	2.77861	0.615448	0.259107	1330.67	1.59264
Mexico	MichoacanGuanajuato	San Juan	6.4	2.44943	0.2	5.79	0.08	0.105498	0.0036	0.0713148	0.009			49.8821	0.972552	15.5851	9.62606	0.0840352	12.539	7.26734	3.05194	0.792239	0.19962	779.985				14.237	455.4	13.9888	91.2	12.8337	296.463	12.1824	31.4035		16.6116	3.02125			2.71086		1.40986	0.789764	3.72264	1.2032	0.364157	1287.99	1.40732
Mexico	MichoacanGuanajuato	Hungaro	6.4	3.82866	0.4	6.03	0.08	0.143135	0.0131	0.0988472	0.0093			52.7796	0.887689	17.0567	7.71795	0.0849449	9.5057	7.61056	3.41876	0.737602	0.20055	1698.27				9.03932	478.044	11.2538	83.3512	4.60017	266.576	9.73677	22.5445		11.425	2.08316			2.45168		1.13242	0.247982	4.23596	0.482266	0.255374	1192.65	0.914395
Mexico	MichoacanGuanajuato	Jorullo	6.4	5.74703	0.8	5.62	0.13	0.20659	0.0065	0.133762	0.0057			51.2495	0.733069	16.9887	7.50164	0.0870013	9.70255	8.86623	4.01562	0.69984	0.155816	3932.78				7.27303	448.213	13.5451	70.7934	2.01888	182.91	6.57221	14.6131		9.81259	2.01093			2.53721		1.3199	0.152356	3.7281	0.39889	0.129791	1183.74	1.2019
Mexico	MichoacanGuanajuato	Astillero	6.4	3.82933	0.3	5.94	0.16	0.195293	0.0132	0.113826	0.015			50.2966	0.820177	16.8654	8.47896	0.100246	10.4329	8.56215	3.69948	0.588045	0.156061	2480.21				5.19928	442.596	11.1976	54.3821	2.93185	169.597	6.14576	15.4396		9.56819	2.30355			1.96855		1.05595	0.114108	2.73844	0.380257	0.13915	1223.42	1.24928
Mexico	MichoacanGuanajuato	Paricutin	6.4	4.51963	0.4	5.92		0.179124	0.0051	0.0913358	0.008			52.2398	0.863447	17.5944	7.45026	0.0876099	9.25087	7.61287	3.93307	0.74453	0.223083	2273.02				7.59171	547.461	11.5771	68.79	4.13698	213.089	7.90051	19.8838		10.5593	2.70796			2.18486		1.01	0.237016	4.01468	0.628105	0.2336	1183.37	1.02464
Mexico	MichoacanGuanajuato	San Miguel	6.4	3.71222	0.3	5.65	0.08	0.204569	0.0069	0.0903783	0.0019			50.4176	0.985695	18.8242	6.86342	0.125382	8.43547	9.98383	3.64766	0.532625	0.184027	1873.9				6.03326	444.296	14.9343	73.4015	3.96998	172.983	7.12196	19.8101		10.0455	3.30911			2.39585		1.50862	0.17603	2.78	0.53591	0.16585	1186.64	1.06134
Mexico	MichoacanGuanajuato	El Pelon	6.4	3.57113	0.3	5.98	0.1	0.186113	0.0117	0.0912823	0.0094			51.6385	1.07786	16.7959	8.05082	0.0441801	10.1648	7.54288	3.62824	0.774032	0.282701	1030.78				16.1753	750.798	15.8625	112.604	7.54193	291.92	13.8559	34.645		16.7986	3.01995			2.63839		1.43027	0.37046	4.55211	1.27463	0.507141	1213.81	1.09142
Mexico	MichoacanGuanajuato	La Loma	6.4	4.57709	0.5	5.83	0.08	0.176318	0.0141	0.102436	0.007			51.5337	0.687513	15.5378	8.53631	0.0969224	10.8655	9.46565	2.50542	0.688432	0.0826087	3560.56				8.26949	489.793	10.3603	51.8057	3.06152	131.922	5.11541	12.855		7.56523	1.66498			1.90426		1.01575	0.193197	2.71545	0.800004	0.284515	1212.82	1.05169
Mexico	MichoacanGuanajuato	Hoya Alvarez	6.4	0.717393	0.1	5.48	0.15	0.0578077	0.0074	0.02626	0.0067													234.797				10.1006	347.034	12.7096	103.668	23.7362	143.98	15.7013	30.5538		14.4238	2.43697			2.45844		1.06232	1.36854	1.31572	1.69712	0.511579
Central America	GuatemalaEl Salvador	Izalco	9.8			5.44	0.02					17.95	1.2
Central America	Costa Rica	Irazu	10	5.5	0.12	5.28	0.02	0.251053	0.05	0.140131	0.03	9.20354	1.9	51.0845	0.940902	15.0146	8.10041	0.1	9.92421	7.57099	2.95521	1.49	0.5276	781.293	23.0833	190.753		49.7641	716.505	18.9278	139.542	14.6123	625.591	34.204	70.3961	12.4335	46.3354	7.9709	2.34951	6.48394	4.33605	2.24544	2.60556	1.10472	5.73228	5.30135	1.83719	1185.99	1.08578
Central America	Costa Rica	Barba	10			5.13	0.01					5.3
Central America	Costa Rica	Tenorio	10			5.18	0.02					6.05	1.1
Central America	Costa Rica	Platanar	10			5.09	0.02					4.58	1.1
Central America	Costa Rica	Turrialba	10			5.07	0.042					10.95	1.3
Central America	Nicaragua	Nejapa	11	3		5.045	0.13	0.18		0.04		1.2	0.7	46.2	1.12		11.7				1.8	0.15		3608.84						19	49	4.1	88	3.1	8.31292											0.16	0.09
Central America	Nicaragua	Cerro Negro	11	5.4	0.33	4.85	0.058	0.21	0.02	0.05	0.01	9.2	1.6	47.815	0.665	14.96	11	0.17	12.48	8.99	1.885	0.29	0.1	12850.5						10	19	1.2	190	2.3	4.20217											0.12	0.1	1242.58	1.39156
Central America	Nicaragua	Granada (low Nb)	11	4.2		5.017	0.05	0.22		0.08		8.8		46.9	0.79		11.2				1.7	0.32		5996.32						13	26	1.5	272	3.5	7.00429											0.2	0.19
Central America	Nicaragua	Granada (High Nb)	11	2.7		5.017	0.05	0.12		0.04		1		47.3	0.94		9.3				1.8	0.13		3286.59						16	42	4.1	59	3.7	8.21519											0.16	0.08
Central America	Nicaragua	San Cristobal	11			4.78	0.06					8.5
Central America	Nicaragua	Telica	11			4.935	0.098					27.3
Kamchatka	Kamchatka	Klyuchevskoy	54	4.16882	0.29	6.41958	0.59242	0.162902	0.03	0.0691304	0.006	11.2	1	51.3385	0.885393	14.6315	9.44734	0.140922	11.4412	8.26905	2.76326	0.636785	0.175129	3518.99		235.862	97.3569		259.095	17.1557	61.1431	1.4046	225.488	4.48613	11.8466		8.78819	2.5598	0.809917	2.93165	2.86763	1.89125	1.79826		1.99179	0.34805	0.252365	1231.55	1.13895
Mariana	Marianas	Alamagan	63.5	3.95204	0.13	5.235	0.0212132	0.120693	0.03	0.10302	0.01	26.6		48.3227	0.630551	15.0266	8.96496	0.142096	10.1634	10.1954	1.36767	0.674956	0.0976909	3230.49		214.032	18.6501	14.0764	270.87	22.5577	69.849	1.12789	217.14	5.21758	12.2336	1.90497	9.08082	2.68206	0.879218	3.37034	3.72558	2.32238	2.3357	0.0834813	2.83304	0.696714	0.356572	1218.76	0.95568
Mariana	Marianas	Guguan	63.5	3.62389	0.4	5.08667	0.0706163	0.0846488	0.04	0.0858042	0.02	11.3871	0.3	47.2611	0.704541	13.5651	12.0133	0.185264	13.6488	8.55871	1.86908	0.325798	0.0656804	4835		211.13	14.1136	6.71256	251.291	17.6248	45.2668	0.648308	138.497	2.99828	7.49512	1.23006	6.12966	1.92427	0.71027	2.49455	2.8296	1.77854	1.80149	0.0562249	1.64085	0.286747	0.160298	1302.76	1.55603
Mariana	Marianas	Pagan	63.5	2.87022	0.4	5.28		0.0860327	0.08	0.0399579	0.03	18.92	2.8	48.6277	0.726204	12.7476	11.701	0.169103	13.2898	8.58032	2.19117	0.562845	0.097721	2308.93		270.386	50.3145	11.7309	270.714	21.1922	59.9398	1.04457	211.239	5.34044	12.431	1.97156	9.31091	2.75636	0.92152	3.36615	3.57123	2.16571	2.1411	0.0708231	2.57588	0.537736	0.27338	1305.52	1.42775
Mariana	Marianas	Sarigan	63.5	5.42403	1.15	5.33		0.146393	0.02	0.057304	0.01	14.75	4.3	49.1361	0.727331	14.6744	9.17945	0.15066	10.4213	11.1975	1.79906	0.320652	0.0501106	4364.83		207.111	56	8.44444	312.889	20.8889	60.8889	1.45778	224.889	5.48444	12.4267	1.90222	8.89778	2.54222	0.897778	3.12	3.33333	2.03556	2.02667	0.106667	3.22667	0.736	0.321778	1201.8	1.04403
Mariana	Marianas	Agrigan	63.5	4.47749	0.35	5.0875	0.109049	0.0999372	0.04	0.0733164	0.01	11.8077	9.1	46.2637	0.58872	13.209	12.5392	0.16784	14.6077	9.0239	1.66134	0.356075	0.136582	3361.74		199.538	5.39291	15.6138	276.323	16.5639	50.9707	0.983051	146.636	6.27889	13.319	1.99076	9.1094	2.40216	0.825886	2.74422	2.79815	1.68413	1.64869	0.0651772	1.51926	0.75398	0.312789	1312.01	1.83162
[truncated: 4 more columns]
