# Supplementary material for: Progressive sub-arc mantle oxidation modulated by sediment melt
Source: Sci Adv. 2026 Apr 3;12(14):eaeb9023. doi: 10.1126/sciadv.aeb9023 (PMC13240789; doi:10.1126/sciadv.aeb9023)
Supplement: Supplementary file 2 — Data S1 to S6 [file sciadv.aeb9023_data_s1_to_s6.zip › aeb9023_data_s4.xlsx]

## Sheet: DMM, arc
								Mg# Opx	AlT Opx	Cr# Sp	NBO/T	AlT Cpx
			T(℃)	P(GPa)				90.39	0.09	31.01	0.81	0.1
			1150	1.4				global spinel lherzolite	global spinel lherzolite	global spinel lherzolite	global primary Arc magma	global spinel lherzolite
			Ol (%)	Opx (%)	Cpx (%)	Spl (%)															Concentration (ppm)
		Mineral assemblage for peridotite	57	28	13	2															V	Yb	Sc	V/Sc
		Melting reaction for harzburgite	-0.17	-0.71																	79	0.365	16.3	4.84663	DMM
		melting reaction for spinel lherzolite	0.25	-0.51	-0.62	-0.12
																								FMQ	-1				FMQ	0.5				FMQ	1				FMQ	1.5				FMQ	2
									Normalized proportion					Ol	Opx	Cpx	Spl		Ol	Opx	Cpx	Spl		Ol	Opx	Cpx	Spl		Ol	Opx	Cpx	Spl		Ol	Opx	Cpx	Spl		Ol	Opx	Cpx	Spl		Ol	Opx	Cpx	Spl
P (Gpa)	T (℃)	F	Ol	Opx	Cpx	Spl	Sum		Ol	Opx	Cpx	Spl	Sum	DYb_Ol	DYb_Opx	DYb_Cpx	DYb_Spl	Bulk_DYb	DSc_Ol	DSc_Opx	DSc_Cpx	DSc_Spl	Bulk_DSc	DV-FMQ -1	DV-FMQ -1	DV-FMQ -1	DV-FMQ -1	Bulk_DV_FMQ-1	DV-FMQ	DV-FMQ	DV-FMQ	DV-FMQ	Bulk_DV_FMQ	DV-FMQ+1	DV-FMQ+1	DV-FMQ+1	DV-FMQ+1	Bulk_DV_FMQ+1	DV-FMQ+1.5	DV-FMQ+1.5	DV-FMQ+1.5	DV-FMQ+1.5	Bulk_DV_FMQ+1.5	DV-FMQ+2	DV-FMQ+2	DV-FMQ+2	DV-FMQ+2	Bulk_DV_FMQ+2
1.4	1150.43	0.1	57.025	27.949	12.938	1.988	99.9		57.0821	27.977	12.951	1.98999	100	0.0015	0.049	0.28	0.01	0.0510266	0.12	0.635901	1.66645	0.06	0.46342	0.119643	1.55799	2.55222	8.68841	1.00761	0.0490781	0.786259	1.01489	4.57025	0.470371	0.036466	0.625987	0.746308	3.68927	0.366018	0.0270949	0.498386	0.548805	2.97811	0.285239	0.020132	0.396794	0.403569	2.40403	0.222609
1.4	1150.87	0.2	57.05	27.898	12.876	1.976	99.8		57.1643	27.9539	12.9018	1.97996	100	0.0015	0.049	0.28	0.01	0.0508779	0.12	0.635933	1.66471	0.06	0.462331	0.119533	1.5534	2.54502	8.67791	1.00274	0.0490328	0.78394	1.01203	4.56473	0.468121	0.0364323	0.624141	0.744204	3.68481	0.364272	0.0270699	0.496916	0.547258	2.97451	0.283882	0.0201134	0.395624	0.402432	2.40113	0.221552
1.4	1151.3	0.3	57.075	27.847	12.814	1.964	99.7		57.2467	27.9308	12.8526	1.96991	100	0.0015	0.049	0.28	0.01	0.0507289	0.12	0.635965	1.66297	0.06	0.461243	0.119422	1.54882	2.53785	8.66744	0.997883	0.0489875	0.781629	1.00918	4.55922	0.465876	0.0363987	0.622301	0.742107	3.68036	0.36253	0.0270449	0.495451	0.545716	2.97092	0.282529	0.0200949	0.394458	0.401298	2.39823	0.220499
1.4	1151.74	0.4	57.1	27.796	12.752	1.952	99.6		57.3293	27.9076	12.8032	1.95984	100	0.0015	0.049	0.28	0.01	0.0505797	0.12	0.635997	1.66124	0.06	0.460154	0.119312	1.54426	2.53071	8.65698	0.993041	0.0489423	0.779327	1.00633	4.55372	0.463639	0.0363651	0.620468	0.740017	3.67592	0.360794	0.02702	0.493992	0.544179	2.96734	0.281179	0.0200763	0.393296	0.400168	2.39534	0.219448
1.4	1152.17	0.5	57.125	27.745	12.69	1.94	99.5		57.4121	27.8844	12.7538	1.94975	100	0.0015	0.049	0.28	0.01	0.0504301	0.12	0.636029	1.6595	0.06	0.459067	0.119202	1.53971	2.52359	8.64655	0.988214	0.0488972	0.777032	1.0035	4.54823	0.461407	0.0363316	0.618642	0.737935	3.67149	0.359063	0.026995	0.492537	0.542648	2.96376	0.279833	0.0200578	0.392138	0.399042	2.39245	0.218401
1.4	1152.61	0.6	57.15	27.694	12.628	1.928	99.4		57.495	27.8612	12.7042	1.93964	100	0.0015	0.049	0.28	0.01	0.0502802	0.12	0.636061	1.65777	0.06	0.457979	0.119092	1.53518	2.51649	8.63613	0.983401	0.0488522	0.774746	1.00068	4.54275	0.459182	0.0362981	0.616822	0.73586	3.66707	0.357336	0.0269702	0.491088	0.541122	2.96019	0.278492	0.0200394	0.390984	0.397919	2.38957	0.217356
1.4	1153.04	0.7	57.175	27.643	12.566	1.916	99.3		57.578	27.8379	12.6546	1.92951	100	0.0015	0.049	0.28	0.01	0.05013	0.12	0.636093	1.65604	0.06	0.456892	0.118983	1.53067	2.50942	8.62573	0.978603	0.0488072	0.772468	0.997867	4.53728	0.456964	0.0362647	0.615008	0.733791	3.66265	0.355615	0.0269453	0.489644	0.539601	2.95662	0.277154	0.0200209	0.389835	0.396801	2.38669	0.216314
1.4	1153.48	0.8	57.2	27.592	12.504	1.904	99.2		57.6613	27.8145	12.6048	1.91935	100	0.0015	0.049	0.28	0.01	0.0499795	0.12	0.636125	1.65432	0.06	0.455805	0.118873	1.52617	2.50237	8.61535	0.973819	0.0487623	0.770198	0.995064	4.53182	0.454752	0.0362313	0.613201	0.73173	3.65825	0.353898	0.0269205	0.488205	0.538085	2.95307	0.275819	0.0200025	0.388689	0.395686	2.38382	0.215275
1.4	1153.91	0.9	57.225	27.541	12.442	1.892	99.1		57.7447	27.7911	12.555	1.90918	100	0.0015	0.049	0.28	0.01	0.0498287	0.12	0.636157	1.6526	0.06	0.454718	0.118764	1.52169	2.49534	8.60499	0.969049	0.0487174	0.767936	0.99227	4.52637	0.452546	0.036198	0.6114	0.729676	3.65385	0.352187	0.0268958	0.486772	0.536574	2.94951	0.274489	0.0199841	0.387548	0.394575	2.38095	0.214239
1.4	1154.35	1	57.25	27.49	12.38	1.88	99		57.8283	27.7677	12.5051	1.89899	100	0.0015	0.049	0.28	0.01	0.0496776	0.12	0.636189	1.65088	0.06	0.453631	0.118655	1.51722	2.48834	8.59465	0.964293	0.0486727	0.765683	0.989486	4.52093	0.450347	0.0361647	0.609605	0.727629	3.64946	0.35048	0.0268711	0.485343	0.535069	2.94597	0.273162	0.0199657	0.38641	0.393468	2.37809	0.213206
1.4	1154.78	1.1	57.275	27.439	12.318	1.868	98.9		57.912	27.7442	12.455	1.88878	100	0.0015	0.049	0.28	0.01	0.0495262	0.12	0.636221	1.64916	0.06	0.452545	0.118546	1.51277	2.48136	8.58433	0.959551	0.0486279	0.763437	0.986712	4.5155	0.448154	0.0361315	0.607817	0.725588	3.64507	0.348778	0.0268464	0.483919	0.533569	2.94243	0.271839	0.0199474	0.385277	0.392365	2.37523	0.212176
1.4	1155.22	1.2	57.3	27.388	12.256	1.856	98.8		57.996	27.7206	12.4049	1.87854	100	0.0015	0.049	0.28	0.01	0.0493745	0.12	0.636253	1.64745	0.06	0.451459	0.118437	1.50834	2.47441	8.57402	0.954823	0.0485833	0.761199	0.983947	4.51008	0.445967	0.0360983	0.606035	0.723555	3.6407	0.347081	0.0268217	0.482501	0.532074	2.9389	0.270519	0.0199291	0.384148	0.391266	2.37238	0.211148
1.4	1155.65	1.3	57.325	27.337	12.194	1.844	98.7		58.08	27.6971	12.3546	1.86829	100	0.0015	0.049	0.28	0.01	0.0492225	0.12	0.636285	1.64574	0.06	0.450374	0.118328	1.50392	2.46748	8.56374	0.950109	0.0485387	0.758969	0.981191	4.50467	0.443786	0.0360652	0.60426	0.721529	3.63633	0.345388	0.0267971	0.481087	0.530583	2.93537	0.269204	0.0199108	0.383022	0.39017	2.36954	0.210124
1.4	1156.09	1.4	57.35	27.286	12.132	1.832	98.6		58.1643	27.6734	12.3043	1.85801	100	0.0015	0.049	0.28	0.01	0.0490702	0.12	0.636317	1.64403	0.06	0.449288	0.11822	1.49951	2.46057	8.55347	0.945409	0.0484942	0.756747	0.978445	4.49927	0.441612	0.0360321	0.602491	0.719509	3.63197	0.3437	0.0267726	0.479679	0.529098	2.93185	0.267891	0.0198925	0.381901	0.389078	2.3667	0.209102
1.4	1156.52	1.5	57.375	27.235	12.07	1.82	98.5		58.2487	27.6497	12.2538	1.84772	100	0.0015	0.049	0.28	0.01	0.0489175	0.12	0.636349	1.64232	0.06	0.448203	0.118111	1.49513	2.45369	8.54322	0.940722	0.0484498	0.754532	0.975708	4.49388	0.439443	0.0359991	0.600728	0.717497	3.62762	0.342018	0.026748	0.478275	0.527619	2.92834	0.266583	0.0198743	0.380783	0.38799	2.36386	0.208083
1.4	1156.96	1.6	57.4	27.184	12.008	1.808	98.4		58.3333	27.626	12.2033	1.8374	100	0.0015	0.049	0.28	0.01	0.0487646	0.12	0.63638	1.64062	0.06	0.447118	0.118003	1.49075	2.44683	8.53299	0.936049	0.0484054	0.752326	0.972981	4.4885	0.437281	0.0359662	0.598971	0.715491	3.62328	0.340339	0.0267236	0.476877	0.526144	2.92483	0.265278	0.0198561	0.37967	0.386905	2.36103	0.207067
1.4	1157.39	1.7	57.425	27.133	11.946	1.796	98.3		58.4181	27.6022	12.1526	1.82706	100	0.0015	0.049	0.28	0.01	0.0486113	0.12	0.636412	1.63892	0.06	0.446034	0.117895	1.4864	2.44	8.52278	0.93139	0.0483611	0.750127	0.970263	4.48313	0.435125	0.0359333	0.597221	0.713492	3.61894	0.338666	0.0266991	0.475483	0.524674	2.92133	0.263977	0.0198379	0.37856	0.385824	2.3582	0.206053
1.4	1157.83	1.8	57.45	27.082	11.884	1.784	98.2		58.5031	27.5784	12.1018	1.8167	100	0.0015	0.049	0.28	0.01	0.0484578	0.12	0.636444	1.63723	0.06	0.444949	0.117787	1.48206	2.43318	8.51259	0.926745	0.0483169	0.747936	0.967554	4.47777	0.432975	0.0359004	0.595476	0.7115	3.61461	0.336997	0.0266747	0.474094	0.523209	2.91784	0.262679	0.0198198	0.377454	0.384747	2.35538	0.205043
1.4	1158.26	1.9	57.475	27.031	11.822	1.772	98.1		58.5882	27.5545	12.051	1.80632	100	0.0015	0.049	0.28	0.01	0.0483039	0.12	0.636476	1.63553	0.06	0.443865	0.11768	1.47773	2.4264	8.50241	0.922113	0.0482727	0.745753	0.964854	4.47242	0.430831	0.0358676	0.593738	0.709515	3.61029	0.335333	0.0266503	0.47271	0.521749	2.91435	0.261385	0.0198017	0.376353	0.383673	2.35257	0.204035
1.4	1158.7	2	57.5	26.98	11.76	1.76	98		58.6735	27.5306	12	1.79592	100	0.0015	0.049	0.28	0.01	0.0481497	0.12	0.636508	1.63384	0.06	0.442781	0.117572	1.47342	2.41963	8.49226	0.917494	0.0482286	0.743577	0.962163	4.46707	0.428693	0.0358348	0.592006	0.707536	3.60598	0.333673	0.0266259	0.471331	0.520294	2.91087	0.260095	0.0197836	0.375255	0.382603	2.34976	0.20303
1.4	1159.13	2.1	57.525	26.929	11.698	1.748	97.9		58.7589	27.5066	11.9489	1.7855	100	0.0015	0.049	0.28	0.01	0.0479952	0.12	0.636539	1.63215	0.06	0.441697	0.117465	1.46912	2.41289	8.48212	0.912889	0.0481846	0.74141	0.959482	4.46174	0.426562	0.0358021	0.59028	0.705565	3.60167	0.332018	0.0266016	0.469957	0.518844	2.9074	0.258808	0.0197655	0.374161	0.381537	2.34695	0.202027
1.4	1159.57	2.2	57.55	26.878	11.636	1.736	97.8		58.8446	27.4826	11.8978	1.77505	100	0.0015	0.049	0.28	0.01	0.0478404	0.12	0.636571	1.63047	0.06	0.440614	0.117358	1.46484	2.40617	8.472	0.908298	0.0481407	0.739249	0.956809	4.45642	0.424436	0.0357694	0.58856	0.703599	3.59738	0.330368	0.0265774	0.468588	0.517399	2.90393	0.257525	0.0197475	0.373071	0.380474	2.34415	0.201028
1.4	1160	2.3	57.575	26.827	11.574	1.724	97.7		58.9304	27.4585	11.8465	1.76459	100	0.0015	0.049	0.28	0.01	0.0476852	0.12	0.636603	1.62878	0.06	0.43953	0.117251	1.46058	2.39947	8.4619	0.903719	0.0480968	0.737097	0.954146	4.4511	0.422316	0.0357368	0.586846	0.701641	3.59309	0.328722	0.0265531	0.467223	0.515959	2.90047	0.256245	0.0197295	0.371984	0.379415	2.34136	0.200031
1.4	1160.43	2.4	57.6	26.776	11.512	1.712	97.6		59.0164	27.4344	11.7951	1.7541	100	0.0015	0.049	0.28	0.01	0.0475298	0.12	0.636635	1.6271	0.06	0.438447	0.117144	1.45633	2.39279	8.45181	0.899154	0.0480529	0.734952	0.951492	4.4458	0.420202	0.0357042	0.585139	0.699689	3.5888	0.327081	0.0265289	0.465864	0.514523	2.89701	0.254968	0.0197115	0.370902	0.37836	2.33857	0.199036
1.4	1160.87	2.5	57.625	26.725	11.45	1.7	97.5		59.1026	27.4103	11.7436	1.74359	100	0.0015	0.049	0.28	0.01	0.047374	0.12	0.636666	1.62543	0.06	0.437364	0.117037	1.45209	2.38614	8.44175	0.894602	0.0480092	0.732814	0.948846	4.4405	0.418094	0.0356717	0.583437	0.697744	3.58453	0.325444	0.0265048	0.464509	0.513093	2.89356	0.253695	0.0196936	0.369823	0.377308	2.33578	0.198045
1.4	1161.3	2.6	57.65	26.674	11.388	1.688	97.4		59.1889	27.386	11.692	1.73306	100	0.0015	0.049	0.28	0.01	0.0472179	0.12	0.636698	1.62375	0.06	0.436282	0.116931	1.44787	2.37951	8.4317	0.890063	0.0479655	0.730684	0.94621	4.43522	0.415991	0.0356393	0.581741	0.695805	3.58026	0.323812	0.0264807	0.463159	0.511667	2.89012	0.252426	0.0196756	0.368748	0.37626	2.333	0.197056
1.4	1161.74	2.7	57.675	26.623	11.326	1.676	97.3		59.2754	27.3618	11.6403	1.72251	100	0.0015	0.049	0.28	0.01	0.0470615	0.12	0.63673	1.62208	0.06	0.435199	0.116824	1.44366	2.3729	8.42167	0.885537	0.0479218	0.728562	0.943583	4.42994	0.413895	0.0356068	0.580051	0.693873	3.57601	0.322184	0.0264566	0.461813	0.510246	2.88668	0.25116	0.0196577	0.367677	0.375215	2.33023	0.19607
1.4	1162.17	2.8	57.7	26.572	11.264	1.664	97.2		59.3621	27.3374	11.5885	1.71193	100	0.0015	0.049	0.28	0.01	0.0469047	0.12	0.636761	1.62041	0.06	0.434117	0.116718	1.43947	2.36632	8.41166	0.881024	0.0478783	0.726447	0.940964	4.42468	0.411805	0.0355745	0.578367	0.691947	3.57175	0.320561	0.0264325	0.460472	0.50883	2.88325	0.249897	0.0196399	0.366609	0.374174	2.32746	0.195086
1.4	1162.61	2.9	57.725	26.521	11.202	1.652	97.1		59.449	27.3131	11.5366	1.70134	100	0.0015	0.049	0.28	0.01	0.0467476	0.12	0.636793	1.61874	0.06	0.433035	0.116612	1.4353	2.35975	8.40167	0.876524	0.0478348	0.724339	0.938354	4.41942	0.40972	0.0355422	0.576689	0.690028	3.56751	0.318942	0.0264085	0.459136	0.507419	2.87982	0.248638	0.019622	0.365546	0.373136	2.32469	0.194105
1.4	1163.04	3	57.75	26.47	11.14	1.64	97		59.5361	27.2887	11.4845	1.69072	100	0.0015	0.049	0.28	0.01	0.0465903	0.12	0.636824	1.61708	0.06	0.431953	0.116506	1.43114	2.35321	8.39169	0.872037	0.0477913	0.722239	0.935753	4.41417	0.407641	0.0355099	0.575017	0.688116	3.56328	0.317328	0.0263845	0.457805	0.506013	2.8764	0.247382	0.0196042	0.364486	0.372102	2.32193	0.193126
1.4	1163.48	3.1	57.775	26.419	11.078	1.628	96.9		59.6233	27.2642	11.4324	1.68008	100	0.0015	0.049	0.28	0.01	0.0464325	0.12	0.636856	1.61542	0.06	0.430871	0.116401	1.42699	2.3467	8.38173	0.867562	0.047748	0.720146	0.933161	4.40894	0.405567	0.0354777	0.573351	0.68621	3.55905	0.315718	0.0263606	0.456479	0.504611	2.87299	0.24613	0.0195864	0.36343	0.371071	2.31918	0.192151
1.4	1163.91	3.2	57.8	26.368	11.016	1.616	96.8		59.7107	27.2397	11.3802	1.66942	100	0.0015	0.049	0.28	0.01	0.0462745	0.12	0.636888	1.61376	0.06	0.429789	0.116295	1.42286	2.3402	8.37179	0.863101	0.0477047	0.71806	0.930578	4.40371	0.4035	0.0354455	0.57169	0.68431	3.55483	0.314112	0.0263367	0.455157	0.503214	2.86958	0.244881	0.0195687	0.362377	0.370043	2.31643	0.191177
1.4	1164.35	3.3	57.825	26.317	10.954	1.604	96.7		59.7983	27.2151	11.3278	1.65874	100	0.0015	0.049	0.28	0.01	0.0461161	0.12	0.636919	1.61211	0.06	0.428708	0.11619	1.41874	2.33372	8.36187	0.858652	0.0476614	0.715982	0.928003	4.39849	0.401438	0.0354134	0.570036	0.682416	3.55061	0.312511	0.0263128	0.453839	0.501822	2.86618	0.243635	0.0195509	0.361328	0.36902	2.31368	0.190207
1.4	1164.78	3.4	57.85	26.266	10.892	1.592	96.6		59.8861	27.1905	11.2754	1.64803	100	0.0015	0.049	0.28	0.01	0.0459574	0.12	0.636951	1.61045	0.06	0.427626	0.116084	1.41463	2.32727	8.35197	0.854215	0.0476183	0.713911	0.925437	4.39328	0.399382	0.0353813	0.568387	0.68053	3.54641	0.310914	0.026289	0.452526	0.500434	2.86279	0.242393	0.0195332	0.360283	0.367999	2.31094	0.189239
1.4	1165.22	3.5	57.875	26.215	10.83	1.58	96.5		59.9741	27.1658	11.2228	1.63731	100	0.0015	0.049	0.28	0.01	0.0457984	0.12	0.636982	1.6088	0.06	0.426545	0.115979	1.41054	2.32084	8.34208	0.849792	0.0475752	0.711847	0.92288	4.38808	0.397331	0.0353493	0.566744	0.678649	3.54221	0.309321	0.0262652	0.451218	0.499051	2.8594	0.241154	0.0195155	0.359242	0.366982	2.3082	0.188273
1.4	1165.65	3.6	57.9	26.164	10.768	1.568	96.4		60.0622	27.1411	11.1701	1.62656	100	0.0015	0.049	0.28	0.01	0.0456391	0.12	0.637014	1.60716	0.06	0.425464	0.115874	1.40647	2.31443	8.33221	0.84538	0.0475321	0.70979	0.920331	4.38289	0.395286	0.0353173	0.565106	0.676775	3.53802	0.307733	0.0262414	0.449915	0.497673	2.85601	0.239918	0.0194979	0.358204	0.365969	2.30547	0.18731
1.4	1166.09	3.7	57.925	26.113	10.706	1.556	96.3		60.1506	27.1163	11.1173	1.61578	100	0.0015	0.049	0.28	0.01	0.0454794	0.12	0.637045	1.60551	0.06	0.424383	0.11577	1.40241	2.30804	8.32236	0.840981	0.0474892	0.707741	0.917791	4.3777	0.393246	0.0352853	0.563475	0.674907	3.53384	0.306149	0.0262177	0.448616	0.496299	2.85264	0.238686	0.0194802	0.357169	0.364959	2.30275	0.18635
1.4	1166.52	3.8	57.95	26.062	10.644	1.544	96.2		60.2391	27.0915	11.0644	1.60499	100	0.0015	0.049	0.28	0.01	0.0453194	0.12	0.637077	1.60387	0.06	0.423303	0.115665	1.39836	2.30168	8.31253	0.836595	0.0474462	0.705699	0.915259	4.37253	0.391212	0.0352535	0.561849	0.673045	3.52966	0.304569	0.026194	0.447321	0.49493	2.84927	0.237457	0.0194626	0.356139	0.363952	2.30003	0.185392
1.4	1166.96	3.9	57.975	26.011	10.582	1.532	96.1		60.3278	27.0666	11.0114	1.59417	100	0.0015	0.049	0.28	0.01	0.045159	0.12	0.637108	1.60223	0.06	0.422222	0.115561	1.39433	2.29533	8.30271	0.832221	0.0474034	0.703663	0.912736	4.36737	0.389184	0.0352216	0.560228	0.67119	3.52549	0.302993	0.0261703	0.446031	0.493566	2.8459	0.236231	0.0194451	0.355112	0.362949	2.29731	0.184436
1.4	1167.39	4	58	25.96	10.52	1.52	96		60.4167	27.0417	10.9583	1.58333	100	0.0015	0.049	0.28	0.01	0.0449983	0.12	0.637139	1.60059	0.06	0.421141	0.115456	1.39031	2.28901	8.29291	0.827859	0.0473606	0.701635	0.910221	4.36221	0.387161	0.0351898	0.558614	0.66934	3.52133	0.301422	0.0261467	0.444745	0.492206	2.84254	0.235008	0.0194275	0.354088	0.361949	2.2946	0.183484
1.4	1167.83	4.1	58.025	25.909	10.458	1.508	95.9		60.5057	27.0167	10.9051	1.57247	100	0.0015	0.049	0.28	0.01	0.0448373	0.12	0.637171	1.59896	0.06	0.420061	0.115352	1.3863	2.2827	8.28313	0.823509	0.0473179	0.699614	0.907715	4.35707	0.385144	0.0351581	0.557005	0.667497	3.51718	0.299855	0.0261231	0.443464	0.490851	2.83919	0.233789	0.01941	0.353068	0.360952	2.29189	0.182533
1.4	1168.26	4.2	58.05	25.858	10.396	1.496	95.8		60.595	26.9916	10.8518	1.56159	100	0.0015	0.049	0.28	0.01	0.044676	0.12	0.637202	1.59733	0.06	0.418981	0.115248	1.38231	2.27642	8.27337	0.819172	0.0472752	0.6976	0.905217	4.35193	0.383132	0.0351264	0.555401	0.665661	3.51303	0.298292	0.0260996	0.442188	0.4895	2.83584	0.232572	0.0193925	0.352052	0.359959	2.28919	0.181585
1.4	1168.7	4.3	58.075	25.807	10.334	1.484	95.7		60.6844	26.9666	10.7983	1.55068	100	0.0015	0.049	0.28	0.01	0.0445143	0.12	0.637234	1.5957	0.06	0.4179	0.115144	1.37834	2.27016	8.26362	0.814847	0.0472327	0.695594	0.902728	4.34681	0.381125	0.0350948	0.553803	0.66383	3.50889	0.296733	0.0260761	0.440916	0.488154	2.8325	0.231359	0.019375	0.351039	0.358969	2.2865	0.18064
1.4	1169.13	4.4	58.1	25.756	10.272	1.472	95.6		60.7741	26.9414	10.7448	1.53975	100	0.0015	0.049	0.28	0.01	0.0443522	0.12	0.637265	1.59407	0.06	0.41682	0.115041	1.37437	2.26392	8.25389	0.810533	0.0471901	0.693594	0.900247	4.34169	0.379124	0.0350632	0.552211	0.662005	3.50476	0.295178	0.0260526	0.439648	0.486812	2.82917	0.23015	0.0193576	0.35003	0.357982	2.2838	0.179697
1.4	1169.57	4.5	58.125	25.705	10.21	1.46	95.5		60.8639	26.9162	10.6911	1.5288	100	0.0015	0.049	0.28	0.01	0.0441899	0.12	0.637296	1.59245	0.06	0.41574	0.114937	1.37043	2.2577	8.24418	0.806232	0.0471477	0.691601	0.897774	4.33658	0.377128	0.0350316	0.550624	0.660187	3.50064	0.293628	0.0260292	0.438385	0.485475	2.82584	0.228943	0.0193402	0.349024	0.356999	2.28112	0.178756
1.4	1170	4.6	58.15	25.654	10.148	1.448	95.4		60.9539	26.891	10.6373	1.51782	100	0.0015	0.049	0.28	0.01	0.0440272	0.12	0.637328	1.59083	0.06	0.41466	0.114834	1.36649	2.25151	8.23448	0.801943	0.0471053	0.689614	0.895309	4.33148	0.375138	0.0350001	0.549043	0.658375	3.49652	0.292081	0.0260058	0.437126	0.484142	2.82252	0.227739	0.0193228	0.348022	0.356019	2.27843	0.177818
1.4	1170.43	4.7	58.175	25.603	10.086	1.436	95.3		61.0441	26.8657	10.5834	1.50682	100	0.0015	0.049	0.28	0.01	0.0438641	0.12	0.637359	1.58921	0.06	0.41358	0.114731	1.36257	2.24533	8.22481	0.797665	0.0470629	0.687635	0.892853	4.32639	0.373152	0.0349687	0.547467	0.656568	3.49241	0.290539	0.0259824	0.435871	0.482814	2.8192	0.226539	0.0193054	0.347023	0.355042	2.27576	0.176882
1.4	1170.87	4.8	58.2	25.552	10.024	1.424	95.2		61.1345	26.8403	10.5294	1.4958	100	0.0015	0.049	0.28	0.01	0.0437007	0.12	0.63739	1.58759	0.06	0.412501	0.114627	1.35866	2.23917	8.21515	0.793399	0.0470207	0.685663	0.890405	4.32131	0.371173	0.0349373	0.545897	0.654768	3.48831	0.289001	0.0259591	0.434621	0.48149	2.81589	0.225342	0.0192881	0.346028	0.354069	2.27308	0.175949
1.4	1171.3	4.9	58.225	25.501	9.962	1.412	95.1		61.225	26.8149	10.4753	1.48475	100	0.0015	0.049	0.28	0.01	0.043537	0.12	0.637421	1.58598	0.06	0.411421	0.114525	1.35476	2.23304	8.2055	0.789146	0.0469785	0.683697	0.887965	4.31624	0.369198	0.0349059	0.544332	0.652974	3.48422	0.287466	0.0259358	0.433375	0.480171	2.81258	0.224148	0.0192708	0.345036	0.353099	2.27042	0.175018
1.4	1171.74	5	58.25	25.45	9.9	1.4	95		61.3158	26.7895	10.4211	1.47368	100	0.0015	0.049	0.28	0.01	0.0433729	0.12	0.637453	1.58437	0.06	0.410341	0.114422	1.35088	2.22692	8.19588	0.784903	0.0469363	0.681739	0.885533	4.31117	0.367229	0.0348746	0.542773	0.651186	3.48013	0.285936	0.0259125	0.432134	0.478856	2.80928	0.222957	0.0192535	0.344047	0.352132	2.26775	0.174089
1.4	1172.17	5.1	58.275	25.399	9.838	1.388	94.9		61.4067	26.764	10.3667	1.46259	100	0.0015	0.049	0.28	0.01	0.0432085	0.12	0.637484	1.58276	0.06	0.409262	0.114319	1.34702	2.22083	8.18627	0.780673	0.0468942	0.679787	0.88311	4.30612	0.365264	0.0348433	0.541219	0.649404	3.47605	0.28441	0.0258893	0.430896	0.477545	2.80599	0.221769	0.0192362	0.343062	0.351168	2.26509	0.173163
1.4	1172.61	5.2	58.3	25.348	9.776	1.376	94.8		61.4979	26.7384	10.3122	1.45148	100	0.0015	0.049	0.28	0.01	0.0430437	0.12	0.637515	1.58116	0.06	0.408182	0.114217	1.34316	2.21475	8.17668	0.776454	0.0468522	0.677842	0.880694	4.30107	0.363305	0.0348121	0.53967	0.647627	3.47198	0.282888	0.0258661	0.429663	0.476239	2.8027	0.220584	0.019219	0.34208	0.350207	2.26244	0.172239
1.4	1173.04	5.3	58.325	25.297	9.714	1.364	94.7		61.5892	26.7128	10.2577	1.44034	100	0.0015	0.049	0.28	0.01	0.0428786	0.12	0.637546	1.57955	0.06	0.407103	0.114115	1.33932	2.2087	8.1671	0.772247	0.0468103	0.675903	0.878287	4.29604	0.361352	0.0347809	0.538127	0.645857	3.46791	0.281369	0.0258429	0.428435	0.474937	2.79942	0.219402	0.0192018	0.341102	0.34925	2.25979	0.171318
1.4	1173.48	5.4	58.35	25.246	9.652	1.352	94.6		61.6808	26.6871	10.203	1.42918	100	0.0015	0.049	0.28	0.01	0.0427131	0.12	0.637577	1.57795	0.06	0.406023	0.114012	1.33549	2.20266	8.15755	0.768051	0.0467684	0.673972	0.875887	4.29101	0.359403	0.0347498	0.536589	0.644092	3.46385	0.279855	0.0258198	0.42721	0.47364	2.79614	0.218223	0.0191846	0.340127	0.348296	2.25715	0.170398
1.4	1173.91	5.5	58.375	25.195	9.59	1.34	94.5		61.7725	26.6614	10.1481	1.41799	100	0.0015	0.049	0.28	0.01	0.0425473	0.12	0.637609	1.57636	0.06	0.404944	0.11391	1.33168	2.19665	8.14801	0.763866	0.0467265	0.672047	0.873496	4.28599	0.35746	0.0347187	0.535056	0.642334	3.4598	0.278345	0.0257967	0.42599	0.472347	2.79287	0.217047	0.0191674	0.339156	0.347345	2.25451	0.169482
1.4	1174.35	5.6	58.4	25.144	9.528	1.328	94.4		61.8644	26.6356	10.0932	1.40678	100	0.0015	0.049	0.28	0.01	0.0423811	0.12	0.63764	1.57476	0.06	0.403865	0.113809	1.32788	2.19066	8.13848	0.759693	0.0466848	0.670128	0.871112	4.28098	0.355521	0.0346877	0.533529	0.640581	3.45576	0.276838	0.0257736	0.424774	0.471058	2.78961	0.215874	0.0191503	0.338188	0.346397	2.25187	0.168567
1.4	1174.78	5.7	58.425	25.093	9.466	1.316	94.3		61.9565	26.6098	10.0382	1.39555	100	0.0015	0.049	0.28	0.01	0.0422146	0.12	0.637671	1.57317	0.06	0.402785	0.113707	1.32409	2.18468	8.12897	0.755531	0.0466431	0.668216	0.868737	4.27598	0.353588	0.0346567	0.532007	0.638834	3.45172	0.275335	0.0257506	0.423562	0.469773	2.78635	0.214704	0.0191332	0.337223	0.345452	2.24924	0.167655
1.4	1175.22	5.8	58.45	25.042	9.404	1.304	94.2		62.0488	26.5839	9.98301	1.38429	100	0.0015	0.049	0.28	0.01	0.0420477	0.12	0.637702	1.57158	0.06	0.401706	0.113605	1.32031	2.17873	8.11948	0.751381	0.0466014	0.666311	0.866369	4.27099	0.351659	0.0346258	0.53049	0.637093	3.44769	0.273837	0.0257276	0.422354	0.468493	2.7831	0.213538	0.0191161	0.336261	0.344511	2.24661	0.166745
1.4	1175.65	5.9	58.475	24.991	9.342	1.292	94.1		62.1413	26.5579	9.92774	1.37301	100	0.0015	0.049	0.28	0.01	0.0418805	0.12	0.637733	1.56999	0.06	0.400627	0.113504	1.31655	2.17279	8.11001	0.747242	0.0465599	0.664413	0.864009	4.26601	0.349736	0.0345949	0.528978	0.635358	3.44367	0.272342	0.0257046	0.421151	0.467217	2.77985	0.212374	0.019099	0.335303	0.343572	2.24399	0.165837
1.4	1176.09	6	58.5	24.94	9.28	1.28	94		62.234	26.5319	9.87234	1.3617	100	0.0015	0.049	0.28	0.01	0.0417129	0.12	0.637764	1.56841	0.06	0.399547	0.113403	1.3128	2.16688	8.10055	0.743114	0.0465183	0.662521	0.861657	4.26103	0.347818	0.034564	0.527472	0.633628	3.43965	0.270851	0.0256817	0.419952	0.465945	2.77661	0.211213	0.019082	0.334348	0.342637	2.24138	0.164932
1.4	1176.52	6.1	58.525	24.889	9.218	1.268	93.9		62.3269	26.5059	9.81683	1.35037	100	0.0015	0.049	0.28	0.01	0.0415449	0.12	0.637795	1.56682	0.06	0.398468	0.113302	1.30907	2.16098	8.09111	0.738997	0.0464769	0.660635	0.859313	4.25607	0.345905	0.0345332	0.525971	0.631904	3.43565	0.269364	0.0256588	0.418757	0.464677	2.77337	0.210055	0.019065	0.333397	0.341705	2.23876	0.164029
1.4	1176.96	6.2	58.55	24.838	9.156	1.256	93.8		62.42	26.4797	9.76119	1.33902	100	0.0015	0.049	0.28	0.01	0.0413766	0.12	0.637826	1.56525	0.06	0.397389	0.113201	1.30534	2.15511	8.08169	0.734891	0.0464355	0.658756	0.856977	4.25111	0.343996	0.0345025	0.524475	0.630186	3.43164	0.26788	0.025636	0.417565	0.463414	2.77014	0.2089	0.019048	0.332449	0.340776	2.23616	0.163128
1.4	1177.39	6.3	58.575	24.787	9.094	1.244	93.7		62.5133	26.4536	9.70544	1.32764	100	0.0015	0.049	0.28	0.01	0.041208	0.12	0.637857	1.56367	0.06	0.39631	0.1131	1.30163	2.14925	8.07228	0.730796	0.0463942	0.656883	0.854648	4.24616	0.342093	0.0344717	0.522984	0.628474	3.42765	0.2664	0.0256132	0.416379	0.462155	2.76692	0.207748	0.0190311	0.331504	0.33985	2.23355	0.162229
1.4	1177.83	6.4	58.6	24.736	9.032	1.232	93.6		62.6068	26.4274	9.64957	1.31624	100	0.0015	0.049	0.28	0.01	0.0410389	0.12	0.637888	1.56209	0.06	0.39523	0.113	1.29793	2.14342	8.06289	0.726713	0.0463529	0.655017	0.852327	4.24122	0.340194	0.0344411	0.521498	0.626767	3.42366	0.264925	0.0255904	0.415196	0.4609	2.7637	0.206598	0.0190141	0.330562	0.338927	2.23096	0.161333
1.4	1178.26	6.5	58.625	24.685	8.97	1.22	93.5		62.7005	26.4011	9.59358	1.30481	100	0.0015	0.049	0.28	0.01	0.0408695	0.12	0.637919	1.56052	0.06	0.394151	0.112899	1.29425	2.1376	8.05352	0.72264	0.0463117	0.653158	0.850014	4.23629	0.338301	0.0344105	0.520018	0.625066	3.41968	0.263452	0.0255676	0.414017	0.459649	2.76049	0.205452	0.0189972	0.329623	0.338007	2.22836	0.160438
1.4	1178.7	6.6	58.65	24.634	8.908	1.208	93.4		62.7944	26.3747	9.53747	1.29336	100	0.0015	0.049	0.28	0.01	0.0406998	0.12	0.63795	1.55895	0.06	0.393072	0.112799	1.29058	2.1318	8.04416	0.718578	0.0462705	0.651304	0.847708	4.23137	0.336412	0.0343799	0.518542	0.623371	3.41571	0.261984	0.0255449	0.412842	0.458402	2.75728	0.204308	0.0189804	0.328688	0.33709	2.22577	0.159546
1.4	1179.13	6.7	58.675	24.583	8.846	1.196	93.3		62.8885	26.3483	9.48124	1.28189	100	0.0015	0.049	0.28	0.01	0.0405297	0.12	0.637981	1.55739	0.06	0.391992	0.112699	1.28692	2.12602	8.03482	0.714526	0.0462294	0.649457	0.84541	4.22646	0.334528	0.0343494	0.517071	0.621681	3.41174	0.260519	0.0255222	0.411671	0.457159	2.75408	0.203168	0.0189635	0.327756	0.336177	2.22319	0.158657
1.4	1179.57	6.8	58.7	24.532	8.784	1.184	93.2		62.9828	26.3219	9.42489	1.27039	100	0.0015	0.049	0.28	0.01	0.0403592	0.12	0.638012	1.55582	0.06	0.390913	0.112599	1.28327	2.12026	8.0255	0.710486	0.0461884	0.647617	0.84312	4.22155	0.332649	0.0343189	0.515606	0.619997	3.40778	0.259058	0.0254996	0.410505	0.455921	2.75088	0.20203	0.0189467	0.326827	0.335266	2.22061	0.157769
1.4	1180	6.9	58.725	24.481	8.722	1.172	93.1		63.0773	26.2954	9.36842	1.25886	100	0.0015	0.049	0.28	0.01	0.0401884	0.12	0.638043	1.55426	0.06	0.389833	0.112499	1.27964	2.11452	8.01619	0.706456	0.0461475	0.645782	0.840837	4.21665	0.330775	0.0342884	0.514146	0.618318	3.40383	0.257601	0.025477	0.409342	0.454686	2.74769	0.200895	0.0189299	0.325901	0.334358	2.21803	0.156884
1.4	1180.43	7	58.75	24.43	8.66	1.16	93		63.172	26.2688	9.31183	1.24731	100	0.0015	0.049	0.28	0.01	0.0400172	0.12	0.638074	1.5527	0.06	0.388754	0.112399	1.27601	2.1088	8.0069	0.702437	0.0461065	0.643954	0.838562	4.21177	0.328905	0.034258	0.51269	0.616645	3.39989	0.256147	0.0254544	0.408183	0.453456	2.74451	0.199763	0.0189131	0.324979	0.333453	2.21546	0.156
1.4	1180.87	7.1	58.775	24.379	8.598	1.148	92.9		63.267	26.2422	9.25511	1.23574	100	0.0015	0.049	0.28	0.01	0.0398456	0.12	0.638105	1.55114	0.06	0.387675	0.112299	1.2724	2.1031	7.99762	0.698428	0.0460657	0.642133	0.836294	4.20689	0.32704	0.0342277	0.51124	0.614977	3.39595	0.254697	0.0254318	0.407028	0.45223	2.74133	0.198633	0.0188963	0.324059	0.332552	2.2129	0.155119
1.4	1181.3	7.2	58.8	24.328	8.536	1.136	92.8		63.3621	26.2155	9.19828	1.22414	100	0.0015	0.049	0.28	0.01	0.0396736	0.12	0.638136	1.54959	0.06	0.386595	0.1122	1.26881	2.09741	7.98836	0.694431	0.0460249	0.640317	0.834034	4.20202	0.32518	0.0341974	0.509794	0.613315	3.39202	0.253251	0.0254093	0.405878	0.451007	2.73815	0.197506	0.0188796	0.323143	0.331653	2.21033	0.15424
1.4	1181.74	7.3	58.825	24.277	8.474	1.124	92.7		63.4574	26.1888	9.14132	1.21251	100	0.0015	0.049	0.28	0.01	0.0395013	0.12	0.638167	1.54804	0.06	0.385515	0.112101	1.26522	2.09175	7.97912	0.690443	0.0459842	0.638508	0.831781	4.19716	0.323325	0.0341671	0.508354	0.611659	3.38809	0.251808	0.0253868	0.404731	0.449789	2.73499	0.196383	0.0188629	0.32223	0.330757	2.20778	0.153363
1.4	1182.17	7.4	58.85	24.226	8.412	1.112	92.6		63.5529	26.162	9.08423	1.20086	100	0.0015	0.049	0.28	0.01	0.0393286	0.12	0.638197	1.54649	0.06	0.384436	0.112002	1.26165	2.0861	7.9699	0.686466	0.0459435	0.636705	0.829536	4.1923	0.321474	0.0341369	0.506918	0.610007	3.38417	0.250369	0.0253644	0.403588	0.448575	2.73182	0.195261	0.0188462	0.32132	0.329864	2.20522	0.152488
1.4	1182.61	7.5	58.875	24.175	8.35	1.1	92.5		63.6486	26.1351	9.02703	1.18919	100	0.0015	0.049	0.28	0.01	0.0391555	0.12	0.638228	1.54494	0.06	0.383356	0.111903	1.25809	2.08047	7.96069	0.6825	0.0459029	0.634908	0.827298	4.18746	0.319628	0.0341068	0.505488	0.608362	3.38026	0.248933	0.025342	0.402449	0.447365	2.72867	0.194143	0.0188296	0.320413	0.328974	2.20268	0.151616
1.4	1183.04	7.6	58.9	24.124	8.288	1.088	92.4		63.7446	26.1082	8.9697	1.17749	100	0.0015	0.049	0.28	0.01	0.0389821	0.12	0.638259	1.54339	0.06	0.382276	0.111804	1.25454	2.07486	7.95149	0.678543	0.0458624	0.633117	0.825067	4.18262	0.317786	0.0340766	0.504062	0.606721	3.37636	0.247501	0.0253196	0.401314	0.446159	2.72551	0.193027	0.0188129	0.31951	0.328087	2.20013	0.150745
1.4	1183.48	7.7	58.925	24.073	8.226	1.076	92.3		63.8407	26.0813	8.91224	1.16576	100	0.0015	0.049	0.28	0.01	0.0388083	0.12	0.63829	1.54185	0.06	0.381196	0.111705	1.251	2.06927	7.94231	0.674597	0.0458219	0.631332	0.822844	4.17779	0.315949	0.0340466	0.502641	0.605086	3.37246	0.246072	0.0252972	0.400182	0.444956	2.72237	0.191915	0.0187963	0.318609	0.327203	2.19759	0.149877
1.4	1183.91	7.8	58.95	24.022	8.164	1.064	92.2		63.9371	26.0542	8.85466	1.15401	100	0.0015	0.049	0.28	0.01	0.0386341	0.12	0.638321	1.54031	0.06	0.380116	0.111607	1.24748	2.0637	7.93315	0.670662	0.0457815	0.629554	0.820628	4.17297	0.314117	0.0340165	0.501225	0.603457	3.36857	0.244647	0.0252749	0.399055	0.443758	2.71923	0.190804	0.0187798	0.317711	0.326322	2.19506	0.14901
1.4	1184.35	7.9	58.975	23.971	8.102	1.052	92.1		64.0337	26.0271	8.79696	1.14224	100	0.0015	0.049	0.28	0.01	0.0384595	0.12	0.638351	1.53878	0.06	0.379036	0.111508	1.24397	2.05814	7.924	0.666736	0.0457411	0.627781	0.818419	4.16816	0.312289	0.0339865	0.499814	0.601833	3.36469	0.243226	0.0252526	0.397931	0.442564	2.71609	0.189697	0.0187632	0.316817	0.325444	2.19253	0.148146
1.4	1184.78	8	59	23.92	8.04	1.04	92		64.1304	26	8.73913	1.13043	100	0.0015	0.049	0.28	0.01	0.0382846	0.12	0.638382	1.53724	0.06	0.377956	0.11141	1.24046	2.05261	7.91487	0.662821	0.0457008	0.626015	0.816218	4.16336	0.310466	0.0339566	0.498407	0.600214	3.36081	0.241808	0.0252304	0.396812	0.441373	2.71296	0.188592	0.0187467	0.315925	0.324568	2.19	0.147284
1.4	1185.22	8.1	59.025	23.869	7.978	1.028	91.9		64.2274	25.9728	8.68118	1.11861	100	0.0015	0.049	0.28	0.01	0.0381092	0.12	0.638413	1.53571	0.06	0.376875	0.111312	1.23698	2.04709	7.90576	0.658916	0.0456606	0.624254	0.814024	4.15857	0.308648	0.0339267	0.497006	0.5986	3.35694	0.240393	0.0252082	0.395696	0.440187	2.70984	0.18749	0.0187302	0.315037	0.323696	2.18748	0.146424
1.4	1185.65	8.2	59.05	23.818	7.916	1.016	91.8		64.3246	25.9455	8.62309	1.10675	100	0.0015	0.049	0.28	0.01	0.0379335	0.12	0.638444	1.53418	0.06	0.375795	0.111214	1.2335	2.04159	7.89666	0.655021	0.0456204	0.6225	0.811837	4.15378	0.306834	0.0338968	0.495609	0.596992	3.35308	0.238982	0.025186	0.394584	0.439004	2.70672	0.18639	0.0187137	0.314151	0.322826	2.18496	0.145565
1.4	1186.09	8.3	59.075	23.767	7.854	1.004	91.7		64.422	25.9182	8.56489	1.09487	100	0.0015	0.049	0.28	0.01	0.0377574	0.12	0.638474	1.53265	0.06	0.374714	0.111116	1.23003	2.03611	7.88758	0.651136	0.0455803	0.620751	0.809657	4.149	0.305024	0.033867	0.494217	0.595389	3.34922	0.237574	0.0251638	0.393475	0.437825	2.70361	0.185293	0.0186972	0.313269	0.321959	2.18245	0.144709
1.4	1186.52	8.4	59.1	23.716	7.792	0.992	91.6		64.5197	25.8908	8.50655	1.08297	100	0.0015	0.049	0.28	0.01	0.0375809	0.12	0.638505	1.53113	0.06	0.373634	0.111018	1.22658	2.03065	7.87851	0.647261	0.0455402	0.619008	0.807484	4.14423	0.303219	0.0338372	0.492829	0.593792	3.34537	0.23617	0.0251417	0.392371	0.436651	2.7005	0.184199	0.0186808	0.31239	0.321095	2.17994	0.143855
1.4	1186.96	8.5	59.125	23.665	7.73	0.98	91.5		64.6175	25.8634	8.44809	1.07104	100	0.0015	0.049	0.28	0.01	0.0374041	0.12	0.638536	1.5296	0.06	0.372553	0.110921	1.22314	2.0252	7.86946	0.643396	0.0455002	0.617272	0.805319	4.13947	0.301418	0.0338075	0.491447	0.592199	3.34153	0.234769	0.0251196	0.39127	0.43548	2.6974	0.183107	0.0186644	0.311513	0.320234	2.17743	0.143003
1.4	1187.39	8.6	59.15	23.614	7.668	0.968	91.4		64.7155	25.8359	8.3895	1.05908	100	0.0015	0.049	0.28	0.01	0.0372268	0.12	0.638566	1.52808	0.06	0.371472	0.110824	1.21971	2.01977	7.86043	0.63954	0.0454603	0.615541	0.80316	4.13472	0.299621	0.0337778	0.490069	0.590612	3.33769	0.233371	0.0250976	0.390173	0.434312	2.6943	0.182018	0.018648	0.31064	0.319376	2.17493	0.142153
1.4	1187.83	8.7	59.175	23.563	7.606	0.956	91.3		64.8138	25.8083	8.33078	1.0471	100	0.0015	0.049	0.28	0.01	0.0370492	0.12	0.638597	1.52657	0.06	0.370391	0.110726	1.21629	2.01436	7.85141	0.635695	0.0454204	0.613816	0.801009	4.12998	0.29783	0.0337482	0.488696	0.58903	3.33386	0.231977	0.0250756	0.38908	0.433149	2.69121	0.180932	0.0186316	0.309769	0.31852	2.17244	0.141305
1.4	1188.26	8.8	59.2	23.512	7.544	0.944	91.2		64.9123	25.7807	8.27193	1.03509	100	0.0015	0.049	0.28	0.01	0.0368711	0.12	0.638627	1.52505	0.06	0.36931	0.110629	1.21289	2.00897	7.84241	0.631859	0.0453805	0.612097	0.798864	4.12524	0.296042	0.0337186	0.487327	0.587453	3.33004	0.230586	0.0250536	0.38799	0.431989	2.68812	0.179848	0.0186153	0.308902	0.317668	2.16995	0.140459
1.4	1188.7	8.9	59.225	23.461	7.482	0.932	91.1		65.011	25.753	8.21295	1.02305	100	0.0015	0.049	0.28	0.01	0.0366927	0.12	0.638658	1.52354	0.06	0.368228	0.110532	1.20949	2.00359	7.83342	0.628033	0.0453408	0.610384	0.796727	4.12051	0.294259	0.0336891	0.485963	0.585881	3.32622	0.229199	0.0250316	0.386904	0.430834	2.68504	0.178766	0.018599	0.308037	0.316818	2.16746	0.139615
1.4	1189.13	9	59.25	23.41	7.42	0.92	91		65.1099	25.7253	8.15385	1.01099	100	0.0015	0.049	0.28	0.01	0.0365139	0.12	0.638689	1.52203	0.06	0.367147	0.110435	1.20611	1.99824	7.82445	0.624217	0.0453011	0.608677	0.794597	4.11579	0.29248	0.0336596	0.484604	0.584315	3.32241	0.227815	0.0250097	0.385822	0.429682	2.68197	0.177687	0.0185827	0.307176	0.315971	2.16498	0.138772
1.4	1189.57	9.1	59.275	23.359	7.358	0.908	90.9		65.209	25.6975	8.09461	0.9989	100	0.0015	0.049	0.28	0.01	0.0363347	0.12	0.638719	1.52052	0.06	0.366065	0.110339	1.20274	1.9929	7.81549	0.62041	0.0452614	0.606975	0.792473	4.11108	0.290705	0.0336301	0.483249	0.582753	3.31861	0.226434	0.0249878	0.384743	0.428533	2.6789	0.176611	0.0185664	0.306317	0.315126	2.1625	0.137932
1.4	1190	9.2	59.3	23.308	7.296	0.896	90.8		65.3084	25.6696	8.03524	0.986784	100	0.0015	0.049	0.28	0.01	0.0361551	0.12	0.63875	1.51901	0.06	0.364983	0.110242	1.19938	1.98757	7.80655	0.616613	0.0452218	0.605279	0.790357	4.10638	0.288935	0.0336007	0.481899	0.581197	3.31481	0.225056	0.0249659	0.383668	0.427389	2.67583	0.175537	0.0185502	0.305461	0.314285	2.16003	0.137094
1.4	1190.43	9.3	59.325	23.257	7.234	0.884	90.7		65.4079	25.6417	7.97574	0.974642	100	0.0015	0.049	0.28	0.01	0.0359751	0.12	0.63878	1.51751	0.06	0.363901	0.110146	1.19603	1.98227	7.79762	0.612825	0.0451823	0.603589	0.788247	4.10168	0.287169	0.0335713	0.480553	0.579646	3.31102	0.223682	0.0249441	0.382597	0.426248	2.67277	0.174466	0.018534	0.304608	0.313446	2.15756	0.136257
1.4	1190.87	9.4	59.35	23.206	7.172	0.872	90.6		65.5077	25.6137	7.91611	0.962472	100	0.0015	0.049	0.28	0.01	0.0357947	0.12	0.638811	1.51601	0.06	0.362819	0.11005	1.19269	1.97698	7.78871	0.609047	0.0451428	0.601905	0.786145	4.097	0.285407	0.033542	0.479212	0.578099	3.30724	0.222311	0.0249223	0.381529	0.425111	2.66972	0.173397	0.0185178	0.303758	0.31261	2.15509	0.135423
1.4	1191.3	9.5	59.375	23.155	7.11	0.86	90.5		65.6077	25.5856	7.85635	0.950276	100	0.0015	0.049	0.28	0.01	0.0356139	0.12	0.638841	1.51451	0.06	0.361736	0.109953	1.18936	1.97171	7.77982	0.605279	0.0451034	0.600226	0.784049	4.09232	0.283649	0.0335127	0.477876	0.576558	3.30346	0.220943	0.0249006	0.380465	0.423978	2.66667	0.172331	0.0185016	0.302911	0.311776	2.15263	0.13459
1.4	1191.74	9.6	59.4	23.104	7.048	0.848	90.4		65.708	25.5575	7.79646	0.938053	100	0.0015	0.049	0.28	0.01	0.0354327	0.12	0.638872	1.51301	0.06	0.360654	0.109858	1.18605	1.96646	7.77094	0.60152	0.045064	0.598553	0.78196	4.08765	0.281896	0.0334834	0.476544	0.575022	3.29969	0.219578	0.0248788	0.379405	0.422848	2.66363	0.171267	0.0184854	0.302067	0.310946	2.15017	0.13376
1.4	1192.17	9.7	59.425	23.053	6.986	0.836	90.3		65.8084	25.5293	7.73643	0.925803	100	0.0015	0.049	0.28	0.01	0.0352511	0.12	0.638902	1.51152	0.06	0.359571	0.109762	1.18275	1.96122	7.76208	0.59777	0.0450247	0.596886	0.779878	4.08299	0.280146	0.0334542	0.475216	0.573491	3.29593	0.218217	0.0248571	0.378348	0.421722	2.66059	0.170206	0.0184693	0.301225	0.310118	2.14772	0.132931
1.4	1192.61	9.8	59.45	23.002	6.924	0.824	90.2		65.9091	25.5011	7.67627	0.913525	100	0.0015	0.049	0.28	0.01	0.0350691	0.12	0.638933	1.51003	0.06	0.358488	0.109666	1.17945	1.956	7.75323	0.594029	0.0449854	0.595224	0.777802	4.07833	0.278401	0.033425	0.473893	0.571965	3.29217	0.216859	0.0248355	0.377295	0.4206	2.65756	0.169147	0.0184532	0.300387	0.309292	2.14527	0.132104
1.4	1193.04	9.9	59.475	22.951	6.862	0.812	90.1		66.01	25.4728	7.61598	0.901221	100	0.0015	0.049	0.28	0.01	0.0348867	0.12	0.638963	1.50854	0.06	0.357405	0.10957	1.17617	1.9508	7.7444	0.590298	0.0449463	0.593568	0.775733	4.07369	0.27666	0.0333959	0.472575	0.570443	3.28842	0.215504	0.0248138	0.376245	0.419481	2.65453	0.168091	0.0184371	0.299551	0.30847	2.14283	0.131279
1.4	1193.48	10	59.5	22.9	6.8	0.8	90		66.1111	25.4444	7.55556	0.888889	100	0.0015	0.049	0.28	0.01	0.0347039	0.12	0.638993	1.50705	0.06	0.356321	0.109475	1.1729	1.94561	7.73558	0.586576	0.0449071	0.591918	0.773672	4.06905	0.274923	0.0333669	0.471261	0.568927	3.28468	0.214152	0.0247922	0.375199	0.418366	2.65151	0.167036	0.0184211	0.298718	0.30765	2.14039	0.130456
1.4	1193.91	10.1	59.525	22.849	6.738	0.788	89.9		66.2125	25.416	7.49499	0.876529	100	0.0015	0.049	0.28	0.01	0.0345207	0.12	0.639024	1.50557	0.06	0.355238	0.10938	1.16964	1.94045	7.72678	0.582863	0.044868	0.590273	0.771616	4.06442	0.27319	0.0333378	0.469951	0.567416	3.28094	0.212803	0.0247706	0.374156	0.417255	2.64849	0.165985	0.0184051	0.297888	0.306833	2.13795	0.129635
1.4	1194.35	10.2	59.55	22.798	6.676	0.776	89.8		66.314	25.3875	7.4343	0.864143	100	0.0015	0.049	0.28	0.01	0.034337	0.12	0.639054	1.50409	0.06	0.354154	0.109285	1.16639	1.93529	7.71799	0.579159	0.044829	0.588633	0.769568	4.0598	0.271462	0.0333088	0.468646	0.565909	3.27721	0.211457	0.0247491	0.373117	0.416147	2.64548	0.164936	0.0183891	0.29706	0.306018	2.13552	0.128815
1.4	1194.78	10.3	59.575	22.747	6.614	0.764	89.7		66.4158	25.359	7.37347	0.851728	100	0.0015	0.049	0.28	0.01	0.034153	0.12	0.639084	1.50261	0.06	0.35307	0.10919	1.16316	1.93016	7.70922	0.575465	0.0447901	0.586999	0.767526	4.05518	0.269737	0.0332799	0.467345	0.564408	3.27348	0.210115	0.0247276	0.372081	0.415043	2.64247	0.163889	0.0183731	0.296236	0.305206	2.1331	0.127997
1.4	1195.22	10.4	59.6	22.696	6.552	0.752	89.6		66.5179	25.3304	7.3125	0.839286	100	0.0015	0.049	0.28	0.01	0.0339686	0.12	0.639115	1.50113	0.06	0.351985	0.109095	1.15993	1.92504	7.70046	0.571779	0.0447512	0.585371	0.76549	4.05057	0.268016	0.033251	0.466049	0.562911	3.26977	0.208775	0.0247061	0.371049	0.413942	2.63947	0.162844	0.0183571	0.295414	0.304397	2.13067	0.127182
1.4	1195.65	10.5	59.625	22.645	6.49	0.74	89.5		66.6201	25.3017	7.2514	0.826816	100	0.0015	0.049	0.28	0.01	0.0337837	0.12	0.639145	1.49965	0.06	0.350901	0.109	1.15671	1.91994	7.69172	0.568102	0.0447123	0.583748	0.763462	4.04598	0.2663	0.0332221	0.464757	0.561419	3.26605	0.207439	0.0246847	0.37002	0.412845	2.63647	0.161802	0.0183412	0.294595	0.30359	2.12825	0.126368
1.4	1196.09	10.6	59.65	22.594	6.428	0.728	89.4		66.7226	25.2729	7.19016	0.814318	100	0.0015	0.049	0.28	0.01	0.0335984	0.12	0.639175	1.49818	0.06	0.349816	0.108906	1.15351	1.91485	7.68299	0.564435	0.0446735	0.582131	0.76144	4.04139	0.264587	0.0331933	0.463469	0.559932	3.26235	0.206105	0.0246632	0.368995	0.411752	2.63348	0.160762	0.0183253	0.293779	0.302786	2.12584	0.125555
1.4	1196.52	10.7	59.675	22.543	6.366	0.716	89.3		66.8253	25.2441	7.12878	0.801792	100	0.0015	0.049	0.28	0.01	0.0334128	0.12	0.639206	1.49671	0.06	0.348731	0.108811	1.15031	1.90978	7.67428	0.560776	0.0446348	0.580519	0.759424	4.0368	0.262879	0.0331645	0.462185	0.55845	3.25865	0.204775	0.0246419	0.367973	0.410662	2.6305	0.159725	0.0183094	0.292965	0.301984	2.12343	0.124745
1.4	1196.96	10.8	59.7	22.492	6.304	0.704	89.2		66.9283	25.2152	7.06726	0.789238	100	0.0015	0.049	0.28	0.01	0.0332267	0.12	0.639236	1.49524	0.06	0.347645	0.108717	1.14713	1.90473	7.66558	0.557126	0.0445961	0.578912	0.757415	4.03223	0.261174	0.0331358	0.460906	0.556973	3.25496	0.203448	0.0246205	0.366955	0.409575	2.62752	0.15869	0.0182935	0.292155	0.301185	2.12102	0.123936
1.4	1197.39	10.9	59.725	22.441	6.242	0.692	89.1		67.0314	25.1863	7.00561	0.776655	100	0.0015	0.049	0.28	0.01	0.0330401	0.12	0.639266	1.49378	0.06	0.34656	0.108623	1.14396	1.8997	7.6569	0.553485	0.0445575	0.577311	0.755412	4.02766	0.259473	0.0331071	0.459632	0.5555	3.25127	0.202124	0.0245992	0.36594	0.408492	2.62454	0.157657	0.0182777	0.291346	0.300389	2.11862	0.12313
1.4	1197.83	11	59.75	22.39	6.18	0.68	89		67.1348	25.1573	6.94382	0.764045	100	0.0015	0.049	0.28	0.01	0.0328532	0.12	0.639296	1.49231	0.06	0.345474	0.108529	1.1408	1.89468	7.64824	0.549853	0.0445189	0.575715	0.753416	4.0231	0.257776	0.0330784	0.458361	0.554032	3.24759	0.200802	0.0245779	0.364928	0.407413	2.62157	0.156626	0.0182618	0.290541	0.299595	2.11622	0.122325
1.4	1198.26	11.1	59.775	22.339	6.118	0.668	88.9		67.2385	25.1282	6.88189	0.751406	100	0.0015	0.049	0.28	0.01	0.0326658	0.12	0.639327	1.49085	0.06	0.344387	0.108435	1.13764	1.88967	7.63958	0.546229	0.0444804	0.574125	0.751427	4.01855	0.256083	0.0330498	0.457095	0.552569	3.24392	0.199484	0.0245566	0.36392	0.406337	2.6186	0.155598	0.018246	0.289738	0.298804	2.11383	0.121521
1.4	1198.7	11.2	59.8	22.288	6.056	0.656	88.8		67.3423	25.0991	6.81982	0.738739	100	0.0015	0.049	0.28	0.01	0.0324781	0.12	0.639357	1.48939	0.06	0.343301	0.108341	1.1345	1.88469	7.63095	0.542614	0.0444419	0.572539	0.749443	4.01401	0.254394	0.0330212	0.455833	0.551111	3.24025	0.198169	0.0245354	0.362915	0.405265	2.61564	0.154572	0.0182303	0.288939	0.298015	2.11144	0.12072
1.4	1199.13	11.3	59.825	22.237	5.994	0.644	88.7		67.4464	25.0699	6.75761	0.726043	100	0.0015	0.049	0.28	0.01	0.0322899	0.12	0.639387	1.48794	0.06	0.342214	0.108247	1.13137	1.87971	7.62233	0.539008	0.0444035	0.57096	0.747467	4.00947	0.252709	0.0329927	0.454575	0.549657	3.23659	0.196857	0.0245142	0.361914	0.404196	2.61269	0.153549	0.0182145	0.288141	0.297229	2.10905	0.11992
1.4	1199.57	11.4	59.85	22.186	5.932	0.632	88.6		67.5508	25.0406	6.69526	0.713318	100	0.0015	0.049	0.28	0.01	0.0321012	0.12	0.639417	1.48648	0.06	0.341127	0.108154	1.12825	1.87476	7.61372	0.53541	0.0443652	0.569385	0.745496	4.00495	0.251028	0.0329642	0.453321	0.548208	3.23293	0.195547	0.024493	0.360916	0.40313	2.60974	0.152527	0.0181988	0.287347	0.296446	2.10667	0.119122
1.4	1200	11.5	59.875	22.135	5.87	0.62	88.5		67.6554	25.0113	6.63277	0.700565	100	0.0015	0.049	0.28	0.01	0.0319122	0.12	0.639447	1.48503	0.06	0.34004	0.108061	1.12514	1.86982	7.60513	0.531821	0.0443269	0.567816	0.743532	4.00043	0.24935	0.0329357	0.452072	0.546764	3.22929	0.194241	0.0244719	0.359921	0.402068	2.60679	0.151508	0.0181831	0.286555	0.295665	2.10429	0.118326
1.4	1200.43	11.6	59.9	22.084	5.808	0.608	88.4		67.7602	24.9819	6.57014	0.687783	100	0.0015	0.049	0.28	0.01	0.0317227	0.12	0.639478	1.48358	0.06	0.338952	0.107967	1.12204	1.8649	7.59655	0.528241	0.0442887	0.566252	0.741574	3.99592	0.247676	0.0329073	0.450827	0.545324	3.22564	0.192937	0.0244508	0.35893	0.401009	2.60385	0.150491	0.0181674	0.285765	0.294886	2.10192	0.117531
1.4	1200.87	11.7	59.925	22.033	5.746	0.596	88.3		67.8652	24.9524	6.50736	0.674972	100	0.0015	0.049	0.28	0.01	0.0315328	0.12	0.639508	1.48213	0.06	0.337864	0.107874	1.11895	1.85999	7.58799	0.524668	0.0442505	0.564693	0.739623	3.99141	0.246006	0.032879	0.449586	0.543889	3.22201	0.191636	0.0244297	0.357942	0.399954	2.60092	0.149476	0.0181517	0.284979	0.29411	2.09955	0.116738
1.4	1201.3	11.8	59.95	21.982	5.684	0.584	88.2		67.9705	24.9229	6.44444	0.662132	100	0.0015	0.049	0.28	0.01	0.0313424	0.12	0.639538	1.48069	0.06	0.336775	0.107781	1.11588	1.8551	7.57944	0.521105	0.0442124	0.563139	0.737678	3.98692	0.24434	0.0328507	0.448349	0.542459	3.21838	0.190339	0.0244087	0.356957	0.398902	2.59799	0.148464	0.0181361	0.284195	0.293337	2.09719	0.115947
1.4	1201.74	11.9	59.975	21.931	5.622	0.572	88.1		68.076	24.8933	6.38138	0.649262	100	0.0015	0.049	0.28	0.01	0.0311517	0.12	0.639568	1.47925	0.06	0.335687	0.107689	1.11281	1.85022	7.5709	0.517549	0.0441743	0.561591	0.735739	3.98243	0.242677	0.0328224	0.447116	0.541033	3.21475	0.189044	0.0243876	0.355975	0.397854	2.59506	0.147454	0.0181205	0.283413	0.292566	2.09483	0.115157
1.4	1202.17	12	60	21.88	5.56	0.56	88		68.1818	24.8636	6.31818	0.636364	100	0.0015	0.049	0.28	0.01	0.0309605	0.12	0.639598	1.4778	0.06	0.334598	0.107596	1.10975	1.84536	7.56239	0.514003	0.0441363	0.560048	0.733806	3.97795	0.241019	0.0327941	0.445887	0.539612	3.21114	0.187752	0.0243667	0.354997	0.396809	2.59214	0.146445	0.0181049	0.282634	0.291797	2.09247	0.114369
1.4	1202.61	12.1	60.025	21.829	5.498	0.548	87.9		68.2878	24.8339	6.25484	0.623436	100	0.0015	0.049	0.28	0.01	0.0307688	0.12	0.639628	1.47637	0.06	0.333508	0.107503	1.1067	1.84052	7.55388	0.510464	0.0440984	0.55851	0.731879	3.97347	0.239363	0.0327659	0.444663	0.538195	3.20753	0.186462	0.0243457	0.354022	0.395767	2.58923	0.145439	0.0180893	0.281858	0.291031	2.09011	0.113583
1.4	1203.04	12.2	60.05	21.778	5.436	0.536	87.8		68.3941	24.8041	6.19134	0.610478	100	0.0015	0.049	0.28	0.01	0.0305767	0.12	0.639658	1.47493	0.06	0.332419	0.107411	1.10366	1.83569	7.54539	0.506933	0.0440605	0.556977	0.729959	3.96901	0.237712	0.0327378	0.443442	0.536783	3.20392	0.185176	0.0243248	0.353051	0.394729	2.58632	0.144436	0.0180738	0.281085	0.290268	2.08777	0.112799
1.4	1203.48	12.3	60.075	21.727	5.374	0.524	87.7		68.5006	24.7742	6.12771	0.597491	100	0.0015	0.049	0.28	0.01	0.0303842	0.12	0.639688	1.4735	0.06	0.331328	0.107319	1.10064	1.83087	7.53692	0.503411	0.0440226	0.555449	0.728045	3.96455	0.236064	0.0327096	0.442226	0.535375	3.20032	0.183892	0.0243039	0.352082	0.393694	2.58341	0.143434	0.0180583	0.280313	0.289506	2.08542	0.112016
1.4	1203.91	12.4	60.1	21.676	5.312	0.512	87.6		68.6073	24.7443	6.06393	0.584475	100	0.0015	0.049	0.28	0.01	0.0301913	0.12	0.639718	1.47206	0.06	0.330238	0.107227	1.09762	1.82608	7.52846	0.499897	0.0439848	0.553926	0.726137	3.9601	0.23442	0.0326816	0.441013	0.533972	3.19673	0.182611	0.024283	0.351117	0.392662	2.58051	0.142434	0.0180428	0.279545	0.288748	2.08308	0.111235
1.4	1204.35	12.5	60.125	21.625	5.25	0.5	87.5		68.7143	24.7143	6	0.571429	100	0.0015	0.049	0.28	0.01	0.0299979	0.12	0.639748	1.47063	0.06	0.329147	0.107135	1.09461	1.82129	7.52001	0.496391	0.0439471	0.552408	0.724235	3.95566	0.23278	0.0326535	0.439805	0.532574	3.19314	0.181333	0.0242622	0.350155	0.391633	2.57762	0.141437	0.0180273	0.278779	0.287991	2.08074	0.110455
1.4	1204.78	12.6	60.15	21.574	5.188	0.488	87.4		68.8215	24.6842	5.93593	0.558352	100	0.0015	0.049	0.28	0.01	0.029804	0.12	0.639778	1.46921	0.06	0.328056	0.107043	1.09161	1.81652	7.51158	0.492894	0.0439094	0.550896	0.722339	3.95122	0.231143	0.0326255	0.438601	0.53118	3.18956	0.180058	0.0242414	0.349196	0.390608	2.57473	0.140442	0.0180118	0.278016	0.287238	2.07841	0.109677
1.4	1205.22	12.7	60.175	21.523	5.126	0.476	87.3		68.929	24.6541	5.87171	0.545246	100	0.0015	0.049	0.28	0.01	0.0296097	0.12	0.639808	1.46778	0.06	0.326964	0.106951	1.08863	1.81177	7.50316	0.489404	0.0438718	0.549388	0.72045	3.94679	0.229509	0.0325976	0.4374	0.52979	3.18599	0.178785	0.0242206	0.34824	0.389586	2.57184	0.139449	0.0179964	0.277255	0.286486	2.07608	0.108901
1.4	1205.65	12.8	60.2	21.472	5.064	0.464	87.2		69.0367	24.6239	5.80734	0.53211	100	0.0015	0.049	0.28	0.01	0.029415	0.12	0.639838	1.46636	0.06	0.325873	0.10686	1.08565	1.80704	7.49476	0.485922	0.0438342	0.547885	0.718566	3.94237	0.227879	0.0325697	0.436204	0.528405	3.18242	0.177515	0.0241999	0.347288	0.388568	2.56896	0.138458	0.017981	0.276496	0.285737	2.07376	0.108126
1.4	1206.09	12.9	60.225	21.421	5.002	0.452	87.1		69.1447	24.5936	5.74282	0.518944	100	0.0015	0.049	0.28	0.01	0.0292198	0.12	0.639868	1.46494	0.06	0.32478	0.106768	1.08268	1.80231	7.48637	0.482448	0.0437967	0.546388	0.716688	3.93796	0.226253	0.0325418	0.435012	0.527024	3.17886	0.176248	0.0241792	0.346339	0.387552	2.56609	0.137469	0.0179656	0.275741	0.284991	2.07143	0.107353
1.4	1206.52	13	60.25	21.37	4.94	0.44	87		69.2529	24.5632	5.67816	0.505747	100	0.0015	0.049	0.28	0.01	0.0290242	0.12	0.639898	1.46352	0.06	0.323687	0.106677	1.07972	1.79761	7.478	0.478982	0.0437592	0.544895	0.714817	3.93355	0.224631	0.0325139	0.433823	0.525648	3.1753	0.174984	0.0241585	0.345392	0.38654	2.56322	0.136482	0.0179502	0.274987	0.284246	2.06912	0.106581
1.4	1206.96	13.1	60.275	21.319	4.878	0.428	86.9		69.3613	24.5328	5.61335	0.49252	100	0.0015	0.049	0.28	0.01	0.0288281	0.12	0.639928	1.4621	0.06	0.322594	0.106586	1.07678	1.79292	7.46964	0.475524	0.0437218	0.543407	0.712951	3.92916	0.223011	0.0324861	0.432639	0.524276	3.17175	0.173722	0.0241378	0.344449	0.385531	2.56035	0.135497	0.0179349	0.274237	0.283504	2.0668	0.105811
1.4	1207.39	13.2	60.3	21.268	4.816	0.416	86.8		69.47	24.5023	5.54839	0.479263	100	0.0015	0.049	0.28	0.01	0.0286316	0.12	0.639958	1.46069	0.06	0.321501	0.106494	1.07384	1.78824	7.46129	0.472074	0.0436845	0.541924	0.711092	3.92477	0.221396	0.0324584	0.431458	0.522908	3.16821	0.172463	0.0241172	0.343509	0.384526	2.55749	0.134514	0.0179195	0.273488	0.282765	2.0645	0.105043
1.4	1207.83	13.3	60.325	21.217	4.754	0.404	86.7		69.579	24.4717	5.48328	0.465975	100	0.0015	0.049	0.28	0.01	0.0284346	0.12	0.639987	1.45928	0.06	0.320407	0.106404	1.07091	1.78358	7.45296	0.468632	0.0436472	0.540447	0.709238	3.92038	0.219783	0.0324307	0.430282	0.521545	3.16467	0.171207	0.0240966	0.342573	0.383523	2.55463	0.133533	0.0179042	0.272742	0.282028	2.06219	0.104276
1.4	1208.26	13.4	60.35	21.166	4.692	0.392	86.6		69.6882	24.4411	5.41801	0.452656	100	0.0015	0.049	0.28	0.01	0.0282372	0.12	0.640017	1.45787	0.06	0.319312	0.106313	1.06799	1.77893	7.44464	0.465197	0.0436099	0.538974	0.70739	3.91601	0.218175	0.032403	0.429109	0.520186	3.16114	0.169953	0.024076	0.341639	0.382524	2.55178	0.132555	0.017889	0.271999	0.281293	2.05989	0.103511
1.4	1208.7	13.5	60.375	21.115	4.63	0.38	86.5		69.7977	24.4104	5.3526	0.439306	100	0.0015	0.049	0.28	0.01	0.0280393	0.12	0.640047	1.45646	0.06	0.318217	0.106222	1.06508	1.7743	7.43634	0.461771	0.0435727	0.537505	0.705548	3.91164	0.216569	0.0323754	0.42794	0.518832	3.15761	0.168702	0.0240555	0.340708	0.381528	2.54894	0.131578	0.0178737	0.271258	0.280561	2.05759	0.102747
1.4	1209.13	13.6	60.4	21.064	4.568	0.368	86.4		69.9074	24.3796	5.28704	0.425926	100	0.0015	0.049	0.28	0.01	0.0278409	0.12	0.640077	1.45506	0.06	0.317122	0.106131	1.06218	1.76968	7.42805	0.458351	0.0435356	0.536042	0.703712	3.90728	0.214967	0.0323478	0.426775	0.517482	3.15409	0.167453	0.024035	0.339781	0.380535	2.5461	0.130603	0.0178585	0.27052	0.27983	2.0553	0.101985
1.4	1209.57	13.7	60.425	21.013	4.506	0.356	86.3		70.0174	24.3488	5.22132	0.412514	100	0.0015	0.049	0.28	0.01	0.0276421	0.12	0.640107	1.45365	0.06	0.316026	0.106041	1.05929	1.76508	7.41977	0.45494	0.0434985	0.534584	0.701882	3.90293	0.213369	0.0323202	0.425614	0.516136	3.15058	0.166207	0.0240145	0.338856	0.379546	2.54326	0.12963	0.0178433	0.269784	0.279103	2.05301	0.101224
1.4	1210	13.8	60.45	20.962	4.444	0.344	86.2		70.1276	24.3179	5.15545	0.399072	100	0.0015	0.049	0.28	0.01	0.0274428	0.12	0.640137	1.45225	0.06	0.31493	0.105951	1.05641	1.76049	7.41151	0.451536	0.0434615	0.53313	0.700058	3.89858	0.211774	0.0322927	0.424457	0.514794	3.14707	0.164964	0.0239941	0.337935	0.378559	2.54043	0.12866	0.0178281	0.26905	0.278377	2.05072	0.100465
1.4	1210.43	13.9	60.475	20.911	4.382	0.332	86.1		70.2381	24.2869	5.08943	0.385598	100	0.0015	0.049	0.28	0.01	0.0272431	0.12	0.640166	1.45085	0.06	0.313834	0.105861	1.05354	1.75592	7.40327	0.44814	0.0434245	0.531681	0.698239	3.89425	0.210182	0.0322652	0.423303	0.513457	3.14357	0.163723	0.0239737	0.337017	0.377576	2.5376	0.127691	0.0178129	0.268319	0.277654	2.04844	0.0997075
1.4	1210.87	14	60.5	20.86	4.32	0.32	86		70.3488	24.2558	5.02326	0.372093	100	0.0015	0.049	0.28	0.01	0.0270429	0.12	0.640196	1.44946	0.06	0.312736	0.105771	1.05068	1.75136	7.39503	0.444751	0.0433875	0.530237	0.696426	3.88991	0.208593	0.0322378	0.422153	0.512124	3.14008	0.162485	0.0239533	0.336101	0.376595	2.53478	0.126724	0.0177977	0.26759	0.276933	2.04616	0.0989514
1.4	1211.3	14.1	60.525	20.809	4.258	0.308	85.9		70.4598	24.2247	4.95693	0.358556	100	0.0015	0.049	0.28	0.01	0.0268422	0.12	0.640226	1.44806	0.06	0.311639	0.105681	1.04783	1.74681	7.38681	0.44137	0.0433507	0.528798	0.694619	3.88559	0.207008	0.0322104	0.421008	0.510795	3.13659	0.161249	0.0239329	0.335189	0.375618	2.53196	0.125759	0.0177826	0.266864	0.276215	2.04389	0.0981968
1.4	1211.74	14.2	60.55	20.758	4.196	0.296	85.8		70.5711	24.1935	4.89044	0.344988	100	0.0015	0.049	0.28	0.01	0.0266411	0.12	0.640255	1.44667	0.06	0.310541	0.105591	1.04499	1.74228	7.37861	0.437996	0.0433138	0.527364	0.692818	3.88128	0.205426	0.032183	0.419865	0.509471	3.1331	0.160016	0.0239126	0.33428	0.374644	2.52915	0.124796	0.0177675	0.26614	0.275498	2.04162	0.0974437
1.4	1212.17	14.3	60.575	20.707	4.134	0.284	85.7		70.6826	24.1622	4.8238	0.331389	100	0.0015	0.049	0.28	0.01	0.0264395	0.12	0.640285	1.44528	0.06	0.309442	0.105501	1.04215	1.73777	7.37042	0.434629	0.0432771	0.525934	0.691022	3.87697	0.203848	0.0321557	0.418727	0.50815	3.12962	0.158786	0.0238923	0.333374	0.373673	2.52634	0.123835	0.0177524	0.265418	0.274784	2.03935	0.096692
1.4	1212.61	14.4	60.6	20.656	4.072	0.272	85.6		70.7944	24.1308	4.75701	0.317757	100	0.0015	0.049	0.28	0.01	0.0262374	0.12	0.640315	1.44389	0.06	0.308343	0.105412	1.03933	1.73327	7.36224	0.43127	0.0432404	0.524509	0.689233	3.87267	0.202273	0.0321284	0.417593	0.506834	3.12615	0.157557	0.023872	0.33247	0.372705	2.52354	0.122876	0.0177374	0.264699	0.274073	2.03709	0.0959419
1.4	1213.04	14.5	60.625	20.605	4.01	0.26	85.5		70.9064	24.0994	4.69006	0.304094	100	0.0015	0.049	0.28	0.01	0.0260349	0.12	0.640345	1.4425	0.06	0.307244	0.105322	1.03651	1.72878	7.35408	0.427918	0.0432037	0.523088	0.687448	3.86837	0.200701	0.0321012	0.416462	0.505522	3.12269	0.156332	0.0238518	0.33157	0.371741	2.52074	0.121919	0.0177223	0.263982	0.273363	2.03483	0.0951932
1.4	1213.48	14.6	60.65	20.554	3.948	0.248	85.4		71.0187	24.0679	4.62295	0.290398	100	0.0015	0.049	0.28	0.01	0.0258319	0.12	0.640374	1.44112	0.06	0.306144	0.105233	1.03371	1.72431	7.34593	0.424574	0.0431671	0.521673	0.68567	3.86408	0.199132	0.032074	0.415335	0.504214	3.11922	0.155109	0.0238316	0.330673	0.370779	2.51795	0.120964	0.0177073	0.263268	0.272656	2.03258	0.0944459
1.4	1213.91	14.7	60.675	20.503	3.886	0.236	85.3		71.1313	24.0363	4.55569	0.276671	100	0.0015	0.049	0.28	0.01	0.0256284	0.12	0.640404	1.43974	0.06	0.305043	0.105144	1.03091	1.71985	7.33779	0.421236	0.0431305	0.520262	0.683897	3.85981	0.197566	0.0320468	0.414211	0.50291	3.11577	0.153888	0.0238114	0.329778	0.36982	2.51516	0.12001	0.0176923	0.262556	0.271951	2.03032	0.0937002
1.4	1214.35	14.8	60.7	20.452	3.824	0.224	85.2		71.2441	24.0047	4.48826	0.262911	100	0.0015	0.049	0.28	0.01	0.0254244	0.12	0.640433	1.43836	0.06	0.303942	0.105055	1.02813	1.71541	7.32967	0.417906	0.043094	0.518855	0.68213	3.85553	0.196004	0.0320197	0.413091	0.501611	3.11232	0.15267	0.0237912	0.328887	0.368865	2.51237	0.119059	0.0176773	0.261846	0.271248	2.02808	0.0929558
1.4	1214.78	14.9	60.725	20.401	3.762	0.212	85.1		71.3572	23.973	4.42068	0.249119	100	0.0015	0.049	0.28	0.01	0.0252199	0.12	0.640463	1.43698	0.06	0.302841	0.104966	1.02535	1.71098	7.32156	0.414584	0.0430576	0.517453	0.680368	3.85127	0.194445	0.0319926	0.411975	0.500315	3.10888	0.151454	0.0237711	0.327998	0.367912	2.5096	0.118109	0.0176624	0.261139	0.270548	2.02583	0.0922129
1.4	1215.22	15	60.75	20.35	3.7	0.2	85		71.4706	23.9412	4.35294	0.235294	100	0.0015	0.049	0.28	0.01	0.025015	0.12	0.640493	1.43561	0.06	0.301739	0.104877	1.02258	1.70656	7.31347	0.411268	0.0430212	0.516056	0.678612	3.84701	0.192889	0.0319655	0.410863	0.499024	3.10544	0.150241	0.023751	0.327112	0.366962	2.50682	0.117162	0.0176475	0.260434	0.269849	2.02359	0.0914714
1.4	1215.65	15.1	60.775	20.299	3.638	0.188	84.9		71.5842	23.9093	4.28504	0.221437	100	0.0015	0.049	0.28	0.01	0.0248096	0.12	0.640522	1.43423	0.06	0.300636	0.104789	1.01982	1.70216	7.30539	0.407959	0.0429848	0.514664	0.676861	3.84276	0.191336	0.0319385	0.409754	0.497737	3.10201	0.14903	0.0237309	0.32623	0.366016	2.50405	0.116216	0.0176325	0.259731	0.269153	2.02136	0.0907313
1.4	1216.09	15.2	60.8	20.248	3.576	0.176	84.8		71.6981	23.8774	4.21698	0.207547	100	0.0015	0.049	0.28	0.01	0.0246037	0.12	0.640552	1.43286	0.06	0.299533	0.1047	1.01707	1.69777	7.29732	0.404658	0.0429485	0.513276	0.675116	3.83852	0.189786	0.0319116	0.408649	0.496454	3.09858	0.147821	0.0237109	0.32535	0.365072	2.50129	0.115272	0.0176177	0.25903	0.268459	2.01913	0.0899927
1.4	1216.52	15.3	60.825	20.197	3.514	0.164	84.7		71.8123	23.8453	4.14876	0.193625	100	0.0015	0.049	0.28	0.01	0.0243973	0.12	0.640581	1.43149	0.06	0.298429	0.104612	1.01433	1.69339	7.28927	0.401363	0.0429123	0.511892	0.673377	3.83428	0.18824	0.0318846	0.407548	0.495174	3.09516	0.146615	0.0236909	0.324473	0.364131	2.49853	0.114329	0.0176028	0.258332	0.267768	2.0169	0.0892554
1.4	1216.96	15.4	60.85	20.146	3.452	0.152	84.6		71.9267	23.8132	4.08038	0.179669	100	0.0015	0.049	0.28	0.01	0.0241904	0.12	0.640611	1.43013	0.06	0.297325	0.104524	1.0116	1.68903	7.28123	0.398075	0.0428761	0.510513	0.671643	3.83005	0.186696	0.0318577	0.40645	0.493899	3.09175	0.145411	0.0236709	0.323599	0.363194	2.49577	0.113389	0.0175879	0.257636	0.267078	2.01467	0.0885195
1.4	1217.39	15.5	60.875	20.095	3.39	0.14	84.5		72.0414	23.7811	4.01183	0.16568	100	0.0015	0.049	0.28	0.01	0.023983	0.12	0.64064	1.42876	0.06	0.29622	0.104436	1.00887	1.68469	7.2732	0.394795	0.0428399	0.509139	0.669914	3.82583	0.185156	0.0318309	0.405356	0.492628	3.08834	0.14421	0.023651	0.322728	0.362259	2.49302	0.11245	0.0175731	0.256943	0.266391	2.01245	0.087785
1.4	1217.83	15.6	60.9	20.044	3.328	0.128	84.4		72.1564	23.7488	3.94313	0.151659	100	0.0015	0.049	0.28	0.01	0.0237752	0.12	0.64067	1.4274	0.06	0.295114	0.104348	1.00616	1.68035	7.26519	0.391521	0.0428038	0.507769	0.668191	3.82161	0.183618	0.0318041	0.404265	0.491361	3.08494	0.14301	0.023631	0.321859	0.361327	2.49027	0.111513	0.0175583	0.256251	0.265706	2.01023	0.0870519
1.4	1218.26	15.7	60.925	19.993	3.266	0.116	84.3		72.2716	23.7165	3.87426	0.137604	100	0.0015	0.049	0.28	0.01	0.0235668	0.12	0.640699	1.42604	0.06	0.294008	0.10426	1.00345	1.67603	7.25719	0.388254	0.0427678	0.506403	0.666474	3.81741	0.182084	0.0317773	0.403178	0.490098	3.08154	0.141814	0.0236111	0.320994	0.360399	2.48753	0.110578	0.0175435	0.255562	0.265023	2.00802	0.0863202
1.4	1218.7	15.8	60.95	19.942	3.204	0.104	84.2		72.3872	23.6841	3.80523	0.123515	100	0.0015	0.049	0.28	0.01	0.023358	0.12	0.640729	1.42468	0.06	0.292902	0.104172	1.00076	1.67173	7.2492	0.384994	0.0427318	0.505042	0.664762	3.8132	0.180553	0.0317505	0.402094	0.488839	3.07815	0.140619	0.0235913	0.320131	0.359473	2.48479	0.109645	0.0175288	0.254875	0.264342	2.00581	0.0855898
1.4	1219.13	15.9	60.975	19.891	3.142	0.092	84.1		72.503	23.6516	3.73603	0.109394	100	0.0015	0.049	0.28	0.01	0.0231487	0.12	0.640758	1.42333	0.06	0.291795	0.104084	0.998067	1.66744	7.24123	0.381741	0.0426959	0.503686	0.663055	3.80901	0.179024	0.0317238	0.401014	0.487584	3.07477	0.139427	0.0235714	0.319271	0.35855	2.48206	0.108713	0.017514	0.254191	0.263663	2.00361	0.0848607
1.4	1219.57	16	61	19.84	3.08	0.08	84		72.619	23.619	3.66667	0.0952381	100	0.0015	0.049	0.28	0.01	0.0229388	0.12	0.640788	1.42197	0.06	0.290687	0.103997	0.995388	1.66316	7.23327	0.378494	0.04266	0.502334	0.661353	3.80482	0.177499	0.0316972	0.399938	0.486333	3.07139	0.138237	0.0235516	0.318414	0.35763	2.47933	0.107784	0.0174993	0.253508	0.262987	2.0014	0.084133
1.4	1220	16.1	61.025	19.789	3.018	0.068	83.9		72.7354	23.5864	3.59714	0.0810489	100	0.0015	0.049	0.28	0.01	0.0227285	0.12	0.640817	1.42062	0.06	0.289579	0.10391	0.992718	1.65889	7.22532	0.375254	0.0426241	0.500986	0.659657	3.80064	0.175977	0.0316706	0.398865	0.485085	3.06801	0.137049	0.0235318	0.31756	0.356712	2.47661	0.106856	0.0174846	0.252828	0.262312	1.9992	0.0834067
1.4	1220.43	16.2	61.05	19.738	2.956	0.056	83.8		72.852	23.5537	3.52745	0.0668258	100	0.0015	0.049	0.28	0.01	0.0225176	0.12	0.640847	1.41927	0.06	0.28847	0.103822	0.990056	1.65464	7.21739	0.372021	0.0425884	0.499643	0.657966	3.79647	0.174457	0.031644	0.397795	0.483842	3.06465	0.135864	0.0235121	0.316708	0.355798	2.47389	0.105929	0.0174699	0.25215	0.26164	1.99701	0.0826817
1.4	1220.87	16.3	61.075	19.687	2.894	0.044	83.7		72.9689	23.5209	3.45759	0.0525687	100	0.0015	0.049	0.28	0.01	0.0223063	0.12	0.640876	1.41792	0.06	0.28736	0.103735	0.987403	1.6504	7.20947	0.368795	0.0425526	0.498304	0.656281	3.79231	0.172941	0.0316174	0.396729	0.482603	3.06128	0.134681	0.0234923	0.31586	0.354887	2.47117	0.105005	0.0174553	0.251475	0.26097	1.99482	0.0819579
1.4	1221.3	16.4	61.1	19.636	2.832	0.032	83.6		73.0861	23.488	3.38756	0.0382775	100	0.0015	0.049	0.28	0.01	0.0220944	0.12	0.640905	1.41658	0.06	0.28625	0.103648	0.984758	1.64618	7.20157	0.365575	0.0425169	0.496969	0.654601	3.78815	0.171427	0.0315909	0.395667	0.481367	3.05793	0.1335	0.0234726	0.315014	0.353978	2.46846	0.104082	0.0174406	0.250801	0.260301	1.99263	0.0812356
1.4	1221.74	16.5	61.125	19.585	2.77	0.02	83.5		73.2036	23.4551	3.31737	0.0239521	100	0.0015	0.049	0.28	0.01	0.0218821	0.12	0.640935	1.41523	0.06	0.285139	0.103561	0.982122	1.64196	7.19367	0.362361	0.0424813	0.495639	0.652926	3.784	0.169917	0.0315644	0.394608	0.480136	3.05457	0.132321	0.023453	0.314171	0.353072	2.46576	0.103161	0.017426	0.25013	0.259635	1.99045	0.0805145
1.4	1222.17	16.6	61.15	19.534	2.708	0.008	83.4		73.3213	23.4221	3.247	0.00959233	100	0.0015	0.049	0.28	0.01	0.0216692	0.12	0.640964	1.41389	0.06	0.284027	0.103475	0.979495	1.63777	7.18579	0.359155	0.0424457	0.494313	0.651256	3.77985	0.168409	0.031538	0.393552	0.478908	3.05123	0.131145	0.0234333	0.31333	0.35217	2.46306	0.102241	0.0174114	0.249461	0.258971	1.98827	0.0797947
1.4	1222.61	16.7	61.175	19.483	2.646	-0.004	83.3		73.4394	23.389	3.17647	-0.00480192	100	0.0015	0.049	0.28	0.01	0.0214558	0.12	0.640993	1.41255	0.06	0.282915	0.103388	0.976876	1.63358	7.17793	0.355954	0.0424102	0.492992	0.649592	3.77571	0.166904	0.0315116	0.3925	0.477684	3.04789	0.129971	0.0234137	0.312493	0.35127	2.46036	0.101323	0.0173968	0.248794	0.25831	1.98609	0.0790762
1.4	1223.04	16.8	61.2	19.432	2.584	0	83.216		73.5435	23.3513	3.10517	0	100	0.0015	0.049	0.28	0.01	0.0212398	0.12	0.641023	1.41121	0.06	0.28176	0.103302	0.974266	1.62941	7.17007	0.354071	0.0423747	0.491674	0.647933	3.77158	0.166096	0.0314852	0.391451	0.476464	3.04455	0.129359	0.0233941	0.311658	0.350372	2.45767	0.100861	0.0173823	0.248129	0.25765	1.98392	0.0787253
1.4	1223.48	16.9	61.225	19.381	2.522	0	83.128		73.6515	23.3146	3.03388	0	100	0.0015	0.049	0.28	0.01	0.0210238	0.12	0.641052	1.40988	0.06	0.280615	0.103215	0.971665	1.62525	7.16223	0.351868	0.0423393	0.490361	0.646279	3.76746	0.165117	0.0314589	0.390406	0.475248	3.04122	0.12861	0.0233746	0.310825	0.349478	2.45498	0.100286	0.0173677	0.247466	0.256992	1.98175	0.0782844
1.4	1223.91	17	61.25	19.33	2.46	0	83.04		73.7596	23.2779	2.96243	0	100	0.0015	0.049	0.28	0.01	0.0208074	0.12	0.641081	1.40854	0.06	0.279469	0.103129	0.969071	1.6211	7.15441	0.349671	0.0423039	0.489053	0.64463	3.76334	0.164141	0.0314326	0.389364	0.474035	3.0379	0.127863	0.023355	0.309996	0.348586	2.4523	0.0997138	0.0173532	0.246806	0.256337	1.97958	0.0778448
1.4	1224.35	17.1	61.275	19.279	2.398	0	82.952		73.868	23.2412	2.89083	0	100	0.0015	0.049	0.28	0.01	0.0205905	0.12	0.64111	1.40721	0.06	0.278323	0.103043	0.966486	1.61697	7.14659	0.347482	0.0422686	0.487748	0.642986	3.75923	0.163169	0.0314064	0.388325	0.472826	3.03458	0.127119	0.0233355	0.309169	0.347698	2.44962	0.0991432	0.0173387	0.246148	0.255683	1.97742	0.0774067
1.4	1224.78	17.2	61.3	19.228	2.336	0	82.864		73.9766	23.2043	2.81908	0	100	0.0015	0.049	0.28	0.01	0.0203732	0.12	0.64114	1.40588	0.06	0.277177	0.102957	0.96391	1.61285	7.13879	0.3453	0.0422333	0.486448	0.641348	3.75513	0.1622	0.0313801	0.38729	0.471621	3.03127	0.126377	0.023316	0.308345	0.346812	2.44695	0.0985745	0.0173243	0.245492	0.255031	1.97526	0.07697
1.4	1225.22	17.3	61.325	19.177	2.274	0	82.776		74.0855	23.1673	2.74717	0	100	0.0015	0.049	0.28	0.01	0.0201554	0.12	0.641169	1.40455	0.06	0.27603	0.102871	0.961342	1.60874	7.13101	0.343125	0.0421981	0.485152	0.639714	3.75103	0.161234	0.031354	0.386258	0.47042	3.02796	0.125638	0.0232966	0.307523	0.345928	2.44428	0.0980076	0.0173098	0.244837	0.254382	1.97311	0.0765347
1.4	1225.65	17.4	61.35	19.126	2.212	0	82.688		74.1946	23.1303	2.67512	0	100	0.0015	0.049	0.28	0.01	0.0199371	0.12	0.641198	1.40323	0.06	0.274883	0.102785	0.958782	1.60465	7.12323	0.340957	0.0421629	0.48386	0.638086	3.74694	0.160271	0.0313278	0.38523	0.469223	3.02466	0.124901	0.0232772	0.306704	0.345048	2.44161	0.0974425	0.0172954	0.244186	0.253734	1.97096	0.0761008
1.4	1226.09	17.5	61.375	19.075	2.15	0	82.6		74.3039	23.0932	2.60291	0	100	0.0015	0.049	0.28	0.01	0.0197184	0.12	0.641227	1.40191	0.06	0.273735	0.102699	0.956231	1.60056	7.11547	0.338795	0.0421277	0.482573	0.636463	3.74286	0.159311	0.0313017	0.384205	0.468029	3.02137	0.124166	0.0232578	0.305888	0.34417	2.43895	0.0968793	0.017281	0.243536	0.253089	1.96881	0.0756683
1.4	1226.52	17.6	61.4	19.024	2.088	0	82.512		74.4134	23.056	2.53054	0	100	0.0015	0.049	0.28	0.01	0.0194992	0.12	0.641256	1.40058	0.06	0.272587	0.102614	0.953688	1.5965	7.10772	0.336641	0.0420927	0.481289	0.634845	3.73878	0.158354	0.0312757	0.383183	0.466839	3.01808	0.123434	0.0232384	0.305075	0.343295	2.4363	0.0963178	0.0172666	0.242888	0.252445	1.96667	0.0752373
1.4	1226.96	17.7	61.425	18.973	2.026	0	82.424		74.5232	23.0188	2.45802	0	100	0.0015	0.049	0.28	0.01	0.0192795	0.12	0.641286	1.39926	0.06	0.271438	0.102529	0.951153	1.59244	7.09999	0.334494	0.0420576	0.48001	0.633232	3.73472	0.1574	0.0312496	0.382164	0.465653	3.01479	0.122704	0.0232191	0.304264	0.342423	2.43365	0.0957582	0.0172522	0.242242	0.251804	1.96452	0.0748075
1.4	1227.39	17.8	61.45	18.922	1.964	0	82.336		74.6332	22.9814	2.38535	0	100	0.0015	0.049	0.28	0.01	0.0190594	0.12	0.641315	1.39795	0.06	0.270289	0.102443	0.948626	1.58839	7.09226	0.332353	0.0420226	0.478735	0.631624	3.73065	0.156449	0.0312236	0.381149	0.464471	3.01151	0.121976	0.0231998	0.303455	0.341553	2.431	0.0952004	0.0172379	0.241599	0.251165	1.96239	0.0743792
1.4	1227.83	17.9	61.475	18.871	1.902	0	82.248		74.7435	22.944	2.31252	0	100	0.0015	0.049	0.28	0.01	0.0188388	0.12	0.641344	1.39663	0.06	0.26914	0.102358	0.946107	1.58436	7.08455	0.33022	0.0419877	0.477464	0.630021	3.7266	0.155502	0.0311977	0.380137	0.463292	3.00824	0.121251	0.0231805	0.30265	0.340686	2.42836	0.0946444	0.0172235	0.240957	0.250527	1.96025	0.0739523
1.4	1228.26	18	61.5	18.82	1.84	0	82.16		74.8539	22.9065	2.23953	0	100	0.0015	0.049	0.28	0.01	0.0186177	0.12	0.641373	1.39532	0.06	0.26799	0.102273	0.943597	1.58034	7.07686	0.328093	0.0419528	0.476197	0.628423	3.72255	0.154557	0.0311718	0.379129	0.462117	3.00497	0.120528	0.0231612	0.301847	0.339822	2.42572	0.0940901	0.0172092	0.240318	0.249892	1.95812	0.0735267
1.4	1228.7	18.1	61.525	18.769	1.778	0	82.072		74.9647	22.8689	2.16639	0	100	0.0015	0.049	0.28	0.01	0.0183961	0.12	0.641402	1.39401	0.06	0.266839	0.102188	0.941094	1.57634	7.06917	0.325973	0.041918	0.474934	0.62683	3.71851	0.153616	0.0311459	0.378123	0.460945	3.00171	0.119807	0.023142	0.301046	0.338961	2.42308	0.0935376	0.0171949	0.239681	0.249258	1.956	0.0731025
1.4	1229.13	18.2	61.55	18.718	1.716	0	81.984		75.0756	22.8313	2.09309	0	100	0.0015	0.049	0.28	0.01	0.0181741	0.12	0.641431	1.3927	0.06	0.265688	0.102103	0.9386	1.57234	7.0615	0.32386	0.0418832	0.473675	0.625242	3.71447	0.152677	0.03112	0.377121	0.459778	2.99845	0.119089	0.0231228	0.300248	0.338102	2.42045	0.0929869	0.0171807	0.239046	0.248627	1.95388	0.0726796
1.4	1229.57	18.3	61.575	18.667	1.654	0	81.896		75.1868	22.7935	2.01963	0	100	0.0015	0.049	0.28	0.01	0.0179516	0.12	0.64146	1.39139	0.06	0.264537	0.102019	0.936114	1.56836	7.05384	0.321753	0.0418485	0.47242	0.623658	3.71044	0.151742	0.0310942	0.376122	0.458613	2.9952	0.118373	0.0231036	0.299453	0.337246	2.41783	0.092438	0.0171664	0.238412	0.247997	1.95176	0.0722581
1.4	1230	18.4	61.6	18.616	1.592	0	81.808		75.2983	22.7557	1.94602	0	100	0.0015	0.049	0.28	0.01	0.0177286	0.12	0.641489	1.39008	0.06	0.263385	0.101934	0.933636	1.56439	7.0462	0.319654	0.0418138	0.47117	0.62208	3.70642	0.150809	0.0310684	0.375126	0.457453	2.99195	0.117659	0.0230844	0.29866	0.336393	2.41521	0.0918908	0.0171522	0.237781	0.24737	1.94964	0.071838
1.4	1230.43	18.5	61.625	18.565	1.53	0	81.72		75.4099	22.7178	1.87225	0	100	0.0015	0.049	0.28	0.01	0.0175052	0.12	0.641518	1.38878	0.06	0.262232	0.10185	0.931166	1.56044	7.03856	0.31756	0.0417791	0.469923	0.620507	3.70241	0.149879	0.0310427	0.374134	0.456296	2.98871	0.116947	0.0230653	0.29787	0.335542	2.41259	0.0913453	0.017138	0.237152	0.246744	1.94753	0.0714192
1.4	1230.87	18.6	61.65	18.514	1.468	0	81.632		75.5219	22.6798	1.79831	0	100	0.0015	0.049	0.28	0.01	0.0172812	0.12	0.641547	1.38748	0.06	0.261079	0.101765	0.928703	1.55649	7.03094	0.315474	0.0417445	0.468681	0.618938	3.6984	0.148953	0.031017	0.373144	0.455142	2.98548	0.116238	0.0230462	0.297082	0.334694	2.40998	0.0908016	0.0171238	0.236525	0.24612	1.94542	0.0710017
1.4	1231.3	18.7	61.675	18.463	1.406	0	81.544		75.634	22.6418	1.72422	0	100	0.0015	0.049	0.28	0.01	0.0170568	0.12	0.641576	1.38618	0.06	0.259926	0.101681	0.926249	1.55256	7.02333	0.313394	0.04171	0.467442	0.617375	3.69439	0.148029	0.0309913	0.372158	0.453993	2.98225	0.115531	0.0230272	0.296297	0.333848	2.40737	0.0902596	0.0171096	0.2359	0.245498	1.94332	0.0705855
1.4	1231.74	18.8	61.7	18.412	1.344	0	81.456		75.7464	22.6036	1.64997	0	100	0.0015	0.049	0.28	0.01	0.0168319	0.12	0.641605	1.38488	0.06	0.258772	0.101597	0.923803	1.54864	7.01574	0.311321	0.0416755	0.466207	0.615816	3.6904	0.147108	0.0309657	0.371175	0.452846	2.97902	0.114826	0.0230081	0.295515	0.333005	2.40477	0.0897193	0.0170955	0.235277	0.244879	1.94121	0.0701707
1.4	1232.17	18.9	61.725	18.361	1.282	0	81.368		75.8591	22.5654	1.57556	0	100	0.0015	0.049	0.28	0.01	0.0166065	0.12	0.641634	1.38359	0.06	0.257617	0.101513	0.921364	1.54473	7.00816	0.309254	0.0416411	0.464977	0.614262	3.68641	0.14619	0.0309401	0.370196	0.451704	2.9758	0.114124	0.0229891	0.294735	0.332165	2.40217	0.0891808	0.0170813	0.234656	0.244261	1.93912	0.0697572
1.4	1232.61	19	61.75	18.31	1.22	0	81.28		75.9719	22.5271	1.50098	0	100	0.0015	0.049	0.28	0.01	0.0163806	0.12	0.641663	1.38229	0.06	0.256462	0.101429	0.918933	1.54084	7.00059	0.307194	0.0416067	0.46375	0.612713	3.68243	0.145275	0.0309146	0.369219	0.450565	2.97259	0.113423	0.0229701	0.293957	0.331327	2.39958	0.0886439	0.0170672	0.234037	0.243645	1.93702	0.069345
1.4	1233.04	19.1	61.775	18.259	1.158	0	81.192		76.0851	22.4887	1.42625	0	100	0.0015	0.049	0.28	0.01	0.0161542	0.12	0.641692	1.381	0.06	0.255307	0.101345	0.91651	1.53695	6.99303	0.305141	0.0415723	0.462527	0.611169	3.67845	0.144363	0.030889	0.368245	0.449429	2.96938	0.112725	0.0229511	0.293182	0.330492	2.39698	0.0881088	0.0170531	0.23342	0.243031	1.93493	0.0689341
1.4	1233.48	19.2	61.8	18.208	1.096	0	81.104		76.1985	22.4502	1.35135	0	100	0.0015	0.049	0.28	0.01	0.0159274	0.12	0.641721	1.37971	0.06	0.254151	0.101262	0.914095	1.53308	6.98548	0.303093	0.041538	0.461309	0.609629	3.67448	0.143454	0.0308635	0.367275	0.448297	2.96617	0.11203	0.0229322	0.292409	0.32966	2.3944	0.0875753	0.0170391	0.232805	0.242418	1.93284	0.0685245
1.4	1233.91	19.3	61.825	18.157	1.034	0	81.016		76.3121	22.4116	1.27629	0	100	0.0015	0.049	0.28	0.01	0.0157	0.12	0.64175	1.37842	0.06	0.252994	0.101178	0.911688	1.52922	6.97795	0.301053	0.0415038	0.460094	0.608094	3.67052	0.142548	0.0308381	0.366308	0.447168	2.96297	0.111336	0.0229133	0.291639	0.32883	2.39182	0.0870436	0.017025	0.232191	0.241808	1.93076	0.0681162
1.4	1234.35	19.4	61.85	18.106	0.972	0	80.928		76.426	22.373	1.20107	0	100	0.0015	0.049	0.28	0.01	0.0154721	0.12	0.641779	1.37714	0.06	0.251837	0.101095	0.909288	1.52538	6.97043	0.299018	0.0414696	0.458883	0.606564	3.66657	0.141644	0.0308127	0.365344	0.446043	2.95978	0.110644	0.0228944	0.290872	0.328002	2.38924	0.0865135	0.017011	0.23158	0.2412	1.92868	0.0677092
1.4	1234.78	19.5	61.875	18.055	0.91	0	80.84		76.5401	22.3342	1.12568	0	100	0.0015	0.049	0.28	0.01	0.0152438	0.12	0.641808	1.37585	0.06	0.250679	0.101012	0.906896	1.52154	6.96292	0.296991	0.0414354	0.457675	0.605039	3.66262	0.140744	0.0307873	0.364383	0.444922	2.95659	0.109955	0.0228756	0.290107	0.327178	2.38667	0.085985	0.016997	0.230971	0.240593	1.9266	0.0673034
1.4	1235.22	19.6	61.9	18.004	0.848	0	80.752		76.6544	22.2954	1.05013	0	100	0.0015	0.049	0.28	0.01	0.0150149	0.12	0.641837	1.37457	0.06	0.24952	0.100929	0.904512	1.51772	6.95543	0.294969	0.0414013	0.456472	0.603519	3.65867	0.139846	0.030762	0.363425	0.443803	2.95341	0.109268	0.0228567	0.289344	0.326355	2.3841	0.0854583	0.016983	0.230364	0.239989	1.92453	0.066899
1.4	1235.65	19.7	61.925	17.953	0.786	0	80.664		76.7691	22.2565	0.974412	0	100	0.0015	0.049	0.28	0.01	0.0147856	0.12	0.641866	1.37329	0.06	0.248361	0.100846	0.902135	1.5139	6.94794	0.292954	0.0413672	0.455273	0.602003	3.65474	0.138951	0.0307367	0.36247	0.442689	2.95023	0.108583	0.0228379	0.288584	0.325536	2.38153	0.0849332	0.016969	0.229759	0.239386	1.92246	0.0664958
1.4	1236.09	19.8	61.95	17.902	0.724	0	80.576		76.8839	22.2175	0.898531	0	100	0.0015	0.049	0.28	0.01	0.0145557	0.12	0.641895	1.37201	0.06	0.247202	0.100763	0.899766	1.5101	6.94047	0.290945	0.0413332	0.454077	0.600492	3.65081	0.138059	0.0307114	0.361518	0.441577	2.94706	0.1079	0.0228191	0.287826	0.324718	2.37897	0.0844097	0.0169551	0.229155	0.238785	1.92039	0.0660939
1.4	1236.52	19.9	61.975	17.851	0.662	0	80.488		76.9991	22.1785	0.822483	0	100	0.0015	0.049	0.28	0.01	0.0143254	0.12	0.641923	1.37074	0.06	0.246042	0.10068	0.897405	1.50632	6.93302	0.288942	0.0412993	0.452885	0.598985	3.64689	0.13717	0.0306861	0.360569	0.44047	2.94389	0.107219	0.0228004	0.28707	0.323904	2.37641	0.0838879	0.0169411	0.228554	0.238186	1.91832	0.0656933
1.4	1236.96	20	62	17.8	0.6	0	80.4		77.1144	22.1393	0.746269	0	100	0.0015	0.049	0.28	0.01	0.0140945	0.12	0.641952	1.36946	0.06	0.244881	0.100597	0.895051	1.50254	6.92557	0.286946	0.0412653	0.451698	0.597483	3.64297	0.136283	0.0306609	0.359623	0.439365	2.94073	0.106541	0.0227817	0.286317	0.323092	2.37386	0.0833678	0.0169272	0.227954	0.237589	1.91626	0.0652939
1.4	1237.39	20.1	62.025	17.749	0.538	0	80.312		77.2301	22.1001	0.669887	0	100	0.0015	0.049	0.28	0.01	0.0138632	0.12	0.641981	1.36819	0.06	0.24372	0.100515	0.892705	1.49877	6.91814	0.284956	0.0412315	0.450513	0.595986	3.63906	0.135399	0.0306358	0.35868	0.438264	2.93758	0.105865	0.022763	0.285567	0.322282	2.37131	0.0828492	0.0169133	0.227357	0.236993	1.91421	0.0648957
1.4	1237.83	20.2	62.05	17.698	0.476	0	80.224		77.3459	22.0607	0.593339	0	100	0.0015	0.049	0.28	0.01	0.0136313	0.12	0.64201	1.36692	0.06	0.242558	0.100432	0.890366	1.49502	6.91071	0.282972	0.0411976	0.449333	0.594493	3.63516	0.134518	0.0306106	0.357741	0.437167	2.93442	0.10519	0.0227443	0.284819	0.321475	2.36877	0.0823323	0.0168994	0.226761	0.2364	1.91215	0.0644988
1.4	1238.26	20.3	62.075	17.647	0.414	0	80.136		77.4621	22.0213	0.516622	0	100	0.0015	0.049	0.28	0.01	0.0133989	0.12	0.642038	1.36565	0.06	0.241395	0.10035	0.888034	1.49128	6.90331	0.280994	0.0411639	0.448157	0.593005	3.63126	0.13364	0.0305855	0.356804	0.436072	2.93128	0.104518	0.0227256	0.284073	0.32067	2.36623	0.081817	0.0168856	0.226167	0.235808	1.9101	0.0641032
1.4	1238.7	20.4	62.1	17.596	0.352	0	80.048		77.5785	21.9818	0.439736	0	100	0.0015	0.049	0.28	0.01	0.013166	0.12	0.642067	1.36438	0.06	0.240232	0.100268	0.88571	1.48755	6.89591	0.279022	0.0411301	0.446984	0.591522	3.62737	0.132764	0.0305605	0.35587	0.434981	2.92814	0.103848	0.022707	0.283329	0.319868	2.3637	0.0813033	0.0168718	0.225575	0.235218	1.90806	0.0637087
1.4	1239.13	20.5	62.125	17.545	0.29	0	79.96		77.6951	21.9422	0.362681	0	100	0.0015	0.049	0.28	0.01	0.0129326	0.12	0.642096	1.36312	0.06	0.239068	0.100185	0.883394	1.48383	6.88852	0.277057	0.0410965	0.445815	0.590043	3.62348	0.131892	0.0305355	0.354939	0.433894	2.925	0.10318	0.0226884	0.282588	0.319068	2.36116	0.0807912	0.0168579	0.224985	0.23463	1.90601	0.0633155
1.4	1239.57	20.6	62.15	17.494	0.228	0	79.872		77.812	21.9025	0.285457	0	100	0.0015	0.049	0.28	0.01	0.0126987	0.12	0.642125	1.36186	0.06	0.237904	0.100103	0.881085	1.48012	6.88115	0.275097	0.0410628	0.444649	0.588568	3.6196	0.131021	0.0305105	0.354012	0.43281	2.92187	0.102514	0.0226699	0.28185	0.318271	2.35864	0.0802806	0.0168441	0.224397	0.234044	1.90397	0.0629236
1.4	1240	20.7	62.175	17.443	0.166	0	79.784		77.9292	21.8628	0.208062	0	100	0.0015	0.049	0.28	0.01	0.0124643	0.12	0.642153	1.3606	0.06	0.236738	0.100022	0.878783	1.47642	6.87379	0.273144	0.0410292	0.443488	0.587099	3.61573	0.130154	0.0304855	0.353087	0.431729	2.91875	0.10185	0.0226513	0.281113	0.317476	2.35611	0.0797717	0.0168304	0.223811	0.233459	1.90194	0.0625328
1.4	1240.43	20.8	62.2	17.392	0.104	0	79.696		78.0466	21.8229	0.130496	0	100	0.0015	0.049	0.28	0.01	0.0122293	0.12	0.642182	1.35934	0.06	0.235573	0.0999397	0.876488	1.47274	6.86644	0.271197	0.0409957	0.44233	0.585633	3.61187	0.129289	0.0304606	0.352165	0.430651	2.91563	0.101188	0.0226328	0.280379	0.316684	2.35359	0.0792644	0.0168166	0.223227	0.232877	1.8999	0.0621433
1.4	1240.87	20.9	62.225	17.341	0.042	0	79.608		78.1643	21.783	0.0527585	0	100	0.0015	0.049	0.28	0.01	0.0119939	0.12	0.642211	1.35808	0.06	0.234406	0.0998581	0.874201	1.46907	6.85911	0.269255	0.0409622	0.441175	0.584172	3.60801	0.128427	0.0304357	0.351246	0.429577	2.91251	0.100528	0.0226143	0.279648	0.315894	2.35108	0.0787586	0.0168029	0.222644	0.232296	1.89787	0.0617549
1.4	1241.16	20.9677	62.2419	17.3065	0	0	79.5484		78.2441	21.7559	0	0	100	0.0015	0.049	0.28	0.01	0.011834	0.12	0.64223	1.35723	0.06	0.233616	0.0998028	0.872656	1.46658	6.85414	0.267944	0.0409395	0.440396	0.583185	3.6054	0.127845	0.0304189	0.350625	0.428851	2.9104	0.100083	0.0226018	0.279153	0.31536	2.34938	0.0784169	0.0167936	0.222251	0.231903	1.8965	0.0614926
1.4	1241.39	21	62.2365	17.2835	0	0	79.52		78.2652	21.7348	0	0	100	0.0015	0.049	0.28	0.01	0.0118241	0.12	0.642245	1.35656	0.06	0.233509	0.0997596	0.871449	1.46464	6.85026	0.267485	0.0409218	0.439787	0.582415	3.60336	0.127614	0.0304057	0.35014	0.428284	2.90876	0.0998995	0.022592	0.278767	0.314943	2.34805	0.0782713	0.0167863	0.221943	0.231597	1.89543	0.0613769
1.4	1242.11	21.1	62.2195	17.2125	0	0	79.432		78.3305	21.6695	0	0	100	0.0015	0.049	0.28	0.01	0.011793	0.12	0.642292	1.35451	0.06	0.233178	0.099626	0.867722	1.45866	6.83826	0.266069	0.040867	0.437906	0.580033	3.59704	0.126903	0.030365	0.348643	0.426533	2.90366	0.0993343	0.0225617	0.277575	0.313655	2.34394	0.077822	0.0167638	0.220994	0.23065	1.89211	0.0610196
1.4	1242.82	21.2	62.2025	17.1415	0	0	79.344		78.3959	21.6041	0	0	100	0.0015	0.049	0.28	0.01	0.0117619	0.12	0.642339	1.35245	0.06	0.232847	0.0994926	0.864014	1.4527	6.82629	0.26466	0.0408123	0.436034	0.577664	3.59075	0.126196	0.0303243	0.347153	0.424791	2.89858	0.0987722	0.0225315	0.276389	0.312374	2.33983	0.0773751	0.0167414	0.22005	0.229707	1.88879	0.0606643
1.4	1243.54	21.3	62.1855	17.0705	0	0	79.256		78.4615	21.5385	0	0	100	0.0015	0.049	0.28	0.01	0.0117308	0.12	0.642386	1.35041	0.06	0.232514	0.0993595	0.860325	1.44677	6.81435	0.26326	0.0407577	0.434173	0.575306	3.58447	0.125493	0.0302837	0.345671	0.423057	2.89351	0.0982134	0.0225014	0.275209	0.311099	2.33574	0.0769308	0.016719	0.21911	0.22877	1.88549	0.060311
1.4	1244.25	21.4	62.1685	16.9995	0	0	79.168		78.5272	21.4728	0	0	100	0.0015	0.049	0.28	0.01	0.0116996	0.12	0.642433	1.34836	0.06	0.232181	0.0992268	0.856656	1.44087	6.80245	0.261868	0.0407032	0.432321	0.572961	3.5782	0.124794	0.0302433	0.344196	0.421332	2.88845	0.0976577	0.0224713	0.274035	0.309831	2.33166	0.076489	0.0166966	0.218176	0.227837	1.8822	0.0599597
1.4	1244.97	21.5	62.1515	16.9285	0	0	79.08		78.5931	21.4069	0	0	100	0.0015	0.049	0.28	0.01	0.0116683	0.12	0.64248	1.34633	0.06	0.231847	0.0990943	0.853005	1.435	6.79057	0.260483	0.0406489	0.430479	0.570627	3.57196	0.124099	0.0302029	0.34273	0.419616	2.88341	0.0971051	0.0224413	0.272867	0.308569	2.32759	0.0760497	0.0166743	0.217246	0.226909	1.87891	0.0596104
1.4	1245.68	21.6	62.1345	16.8575	0	0	78.992		78.6592	21.3408	0	0	100	0.0015	0.049	0.28	0.01	0.0116369	0.12	0.642527	1.34429	0.06	0.231512	0.0989621	0.849374	1.42916	6.77873	0.259106	0.0405947	0.428646	0.568304	3.56573	0.123408	0.0301626	0.341271	0.417908	2.87838	0.0965557	0.0224114	0.271706	0.307313	2.32353	0.0756129	0.0166521	0.216321	0.225986	1.87563	0.0592631
1.4	1246.39	21.7	62.1175	16.7865	0	0	78.904		78.7254	21.2746	0	0	100	0.0015	0.049	0.28	0.01	0.0116055	0.12	0.642574	1.34227	0.06	0.231176	0.0988303	0.845762	1.42335	6.76692	0.257737	0.0405406	0.426823	0.565994	3.55952	0.122721	0.0301224	0.339819	0.416209	2.87337	0.0960093	0.0223815	0.27055	0.306064	2.31948	0.0751786	0.0166299	0.215401	0.225067	1.87237	0.0589178
1.4	1247.11	21.8	62.1005	16.7155	0	0	78.816		78.7917	21.2083	0	0	100	0.0015	0.049	0.28	0.01	0.011574	0.12	0.642621	1.34024	0.06	0.230839	0.0986987	0.842168	1.41757	6.75514	0.256376	0.0404866	0.425009	0.563695	3.55332	0.122037	0.0300823	0.338375	0.414519	2.86836	0.0954661	0.0223517	0.269401	0.30482	2.31544	0.0747467	0.0166078	0.214486	0.224153	1.86911	0.0585744
1.4	1247.82	21.9	62.0835	16.6445	0	0	78.728		78.8582	21.1418	0	0	100	0.0015	0.049	0.28	0.01	0.0115424	0.12	0.642667	1.33823	0.06	0.230501	0.0985675	0.838593	1.41182	6.74339	0.255022	0.0404328	0.423205	0.561407	3.54714	0.121358	0.0300423	0.336939	0.412836	2.86338	0.0949259	0.022322	0.268257	0.303583	2.31142	0.0743172	0.0165857	0.213575	0.223243	1.86586	0.0582329
1.4	1248.54	22	62.0665	16.5735	0	0	78.64		78.9248	21.0752	0	0	100	0.0015	0.049	0.28	0.01	0.0115107	0.12	0.642714	1.33621	0.06	0.230163	0.0984365	0.835036	1.40609	6.73168	0.253676	0.0403791	0.42141	0.559131	3.54098	0.120682	0.0300024	0.33551	0.411163	2.8584	0.0943887	0.0222924	0.267119	0.302352	2.3074	0.0738901	0.0165637	0.212669	0.222338	1.86262	0.0578934
1.4	1249.25	22.1	62.0495	16.5025	0	0	78.552		78.9916	21.0084	0	0	100	0.0015	0.049	0.28	0.01	0.011479	0.12	0.642761	1.33421	0.06	0.229824	0.0983058	0.831498	1.4004	6.71999	0.252338	0.0403255	0.419625	0.556866	3.53483	0.12001	0.0299626	0.334088	0.409497	2.85344	0.0938546	0.0222628	0.265987	0.301128	2.3034	0.0734655	0.0165417	0.211768	0.221437	1.85938	0.0575557
1.4	1249.97	22.2	62.0325	16.4315	0	0	78.464		79.0585	20.9415	0	0	100	0.0015	0.049	0.28	0.01	0.0114472	0.12	0.642807	1.3322	0.06	0.229484	0.0981754	0.827978	1.39473	6.70834	0.251007	0.040272	0.417848	0.554613	3.5287	0.119342	0.0299228	0.332674	0.40784	2.84849	0.0933235	0.0222332	0.264861	0.299909	2.2994	0.0730432	0.0165197	0.210872	0.220541	1.85616	0.05722
1.4	1250.68	22.3	62.0155	16.3605	0	0	78.376		79.1256	20.8744	0	0	100	0.0015	0.049	0.28	0.01	0.0114154	0.12	0.642854	1.33021	0.06	0.229143	0.0980454	0.824476	1.38909	6.69672	0.249684	0.0402186	0.416081	0.55237	3.52259	0.118678	0.0298832	0.331267	0.406191	2.84356	0.0927953	0.0222038	0.263741	0.298697	2.29542	0.0726234	0.0164978	0.20998	0.21965	1.85294	0.0568862
1.4	1251.39	22.4	61.9985	16.2895	0	0	78.288		79.1928	20.8072	0	0	100	0.0015	0.049	0.28	0.01	0.0113834	0.12	0.6429	1.32821	0.06	0.228801	0.0979156	0.820992	1.38348	6.68513	0.248368	0.0401654	0.414323	0.550139	3.51649	0.118017	0.0298436	0.329867	0.40455	2.83864	0.0922701	0.0221744	0.262627	0.29749	2.29145	0.0722058	0.016476	0.209093	0.218762	1.84974	0.0565542
1.4	1252	22.4848	61.984	16.2294	0	0	78.2134		79.2499	20.7501	0	0	100	0.0015	0.049	0.28	0.01	0.0113563	0.12	0.64294	1.32653	0.06	0.228511	0.0978058	0.818053	1.37874	6.67532	0.247258	0.0401203	0.41284	0.548256	3.51134	0.11746	0.0298102	0.328686	0.403166	2.83447	0.0918273	0.0221495	0.261687	0.296472	2.28809	0.0718537	0.0164575	0.208344	0.218014	1.84702	0.0562742
1.4	1252.11	22.5	61.9815	16.2185	0	0	78.2		79.2602	20.7398	0	0	100	0.0015	0.049	0.28	0.01	0.0113514	0.12	0.642947	1.32622	0.06	0.228458	0.0977861	0.817526	1.3779	6.67357	0.247059	0.0401123	0.412574	0.547919	3.51041	0.11736	0.0298042	0.328475	0.402918	2.83373	0.0917479	0.0221451	0.261518	0.29629	2.28748	0.0717906	0.0164542	0.20821	0.21788	1.84654	0.0562241
1.4	1252.82	22.6	61.9645	16.1475	0	0	78.112		79.3277	20.6723	0	0	100	0.0015	0.049	0.28	0.01	0.0113193	0.12	0.642993	1.32424	0.06	0.228115	0.0976569	0.814078	1.37234	6.66204	0.245758	0.0400593	0.410834	0.54571	3.50435	0.116707	0.0297648	0.327089	0.401293	2.82883	0.0912286	0.0221158	0.260415	0.295095	2.28353	0.0713778	0.0164325	0.207332	0.217001	1.84335	0.0558958
1.4	1253.54	22.7	61.9475	16.0765	0	0	78.024		79.3954	20.6046	0	0	100	0.0015	0.049	0.28	0.01	0.0112872	0.12	0.64304	1.32226	0.06	0.22777	0.097528	0.810648	1.36681	6.65054	0.244464	0.0400064	0.409103	0.543512	3.4983	0.116057	0.0297255	0.325711	0.399677	2.82395	0.0907122	0.0220866	0.259318	0.293906	2.27959	0.0709672	0.0164108	0.206458	0.216127	1.84016	0.0555694
1.4	1254.25	22.8	61.9305	16.0055	0	0	77.936		79.4632	20.5368	0	0	100	0.0015	0.049	0.28	0.01	0.011255	0.12	0.643086	1.32029	0.06	0.227425	0.0973994	0.807236	1.36131	6.63907	0.243177	0.0399536	0.407381	0.541325	3.49226	0.115411	0.0296863	0.32434	0.398069	2.81908	0.0901987	0.0220575	0.258226	0.292724	2.27566	0.070559	0.0163891	0.205589	0.215257	1.83699	0.0552448
1.4	1254.97	22.9	61.9135	15.9345	0	0	77.848		79.5312	20.4688	0	0	100	0.0015	0.049	0.28	0.01	0.0112227	0.12	0.643132	1.31832	0.06	0.227079	0.097271	0.803841	1.35584	6.62763	0.241897	0.039901	0.405667	0.539148	3.48625	0.114769	0.0296472	0.322976	0.396468	2.81422	0.089688	0.0220284	0.25714	0.291547	2.27174	0.070153	0.0163675	0.204725	0.214392	1.83383	0.054922
1.4	1255.68	23	61.8965	15.8635	0	0	77.76		79.5993	20.4007	0	0	100	0.0015	0.049	0.28	0.01	0.0111903	0.12	0.643178	1.31635	0.06	0.226732	0.097143	0.800463	1.35039	6.61622	0.240625	0.0398485	0.403963	0.536983	3.48025	0.11413	0.0296082	0.321619	0.394876	2.80938	0.0891802	0.0219994	0.25606	0.290376	2.26783	0.0697493	0.016346	0.203864	0.213531	1.83067	0.054601
1.4	1256.39	23.1	61.8795	15.7925	0	0	77.672		79.6676	20.3324	0	0	100	0.0015	0.049	0.28	0.01	0.0111579	0.12	0.643225	1.3144	0.06	0.226384	0.0970152	0.797103	1.34497	6.60485	0.23936	0.0397961	0.402267	0.534828	3.47426	0.113495	0.0295692	0.320269	0.393291	2.80455	0.0886753	0.0219705	0.254985	0.28921	2.26393	0.0693478	0.0163245	0.203009	0.212674	1.82752	0.0542818
1.4	1257.11	23.2	61.8625	15.7215	0	0	77.584		79.7361	20.2639	0	0	100	0.0015	0.049	0.28	0.01	0.0111254	0.12	0.643271	1.31244	0.06	0.226035	0.0968878	0.79376	1.33958	6.5935	0.238101	0.0397438	0.40058	0.532684	3.46829	0.112863	0.0295304	0.318925	0.391714	2.79973	0.0881731	0.0219416	0.253916	0.288051	2.26004	0.0689486	0.0163031	0.202157	0.211821	1.82438	0.0539644
1.4	1257.82	23.3	61.8455	15.6505	0	0	77.496		79.8047	20.1953	0	0	100	0.0015	0.049	0.28	0.01	0.0110928	0.12	0.643317	1.31049	0.06	0.225685	0.0967606	0.790434	1.33422	6.58218	0.23685	0.0396916	0.398902	0.53055	3.46234	0.112235	0.0294916	0.317589	0.390145	2.79492	0.0876738	0.0219128	0.252852	0.286897	2.25616	0.0685516	0.0162817	0.20131	0.210973	1.82125	0.0536487
1.4	1258.54	23.4	61.8285	15.5795	0	0	77.408		79.8735	20.1265	0	0	100	0.0015	0.049	0.28	0.01	0.0110601	0.12	0.643363	1.30855	0.06	0.225335	0.0966337	0.787125	1.32888	6.57089	0.235606	0.0396395	0.397232	0.528427	3.4564	0.11161	0.0294529	0.31626	0.388584	2.79013	0.0871772	0.0218841	0.251793	0.285749	2.25229	0.0681568	0.0162603	0.200467	0.210128	1.81813	0.0533348
1.4	1259.25	23.5	61.8115	15.5085	0	0	77.32		79.9424	20.0576	0	0	100	0.0015	0.049	0.28	0.01	0.0110274	0.12	0.643409	1.3066	0.06	0.224983	0.0965071	0.783833	1.32356	6.55964	0.234368	0.0395876	0.39557	0.526314	3.45048	0.110989	0.0294144	0.314937	0.38703	2.78535	0.0866834	0.0218554	0.25074	0.284607	2.24843	0.0677642	0.016239	0.199629	0.209288	1.81501	0.0530227
1.4	1259.97	23.6	61.7945	15.4375	0	0	77.232		80.0115	19.9885	0	0	100	0.0015	0.049	0.28	0.01	0.0109946	0.12	0.643455	1.30467	0.06	0.224631	0.0963808	0.780558	1.31828	6.54841	0.233138	0.0395358	0.393918	0.524212	3.44458	0.110372	0.0293758	0.313621	0.385485	2.78058	0.0861923	0.0218268	0.249692	0.28347	2.24458	0.0673738	0.0162177	0.198795	0.208452	1.81191	0.0527123
1.4	1260.68	23.7	61.7775	15.3665	0	0	77.144		80.0807	19.9193	0	0	100	0.0015	0.049	0.28	0.01	0.0109617	0.12	0.643501	1.30274	0.06	0.224278	0.0962547	0.7773	1.31302	6.53721	0.231914	0.0394841	0.392273	0.52212	3.43869	0.109757	0.0293374	0.312312	0.383946	2.77583	0.085704	0.0217983	0.24865	0.282339	2.24075	0.0669856	0.0161965	0.197965	0.207621	1.80881	0.0524036
1.4	1261.39	23.8	61.7605	15.2955	0	0	77.056		80.1501	19.8499	0	0	100	0.0015	0.049	0.28	0.01	0.0109287	0.12	0.643547	1.30081	0.06	0.223924	0.096129	0.774058	1.30778	6.52604	0.230697	0.0394325	0.390637	0.520038	3.43281	0.109146	0.0292991	0.311009	0.382415	2.77109	0.0852183	0.0217698	0.247613	0.281213	2.23692	0.0665995	0.0161754	0.197139	0.206793	1.80572	0.0520966
1.4	1262.11	23.9	61.7435	15.2245	0	0	76.968		80.2196	19.7804	0	0	100	0.0015	0.049	0.28	0.01	0.0108957	0.12	0.643593	1.29889	0.06	0.223569	0.0960035	0.770833	1.30257	6.5149	0.229487	0.039381	0.389009	0.517967	3.42695	0.108539	0.0292609	0.309713	0.380892	2.76636	0.0847354	0.0217414	0.246581	0.280093	2.2331	0.0662155	0.0161543	0.196318	0.205969	1.80264	0.0517913
1.4	1262.82	24	61.7265	15.1535	0	0	76.88		80.2893	19.7107	0	0	100	0.0015	0.049	0.28	0.01	0.0108626	0.12	0.643639	1.29697	0.06	0.223213	0.0958783	0.767624	1.29739	6.5038	0.228284	0.0393297	0.38739	0.515906	3.42111	0.107935	0.0292227	0.308424	0.379377	2.76164	0.0842551	0.021713	0.245555	0.278978	2.22929	0.0658337	0.0161332	0.195501	0.205149	1.79956	0.0514877
1.4	1263.54	24.1	61.7095	15.0825	0	0	76.792		80.3592	19.6408	0	0	100	0.0015	0.049	0.28	0.01	0.0108294	0.12	0.643685	1.29506	0.06	0.222856	0.0957534	0.764431	1.29223	6.49272	0.227087	0.0392784	0.385779	0.513855	3.41528	0.107334	0.0291846	0.307141	0.377868	2.75693	0.0837775	0.0216847	0.244534	0.277869	2.22549	0.065454	0.0161122	0.194688	0.204334	1.7965	0.0511858
1.4	1264.25	24.2	61.6925	15.0115	0	0	76.704		80.4292	19.5708	0	0	100	0.0015	0.049	0.28	0.01	0.0107961	0.12	0.643731	1.29315	0.06	0.222498	0.0956287	0.761255	1.2871	6.48166	0.225897	0.0392273	0.384176	0.511814	3.40947	0.106736	0.0291466	0.305865	0.376367	2.75224	0.0833025	0.0216565	0.243517	0.276765	2.22171	0.0650764	0.0160912	0.193879	0.203522	1.79344	0.0508856
1.4	1264.97	24.3	61.6755	14.9405	0	0	76.616		80.4994	19.5006	0	0	100	0.0015	0.049	0.28	0.01	0.0107628	0.12	0.643776	1.29125	0.06	0.222139	0.0955044	0.758095	1.28199	6.47064	0.224713	0.0391763	0.382581	0.509783	3.40367	0.106142	0.0291087	0.304596	0.374874	2.74756	0.0828302	0.0216283	0.242507	0.275667	2.21793	0.0647008	0.0160703	0.193074	0.202715	1.79039	0.050587
1.4	1265.68	24.4	61.6585	14.8695	0	0	76.528		80.5698	19.4302	0	0	100	0.0015	0.049	0.28	0.01	0.0107293	0.12	0.643822	1.28935	0.06	0.22178	0.0953803	0.754951	1.27691	6.45965	0.223536	0.0391254	0.380994	0.507761	3.39789	0.105551	0.0290709	0.303332	0.373387	2.74289	0.0823605	0.0216002	0.241501	0.274574	2.21416	0.0643274	0.0160494	0.192273	0.201911	1.78735	0.05029
1.4	1266.39	24.5	61.6415	14.7985	0	0	76.44		80.6403	19.3597	0	0	100	0.0015	0.049	0.28	0.01	0.0106959	0.12	0.643868	1.28745	0.06	0.221419	0.0952565	0.751822	1.27185	6.44868	0.222366	0.0390746	0.379416	0.50575	3.39212	0.104964	0.0290332	0.302075	0.371908	2.73824	0.0818933	0.0215722	0.2405	0.273487	2.2104	0.063956	0.0160286	0.191476	0.201111	1.78431	0.0499947
1.4	1267.11	24.6	61.6245	14.7275	0	0	76.352		80.711	19.289	0	0	100	0.0015	0.049	0.28	0.01	0.0106623	0.12	0.643913	1.28556	0.06	0.221058	0.0951329	0.74871	1.26682	6.43775	0.221202	0.0390239	0.377845	0.503749	3.38637	0.104379	0.0289955	0.300825	0.370437	2.73359	0.0814287	0.0215442	0.239505	0.272404	2.20665	0.0635866	0.0160078	0.190684	0.200315	1.78129	0.049701
1.4	1267.82	24.7	61.6075	14.6565	0	0	76.264		80.7818	19.2182	0	0	100	0.0015	0.049	0.28	0.01	0.0106286	0.12	0.643959	1.28368	0.06	0.220695	0.0950097	0.745613	1.26181	6.42684	0.220044	0.0389734	0.376282	0.501757	3.38063	0.103798	0.028958	0.299581	0.368972	2.72896	0.0809667	0.0215163	0.238514	0.271327	2.20291	0.0632193	0.015987	0.189895	0.199523	1.77827	0.049409
1.4	1268.54	24.8	61.5905	14.5855	0	0	76.176		80.8528	19.1472	0	0	100	0.0015	0.049	0.28	0.01	0.0105949	0.12	0.644005	1.2818	0.06	0.220332	0.0948867	0.742533	1.25682	6.41596	0.218893	0.0389229	0.374727	0.499775	3.37491	0.10322	0.0289205	0.298343	0.367515	2.72434	0.0805072	0.0214885	0.237528	0.270255	2.19919	0.062854	0.0159663	0.18911	0.198735	1.77526	0.0491185
1.4	1269.25	24.9	61.5735	14.5145	0	0	76.088		80.924	19.076	0	0	100	0.0015	0.049	0.28	0.01	0.0105611	0.12	0.64405	1.27992	0.06	0.219968	0.094764	0.739467	1.25186	6.40511	0.217748	0.0388726	0.37318	0.497803	3.3692	0.102645	0.0288831	0.297111	0.366064	2.71974	0.0800503	0.0214607	0.236548	0.269189	2.19547	0.0624907	0.0159457	0.18833	0.197951	1.77226	0.0488297
1.4	1269.97	25	61.5565	14.4435	0	0	76		80.9953	19.0047	0	0	100	0.0015	0.049	0.28	0.01	0.0105272	0.12	0.644096	1.27805	0.06	0.219603	0.0946415	0.736417	1.24693	6.39429	0.216609	0.0388223	0.371641	0.49584	3.36351	0.102073	0.0288457	0.295886	0.364621	2.71514	0.0795958	0.0214329	0.235572	0.268128	2.19176	0.0621294	0.0159251	0.187553	0.19717	1.76926	0.0485424
1.4	1270.68	25.1	61.5395	14.3725	0	0	75.912		81.0668	18.9332	0	0	100	0.0015	0.049	0.28	0.01	0.0104933	0.12	0.644141	1.27618	0.06	0.219237	0.0945194	0.733383	1.24202	6.3835	0.215476	0.0387722	0.37011	0.493887	3.35783	0.101505	0.0288085	0.294666	0.363185	2.71056	0.0791438	0.0214053	0.234601	0.267071	2.18806	0.0617701	0.0159045	0.18678	0.196394	1.76628	0.0482567
1.4	1271.39	25.2	61.5225	14.3015	0	0	75.824		81.1385	18.8615	0	0	100	0.0015	0.049	0.28	0.01	0.0104592	0.12	0.644187	1.27432	0.06	0.218869	0.0943975	0.730363	1.23713	6.37273	0.21435	0.0387222	0.368586	0.491943	3.35217	0.10094	0.0287714	0.293453	0.361755	2.70599	0.0786944	0.0213777	0.233636	0.26602	2.18437	0.0614127	0.015884	0.186011	0.195621	1.7633	0.0479726
1.4	1272.11	25.3	61.5055	14.2305	0	0	75.736		81.2103	18.7897	0	0	100	0.0015	0.049	0.28	0.01	0.0104251	0.12	0.644232	1.27246	0.06	0.218501	0.0942758	0.727359	1.23226	6.362	0.21323	0.0386723	0.36707	0.490009	3.34652	0.100377	0.0287343	0.292246	0.360333	2.70143	0.0782473	0.0213501	0.232675	0.264974	2.18069	0.0610573	0.0158636	0.185246	0.194852	1.76033	0.04769
1.4	1272.82	25.4	61.4885	14.1595	0	0	75.648		81.2823	18.7177	0	0	100	0.0015	0.049	0.28	0.01	0.0103909	0.12	0.644277	1.27061	0.06	0.218133	0.0941545	0.724371	1.22742	6.35129	0.212116	0.0386226	0.365562	0.488084	3.34089	0.099818	0.0286973	0.291045	0.358917	2.69688	0.0778028	0.0213226	0.231719	0.263934	2.17702	0.0607039	0.0158431	0.184485	0.194086	1.75736	0.0474089
1.4	1273.54	25.5	61.4715	14.0885	0	0	75.56		81.3545	18.6455	0	0	100	0.0015	0.049	0.28	0.01	0.0103566	0.12	0.644323	1.26876	0.06	0.217763	0.0940334	0.721397	1.22261	6.34061	0.211008	0.0385729	0.364061	0.486168	3.33527	0.0992618	0.0286604	0.289851	0.357509	2.69235	0.0773606	0.0212952	0.230767	0.262898	2.17336	0.0603523	0.0158228	0.183727	0.193324	1.75441	0.0471294
1.4	1274.25	25.6	61.4545	14.0175	0	0	75.472		81.4268	18.5732	0	0	100	0.0015	0.049	0.28	0.01	0.0103223	0.12	0.644368	1.26691	0.06	0.217392	0.0939126	0.718438	1.21781	6.32995	0.209907	0.0385233	0.362568	0.484262	3.32967	0.0987087	0.0286236	0.288662	0.356107	2.68782	0.0769209	0.0212679	0.229821	0.261867	2.1697	0.0600027	0.0158024	0.182974	0.192566	1.75146	0.0468515
1.4	1274.97	25.7	61.4375	13.9465	0	0	75.384		81.4993	18.5007	0	0	100	0.0015	0.049	0.28	0.01	0.0102878	0.12	0.644413	1.26507	0.06	0.21702	0.093792	0.715494	1.21304	6.31933	0.208811	0.0384739	0.361082	0.482365	3.32408	0.0981585	0.0285868	0.287479	0.354712	2.68331	0.0764836	0.0212406	0.228879	0.260841	2.16606	0.059655	0.0157821	0.182224	0.191812	1.74852	0.046575
1.4	1275.68	25.8	61.4205	13.8755	0	0	75.296		81.572	18.428	0	0	100	0.0015	0.049	0.28	0.01	0.0102533	0.12	0.644458	1.26323	0.06	0.216647	0.0936717	0.712564	1.20829	6.30873	0.207721	0.0384245	0.359604	0.480477	3.3185	0.0976114	0.0285502	0.286302	0.353324	2.67881	0.0760486	0.0212133	0.227942	0.25982	2.16243	0.0593092	0.0157619	0.181478	0.191061	1.74559	0.0463001
1.4	1276.39	25.9	61.4035	13.8045	0	0	75.208		81.6448	18.3552	0	0	100	0.0015	0.049	0.28	0.01	0.0102187	0.12	0.644503	1.2614	0.06	0.216273	0.0935517	0.70965	1.20357	6.29816	0.206637	0.0383753	0.358133	0.478598	3.31294	0.0970673	0.0285136	0.285131	0.351942	2.67432	0.0756161	0.0211861	0.227009	0.258804	2.15881	0.0589653	0.0157417	0.180736	0.190314	1.74266	0.0460266
1.4	1277.11	26	61.3865	13.7335	0	0	75.12		81.7179	18.2821	0	0	100	0.0015	0.049	0.28	0.01	0.010184	0.12	0.644548	1.25957	0.06	0.215899	0.0934319	0.70675	1.19887	6.28762	0.20556	0.0383262	0.356669	0.476729	3.3074	0.0965261	0.0284771	0.283965	0.350567	2.66985	0.0751858	0.021159	0.226082	0.257793	2.15519	0.0586233	0.0157215	0.179997	0.189571	1.73975	0.0457546
1.4	1277.82	26.1	61.3695	13.6625	0	0	75.032		81.791	18.209	0	0	100	0.0015	0.049	0.28	0.01	0.0101493	0.12	0.644593	1.25775	0.06	0.215523	0.0933124	0.703864	1.19419	6.2771	0.204488	0.0382771	0.355213	0.474868	3.30186	0.0959878	0.0284406	0.282806	0.349199	2.66538	0.0747579	0.0211319	0.225159	0.256787	2.15159	0.0582831	0.0157014	0.179262	0.188831	1.73684	0.0454842
1.4	1278.54	26.2	61.3525	13.5915	0	0	74.944		81.8644	18.1356	0	0	100	0.0015	0.049	0.28	0.01	0.0101144	0.12	0.644638	1.25593	0.06	0.215146	0.0931932	0.700993	1.18953	6.26661	0.203421	0.0382282	0.353764	0.473016	3.29635	0.0954525	0.0284043	0.281652	0.347837	2.66093	0.0743324	0.0211049	0.22424	0.255786	2.14799	0.0579448	0.0156814	0.178531	0.188095	1.73394	0.0452151
1.4	1279.25	26.3	61.3355	13.5205	0	0	74.856		81.9379	18.0621	0	0	100	0.0015	0.049	0.28	0.01	0.0100795	0.12	0.644683	1.25412	0.06	0.214769	0.0930742	0.698136	1.1849	6.25615	0.202361	0.0381794	0.352322	0.471174	3.29084	0.0949201	0.028368	0.280505	0.346482	2.65648	0.0739091	0.021078	0.223326	0.254789	2.14441	0.0576083	0.0156614	0.177803	0.187362	1.73104	0.0449476
1.4	1279.97	26.4	61.3185	13.4495	0	0	74.768		82.0116	17.9884	0	0	100	0.0015	0.049	0.28	0.01	0.0100445	0.12	0.644728	1.25231	0.06	0.21439	0.0929555	0.695293	1.18029	6.24572	0.201306	0.0381307	0.350888	0.46934	3.28536	0.0943906	0.0283319	0.279363	0.345134	2.65205	0.0734882	0.0210511	0.222417	0.253797	2.14083	0.0572736	0.0156414	0.177079	0.186632	1.72815	0.0446815
1.4	1280.68	26.5	61.3015	13.3785	0	0	74.68		82.0855	17.9145	0	0	100	0.0015	0.049	0.28	0.01	0.0100094	0.12	0.644773	1.2505	0.06	0.214011	0.092837	0.692465	1.1757	6.23531	0.200257	0.0380821	0.34946	0.467515	3.27988	0.093864	0.0282958	0.278226	0.343792	2.64764	0.0730695	0.0210243	0.221512	0.252811	2.13726	0.0569407	0.0156214	0.176359	0.185907	1.72527	0.0444168
1.4	1281.39	26.6	61.2845	13.3075	0	0	74.592		82.1596	17.8404	0	0	100	0.0015	0.049	0.28	0.01	0.00997421	0.12	0.644818	1.2487	0.06	0.21363	0.0927188	0.689651	1.17113	6.22493	0.199214	0.0380336	0.34804	0.465698	3.27442	0.0933402	0.0282597	0.277095	0.342456	2.64323	0.0726531	0.0209975	0.220612	0.251828	2.13371	0.0566097	0.0156016	0.175642	0.185184	1.7224	0.0441536
1.4	1282.11	26.7	61.2675	13.2365	0	0	74.504		82.2338	17.7662	0	0	100	0.0015	0.049	0.28	0.01	0.00993896	0.12	0.644863	1.2469	0.06	0.213248	0.0926009	0.686851	1.16658	6.21458	0.198177	0.0379853	0.346627	0.463891	3.26897	0.0928192	0.0282238	0.27597	0.341127	2.63883	0.072239	0.0209708	0.219716	0.250851	2.13016	0.0562804	0.0155817	0.174929	0.184466	1.71954	0.0438917
1.4	1282.82	26.8	61.2505	13.1655	0	0	74.416		82.3082	17.6918	0	0	100	0.0015	0.049	0.28	0.01	0.00990362	0.12	0.644908	1.24511	0.06	0.212866	0.0924832	0.684064	1.16206	6.20425	0.197145	0.037937	0.345221	0.462092	3.26354	0.0923011	0.0281879	0.274851	0.339804	2.63445	0.0718271	0.0209442	0.218825	0.249878	2.12662	0.0559529	0.0155619	0.17422	0.18375	1.71668	0.0436313
1.4	1283.54	26.9	61.2335	13.0945	0	0	74.328		82.3828	17.6172	0	0	100	0.0015	0.049	0.28	0.01	0.00986819	0.12	0.644953	1.24332	0.06	0.212482	0.0923658	0.681292	1.15756	6.19395	0.196118	0.0378888	0.343822	0.460301	3.25812	0.0917858	0.0281521	0.273737	0.338487	2.63007	0.0714174	0.0209176	0.217938	0.24891	2.12309	0.0556272	0.0155422	0.173513	0.183038	1.71383	0.0433723
1.4	1284.25	27	61.2165	13.0235	0	0	74.24		82.4575	17.5425	0	0	100	0.0015	0.049	0.28	0.01	0.00983269	0.12	0.644997	1.24153	0.06	0.212098	0.0922486	0.678533	1.15308	6.18368	0.195098	0.0378408	0.342429	0.458519	3.25272	0.0912732	0.0281164	0.272628	0.337177	2.62571	0.0710099	0.020891	0.217056	0.247946	2.11957	0.0553032	0.0155224	0.172811	0.18233	1.71099	0.0431147
1.4	1284.97	27.1	61.1995	12.9525	0	0	74.152		82.5324	17.4676	0	0	100	0.0015	0.049	0.28	0.01	0.00979709	0.12	0.645042	1.23975	0.06	0.211712	0.0921317	0.675788	1.14862	6.17343	0.194082	0.0377928	0.341044	0.456746	3.24733	0.0907634	0.0280808	0.271525	0.335873	2.62136	0.0706046	0.0208646	0.216177	0.246987	2.11605	0.054981	0.0155028	0.172112	0.181625	1.70815	0.0428585
1.4	1285.68	27.2	61.1825	12.8815	0	0	74.064		82.6075	17.3925	0	0	100	0.0015	0.049	0.28	0.01	0.00976142	0.12	0.645087	1.23797	0.06	0.211325	0.0920151	0.673056	1.14418	6.16321	0.193072	0.037745	0.339666	0.454981	3.24195	0.0902564	0.0280452	0.270428	0.334575	2.61702	0.0702015	0.0208381	0.215304	0.246033	2.11255	0.0546605	0.0154831	0.171416	0.180923	1.70532	0.0426037
1.4	1286.39	27.3	61.1655	12.8105	0	0	73.976		82.6828	17.3172	0	0	100	0.0015	0.049	0.28	0.01	0.00972565	0.12	0.645131	1.2362	0.06	0.210938	0.0918987	0.670338	1.13976	6.15301	0.192068	0.0376972	0.338294	0.453225	3.23659	0.089752	0.0280098	0.269336	0.333284	2.61269	0.0698006	0.0208118	0.214434	0.245083	2.10905	0.0543417	0.0154636	0.170724	0.180225	1.7025	0.0423502
1.4	1287.11	27.4	61.1485	12.7395	0	0	73.888		82.7583	17.2417	0	0	100	0.0015	0.049	0.28	0.01	0.00968981	0.12	0.645176	1.23443	0.06	0.210549	0.0917825	0.667634	1.13537	6.14285	0.191069	0.0376496	0.336929	0.451477	3.23124	0.0892504	0.0279744	0.268249	0.331998	2.60837	0.0694018	0.0207855	0.213569	0.244138	2.10557	0.0540247	0.015444	0.170035	0.179529	1.69969	0.0420981
1.4	1287.82	27.5	61.1315	12.6685	0	0	73.8		82.8339	17.1661	0	0	100	0.0015	0.049	0.28	0.01	0.00965388	0.12	0.64522	1.23267	0.06	0.21016	0.0916666	0.664943	1.13099	6.1327	0.190076	0.037602	0.335571	0.449737	3.22591	0.0887515	0.027939	0.267168	0.330719	2.60407	0.0690052	0.0207592	0.212708	0.243197	2.10209	0.0537093	0.0154245	0.16935	0.178838	1.69688	0.0418474
1.4	1288.54	27.6	61.1145	12.5975	0	0	73.712		82.9098	17.0902	0	0	100	0.0015	0.049	0.28	0.01	0.00961786	0.12	0.645265	1.23091	0.06	0.209769	0.091551	0.662265	1.12664	6.12259	0.189087	0.0375546	0.33422	0.448006	3.22059	0.0882553	0.0279038	0.266092	0.329446	2.59977	0.0686107	0.020733	0.211852	0.242261	2.09863	0.0533956	0.015405	0.168668	0.178149	1.69408	0.041598
1.4	1289.25	27.7	61.0975	12.5265	0	0	73.624		82.9858	17.0142	0	0	100	0.0015	0.049	0.28	0.01	0.00958175	0.12	0.645309	1.22915	0.06	0.209377	0.0914356	0.6596	1.1223	6.1125	0.188104	0.0375073	0.332875	0.446283	3.21528	0.0877617	0.0278686	0.265021	0.328179	2.59549	0.0682183	0.0207069	0.210999	0.241329	2.09517	0.0530837	0.0153856	0.167989	0.177464	1.69129	0.0413499
1.4	1289.97	27.8	61.0805	12.4555	0	0	73.536		83.062	16.938	0	0	100	0.0015	0.049	0.28	0.01	0.00954556	0.12	0.645354	1.2274	0.06	0.208985	0.0913205	0.656949	1.11799	6.10243	0.187127	0.03746	0.331537	0.444568	3.20998	0.0872708	0.0278335	0.263956	0.326918	2.59121	0.067828	0.0206808	0.210151	0.240402	2.09172	0.0527734	0.0153663	0.167314	0.176782	1.68851	0.0411032
1.4	1290.68	27.9	61.0635	12.3845	0	0	73.448		83.1383	16.8617	0	0	100	0.0015	0.049	0.28	0.01	0.00950929	0.12	0.645398	1.22565	0.06	0.208591	0.0912056	0.654311	1.1137	6.09239	0.186154	0.0374129	0.330205	0.442861	3.2047	0.0867825	0.0277985	0.262896	0.325662	2.58695	0.0674398	0.0206548	0.209307	0.239479	2.08828	0.0524647	0.0153469	0.166642	0.176103	1.68573	0.0408577
1.4	1291.39	28	61.0465	12.3135	0	0	73.36		83.2149	16.7851	0	0	100	0.0015	0.049	0.28	0.01	0.00947292	0.12	0.645442	1.22391	0.06	0.208196	0.0910909	0.651685	1.10943	6.08238	0.185187	0.0373659	0.32888	0.441163	3.19944	0.0862969	0.0277636	0.261841	0.324413	2.5827	0.0670537	0.0206289	0.208467	0.238561	2.08484	0.0521577	0.0153276	0.165973	0.175428	1.68296	0.0406136
1.4	1292.11	28.1	61.0295	12.2425	0	0	73.272		83.2916	16.7084	0	0	100	0.0015	0.049	0.28	0.01	0.00943647	0.12	0.645487	1.22217	0.06	0.2078	0.0909766	0.649073	1.10518	6.07239	0.184225	0.037319	0.327562	0.439472	3.19418	0.0858138	0.0277287	0.260791	0.32317	2.57846	0.0666697	0.020603	0.207632	0.237646	2.08142	0.0518524	0.0153084	0.165308	0.174756	1.6802	0.0403708
1.4	1292.82	28.2	61.0125	12.1715	0	0	73.184		83.3686	16.6314	0	0	100	0.0015	0.049	0.28	0.01	0.00939993	0.12	0.645531	1.22043	0.06	0.207403	0.0908624	0.646473	1.10094	6.06243	0.183268	0.0372721	0.32625	0.437789	3.18894	0.0853333	0.0276939	0.259747	0.321933	2.57423	0.0662877	0.0205771	0.2068	0.236736	2.07801	0.0515486	0.0152892	0.164646	0.174087	1.67744	0.0401293
1.4	1293.54	28.3	60.9955	12.1005	0	0	73.096		83.4457	16.5543	0	0	100	0.0015	0.049	0.28	0.01	0.0093633	0.12	0.645575	1.2187	0.06	0.207005	0.0907485	0.643886	1.09673	6.05249	0.182317	0.0372254	0.324944	0.436115	3.18372	0.0848554	0.0276592	0.258708	0.320701	2.57001	0.0659077	0.0205513	0.205972	0.235831	2.0746	0.0512465	0.01527	0.163987	0.173421	1.67469	0.0398891
1.4	1294.25	28.4	60.9785	12.0295	0	0	73.008		83.523	16.477	0	0	100	0.0015	0.049	0.28	0.01	0.00932659	0.12	0.645619	1.21697	0.06	0.206606	0.0906349	0.641312	1.09254	6.04258	0.18137	0.0371788	0.323645	0.434448	3.1785	0.08438	0.0276246	0.257673	0.319476	2.5658	0.0655297	0.0205256	0.205149	0.23493	2.0712	0.050946	0.0152509	0.163331	0.172758	1.67195	0.0396501
1.4	1294.97	28.5	60.9615	11.9585	0	0	72.92		83.6005	16.3995	0	0	100	0.0015	0.049	0.28	0.01	0.00928978	0.12	0.645664	1.21525	0.06	0.206206	0.0905215	0.63875	1.08837	6.03269	0.180429	0.0371323	0.322353	0.432789	3.1733	0.0839071	0.02759	0.256644	0.318256	2.5616	0.0651538	0.0204999	0.20433	0.234033	2.06781	0.0506471	0.0152318	0.162679	0.172098	1.66921	0.0394125
1.4	1295.68	28.6	60.9445	11.8875	0	0	72.832		83.6781	16.3219	0	0	100	0.0015	0.049	0.28	0.01	0.00925289	0.12	0.645708	1.21353	0.06	0.205805	0.0904083	0.636201	1.08422	6.02283	0.179492	0.0370859	0.321066	0.431138	3.16811	0.0834368	0.0275555	0.25562	0.317042	2.55741	0.0647799	0.0204743	0.203514	0.23314	2.06443	0.0503498	0.0152128	0.16203	0.171442	1.66648	0.0391761
1.4	1296.39	28.7	60.9275	11.8165	0	0	72.744		83.756	16.244	0	0	100	0.0015	0.049	0.28	0.01	0.00921591	0.12	0.645752	1.21181	0.06	0.205403	0.0902954	0.633665	1.08009	6.013	0.17856	0.0370395	0.319786	0.429495	3.16294	0.082969	0.0275211	0.254601	0.315833	2.55324	0.0644079	0.0204487	0.202703	0.232251	2.06106	0.0500541	0.0151938	0.161384	0.170788	1.66376	0.0389409
1.4	1297.11	28.8	60.9105	11.7455	0	0	72.656		83.834	16.166	0	0	100	0.0015	0.049	0.28	0.01	0.00917884	0.12	0.645796	1.2101	0.06	0.205	0.0901827	0.631141	1.07597	6.00319	0.177634	0.0369933	0.318512	0.427859	3.15778	0.0825036	0.0274867	0.253587	0.314631	2.54907	0.064038	0.0204232	0.201895	0.231367	2.0577	0.0497599	0.0151748	0.160741	0.170138	1.66105	0.038707
1.4	1297.82	28.9	60.8935	11.6745	0	0	72.568		83.9123	16.0877	0	0	100	0.0015	0.049	0.28	0.01	0.00914167	0.12	0.64584	1.2084	0.06	0.204596	0.0900703	0.628629	1.07188	5.9934	0.176712	0.0369472	0.317245	0.426232	3.15263	0.0820407	0.0274525	0.252577	0.313434	2.54492	0.06367	0.0203977	0.201092	0.230487	2.05434	0.0494673	0.0151559	0.160101	0.169491	1.65834	0.0384743
1.4	1298.54	29	60.8765	11.6035	0	0	72.48		83.9907	16.0093	0	0	100	0.0015	0.049	0.28	0.01	0.00910442	0.12	0.645884	1.20669	0.06	0.20419	0.0899581	0.62613	1.0678	5.98364	0.175795	0.0369012	0.315983	0.424612	3.1475	0.0815803	0.0274183	0.251573	0.312242	2.54077	0.0633039	0.0203723	0.200292	0.229611	2.051	0.0491763	0.015137	0.159465	0.168846	1.65564	0.0382429
1.4	1299.25	29.1	60.8595	11.5325	0	0	72.392		84.0693	15.9307	0	0	100	0.0015	0.049	0.28	0.01	0.00906708	0.12	0.645928	1.20499	0.06	0.203784	0.0898462	0.623642	1.06375	5.9739	0.174884	0.0368553	0.314728	0.422999	3.14238	0.0811223	0.0273842	0.250574	0.311057	2.53664	0.0629398	0.020347	0.199497	0.228739	2.04766	0.0488867	0.0151182	0.158831	0.168205	1.65294	0.0380126
1.4	1299.97	29.2	60.8425	11.4615	0	0	72.304		84.1481	15.8519	0	0	100	0.0015	0.049	0.28	0.01	0.00902965	0.12	0.645972	1.2033	0.06	0.203376	0.0897345	0.621167	1.05971	5.96419	0.173977	0.0368094	0.313479	0.421394	3.13727	0.0806668	0.0273501	0.249579	0.309876	2.53251	0.0625776	0.0203217	0.198705	0.227871	2.04433	0.0485988	0.0150994	0.158201	0.167567	1.65026	0.0377836
1.4	1300.68	29.3	60.8255	11.3905	0	0	72.216		84.2271	15.7729	0	0	100	0.0015	0.049	0.28	0.01	0.00899212	0.12	0.646015	1.2016	0.06	0.202968	0.089623	0.618704	1.0557	5.9545	0.173074	0.0367637	0.312236	0.419797	3.13217	0.0802136	0.0273161	0.24859	0.308702	2.5284	0.0622174	0.0202964	0.197917	0.227007	2.04101	0.0483123	0.0150806	0.157573	0.166932	1.64758	0.0375558
1.4	1301.39	29.4	60.8085	11.3195	0	0	72.128		84.3063	15.6937	0	0	100	0.0015	0.049	0.28	0.01	0.00895451	0.12	0.646059	1.19992	0.06	0.202558	0.0895118	0.616253	1.0517	5.94484	0.172177	0.0367181	0.310999	0.418207	3.12709	0.0797629	0.0272822	0.247605	0.307533	2.5243	0.061859	0.0202712	0.197133	0.226147	2.0377	0.0480273	0.0150619	0.156949	0.1663	1.6449	0.0373293
1.4	1302.11	29.5	60.7915	11.2485	0	0	72.04		84.3857	15.6143	0	0	100	0.0015	0.049	0.28	0.01	0.0089168	0.12	0.646103	1.19823	0.06	0.202147	0.0894008	0.613814	1.04772	5.9352	0.171284	0.0366726	0.309768	0.416625	3.12202	0.0793145	0.0272484	0.246625	0.306369	2.5202	0.0615025	0.0202461	0.196353	0.225292	2.0344	0.0477439	0.0150432	0.156328	0.16567	1.64224	0.0371039
1.4	1302.82	29.6	60.7745	11.1775	0	0	71.952		84.4653	15.5347	0	0	100	0.0015	0.049	0.28	0.01	0.008879	0.12	0.646147	1.19655	0.06	0.201735	0.08929	0.611386	1.04376	5.92559	0.170396	0.0366271	0.308543	0.41505	3.11696	0.0788685	0.0272147	0.245649	0.305211	2.51612	0.0611479	0.020221	0.195576	0.22444	2.0311	0.0474619	0.0150246	0.15571	0.165044	1.63958	0.0368796
1.4	1303.54	29.7	60.7575	11.1065	0	0	71.864		84.545	15.455	0	0	100	0.0015	0.049	0.28	0.01	0.0088411	0.12	0.64619	1.19488	0.06	0.201322	0.0891795	0.608971	1.03982	5.916	0.169513	0.0365818	0.307324	0.413482	3.11192	0.0784249	0.027181	0.244679	0.304058	2.51205	0.0607952	0.020196	0.194803	0.223592	2.02781	0.0471815	0.015006	0.155094	0.164421	1.63692	0.0366566
1.4	1304.25	29.8	60.7405	11.0355	0	0	71.776		84.625	15.375	0	0	100	0.0015	0.049	0.28	0.01	0.00880312	0.12	0.646234	1.1932	0.06	0.200908	0.0890693	0.606567	1.03589	5.90643	0.168634	0.0365366	0.306111	0.411922	3.10689	0.0779836	0.0271474	0.243713	0.302911	2.50799	0.0604443	0.020171	0.194034	0.222748	2.02454	0.0469025	0.0149875	0.154482	0.1638	1.63428	0.0364348
1.4	1304.97	29.9	60.7235	10.9645	0	0	71.688		84.7052	15.2948	0	0	100	0.0015	0.049	0.28	0.01	0.00876504	0.12	0.646278	1.19153	0.06	0.200493	0.0889592	0.604174	1.03199	5.89689	0.16776	0.0364914	0.304903	0.410369	3.10187	0.0775446	0.0271138	0.242752	0.301769	2.50394	0.0600953	0.0201461	0.193269	0.221909	2.02126	0.0466249	0.0149689	0.153873	0.163183	1.63164	0.0362141
1.4	1305.68	30	60.7065	10.8935	0	0	71.6		84.7855	15.2145	0	0	100	0.0015	0.049	0.28	0.01	0.00872687	0.12	0.646321	1.18987	0.06	0.200077	0.0888494	0.601794	1.0281	5.88737	0.166891	0.0364464	0.303702	0.408823	3.09686	0.0771079	0.0270804	0.241795	0.300632	2.49989	0.0597481	0.0201212	0.192508	0.221073	2.018	0.0463489	0.0149505	0.153267	0.162568	1.629	0.0359945
1.4	1306.39	30.1	60.6895	10.8225	0	0	71.512		84.8661	15.1339	0	0	100	0.0015	0.049	0.28	0.01	0.0086886	0.12	0.646365	1.18821	0.06	0.19966	0.0887399	0.599425	1.02423	5.87788	0.166026	0.0364015	0.302506	0.407284	3.09187	0.0766735	0.027047	0.240843	0.299501	2.49586	0.0594027	0.0200964	0.19175	0.220241	2.01475	0.0460742	0.014932	0.152663	0.161956	1.62638	0.0357761
1.4	1307.11	30.2	60.6725	10.7515	0	0	71.424		84.9469	15.0531	0	0	100	0.0015	0.049	0.28	0.01	0.00865024	0.12	0.646408	1.18655	0.06	0.199241	0.0886305	0.597067	1.02038	5.86841	0.165166	0.0363566	0.301317	0.405753	3.08689	0.0762414	0.0270137	0.239896	0.298375	2.49184	0.0590591	0.0200717	0.190995	0.219413	2.0115	0.045801	0.0149136	0.152063	0.161347	1.62376	0.0355589
1.4	1307.82	30.3	60.6555	10.6805	0	0	71.336		85.0278	14.9722	0	0	100	0.0015	0.049	0.28	0.01	0.00861178	0.12	0.646452	1.1849	0.06	0.198821	0.0885214	0.594721	1.01655	5.85897	0.16431	0.0363118	0.300133	0.404229	3.08192	0.0758115	0.0269804	0.238953	0.297254	2.48783	0.0587174	0.020047	0.190245	0.218589	2.00826	0.0455293	0.0148953	0.151465	0.160741	1.62114	0.0353428
1.4	1308.54	30.4	60.6385	10.6095	0	0	71.248		85.109	14.891	0	0	100	0.0015	0.049	0.28	0.01	0.00857323	0.12	0.646495	1.18325	0.06	0.1984	0.0884126	0.592386	1.01273	5.84954	0.163459	0.0362672	0.298954	0.402712	3.07696	0.0753839	0.0269472	0.238015	0.296138	2.48383	0.0583774	0.0200223	0.189498	0.217768	2.00504	0.0452589	0.014877	0.150871	0.160138	1.61853	0.0351278
1.4	1309.25	30.5	60.6215	10.5385	0	0	71.16		85.1903	14.8097	0	0	100	0.0015	0.049	0.28	0.01	0.00853458	0.12	0.646539	1.1816	0.06	0.197979	0.0883039	0.590062	1.00893	5.84014	0.162613	0.0362226	0.297782	0.401202	3.07202	0.0749586	0.0269141	0.237082	0.295028	2.47984	0.0580392	0.0199977	0.188755	0.216952	2.00181	0.04499	0.0148587	0.150279	0.159537	1.61593	0.0349139
1.4	1309.97	30.6	60.6045	10.4675	0	0	71.072		85.2719	14.7281	0	0	100	0.0015	0.049	0.28	0.01	0.00849584	0.12	0.646582	1.17996	0.06	0.197556	0.0881955	0.58775	1.00515	5.83077	0.16177	0.0361782	0.296615	0.399699	3.06709	0.0745355	0.0268811	0.236152	0.293922	2.47586	0.0577027	0.0199731	0.188015	0.216139	1.9986	0.0447225	0.0148404	0.14969	0.15894	1.61334	0.0347012
1.4	1310.68	30.7	60.5875	10.3965	0	0	70.984		85.3537	14.6463	0	0	100	0.0015	0.049	0.28	0.01	0.00845701	0.12	0.646626	1.17832	0.06	0.197131	0.0880873	0.585448	1.00139	5.82142	0.160932	0.0361338	0.295453	0.398203	3.06217	0.0741145	0.0268481	0.235228	0.292822	2.47189	0.0573681	0.0199486	0.187279	0.21533	1.99539	0.0444564	0.0148222	0.149104	0.158345	1.61075	0.0344895
1.4	1311.39	30.8	60.5705	10.3255	0	0	70.896		85.4356	14.5644	0	0	100	0.0015	0.049	0.28	0.01	0.00841807	0.12	0.646669	1.17669	0.06	0.196706	0.0879794	0.583158	0.997647	5.81209	0.160099	0.0360895	0.294297	0.396713	3.05726	0.0736958	0.0268152	0.234308	0.291727	2.46793	0.0570351	0.0199242	0.186546	0.214525	1.9922	0.0441916	0.0148041	0.14852	0.157753	1.60817	0.034279
1.4	1312.11	30.9	60.5535	10.2545	0	0	70.808		85.5178	14.4822	0	0	100	0.0015	0.049	0.28	0.01	0.00837904	0.12	0.646712	1.17506	0.06	0.196279	0.0878717	0.580879	0.99392	5.80279	0.15927	0.0360453	0.293147	0.395231	3.05237	0.0732793	0.0267824	0.233392	0.290637	2.46398	0.0567039	0.0198998	0.185817	0.213723	1.98901	0.0439283	0.0147859	0.14794	0.157163	1.6056	0.0340696
1.4	1312.82	31	60.5365	10.1835	0	0	70.72		85.6002	14.3998	0	0	100	0.0015	0.049	0.28	0.01	0.00833991	0.12	0.646755	1.17343	0.06	0.195852	0.0877642	0.578611	0.990209	5.7935	0.158445	0.0360012	0.292002	0.393756	3.04748	0.0728649	0.0267496	0.23248	0.289552	2.46004	0.0563745	0.0198755	0.185091	0.212925	1.98583	0.0436663	0.0147679	0.147362	0.156577	1.60303	0.0338612
1.4	1313.54	31.1	60.5195	10.1125	0	0	70.632		85.6828	14.3172	0	0	100	0.0015	0.049	0.28	0.01	0.00830069	0.12	0.646799	1.17181	0.06	0.195423	0.0876569	0.576353	0.986516	5.78425	0.157625	0.0359572	0.290863	0.392287	3.04261	0.0724527	0.0267169	0.231573	0.288472	2.4561	0.0560467	0.0198512	0.184369	0.212131	1.98265	0.0434056	0.0147498	0.146787	0.155993	1.60047	0.0336539
1.4	1314.25	31.2	60.5025	10.0415	0	0	70.544		85.7656	14.2344	0	0	100	0.0015	0.049	0.28	0.01	0.00826136	0.12	0.646842	1.17019	0.06	0.194993	0.0875499	0.574107	0.98284	5.77501	0.156809	0.0359133	0.289729	0.390826	3.03776	0.0720426	0.0266843	0.230671	0.287397	2.45218	0.0557206	0.0198269	0.183651	0.211341	1.97949	0.0431463	0.0147318	0.146215	0.155411	1.59791	0.0334477
1.4	1314.97	31.3	60.4855	9.97055	0	0	70.456		85.8485	14.1515	0	0	100	0.0015	0.049	0.28	0.01	0.00822194	0.12	0.646885	1.16857	0.06	0.194562	0.0874431	0.571871	0.979181	5.7658	0.155997	0.0358695	0.288601	0.389371	3.03291	0.0716347	0.0266517	0.229772	0.286328	2.44827	0.0553963	0.0198028	0.182935	0.210554	1.97633	0.0428884	0.0147138	0.145646	0.154833	1.59536	0.0332426
1.4	1315.68	31.4	60.4685	9.89955	0	0	70.368		85.9317	14.0683	0	0	100	0.0015	0.049	0.28	0.01	0.00818242	0.12	0.646928	1.16696	0.06	0.19413	0.0873365	0.569646	0.975539	5.75661	0.155189	0.0358258	0.287478	0.387922	3.02808	0.0712289	0.0266193	0.228878	0.285263	2.44437	0.0550736	0.0197786	0.182224	0.209771	1.97318	0.0426318	0.0146959	0.145079	0.154257	1.59282	0.0330385
1.4	1316.39	31.5	60.4515	9.82855	0	0	70.28		86.0152	13.9848	0	0	100	0.0015	0.049	0.28	0.01	0.0081428	0.12	0.646971	1.16535	0.06	0.193696	0.0872302	0.567431	0.971914	5.74744	0.154386	0.0357822	0.286361	0.386481	3.02325	0.0708252	0.0265868	0.227989	0.284202	2.44048	0.0547526	0.0197545	0.181515	0.208991	1.97004	0.0423765	0.014678	0.144515	0.153684	1.59028	0.0328355
1.4	1317.11	31.6	60.4345	9.75755	0	0	70.192		86.0988	13.9012	0	0	100	0.0015	0.049	0.28	0.01	0.00810308	0.12	0.647014	1.16375	0.06	0.193261	0.0871241	0.565227	0.968305	5.7383	0.153586	0.0357386	0.285248	0.385046	3.01844	0.0704235	0.0265545	0.227103	0.283147	2.43659	0.0544332	0.0197305	0.18081	0.208215	1.9669	0.0421226	0.0146601	0.143954	0.153113	1.58775	0.0326335
1.4	1317.82	31.7	60.4175	9.68655	0	0	70.104		86.1826	13.8174	0	0	100	0.0015	0.049	0.28	0.01	0.00806326	0.12	0.647057	1.16215	0.06	0.192826	0.0870181	0.563034	0.964713	5.72918	0.152791	0.0356952	0.284141	0.383617	3.01365	0.070024	0.0265222	0.226222	0.282097	2.43272	0.0541155	0.0197065	0.180109	0.207443	1.96378	0.0418699	0.0146423	0.143395	0.152545	1.58523	0.0324326
1.4	1318.54	31.8	60.4005	9.61555	0	0	70.016		86.2666	13.7334	0	0	100	0.0015	0.049	0.28	0.01	0.00802335	0.12	0.6471	1.16055	0.06	0.192389	0.0869125	0.560851	0.961138	5.72008	0.152	0.0356519	0.28304	0.382196	3.00886	0.0696265	0.02649	0.225345	0.281051	2.42886	0.0537994	0.0196826	0.17941	0.206674	1.96066	0.0416186	0.0146245	0.142839	0.15198	1.58271	0.0322327
1.4	1319.25	31.9	60.3835	9.54455	0	0	69.928		86.3509	13.6491	0	0	100	0.0015	0.049	0.28	0.01	0.00798333	0.12	0.647143	1.15895	0.06	0.19195	0.086807	0.558678	0.957579	5.71101	0.151213	0.0356086	0.281943	0.38078	3.00409	0.0692311	0.0264579	0.224472	0.280011	2.425	0.053485	0.0196587	0.178715	0.205909	1.95755	0.0413685	0.0146068	0.142286	0.151417	1.5802	0.0320339
1.4	1319.97	32	60.3665	9.47355	0	0	69.84		86.4354	13.5646	0	0	100	0.0015	0.049	0.28	0.01	0.00794321	0.12	0.647186	1.15736	0.06	0.191511	0.0867018	0.556516	0.954036	5.70195	0.15043	0.0355654	0.280852	0.379372	2.99933	0.0688377	0.0264258	0.223603	0.278975	2.42116	0.0531722	0.0196349	0.178024	0.205147	1.95445	0.0411198	0.0145891	0.141735	0.150857	1.5777	0.031836
1.4	1320.68	32.1	60.3495	9.40255	0	0	69.752		86.52	13.48	0	0	100	0.0015	0.049	0.28	0.01	0.00790299	0.12	0.647229	1.15578	0.06	0.19107	0.0865968	0.554365	0.95051	5.69292	0.149652	0.0355224	0.279766	0.377969	2.99458	0.0684464	0.0263938	0.222739	0.277944	2.41733	0.052861	0.0196111	0.177335	0.204389	1.95135	0.0408723	0.0145714	0.141187	0.150299	1.5752	0.0316392
1.4	1321.39	32.2	60.3325	9.33155	0	0	69.664		86.6049	13.3951	0	0	100	0.0015	0.049	0.28	0.01	0.00786266	0.12	0.647271	1.15419	0.06	0.190628	0.086492	0.552223	0.947	5.68391	0.148877	0.0354794	0.278686	0.376574	2.98984	0.068057	0.0263618	0.221878	0.276917	2.4135	0.0525514	0.0195874	0.17665	0.203634	1.94826	0.0406261	0.0145538	0.140642	0.149744	1.57271	0.0314434
1.4	1322.11	32.3	60.3155	9.26055	0	0	69.576		86.69	13.31	0	0	100	0.0015	0.049	0.28	0.01	0.00782224	0.12	0.647314	1.15261	0.06	0.190185	0.0863874	0.550091	0.943506	5.67493	0.148106	0.0354365	0.27761	0.375184	2.98511	0.0676697	0.02633	0.221022	0.275895	2.40969	0.0522434	0.0195637	0.175968	0.202882	1.94518	0.0403811	0.0145362	0.140099	0.149192	1.57022	0.0312486
1.4	1322.82	32.4	60.2985	9.18955	0	0	69.488		86.7753	13.2247	0	0	100	0.0015	0.049	0.28	0.01	0.00778171	0.12	0.647357	1.15104	0.06	0.189741	0.0862831	0.54797	0.940028	5.66596	0.14734	0.0353937	0.276539	0.373801	2.9804	0.0672844	0.0262982	0.220169	0.274878	2.40588	0.051937	0.01954	0.17529	0.202135	1.94211	0.0401374	0.0145186	0.139559	0.148642	1.56774	0.0310547
1.4	1323.54	32.5	60.2815	9.11855	0	0	69.4		86.8609	13.1391	0	0	100	0.0015	0.049	0.28	0.01	0.00774108	0.12	0.6474	1.14947	0.06	0.189296	0.0861789	0.545859	0.936565	5.65702	0.146577	0.035351	0.275474	0.372424	2.97569	0.066901	0.0262664	0.219321	0.273866	2.40208	0.0516321	0.0195165	0.174615	0.20139	1.93905	0.039895	0.0145011	0.139021	0.148094	1.56527	0.0308619
1.4	1324.25	32.6	60.2645	9.04755	0	0	69.312		86.9466	13.0534	0	0	100	0.0015	0.049	0.28	0.01	0.00770035	0.12	0.647442	1.1479	0.06	0.188849	0.086075	0.543758	0.933119	5.6481	0.145818	0.0353083	0.274413	0.371054	2.971	0.0665196	0.0262348	0.218477	0.272858	2.3983	0.0513288	0.0194929	0.173942	0.200649	1.93599	0.0396538	0.0144836	0.138486	0.147549	1.5628	0.0306701
1.4	1324.97	32.7	60.2475	8.97655	0	0	69.224		87.0326	12.9674	0	0	100	0.0015	0.049	0.28	0.01	0.00765951	0.12	0.647485	1.14633	0.06	0.188401	0.0859713	0.541666	0.929688	5.63921	0.145063	0.0352658	0.273358	0.36969	2.96632	0.0661402	0.0262032	0.217637	0.271855	2.39452	0.0510271	0.0194694	0.173273	0.199911	1.93294	0.0394138	0.0144662	0.137953	0.147007	1.56034	0.0304792
1.4	1325.68	32.8	60.2305	8.90555	0	0	69.136		87.1188	12.8812	0	0	100	0.0015	0.049	0.28	0.01	0.00761857	0.12	0.647528	1.14477	0.06	0.187952	0.0858678	0.539585	0.926274	5.63033	0.144312	0.0352233	0.272308	0.368332	2.96165	0.0657627	0.0261716	0.2168	0.270856	2.39075	0.0507269	0.019446	0.172608	0.199177	1.9299	0.0391751	0.0144488	0.137423	0.146467	1.55788	0.0302893
1.4	1326.39	32.9	60.2135	8.83455	0	0	69.048		87.2052	12.7948	0	0	100	0.0015	0.049	0.28	0.01	0.00757753	0.12	0.64757	1.14321	0.06	0.187502	0.0857646	0.537514	0.922874	5.62148	0.143565	0.035181	0.271262	0.36698	2.95699	0.0653871	0.0261401	0.215968	0.269862	2.38699	0.0504282	0.0194226	0.171945	0.198446	1.92686	0.0389375	0.0144314	0.136896	0.145929	1.55543	0.0301004
1.4	1327.11	33	60.1965	8.76355	0	0	68.96		87.2918	12.7082	0	0	100	0.0015	0.049	0.28	0.01	0.00753638	0.12	0.647613	1.14166	0.06	0.18705	0.0856615	0.535452	0.91949	5.61265	0.142822	0.0351387	0.270222	0.365634	2.95235	0.0650135	0.0261087	0.21514	0.268873	2.38324	0.0501311	0.0193993	0.171285	0.197718	1.92383	0.0387012	0.014414	0.136371	0.145394	1.55299	0.0299125
1.4	1327.82	33.1	60.1795	8.69255	0	0	68.872		87.3787	12.6213	0	0	100	0.0015	0.049	0.28	0.01	0.00749512	0.12	0.647655	1.14011	0.06	0.186597	0.0855587	0.5334	0.916122	5.60384	0.142082	0.0350965	0.269186	0.364295	2.94771	0.0646417	0.0260774	0.214315	0.267888	2.3795	0.0498355	0.019376	0.170629	0.196994	1.92081	0.0384661	0.0143967	0.135848	0.144862	1.55055	0.0297255
1.4	1328.54	33.2	60.1625	8.62155	0	0	68.784		87.4658	12.5342	0	0	100	0.0015	0.049	0.28	0.01	0.00745376	0.12	0.647698	1.13856	0.06	0.186143	0.0854561	0.531358	0.912769	5.59505	0.141346	0.0350544	0.268156	0.362962	2.94309	0.0642719	0.0260461	0.213495	0.266907	2.37577	0.0495414	0.0193528	0.169976	0.196273	1.9178	0.0382322	0.0143795	0.135328	0.144331	1.54812	0.0295394
1.4	1329.25	33.3	60.1455	8.55055	0	0	68.696		87.5531	12.4469	0	0	100	0.0015	0.049	0.28	0.01	0.0074123	0.12	0.64774	1.13701	0.06	0.185687	0.0853537	0.529325	0.909431	5.58628	0.140615	0.0350124	0.26713	0.361634	2.93848	0.0639039	0.0260149	0.212678	0.265931	2.37204	0.0492487	0.0193296	0.169325	0.195555	1.9148	0.0379995	0.0143622	0.13481	0.143804	1.54569	0.0293543
1.4	1329.97	33.4	60.1285	8.47955	0	0	68.608		87.6406	12.3594	0	0	100	0.0015	0.049	0.28	0.01	0.00737072	0.12	0.647782	1.13547	0.06	0.185231	0.0852515	0.527302	0.906108	5.57754	0.139886	0.0349705	0.266109	0.360313	2.93388	0.0635379	0.0259838	0.211865	0.26496	2.36833	0.0489576	0.0193064	0.168678	0.194841	1.9118	0.0377679	0.0143451	0.134295	0.143278	1.54327	0.0291701
1.4	1330.68	33.5	60.1115	8.40855	0	0	68.52		87.7283	12.2717	0	0	100	0.0015	0.049	0.28	0.01	0.00732904	0.12	0.647825	1.13394	0.06	0.184773	0.0851495	0.525288	0.9028	5.56881	0.139162	0.0349287	0.265093	0.358998	2.92929	0.0631737	0.0259527	0.211056	0.263993	2.36463	0.048668	0.0192833	0.168034	0.19413	1.90881	0.0375376	0.0143279	0.133782	0.142755	1.54086	0.0289869
1.4	1331.39	33.6	60.0945	8.33755	0	0	68.432		87.8163	12.1837	0	0	100	0.0015	0.049	0.28	0.01	0.00728726	0.12	0.647867	1.1324	0.06	0.184314	0.0850478	0.523284	0.899508	5.56011	0.138441	0.034887	0.264081	0.357688	2.92471	0.0628113	0.0259217	0.210251	0.26303	2.36093	0.0483798	0.0192603	0.167393	0.193422	1.90583	0.0373084	0.0143108	0.133272	0.142234	1.53845	0.0288046
1.4	1332.11	33.7	60.0775	8.26655	0	0	68.344		87.9045	12.0955	0	0	100	0.0015	0.049	0.28	0.01	0.00724536	0.12	0.647909	1.13087	0.06	0.183853	0.0849462	0.521289	0.89623	5.55143	0.137724	0.0348453	0.263075	0.356385	2.92015	0.0624508	0.0258907	0.209449	0.262071	2.35725	0.0480931	0.0192373	0.166755	0.192717	1.90285	0.0370803	0.0142937	0.132764	0.141716	1.53605	0.0286232
1.4	1332.82	33.8	60.0605	8.19555	0	0	68.256		87.9929	12.0071	0	0	100	0.0015	0.049	0.28	0.01	0.00720336	0.12	0.647952	1.12934	0.06	0.183392	0.0848449	0.519304	0.892967	5.54277	0.137011	0.0348037	0.262073	0.355088	2.91559	0.0620921	0.0258598	0.208652	0.261117	2.35357	0.0478078	0.0192144	0.16612	0.192015	1.89988	0.0368534	0.0142766	0.132258	0.1412	1.53365	0.0284427
1.4	1333.54	33.9	60.0435	8.12455	0	0	68.168		88.0816	11.9184	0	0	100	0.0015	0.049	0.28	0.01	0.00716125	0.12	0.647994	1.12782	0.06	0.182929	0.0847438	0.517328	0.889719	5.53413	0.136301	0.0347622	0.261076	0.353796	2.91105	0.0617352	0.025829	0.207858	0.260167	2.3499	0.047524	0.0191915	0.165488	0.191317	1.89692	0.0366277	0.0142596	0.131755	0.140687	1.53126	0.0282632
1.4	1334.25	34	60.0265	8.05355	0	0	68.08		88.1705	11.8295	0	0	100	0.0015	0.049	0.28	0.01	0.00711903	0.12	0.648036	1.1263	0.06	0.182464	0.0846429	0.515361	0.886486	5.52551	0.135595	0.0347208	0.260083	0.35251	2.90652	0.0613801	0.0257983	0.207067	0.259222	2.34624	0.0472416	0.0191686	0.164859	0.190621	1.89397	0.0364031	0.0142426	0.131254	0.140175	1.52888	0.0280845
1.4	1334.97	34.1	60.0095	7.98255	0	0	67.992		88.2596	11.7404	0	0	100	0.0015	0.049	0.28	0.01	0.0070767	0.12	0.648078	1.12478	0.06	0.181999	0.0845422	0.513404	0.883267	5.51692	0.134892	0.0346795	0.259095	0.35123	2.90199	0.0610269	0.0257676	0.206281	0.258281	2.34259	0.0469606	0.0191458	0.164233	0.189929	1.89102	0.0361796	0.0142257	0.130755	0.139666	1.5265	0.0279068
1.4	1335.68	34.2	59.9925	7.91155	0	0	67.904		88.3489	11.6511	0	0	100	0.0015	0.049	0.28	0.01	0.00703426	0.12	0.64812	1.12327	0.06	0.181532	0.0844417	0.511456	0.880063	5.50834	0.134193	0.0346383	0.258112	0.349956	2.89748	0.0606754	0.0257369	0.205498	0.257344	2.33895	0.0466811	0.019123	0.163609	0.18924	1.88808	0.0359572	0.0142088	0.130259	0.13916	1.52413	0.0277299
1.4	1336.39	34.3	59.9755	7.84055	0	0	67.816		88.4385	11.5615	0	0	100	0.0015	0.049	0.28	0.01	0.00699171	0.12	0.648162	1.12176	0.06	0.181063	0.0843414	0.509516	0.876873	5.49979	0.133498	0.0345972	0.257133	0.348688	2.89298	0.0603257	0.0257064	0.204719	0.256411	2.33532	0.0464029	0.0191003	0.162989	0.188554	1.88515	0.035736	0.0141919	0.129765	0.138655	1.52176	0.0275539
1.4	1337.11	34.4	59.9585	7.76955	0	0	67.728		88.5283	11.4717	0	0	100	0.0015	0.049	0.28	0.01	0.00694905	0.12	0.648204	1.12025	0.06	0.180594	0.0842413	0.507586	0.873697	5.49125	0.132806	0.0345561	0.256159	0.347425	2.88849	0.0599777	0.0256759	0.203943	0.255482	2.33169	0.0461262	0.0190777	0.162371	0.187872	1.88222	0.0355159	0.0141751	0.129274	0.138153	1.5194	0.0273788
1.4	1337.82	34.5	59.9415	7.69855	0	0	67.64		88.6183	11.3817	0	0	100	0.0015	0.049	0.28	0.01	0.00690628	0.12	0.648246	1.11875	0.06	0.180123	0.0841414	0.505665	0.870536	5.48274	0.132118	0.0345152	0.25519	0.346168	2.88402	0.0596315	0.0256454	0.203172	0.254558	2.32808	0.0458508	0.019055	0.161757	0.187192	1.87931	0.0352969	0.0141583	0.128784	0.137653	1.51704	0.0272046
1.4	1338.54	34.6	59.9245	7.62755	0	0	67.552		88.7086	11.2914	0	0	100	0.0015	0.049	0.28	0.01	0.0068634	0.12	0.648288	1.11725	0.06	0.179651	0.0840418	0.503753	0.867389	5.47425	0.131433	0.0344743	0.254225	0.344917	2.87955	0.0592871	0.025615	0.202403	0.253638	2.32447	0.0455769	0.0190325	0.161145	0.186515	1.8764	0.035079	0.0141415	0.128297	0.137156	1.51469	0.0270312
1.4	1339.25	34.7	59.9075	7.55655	0	0	67.464		88.7991	11.2009	0	0	100	0.0015	0.049	0.28	0.01	0.00682041	0.12	0.64833	1.11575	0.06	0.179178	0.0839423	0.50185	0.864256	5.46578	0.130752	0.0344335	0.253264	0.343671	2.87509	0.0589444	0.0255847	0.201639	0.252722	2.32088	0.0453043	0.0190099	0.160536	0.185841	1.87349	0.0348621	0.0141248	0.127813	0.13666	1.51235	0.0268588
1.4	1339.97	34.8	59.8905	7.48555	0	0	67.376		88.8899	11.1101	0	0	100	0.0015	0.049	0.28	0.01	0.0067773	0.12	0.648372	1.11426	0.06	0.178703	0.083843	0.499955	0.861138	5.45733	0.130074	0.0343928	0.252308	0.342431	2.87065	0.0586034	0.0255545	0.200877	0.25181	2.31729	0.045033	0.0189875	0.15993	0.185171	1.8706	0.0346464	0.0141081	0.12733	0.136167	1.51001	0.0266871
1.4	1340.68	34.9	59.8735	7.41455	0	0	67.288		88.9809	11.0191	0	0	100	0.0015	0.049	0.28	0.01	0.00673408	0.12	0.648414	1.11277	0.06	0.178227	0.083744	0.49807	0.858033	5.4489	0.129399	0.0343521	0.251356	0.341196	2.86621	0.0582641	0.0255243	0.20012	0.250902	2.31371	0.0447632	0.018965	0.159327	0.184503	1.86771	0.0344317	0.0140914	0.12685	0.135676	1.50768	0.0265164
1.4	1341.39	35	59.8565	7.34355	0	0	67.2		89.0721	10.9279	0	0	100	0.0015	0.049	0.28	0.01	0.00669075	0.12	0.648456	1.11128	0.06	0.177749	0.0836452	0.496193	0.854942	5.44049	0.128728	0.0343116	0.250409	0.339967	2.86179	0.0579265	0.0254942	0.199366	0.249998	2.31014	0.0444947	0.0189427	0.158727	0.183839	1.86482	0.0342181	0.0140748	0.126372	0.135188	1.50535	0.0263465
1.4	1342.11	35.1	59.8395	7.27255	0	0	67.112		89.1636	10.8364	0	0	100	0.0015	0.049	0.28	0.01	0.00664731	0.12	0.648498	1.1098	0.06	0.17727	0.0835465	0.494325	0.851865	5.4321	0.12806	0.0342711	0.249466	0.338743	2.85738	0.0575906	0.0254641	0.198615	0.249098	2.30657	0.0442275	0.0189203	0.158129	0.183177	1.86195	0.0340056	0.0140582	0.125896	0.134701	1.50303	0.0261774
1.4	1342.82	35.2	59.8225	7.20155	0	0	67.024		89.2553	10.7447	0	0	100	0.0015	0.049	0.28	0.01	0.00660375	0.12	0.648539	1.10832	0.06	0.17679	0.0834481	0.492465	0.848802	5.42373	0.127396	0.0342307	0.248528	0.337525	2.85297	0.0572564	0.0254341	0.197868	0.248203	2.30302	0.0439617	0.018898	0.157534	0.182518	1.85908	0.0337941	0.0140416	0.125423	0.134217	1.50071	0.0260092
1.4	1343.54	35.3	59.8055	7.13055	0	0	66.936		89.3472	10.6528	0	0	100	0.0015	0.049	0.28	0.01	0.00656007	0.12	0.648581	1.10684	0.06	0.176309	0.0833498	0.490614	0.845753	5.41538	0.126735	0.0341904	0.247594	0.336313	2.84858	0.0569239	0.0254042	0.197124	0.247311	2.29948	0.0436971	0.0188758	0.156942	0.181863	1.85622	0.0335837	0.0140251	0.124951	0.133734	1.4984	0.0258418
1.4	1344.25	35.4	59.7885	7.05955	0	0	66.848		89.4394	10.5606	0	0	100	0.0015	0.049	0.28	0.01	0.00651628	0.12	0.648623	1.10537	0.06	0.175826	0.0832518	0.488772	0.842717	5.40705	0.126077	0.0341502	0.246664	0.335106	2.8442	0.056593	0.0253743	0.196384	0.246423	2.29594	0.0434339	0.0188536	0.156353	0.18121	1.85336	0.0333743	0.0140086	0.124482	0.133254	1.4961	0.0256752
1.4	1344.97	35.5	59.7715	6.98855	0	0	66.76		89.5318	10.4682	0	0	100	0.0015	0.049	0.28	0.01	0.00647238	0.12	0.648664	1.1039	0.06	0.175341	0.083154	0.486938	0.839695	5.39874	0.125423	0.0341101	0.245739	0.333904	2.83983	0.0562638	0.0253445	0.195647	0.24554	2.29241	0.0431721	0.0188314	0.155767	0.18056	1.85051	0.033166	0.0139921	0.124015	0.132777	1.4938	0.0255095
1.4	1345.68	35.6	59.7545	6.91755	0	0	66.672		89.6245	10.3755	0	0	100	0.0015	0.049	0.28	0.01	0.00642836	0.12	0.648706	1.10243	0.06	0.174856	0.0830563	0.485113	0.836686	5.39045	0.124772	0.0340701	0.244818	0.332707	2.83547	0.0559362	0.0253147	0.194914	0.24466	2.28889	0.0429115	0.0188093	0.155183	0.179913	1.84767	0.0329587	0.0139757	0.12355	0.132301	1.49151	0.0253446
1.4	1346.39	35.7	59.7375	6.84655	0	0	66.584		89.7174	10.2826	0	0	100	0.0015	0.049	0.28	0.01	0.00638422	0.12	0.648748	1.10097	0.06	0.174369	0.0829589	0.483297	0.833691	5.38219	0.124124	0.0340301	0.243901	0.331516	2.83112	0.0556102	0.025285	0.194184	0.243784	2.28538	0.0426522	0.0187872	0.154601	0.179269	1.84484	0.0327524	0.0139593	0.123087	0.131827	1.48922	0.0251805
1.4	1347.11	35.8	59.7205	6.77555	0	0	66.496		89.8106	10.1894	0	0	100	0.0015	0.049	0.28	0.01	0.00633997	0.12	0.648789	1.09951	0.06	0.17388	0.0828617	0.481488	0.830709	5.37394	0.123479	0.0339902	0.242988	0.33033	2.82678	0.0552859	0.0252554	0.193458	0.242912	2.28188	0.0423942	0.0187652	0.154023	0.178628	1.84201	0.0325472	0.0139429	0.122627	0.131356	1.48694	0.0250172
1.4	1347.82	35.9	59.7035	6.70455	0	0	66.408		89.904	10.096	0	0	100	0.0015	0.049	0.28	0.01	0.0062956	0.12	0.648831	1.09805	0.06	0.173391	0.0827647	0.479688	0.82774	5.36571	0.122838	0.0339504	0.24208	0.32915	2.82246	0.0549632	0.0252258	0.192734	0.242044	2.27838	0.0421374	0.0187433	0.153447	0.177989	1.83919	0.032343	0.0139266	0.122168	0.130886	1.48466	0.0248547
1.4	1348.54	36	59.6865	6.63355	0	0	66.32		89.9977	10.0023	0	0	100	0.0015	0.049	0.28	0.01	0.00625111	0.12	0.648872	1.0966	0.06	0.1729	0.0826678	0.477896	0.824784	5.3575	0.1222	0.0339107	0.241176	0.327975	2.81814	0.054642	0.0251963	0.192014	0.24118	2.2749	0.041882	0.0187213	0.152874	0.177354	1.83638	0.0321397	0.0139103	0.121712	0.130419	1.48239	0.024693
1.4	1349.25	36.1	59.6695	6.56255	0	0	66.232		90.0916	9.90843	0	0	100	0.0015	0.049	0.28	0.01	0.0062065	0.12	0.648914	1.09515	0.06	0.172407	0.0825712	0.476113	0.821842	5.34931	0.121565	0.033871	0.240276	0.326805	2.81383	0.0543225	0.0251668	0.191298	0.240319	2.27142	0.0416278	0.0186994	0.152304	0.176721	1.83357	0.0319375	0.013894	0.121258	0.129954	1.48012	0.0245321
1.4	1349.97	36.2	59.6525	6.49155	0	0	66.144		90.1857	9.81427	0	0	100	0.0015	0.049	0.28	0.01	0.00616178	0.12	0.648955	1.0937	0.06	0.171913	0.0824748	0.474338	0.818913	5.34114	0.120933	0.0338315	0.23938	0.32564	2.80953	0.0540046	0.0251374	0.190585	0.239463	2.26795	0.0413749	0.0186776	0.151736	0.176091	1.83077	0.0317363	0.0138778	0.120806	0.12949	1.47786	0.024372
1.4	1350.68	36.3	59.6355	6.42055	0	0	66.056		90.2801	9.71986	0	0	100	0.0015	0.049	0.28	0.01	0.00611693	0.12	0.648997	1.09225	0.06	0.171418	0.0823785	0.472571	0.815996	5.33299	0.120305	0.033792	0.238488	0.32448	2.80525	0.0536882	0.0251081	0.189875	0.23861	2.26449	0.0411232	0.0186558	0.15117	0.175464	1.82798	0.031536	0.0138616	0.120356	0.129029	1.47561	0.0242127
1.4	1351.39	36.4	59.6185	6.34955	0	0	65.968		90.3748	9.62519	0	0	100	0.0015	0.049	0.28	0.01	0.00607197	0.12	0.649038	1.09081	0.06	0.170921	0.0822825	0.470812	0.813093	5.32486	0.119679	0.0337526	0.237601	0.323326	2.80097	0.0533734	0.0250788	0.189168	0.237761	2.26104	0.0408727	0.0186341	0.150608	0.17484	1.82519	0.0313368	0.0138455	0.119908	0.12857	1.47336	0.0240542
1.4	1352.11	36.5	59.6015	6.27855	0	0	65.88		90.4697	9.53028	0	0	100	0.0015	0.049	0.28	0.01	0.00602688	0.12	0.649079	1.08937	0.06	0.170423	0.0821866	0.469061	0.810203	5.31675	0.119057	0.0337133	0.236717	0.322176	2.7967	0.0530601	0.0250496	0.188464	0.236916	2.2576	0.0406235	0.0186124	0.150048	0.174218	1.82241	0.0311385	0.0138293	0.119462	0.128113	1.47111	0.0238964
1.4	1352.82	36.6	59.5845	6.20755	0	0	65.792		90.5649	9.43511	0	0	100	0.0015	0.049	0.28	0.01	0.00598168	0.12	0.649121	1.08794	0.06	0.169923	0.082091	0.467318	0.807325	5.30866	0.118438	0.0336741	0.235837	0.321032	2.79245	0.0527484	0.0250205	0.187764	0.236074	2.25416	0.0403755	0.0185907	0.14949	0.173599	1.81964	0.0309412	0.0138132	0.119018	0.127658	1.46888	0.0237394
1.4	1353.54	36.7	59.5675	6.13655	0	0	65.704		90.6603	9.33969	0	0	100	0.0015	0.049	0.28	0.01	0.00593635	0.12	0.649162	1.08651	0.06	0.169422	0.0819955	0.465583	0.80446	5.30059	0.117821	0.0336349	0.234962	0.319893	2.7882	0.0524382	0.0249914	0.187067	0.235236	2.25073	0.0401288	0.0185691	0.148935	0.172983	1.81687	0.0307449	0.0137972	0.118576	0.127205	1.46664	0.0235832
[truncated: 19 more columns]

## Sheet: DMM+10% hot sed， arc
								Mg# Opx	AlT Opx	Cr# Sp	NBO/T	AlT Cpx
			T(℃)	P(GPa)				90.39	0.09	31.01	0.81	0.1
			1150	1.4				global spinel lherzolite	global spinel lherzolite	global spinel lherzolite	global primary Arc magma	global spinel lherzolite
			Ol (%)	Opx (%)	Cpx (%)	Spl (%)															Concentration (ppm)
		Mineral assemblage for peridotite	57	28	13	2															V	Yb	Sc	V/Sc
		Melting reaction for harzburgite	-0.17	-0.71																	87.83	0.365	15.9	5.5239	DM+10 sediment melt
		melting reaction for spinel lherzolite	0.25	-0.51	-0.62	-0.12
																								FMQ	-1				FMQ	0.5				FMQ	1				FMQ	1.5				FMQ	2
									Normalized proportion					Ol	Opx	Cpx	Spl		Ol	Opx	Cpx	Spl		Ol	Opx	Cpx	Spl		Ol	Opx	Cpx	Spl		Ol	Opx	Cpx	Spl		Ol	Opx	Cpx	Spl		Ol	Opx	Cpx	Spl
P (Gpa)	T (℃)	F	Ol	Opx	Cpx	Spl	Sum		Ol	Opx	Cpx	Spl	Sum	DYb_Ol	DYb_Opx	DYb_Cpx	DYb_Spl	Bulk_DYb	DSc_Ol	DSc_Opx	DSc_Cpx	DSc_Spl	Bulk_DSc	DV-FMQ -1	DV-FMQ -1	DV-FMQ -1	DV-FMQ -1	Bulk_DV_FMQ-1	DV-FMQ	DV-FMQ	DV-FMQ	DV-FMQ	Bulk_DV_FMQ	DV-FMQ+1	DV-FMQ+1	DV-FMQ+1	DV-FMQ+1	Bulk_DV_FMQ+1	DV-FMQ+1.5	DV-FMQ+1.5	DV-FMQ+1.5	DV-FMQ+1.5	Bulk_DV_FMQ+1.5	DV-FMQ+2	DV-FMQ+2	DV-FMQ+2	DV-FMQ+2	Bulk_DV_FMQ+2
1.4	1150.43	0.1	57.025	27.949	12.938	1.988	99.9		57.0821	27.977	12.951	1.98999	100	0.0015	0.049	0.28	0.01	0.0510266	0.12	0.635901	1.66645	0.06	0.46342	0.119643	1.55799	2.55222	8.68841	1.00761	0.0490781	0.786259	1.01489	4.57025	0.470371	0.036466	0.625987	0.746308	3.68927	0.366018	0.0270949	0.498386	0.548805	2.97811	0.285239	0.020132	0.396794	0.403569	2.40403	0.222609
1.4	1150.87	0.2	57.05	27.898	12.876	1.976	99.8		57.1643	27.9539	12.9018	1.97996	100	0.0015	0.049	0.28	0.01	0.0508779	0.12	0.635933	1.66471	0.06	0.462331	0.119533	1.5534	2.54502	8.67791	1.00274	0.0490328	0.78394	1.01203	4.56473	0.468121	0.0364323	0.624141	0.744204	3.68481	0.364272	0.0270699	0.496916	0.547258	2.97451	0.283882	0.0201134	0.395624	0.402432	2.40113	0.221552
1.4	1151.3	0.3	57.075	27.847	12.814	1.964	99.7		57.2467	27.9308	12.8526	1.96991	100	0.0015	0.049	0.28	0.01	0.0507289	0.12	0.635965	1.66297	0.06	0.461243	0.119422	1.54882	2.53785	8.66744	0.997883	0.0489875	0.781629	1.00918	4.55922	0.465876	0.0363987	0.622301	0.742107	3.68036	0.36253	0.0270449	0.495451	0.545716	2.97092	0.282529	0.0200949	0.394458	0.401298	2.39823	0.220499
1.4	1151.74	0.4	57.1	27.796	12.752	1.952	99.6		57.3293	27.9076	12.8032	1.95984	100	0.0015	0.049	0.28	0.01	0.0505797	0.12	0.635997	1.66124	0.06	0.460154	0.119312	1.54426	2.53071	8.65698	0.993041	0.0489423	0.779327	1.00633	4.55372	0.463639	0.0363651	0.620468	0.740017	3.67592	0.360794	0.02702	0.493992	0.544179	2.96734	0.281179	0.0200763	0.393296	0.400168	2.39534	0.219448
1.4	1152.17	0.5	57.125	27.745	12.69	1.94	99.5		57.4121	27.8844	12.7538	1.94975	100	0.0015	0.049	0.28	0.01	0.0504301	0.12	0.636029	1.6595	0.06	0.459067	0.119202	1.53971	2.52359	8.64655	0.988214	0.0488972	0.777032	1.0035	4.54823	0.461407	0.0363316	0.618642	0.737935	3.67149	0.359063	0.026995	0.492537	0.542648	2.96376	0.279833	0.0200578	0.392138	0.399042	2.39245	0.218401
1.4	1152.61	0.6	57.15	27.694	12.628	1.928	99.4		57.495	27.8612	12.7042	1.93964	100	0.0015	0.049	0.28	0.01	0.0502802	0.12	0.636061	1.65777	0.06	0.457979	0.119092	1.53518	2.51649	8.63613	0.983401	0.0488522	0.774746	1.00068	4.54275	0.459182	0.0362981	0.616822	0.73586	3.66707	0.357336	0.0269702	0.491088	0.541122	2.96019	0.278492	0.0200394	0.390984	0.397919	2.38957	0.217356
1.4	1153.04	0.7	57.175	27.643	12.566	1.916	99.3		57.578	27.8379	12.6546	1.92951	100	0.0015	0.049	0.28	0.01	0.05013	0.12	0.636093	1.65604	0.06	0.456892	0.118983	1.53067	2.50942	8.62573	0.978603	0.0488072	0.772468	0.997867	4.53728	0.456964	0.0362647	0.615008	0.733791	3.66265	0.355615	0.0269453	0.489644	0.539601	2.95662	0.277154	0.0200209	0.389835	0.396801	2.38669	0.216314
1.4	1153.48	0.8	57.2	27.592	12.504	1.904	99.2		57.6613	27.8145	12.6048	1.91935	100	0.0015	0.049	0.28	0.01	0.0499795	0.12	0.636125	1.65432	0.06	0.455805	0.118873	1.52617	2.50237	8.61535	0.973819	0.0487623	0.770198	0.995064	4.53182	0.454752	0.0362313	0.613201	0.73173	3.65825	0.353898	0.0269205	0.488205	0.538085	2.95307	0.275819	0.0200025	0.388689	0.395686	2.38382	0.215275
1.4	1153.91	0.9	57.225	27.541	12.442	1.892	99.1		57.7447	27.7911	12.555	1.90918	100	0.0015	0.049	0.28	0.01	0.0498287	0.12	0.636157	1.6526	0.06	0.454718	0.118764	1.52169	2.49534	8.60499	0.969049	0.0487174	0.767936	0.99227	4.52637	0.452546	0.036198	0.6114	0.729676	3.65385	0.352187	0.0268958	0.486772	0.536574	2.94951	0.274489	0.0199841	0.387548	0.394575	2.38095	0.214239
1.4	1154.35	1	57.25	27.49	12.38	1.88	99		57.8283	27.7677	12.5051	1.89899	100	0.0015	0.049	0.28	0.01	0.0496776	0.12	0.636189	1.65088	0.06	0.453631	0.118655	1.51722	2.48834	8.59465	0.964293	0.0486727	0.765683	0.989486	4.52093	0.450347	0.0361647	0.609605	0.727629	3.64946	0.35048	0.0268711	0.485343	0.535069	2.94597	0.273162	0.0199657	0.38641	0.393468	2.37809	0.213206
1.4	1154.78	1.1	57.275	27.439	12.318	1.868	98.9		57.912	27.7442	12.455	1.88878	100	0.0015	0.049	0.28	0.01	0.0495262	0.12	0.636221	1.64916	0.06	0.452545	0.118546	1.51277	2.48136	8.58433	0.959551	0.0486279	0.763437	0.986712	4.5155	0.448154	0.0361315	0.607817	0.725588	3.64507	0.348778	0.0268464	0.483919	0.533569	2.94243	0.271839	0.0199474	0.385277	0.392365	2.37523	0.212176
1.4	1155.22	1.2	57.3	27.388	12.256	1.856	98.8		57.996	27.7206	12.4049	1.87854	100	0.0015	0.049	0.28	0.01	0.0493745	0.12	0.636253	1.64745	0.06	0.451459	0.118437	1.50834	2.47441	8.57402	0.954823	0.0485833	0.761199	0.983947	4.51008	0.445967	0.0360983	0.606035	0.723555	3.6407	0.347081	0.0268217	0.482501	0.532074	2.9389	0.270519	0.0199291	0.384148	0.391266	2.37238	0.211148
1.4	1155.65	1.3	57.325	27.337	12.194	1.844	98.7		58.08	27.6971	12.3546	1.86829	100	0.0015	0.049	0.28	0.01	0.0492225	0.12	0.636285	1.64574	0.06	0.450374	0.118328	1.50392	2.46748	8.56374	0.950109	0.0485387	0.758969	0.981191	4.50467	0.443786	0.0360652	0.60426	0.721529	3.63633	0.345388	0.0267971	0.481087	0.530583	2.93537	0.269204	0.0199108	0.383022	0.39017	2.36954	0.210124
1.4	1156.09	1.4	57.35	27.286	12.132	1.832	98.6		58.1643	27.6734	12.3043	1.85801	100	0.0015	0.049	0.28	0.01	0.0490702	0.12	0.636317	1.64403	0.06	0.449288	0.11822	1.49951	2.46057	8.55347	0.945409	0.0484942	0.756747	0.978445	4.49927	0.441612	0.0360321	0.602491	0.719509	3.63197	0.3437	0.0267726	0.479679	0.529098	2.93185	0.267891	0.0198925	0.381901	0.389078	2.3667	0.209102
1.4	1156.52	1.5	57.375	27.235	12.07	1.82	98.5		58.2487	27.6497	12.2538	1.84772	100	0.0015	0.049	0.28	0.01	0.0489175	0.12	0.636349	1.64232	0.06	0.448203	0.118111	1.49513	2.45369	8.54322	0.940722	0.0484498	0.754532	0.975708	4.49388	0.439443	0.0359991	0.600728	0.717497	3.62762	0.342018	0.026748	0.478275	0.527619	2.92834	0.266583	0.0198743	0.380783	0.38799	2.36386	0.208083
1.4	1156.96	1.6	57.4	27.184	12.008	1.808	98.4		58.3333	27.626	12.2033	1.8374	100	0.0015	0.049	0.28	0.01	0.0487646	0.12	0.63638	1.64062	0.06	0.447118	0.118003	1.49075	2.44683	8.53299	0.936049	0.0484054	0.752326	0.972981	4.4885	0.437281	0.0359662	0.598971	0.715491	3.62328	0.340339	0.0267236	0.476877	0.526144	2.92483	0.265278	0.0198561	0.37967	0.386905	2.36103	0.207067
1.4	1157.39	1.7	57.425	27.133	11.946	1.796	98.3		58.4181	27.6022	12.1526	1.82706	100	0.0015	0.049	0.28	0.01	0.0486113	0.12	0.636412	1.63892	0.06	0.446034	0.117895	1.4864	2.44	8.52278	0.93139	0.0483611	0.750127	0.970263	4.48313	0.435125	0.0359333	0.597221	0.713492	3.61894	0.338666	0.0266991	0.475483	0.524674	2.92133	0.263977	0.0198379	0.37856	0.385824	2.3582	0.206053
1.4	1157.83	1.8	57.45	27.082	11.884	1.784	98.2		58.5031	27.5784	12.1018	1.8167	100	0.0015	0.049	0.28	0.01	0.0484578	0.12	0.636444	1.63723	0.06	0.444949	0.117787	1.48206	2.43318	8.51259	0.926745	0.0483169	0.747936	0.967554	4.47777	0.432975	0.0359004	0.595476	0.7115	3.61461	0.336997	0.0266747	0.474094	0.523209	2.91784	0.262679	0.0198198	0.377454	0.384747	2.35538	0.205043
1.4	1158.26	1.9	57.475	27.031	11.822	1.772	98.1		58.5882	27.5545	12.051	1.80632	100	0.0015	0.049	0.28	0.01	0.0483039	0.12	0.636476	1.63553	0.06	0.443865	0.11768	1.47773	2.4264	8.50241	0.922113	0.0482727	0.745753	0.964854	4.47242	0.430831	0.0358676	0.593738	0.709515	3.61029	0.335333	0.0266503	0.47271	0.521749	2.91435	0.261385	0.0198017	0.376353	0.383673	2.35257	0.204035
1.4	1158.7	2	57.5	26.98	11.76	1.76	98		58.6735	27.5306	12	1.79592	100	0.0015	0.049	0.28	0.01	0.0481497	0.12	0.636508	1.63384	0.06	0.442781	0.117572	1.47342	2.41963	8.49226	0.917494	0.0482286	0.743577	0.962163	4.46707	0.428693	0.0358348	0.592006	0.707536	3.60598	0.333673	0.0266259	0.471331	0.520294	2.91087	0.260095	0.0197836	0.375255	0.382603	2.34976	0.20303
1.4	1159.13	2.1	57.525	26.929	11.698	1.748	97.9		58.7589	27.5066	11.9489	1.7855	100	0.0015	0.049	0.28	0.01	0.0479952	0.12	0.636539	1.63215	0.06	0.441697	0.117465	1.46912	2.41289	8.48212	0.912889	0.0481846	0.74141	0.959482	4.46174	0.426562	0.0358021	0.59028	0.705565	3.60167	0.332018	0.0266016	0.469957	0.518844	2.9074	0.258808	0.0197655	0.374161	0.381537	2.34695	0.202027
1.4	1159.57	2.2	57.55	26.878	11.636	1.736	97.8		58.8446	27.4826	11.8978	1.77505	100	0.0015	0.049	0.28	0.01	0.0478404	0.12	0.636571	1.63047	0.06	0.440614	0.117358	1.46484	2.40617	8.472	0.908298	0.0481407	0.739249	0.956809	4.45642	0.424436	0.0357694	0.58856	0.703599	3.59738	0.330368	0.0265774	0.468588	0.517399	2.90393	0.257525	0.0197475	0.373071	0.380474	2.34415	0.201028
1.4	1160	2.3	57.575	26.827	11.574	1.724	97.7		58.9304	27.4585	11.8465	1.76459	100	0.0015	0.049	0.28	0.01	0.0476852	0.12	0.636603	1.62878	0.06	0.43953	0.117251	1.46058	2.39947	8.4619	0.903719	0.0480968	0.737097	0.954146	4.4511	0.422316	0.0357368	0.586846	0.701641	3.59309	0.328722	0.0265531	0.467223	0.515959	2.90047	0.256245	0.0197295	0.371984	0.379415	2.34136	0.200031
1.4	1160.43	2.4	57.6	26.776	11.512	1.712	97.6		59.0164	27.4344	11.7951	1.7541	100	0.0015	0.049	0.28	0.01	0.0475298	0.12	0.636635	1.6271	0.06	0.438447	0.117144	1.45633	2.39279	8.45181	0.899154	0.0480529	0.734952	0.951492	4.4458	0.420202	0.0357042	0.585139	0.699689	3.5888	0.327081	0.0265289	0.465864	0.514523	2.89701	0.254968	0.0197115	0.370902	0.37836	2.33857	0.199036
1.4	1160.87	2.5	57.625	26.725	11.45	1.7	97.5		59.1026	27.4103	11.7436	1.74359	100	0.0015	0.049	0.28	0.01	0.047374	0.12	0.636666	1.62543	0.06	0.437364	0.117037	1.45209	2.38614	8.44175	0.894602	0.0480092	0.732814	0.948846	4.4405	0.418094	0.0356717	0.583437	0.697744	3.58453	0.325444	0.0265048	0.464509	0.513093	2.89356	0.253695	0.0196936	0.369823	0.377308	2.33578	0.198045
1.4	1161.3	2.6	57.65	26.674	11.388	1.688	97.4		59.1889	27.386	11.692	1.73306	100	0.0015	0.049	0.28	0.01	0.0472179	0.12	0.636698	1.62375	0.06	0.436282	0.116931	1.44787	2.37951	8.4317	0.890063	0.0479655	0.730684	0.94621	4.43522	0.415991	0.0356393	0.581741	0.695805	3.58026	0.323812	0.0264807	0.463159	0.511667	2.89012	0.252426	0.0196756	0.368748	0.37626	2.333	0.197056
1.4	1161.74	2.7	57.675	26.623	11.326	1.676	97.3		59.2754	27.3618	11.6403	1.72251	100	0.0015	0.049	0.28	0.01	0.0470615	0.12	0.63673	1.62208	0.06	0.435199	0.116824	1.44366	2.3729	8.42167	0.885537	0.0479218	0.728562	0.943583	4.42994	0.413895	0.0356068	0.580051	0.693873	3.57601	0.322184	0.0264566	0.461813	0.510246	2.88668	0.25116	0.0196577	0.367677	0.375215	2.33023	0.19607
1.4	1162.17	2.8	57.7	26.572	11.264	1.664	97.2		59.3621	27.3374	11.5885	1.71193	100	0.0015	0.049	0.28	0.01	0.0469047	0.12	0.636761	1.62041	0.06	0.434117	0.116718	1.43947	2.36632	8.41166	0.881024	0.0478783	0.726447	0.940964	4.42468	0.411805	0.0355745	0.578367	0.691947	3.57175	0.320561	0.0264325	0.460472	0.50883	2.88325	0.249897	0.0196399	0.366609	0.374174	2.32746	0.195086
1.4	1162.61	2.9	57.725	26.521	11.202	1.652	97.1		59.449	27.3131	11.5366	1.70134	100	0.0015	0.049	0.28	0.01	0.0467476	0.12	0.636793	1.61874	0.06	0.433035	0.116612	1.4353	2.35975	8.40167	0.876524	0.0478348	0.724339	0.938354	4.41942	0.40972	0.0355422	0.576689	0.690028	3.56751	0.318942	0.0264085	0.459136	0.507419	2.87982	0.248638	0.019622	0.365546	0.373136	2.32469	0.194105
1.4	1163.04	3	57.75	26.47	11.14	1.64	97		59.5361	27.2887	11.4845	1.69072	100	0.0015	0.049	0.28	0.01	0.0465903	0.12	0.636824	1.61708	0.06	0.431953	0.116506	1.43114	2.35321	8.39169	0.872037	0.0477913	0.722239	0.935753	4.41417	0.407641	0.0355099	0.575017	0.688116	3.56328	0.317328	0.0263845	0.457805	0.506013	2.8764	0.247382	0.0196042	0.364486	0.372102	2.32193	0.193126
1.4	1163.48	3.1	57.775	26.419	11.078	1.628	96.9		59.6233	27.2642	11.4324	1.68008	100	0.0015	0.049	0.28	0.01	0.0464325	0.12	0.636856	1.61542	0.06	0.430871	0.116401	1.42699	2.3467	8.38173	0.867562	0.047748	0.720146	0.933161	4.40894	0.405567	0.0354777	0.573351	0.68621	3.55905	0.315718	0.0263606	0.456479	0.504611	2.87299	0.24613	0.0195864	0.36343	0.371071	2.31918	0.192151
1.4	1163.91	3.2	57.8	26.368	11.016	1.616	96.8		59.7107	27.2397	11.3802	1.66942	100	0.0015	0.049	0.28	0.01	0.0462745	0.12	0.636888	1.61376	0.06	0.429789	0.116295	1.42286	2.3402	8.37179	0.863101	0.0477047	0.71806	0.930578	4.40371	0.4035	0.0354455	0.57169	0.68431	3.55483	0.314112	0.0263367	0.455157	0.503214	2.86958	0.244881	0.0195687	0.362377	0.370043	2.31643	0.191177
1.4	1164.35	3.3	57.825	26.317	10.954	1.604	96.7		59.7983	27.2151	11.3278	1.65874	100	0.0015	0.049	0.28	0.01	0.0461161	0.12	0.636919	1.61211	0.06	0.428708	0.11619	1.41874	2.33372	8.36187	0.858652	0.0476614	0.715982	0.928003	4.39849	0.401438	0.0354134	0.570036	0.682416	3.55061	0.312511	0.0263128	0.453839	0.501822	2.86618	0.243635	0.0195509	0.361328	0.36902	2.31368	0.190207
1.4	1164.78	3.4	57.85	26.266	10.892	1.592	96.6		59.8861	27.1905	11.2754	1.64803	100	0.0015	0.049	0.28	0.01	0.0459574	0.12	0.636951	1.61045	0.06	0.427626	0.116084	1.41463	2.32727	8.35197	0.854215	0.0476183	0.713911	0.925437	4.39328	0.399382	0.0353813	0.568387	0.68053	3.54641	0.310914	0.026289	0.452526	0.500434	2.86279	0.242393	0.0195332	0.360283	0.367999	2.31094	0.189239
1.4	1165.22	3.5	57.875	26.215	10.83	1.58	96.5		59.9741	27.1658	11.2228	1.63731	100	0.0015	0.049	0.28	0.01	0.0457984	0.12	0.636982	1.6088	0.06	0.426545	0.115979	1.41054	2.32084	8.34208	0.849792	0.0475752	0.711847	0.92288	4.38808	0.397331	0.0353493	0.566744	0.678649	3.54221	0.309321	0.0262652	0.451218	0.499051	2.8594	0.241154	0.0195155	0.359242	0.366982	2.3082	0.188273
1.4	1165.65	3.6	57.9	26.164	10.768	1.568	96.4		60.0622	27.1411	11.1701	1.62656	100	0.0015	0.049	0.28	0.01	0.0456391	0.12	0.637014	1.60716	0.06	0.425464	0.115874	1.40647	2.31443	8.33221	0.84538	0.0475321	0.70979	0.920331	4.38289	0.395286	0.0353173	0.565106	0.676775	3.53802	0.307733	0.0262414	0.449915	0.497673	2.85601	0.239918	0.0194979	0.358204	0.365969	2.30547	0.18731
1.4	1166.09	3.7	57.925	26.113	10.706	1.556	96.3		60.1506	27.1163	11.1173	1.61578	100	0.0015	0.049	0.28	0.01	0.0454794	0.12	0.637045	1.60551	0.06	0.424383	0.11577	1.40241	2.30804	8.32236	0.840981	0.0474892	0.707741	0.917791	4.3777	0.393246	0.0352853	0.563475	0.674907	3.53384	0.306149	0.0262177	0.448616	0.496299	2.85264	0.238686	0.0194802	0.357169	0.364959	2.30275	0.18635
1.4	1166.52	3.8	57.95	26.062	10.644	1.544	96.2		60.2391	27.0915	11.0644	1.60499	100	0.0015	0.049	0.28	0.01	0.0453194	0.12	0.637077	1.60387	0.06	0.423303	0.115665	1.39836	2.30168	8.31253	0.836595	0.0474462	0.705699	0.915259	4.37253	0.391212	0.0352535	0.561849	0.673045	3.52966	0.304569	0.026194	0.447321	0.49493	2.84927	0.237457	0.0194626	0.356139	0.363952	2.30003	0.185392
1.4	1166.96	3.9	57.975	26.011	10.582	1.532	96.1		60.3278	27.0666	11.0114	1.59417	100	0.0015	0.049	0.28	0.01	0.045159	0.12	0.637108	1.60223	0.06	0.422222	0.115561	1.39433	2.29533	8.30271	0.832221	0.0474034	0.703663	0.912736	4.36737	0.389184	0.0352216	0.560228	0.67119	3.52549	0.302993	0.0261703	0.446031	0.493566	2.8459	0.236231	0.0194451	0.355112	0.362949	2.29731	0.184436
1.4	1167.39	4	58	25.96	10.52	1.52	96		60.4167	27.0417	10.9583	1.58333	100	0.0015	0.049	0.28	0.01	0.0449983	0.12	0.637139	1.60059	0.06	0.421141	0.115456	1.39031	2.28901	8.29291	0.827859	0.0473606	0.701635	0.910221	4.36221	0.387161	0.0351898	0.558614	0.66934	3.52133	0.301422	0.0261467	0.444745	0.492206	2.84254	0.235008	0.0194275	0.354088	0.361949	2.2946	0.183484
1.4	1167.83	4.1	58.025	25.909	10.458	1.508	95.9		60.5057	27.0167	10.9051	1.57247	100	0.0015	0.049	0.28	0.01	0.0448373	0.12	0.637171	1.59896	0.06	0.420061	0.115352	1.3863	2.2827	8.28313	0.823509	0.0473179	0.699614	0.907715	4.35707	0.385144	0.0351581	0.557005	0.667497	3.51718	0.299855	0.0261231	0.443464	0.490851	2.83919	0.233789	0.01941	0.353068	0.360952	2.29189	0.182533
1.4	1168.26	4.2	58.05	25.858	10.396	1.496	95.8		60.595	26.9916	10.8518	1.56159	100	0.0015	0.049	0.28	0.01	0.044676	0.12	0.637202	1.59733	0.06	0.418981	0.115248	1.38231	2.27642	8.27337	0.819172	0.0472752	0.6976	0.905217	4.35193	0.383132	0.0351264	0.555401	0.665661	3.51303	0.298292	0.0260996	0.442188	0.4895	2.83584	0.232572	0.0193925	0.352052	0.359959	2.28919	0.181585
1.4	1168.7	4.3	58.075	25.807	10.334	1.484	95.7		60.6844	26.9666	10.7983	1.55068	100	0.0015	0.049	0.28	0.01	0.0445143	0.12	0.637234	1.5957	0.06	0.4179	0.115144	1.37834	2.27016	8.26362	0.814847	0.0472327	0.695594	0.902728	4.34681	0.381125	0.0350948	0.553803	0.66383	3.50889	0.296733	0.0260761	0.440916	0.488154	2.8325	0.231359	0.019375	0.351039	0.358969	2.2865	0.18064
1.4	1169.13	4.4	58.1	25.756	10.272	1.472	95.6		60.7741	26.9414	10.7448	1.53975	100	0.0015	0.049	0.28	0.01	0.0443522	0.12	0.637265	1.59407	0.06	0.41682	0.115041	1.37437	2.26392	8.25389	0.810533	0.0471901	0.693594	0.900247	4.34169	0.379124	0.0350632	0.552211	0.662005	3.50476	0.295178	0.0260526	0.439648	0.486812	2.82917	0.23015	0.0193576	0.35003	0.357982	2.2838	0.179697
1.4	1169.57	4.5	58.125	25.705	10.21	1.46	95.5		60.8639	26.9162	10.6911	1.5288	100	0.0015	0.049	0.28	0.01	0.0441899	0.12	0.637296	1.59245	0.06	0.41574	0.114937	1.37043	2.2577	8.24418	0.806232	0.0471477	0.691601	0.897774	4.33658	0.377128	0.0350316	0.550624	0.660187	3.50064	0.293628	0.0260292	0.438385	0.485475	2.82584	0.228943	0.0193402	0.349024	0.356999	2.28112	0.178756
1.4	1170	4.6	58.15	25.654	10.148	1.448	95.4		60.9539	26.891	10.6373	1.51782	100	0.0015	0.049	0.28	0.01	0.0440272	0.12	0.637328	1.59083	0.06	0.41466	0.114834	1.36649	2.25151	8.23448	0.801943	0.0471053	0.689614	0.895309	4.33148	0.375138	0.0350001	0.549043	0.658375	3.49652	0.292081	0.0260058	0.437126	0.484142	2.82252	0.227739	0.0193228	0.348022	0.356019	2.27843	0.177818
1.4	1170.43	4.7	58.175	25.603	10.086	1.436	95.3		61.0441	26.8657	10.5834	1.50682	100	0.0015	0.049	0.28	0.01	0.0438641	0.12	0.637359	1.58921	0.06	0.41358	0.114731	1.36257	2.24533	8.22481	0.797665	0.0470629	0.687635	0.892853	4.32639	0.373152	0.0349687	0.547467	0.656568	3.49241	0.290539	0.0259824	0.435871	0.482814	2.8192	0.226539	0.0193054	0.347023	0.355042	2.27576	0.176882
1.4	1170.87	4.8	58.2	25.552	10.024	1.424	95.2		61.1345	26.8403	10.5294	1.4958	100	0.0015	0.049	0.28	0.01	0.0437007	0.12	0.63739	1.58759	0.06	0.412501	0.114627	1.35866	2.23917	8.21515	0.793399	0.0470207	0.685663	0.890405	4.32131	0.371173	0.0349373	0.545897	0.654768	3.48831	0.289001	0.0259591	0.434621	0.48149	2.81589	0.225342	0.0192881	0.346028	0.354069	2.27308	0.175949
1.4	1171.3	4.9	58.225	25.501	9.962	1.412	95.1		61.225	26.8149	10.4753	1.48475	100	0.0015	0.049	0.28	0.01	0.043537	0.12	0.637421	1.58598	0.06	0.411421	0.114525	1.35476	2.23304	8.2055	0.789146	0.0469785	0.683697	0.887965	4.31624	0.369198	0.0349059	0.544332	0.652974	3.48422	0.287466	0.0259358	0.433375	0.480171	2.81258	0.224148	0.0192708	0.345036	0.353099	2.27042	0.175018
1.4	1171.74	5	58.25	25.45	9.9	1.4	95		61.3158	26.7895	10.4211	1.47368	100	0.0015	0.049	0.28	0.01	0.0433729	0.12	0.637453	1.58437	0.06	0.410341	0.114422	1.35088	2.22692	8.19588	0.784903	0.0469363	0.681739	0.885533	4.31117	0.367229	0.0348746	0.542773	0.651186	3.48013	0.285936	0.0259125	0.432134	0.478856	2.80928	0.222957	0.0192535	0.344047	0.352132	2.26775	0.174089
1.4	1172.17	5.1	58.275	25.399	9.838	1.388	94.9		61.4067	26.764	10.3667	1.46259	100	0.0015	0.049	0.28	0.01	0.0432085	0.12	0.637484	1.58276	0.06	0.409262	0.114319	1.34702	2.22083	8.18627	0.780673	0.0468942	0.679787	0.88311	4.30612	0.365264	0.0348433	0.541219	0.649404	3.47605	0.28441	0.0258893	0.430896	0.477545	2.80599	0.221769	0.0192362	0.343062	0.351168	2.26509	0.173163
1.4	1172.61	5.2	58.3	25.348	9.776	1.376	94.8		61.4979	26.7384	10.3122	1.45148	100	0.0015	0.049	0.28	0.01	0.0430437	0.12	0.637515	1.58116	0.06	0.408182	0.114217	1.34316	2.21475	8.17668	0.776454	0.0468522	0.677842	0.880694	4.30107	0.363305	0.0348121	0.53967	0.647627	3.47198	0.282888	0.0258661	0.429663	0.476239	2.8027	0.220584	0.019219	0.34208	0.350207	2.26244	0.172239
1.4	1173.04	5.3	58.325	25.297	9.714	1.364	94.7		61.5892	26.7128	10.2577	1.44034	100	0.0015	0.049	0.28	0.01	0.0428786	0.12	0.637546	1.57955	0.06	0.407103	0.114115	1.33932	2.2087	8.1671	0.772247	0.0468103	0.675903	0.878287	4.29604	0.361352	0.0347809	0.538127	0.645857	3.46791	0.281369	0.0258429	0.428435	0.474937	2.79942	0.219402	0.0192018	0.341102	0.34925	2.25979	0.171318
1.4	1173.48	5.4	58.35	25.246	9.652	1.352	94.6		61.6808	26.6871	10.203	1.42918	100	0.0015	0.049	0.28	0.01	0.0427131	0.12	0.637577	1.57795	0.06	0.406023	0.114012	1.33549	2.20266	8.15755	0.768051	0.0467684	0.673972	0.875887	4.29101	0.359403	0.0347498	0.536589	0.644092	3.46385	0.279855	0.0258198	0.42721	0.47364	2.79614	0.218223	0.0191846	0.340127	0.348296	2.25715	0.170398
1.4	1173.91	5.5	58.375	25.195	9.59	1.34	94.5		61.7725	26.6614	10.1481	1.41799	100	0.0015	0.049	0.28	0.01	0.0425473	0.12	0.637609	1.57636	0.06	0.404944	0.11391	1.33168	2.19665	8.14801	0.763866	0.0467265	0.672047	0.873496	4.28599	0.35746	0.0347187	0.535056	0.642334	3.4598	0.278345	0.0257967	0.42599	0.472347	2.79287	0.217047	0.0191674	0.339156	0.347345	2.25451	0.169482
1.4	1174.35	5.6	58.4	25.144	9.528	1.328	94.4		61.8644	26.6356	10.0932	1.40678	100	0.0015	0.049	0.28	0.01	0.0423811	0.12	0.63764	1.57476	0.06	0.403865	0.113809	1.32788	2.19066	8.13848	0.759693	0.0466848	0.670128	0.871112	4.28098	0.355521	0.0346877	0.533529	0.640581	3.45576	0.276838	0.0257736	0.424774	0.471058	2.78961	0.215874	0.0191503	0.338188	0.346397	2.25187	0.168567
1.4	1174.78	5.7	58.425	25.093	9.466	1.316	94.3		61.9565	26.6098	10.0382	1.39555	100	0.0015	0.049	0.28	0.01	0.0422146	0.12	0.637671	1.57317	0.06	0.402785	0.113707	1.32409	2.18468	8.12897	0.755531	0.0466431	0.668216	0.868737	4.27598	0.353588	0.0346567	0.532007	0.638834	3.45172	0.275335	0.0257506	0.423562	0.469773	2.78635	0.214704	0.0191332	0.337223	0.345452	2.24924	0.167655
1.4	1175.22	5.8	58.45	25.042	9.404	1.304	94.2		62.0488	26.5839	9.98301	1.38429	100	0.0015	0.049	0.28	0.01	0.0420477	0.12	0.637702	1.57158	0.06	0.401706	0.113605	1.32031	2.17873	8.11948	0.751381	0.0466014	0.666311	0.866369	4.27099	0.351659	0.0346258	0.53049	0.637093	3.44769	0.273837	0.0257276	0.422354	0.468493	2.7831	0.213538	0.0191161	0.336261	0.344511	2.24661	0.166745
1.4	1175.65	5.9	58.475	24.991	9.342	1.292	94.1		62.1413	26.5579	9.92774	1.37301	100	0.0015	0.049	0.28	0.01	0.0418805	0.12	0.637733	1.56999	0.06	0.400627	0.113504	1.31655	2.17279	8.11001	0.747242	0.0465599	0.664413	0.864009	4.26601	0.349736	0.0345949	0.528978	0.635358	3.44367	0.272342	0.0257046	0.421151	0.467217	2.77985	0.212374	0.019099	0.335303	0.343572	2.24399	0.165837
1.4	1176.09	6	58.5	24.94	9.28	1.28	94		62.234	26.5319	9.87234	1.3617	100	0.0015	0.049	0.28	0.01	0.0417129	0.12	0.637764	1.56841	0.06	0.399547	0.113403	1.3128	2.16688	8.10055	0.743114	0.0465183	0.662521	0.861657	4.26103	0.347818	0.034564	0.527472	0.633628	3.43965	0.270851	0.0256817	0.419952	0.465945	2.77661	0.211213	0.019082	0.334348	0.342637	2.24138	0.164932
1.4	1176.52	6.1	58.525	24.889	9.218	1.268	93.9		62.3269	26.5059	9.81683	1.35037	100	0.0015	0.049	0.28	0.01	0.0415449	0.12	0.637795	1.56682	0.06	0.398468	0.113302	1.30907	2.16098	8.09111	0.738997	0.0464769	0.660635	0.859313	4.25607	0.345905	0.0345332	0.525971	0.631904	3.43565	0.269364	0.0256588	0.418757	0.464677	2.77337	0.210055	0.019065	0.333397	0.341705	2.23876	0.164029
1.4	1176.96	6.2	58.55	24.838	9.156	1.256	93.8		62.42	26.4797	9.76119	1.33902	100	0.0015	0.049	0.28	0.01	0.0413766	0.12	0.637826	1.56525	0.06	0.397389	0.113201	1.30534	2.15511	8.08169	0.734891	0.0464355	0.658756	0.856977	4.25111	0.343996	0.0345025	0.524475	0.630186	3.43164	0.26788	0.025636	0.417565	0.463414	2.77014	0.2089	0.019048	0.332449	0.340776	2.23616	0.163128
1.4	1177.39	6.3	58.575	24.787	9.094	1.244	93.7		62.5133	26.4536	9.70544	1.32764	100	0.0015	0.049	0.28	0.01	0.041208	0.12	0.637857	1.56367	0.06	0.39631	0.1131	1.30163	2.14925	8.07228	0.730796	0.0463942	0.656883	0.854648	4.24616	0.342093	0.0344717	0.522984	0.628474	3.42765	0.2664	0.0256132	0.416379	0.462155	2.76692	0.207748	0.0190311	0.331504	0.33985	2.23355	0.162229
1.4	1177.83	6.4	58.6	24.736	9.032	1.232	93.6		62.6068	26.4274	9.64957	1.31624	100	0.0015	0.049	0.28	0.01	0.0410389	0.12	0.637888	1.56209	0.06	0.39523	0.113	1.29793	2.14342	8.06289	0.726713	0.0463529	0.655017	0.852327	4.24122	0.340194	0.0344411	0.521498	0.626767	3.42366	0.264925	0.0255904	0.415196	0.4609	2.7637	0.206598	0.0190141	0.330562	0.338927	2.23096	0.161333
1.4	1178.26	6.5	58.625	24.685	8.97	1.22	93.5		62.7005	26.4011	9.59358	1.30481	100	0.0015	0.049	0.28	0.01	0.0408695	0.12	0.637919	1.56052	0.06	0.394151	0.112899	1.29425	2.1376	8.05352	0.72264	0.0463117	0.653158	0.850014	4.23629	0.338301	0.0344105	0.520018	0.625066	3.41968	0.263452	0.0255676	0.414017	0.459649	2.76049	0.205452	0.0189972	0.329623	0.338007	2.22836	0.160438
1.4	1178.7	6.6	58.65	24.634	8.908	1.208	93.4		62.7944	26.3747	9.53747	1.29336	100	0.0015	0.049	0.28	0.01	0.0406998	0.12	0.63795	1.55895	0.06	0.393072	0.112799	1.29058	2.1318	8.04416	0.718578	0.0462705	0.651304	0.847708	4.23137	0.336412	0.0343799	0.518542	0.623371	3.41571	0.261984	0.0255449	0.412842	0.458402	2.75728	0.204308	0.0189804	0.328688	0.33709	2.22577	0.159546
1.4	1179.13	6.7	58.675	24.583	8.846	1.196	93.3		62.8885	26.3483	9.48124	1.28189	100	0.0015	0.049	0.28	0.01	0.0405297	0.12	0.637981	1.55739	0.06	0.391992	0.112699	1.28692	2.12602	8.03482	0.714526	0.0462294	0.649457	0.84541	4.22646	0.334528	0.0343494	0.517071	0.621681	3.41174	0.260519	0.0255222	0.411671	0.457159	2.75408	0.203168	0.0189635	0.327756	0.336177	2.22319	0.158657
1.4	1179.57	6.8	58.7	24.532	8.784	1.184	93.2		62.9828	26.3219	9.42489	1.27039	100	0.0015	0.049	0.28	0.01	0.0403592	0.12	0.638012	1.55582	0.06	0.390913	0.112599	1.28327	2.12026	8.0255	0.710486	0.0461884	0.647617	0.84312	4.22155	0.332649	0.0343189	0.515606	0.619997	3.40778	0.259058	0.0254996	0.410505	0.455921	2.75088	0.20203	0.0189467	0.326827	0.335266	2.22061	0.157769
1.4	1180	6.9	58.725	24.481	8.722	1.172	93.1		63.0773	26.2954	9.36842	1.25886	100	0.0015	0.049	0.28	0.01	0.0401884	0.12	0.638043	1.55426	0.06	0.389833	0.112499	1.27964	2.11452	8.01619	0.706456	0.0461475	0.645782	0.840837	4.21665	0.330775	0.0342884	0.514146	0.618318	3.40383	0.257601	0.025477	0.409342	0.454686	2.74769	0.200895	0.0189299	0.325901	0.334358	2.21803	0.156884
1.4	1180.43	7	58.75	24.43	8.66	1.16	93		63.172	26.2688	9.31183	1.24731	100	0.0015	0.049	0.28	0.01	0.0400172	0.12	0.638074	1.5527	0.06	0.388754	0.112399	1.27601	2.1088	8.0069	0.702437	0.0461065	0.643954	0.838562	4.21177	0.328905	0.034258	0.51269	0.616645	3.39989	0.256147	0.0254544	0.408183	0.453456	2.74451	0.199763	0.0189131	0.324979	0.333453	2.21546	0.156
1.4	1180.87	7.1	58.775	24.379	8.598	1.148	92.9		63.267	26.2422	9.25511	1.23574	100	0.0015	0.049	0.28	0.01	0.0398456	0.12	0.638105	1.55114	0.06	0.387675	0.112299	1.2724	2.1031	7.99762	0.698428	0.0460657	0.642133	0.836294	4.20689	0.32704	0.0342277	0.51124	0.614977	3.39595	0.254697	0.0254318	0.407028	0.45223	2.74133	0.198633	0.0188963	0.324059	0.332552	2.2129	0.155119
1.4	1181.3	7.2	58.8	24.328	8.536	1.136	92.8		63.3621	26.2155	9.19828	1.22414	100	0.0015	0.049	0.28	0.01	0.0396736	0.12	0.638136	1.54959	0.06	0.386595	0.1122	1.26881	2.09741	7.98836	0.694431	0.0460249	0.640317	0.834034	4.20202	0.32518	0.0341974	0.509794	0.613315	3.39202	0.253251	0.0254093	0.405878	0.451007	2.73815	0.197506	0.0188796	0.323143	0.331653	2.21033	0.15424
1.4	1181.74	7.3	58.825	24.277	8.474	1.124	92.7		63.4574	26.1888	9.14132	1.21251	100	0.0015	0.049	0.28	0.01	0.0395013	0.12	0.638167	1.54804	0.06	0.385515	0.112101	1.26522	2.09175	7.97912	0.690443	0.0459842	0.638508	0.831781	4.19716	0.323325	0.0341671	0.508354	0.611659	3.38809	0.251808	0.0253868	0.404731	0.449789	2.73499	0.196383	0.0188629	0.32223	0.330757	2.20778	0.153363
1.4	1182.17	7.4	58.85	24.226	8.412	1.112	92.6		63.5529	26.162	9.08423	1.20086	100	0.0015	0.049	0.28	0.01	0.0393286	0.12	0.638197	1.54649	0.06	0.384436	0.112002	1.26165	2.0861	7.9699	0.686466	0.0459435	0.636705	0.829536	4.1923	0.321474	0.0341369	0.506918	0.610007	3.38417	0.250369	0.0253644	0.403588	0.448575	2.73182	0.195261	0.0188462	0.32132	0.329864	2.20522	0.152488
1.4	1182.61	7.5	58.875	24.175	8.35	1.1	92.5		63.6486	26.1351	9.02703	1.18919	100	0.0015	0.049	0.28	0.01	0.0391555	0.12	0.638228	1.54494	0.06	0.383356	0.111903	1.25809	2.08047	7.96069	0.6825	0.0459029	0.634908	0.827298	4.18746	0.319628	0.0341068	0.505488	0.608362	3.38026	0.248933	0.025342	0.402449	0.447365	2.72867	0.194143	0.0188296	0.320413	0.328974	2.20268	0.151616
1.4	1183.04	7.6	58.9	24.124	8.288	1.088	92.4		63.7446	26.1082	8.9697	1.17749	100	0.0015	0.049	0.28	0.01	0.0389821	0.12	0.638259	1.54339	0.06	0.382276	0.111804	1.25454	2.07486	7.95149	0.678543	0.0458624	0.633117	0.825067	4.18262	0.317786	0.0340766	0.504062	0.606721	3.37636	0.247501	0.0253196	0.401314	0.446159	2.72551	0.193027	0.0188129	0.31951	0.328087	2.20013	0.150745
1.4	1183.48	7.7	58.925	24.073	8.226	1.076	92.3		63.8407	26.0813	8.91224	1.16576	100	0.0015	0.049	0.28	0.01	0.0388083	0.12	0.63829	1.54185	0.06	0.381196	0.111705	1.251	2.06927	7.94231	0.674597	0.0458219	0.631332	0.822844	4.17779	0.315949	0.0340466	0.502641	0.605086	3.37246	0.246072	0.0252972	0.400182	0.444956	2.72237	0.191915	0.0187963	0.318609	0.327203	2.19759	0.149877
1.4	1183.91	7.8	58.95	24.022	8.164	1.064	92.2		63.9371	26.0542	8.85466	1.15401	100	0.0015	0.049	0.28	0.01	0.0386341	0.12	0.638321	1.54031	0.06	0.380116	0.111607	1.24748	2.0637	7.93315	0.670662	0.0457815	0.629554	0.820628	4.17297	0.314117	0.0340165	0.501225	0.603457	3.36857	0.244647	0.0252749	0.399055	0.443758	2.71923	0.190804	0.0187798	0.317711	0.326322	2.19506	0.14901
1.4	1184.35	7.9	58.975	23.971	8.102	1.052	92.1		64.0337	26.0271	8.79696	1.14224	100	0.0015	0.049	0.28	0.01	0.0384595	0.12	0.638351	1.53878	0.06	0.379036	0.111508	1.24397	2.05814	7.924	0.666736	0.0457411	0.627781	0.818419	4.16816	0.312289	0.0339865	0.499814	0.601833	3.36469	0.243226	0.0252526	0.397931	0.442564	2.71609	0.189697	0.0187632	0.316817	0.325444	2.19253	0.148146
1.4	1184.78	8	59	23.92	8.04	1.04	92		64.1304	26	8.73913	1.13043	100	0.0015	0.049	0.28	0.01	0.0382846	0.12	0.638382	1.53724	0.06	0.377956	0.11141	1.24046	2.05261	7.91487	0.662821	0.0457008	0.626015	0.816218	4.16336	0.310466	0.0339566	0.498407	0.600214	3.36081	0.241808	0.0252304	0.396812	0.441373	2.71296	0.188592	0.0187467	0.315925	0.324568	2.19	0.147284
1.4	1185.22	8.1	59.025	23.869	7.978	1.028	91.9		64.2274	25.9728	8.68118	1.11861	100	0.0015	0.049	0.28	0.01	0.0381092	0.12	0.638413	1.53571	0.06	0.376875	0.111312	1.23698	2.04709	7.90576	0.658916	0.0456606	0.624254	0.814024	4.15857	0.308648	0.0339267	0.497006	0.5986	3.35694	0.240393	0.0252082	0.395696	0.440187	2.70984	0.18749	0.0187302	0.315037	0.323696	2.18748	0.146424
1.4	1185.65	8.2	59.05	23.818	7.916	1.016	91.8		64.3246	25.9455	8.62309	1.10675	100	0.0015	0.049	0.28	0.01	0.0379335	0.12	0.638444	1.53418	0.06	0.375795	0.111214	1.2335	2.04159	7.89666	0.655021	0.0456204	0.6225	0.811837	4.15378	0.306834	0.0338968	0.495609	0.596992	3.35308	0.238982	0.025186	0.394584	0.439004	2.70672	0.18639	0.0187137	0.314151	0.322826	2.18496	0.145565
1.4	1186.09	8.3	59.075	23.767	7.854	1.004	91.7		64.422	25.9182	8.56489	1.09487	100	0.0015	0.049	0.28	0.01	0.0377574	0.12	0.638474	1.53265	0.06	0.374714	0.111116	1.23003	2.03611	7.88758	0.651136	0.0455803	0.620751	0.809657	4.149	0.305024	0.033867	0.494217	0.595389	3.34922	0.237574	0.0251638	0.393475	0.437825	2.70361	0.185293	0.0186972	0.313269	0.321959	2.18245	0.144709
1.4	1186.52	8.4	59.1	23.716	7.792	0.992	91.6		64.5197	25.8908	8.50655	1.08297	100	0.0015	0.049	0.28	0.01	0.0375809	0.12	0.638505	1.53113	0.06	0.373634	0.111018	1.22658	2.03065	7.87851	0.647261	0.0455402	0.619008	0.807484	4.14423	0.303219	0.0338372	0.492829	0.593792	3.34537	0.23617	0.0251417	0.392371	0.436651	2.7005	0.184199	0.0186808	0.31239	0.321095	2.17994	0.143855
1.4	1186.96	8.5	59.125	23.665	7.73	0.98	91.5		64.6175	25.8634	8.44809	1.07104	100	0.0015	0.049	0.28	0.01	0.0374041	0.12	0.638536	1.5296	0.06	0.372553	0.110921	1.22314	2.0252	7.86946	0.643396	0.0455002	0.617272	0.805319	4.13947	0.301418	0.0338075	0.491447	0.592199	3.34153	0.234769	0.0251196	0.39127	0.43548	2.6974	0.183107	0.0186644	0.311513	0.320234	2.17743	0.143003
1.4	1187.39	8.6	59.15	23.614	7.668	0.968	91.4		64.7155	25.8359	8.3895	1.05908	100	0.0015	0.049	0.28	0.01	0.0372268	0.12	0.638566	1.52808	0.06	0.371472	0.110824	1.21971	2.01977	7.86043	0.63954	0.0454603	0.615541	0.80316	4.13472	0.299621	0.0337778	0.490069	0.590612	3.33769	0.233371	0.0250976	0.390173	0.434312	2.6943	0.182018	0.018648	0.31064	0.319376	2.17493	0.142153
1.4	1187.83	8.7	59.175	23.563	7.606	0.956	91.3		64.8138	25.8083	8.33078	1.0471	100	0.0015	0.049	0.28	0.01	0.0370492	0.12	0.638597	1.52657	0.06	0.370391	0.110726	1.21629	2.01436	7.85141	0.635695	0.0454204	0.613816	0.801009	4.12998	0.29783	0.0337482	0.488696	0.58903	3.33386	0.231977	0.0250756	0.38908	0.433149	2.69121	0.180932	0.0186316	0.309769	0.31852	2.17244	0.141305
1.4	1188.26	8.8	59.2	23.512	7.544	0.944	91.2		64.9123	25.7807	8.27193	1.03509	100	0.0015	0.049	0.28	0.01	0.0368711	0.12	0.638627	1.52505	0.06	0.36931	0.110629	1.21289	2.00897	7.84241	0.631859	0.0453805	0.612097	0.798864	4.12524	0.296042	0.0337186	0.487327	0.587453	3.33004	0.230586	0.0250536	0.38799	0.431989	2.68812	0.179848	0.0186153	0.308902	0.317668	2.16995	0.140459
1.4	1188.7	8.9	59.225	23.461	7.482	0.932	91.1		65.011	25.753	8.21295	1.02305	100	0.0015	0.049	0.28	0.01	0.0366927	0.12	0.638658	1.52354	0.06	0.368228	0.110532	1.20949	2.00359	7.83342	0.628033	0.0453408	0.610384	0.796727	4.12051	0.294259	0.0336891	0.485963	0.585881	3.32622	0.229199	0.0250316	0.386904	0.430834	2.68504	0.178766	0.018599	0.308037	0.316818	2.16746	0.139615
1.4	1189.13	9	59.25	23.41	7.42	0.92	91		65.1099	25.7253	8.15385	1.01099	100	0.0015	0.049	0.28	0.01	0.0365139	0.12	0.638689	1.52203	0.06	0.367147	0.110435	1.20611	1.99824	7.82445	0.624217	0.0453011	0.608677	0.794597	4.11579	0.29248	0.0336596	0.484604	0.584315	3.32241	0.227815	0.0250097	0.385822	0.429682	2.68197	0.177687	0.0185827	0.307176	0.315971	2.16498	0.138772
1.4	1189.57	9.1	59.275	23.359	7.358	0.908	90.9		65.209	25.6975	8.09461	0.9989	100	0.0015	0.049	0.28	0.01	0.0363347	0.12	0.638719	1.52052	0.06	0.366065	0.110339	1.20274	1.9929	7.81549	0.62041	0.0452614	0.606975	0.792473	4.11108	0.290705	0.0336301	0.483249	0.582753	3.31861	0.226434	0.0249878	0.384743	0.428533	2.6789	0.176611	0.0185664	0.306317	0.315126	2.1625	0.137932
1.4	1190	9.2	59.3	23.308	7.296	0.896	90.8		65.3084	25.6696	8.03524	0.986784	100	0.0015	0.049	0.28	0.01	0.0361551	0.12	0.63875	1.51901	0.06	0.364983	0.110242	1.19938	1.98757	7.80655	0.616613	0.0452218	0.605279	0.790357	4.10638	0.288935	0.0336007	0.481899	0.581197	3.31481	0.225056	0.0249659	0.383668	0.427389	2.67583	0.175537	0.0185502	0.305461	0.314285	2.16003	0.137094
1.4	1190.43	9.3	59.325	23.257	7.234	0.884	90.7		65.4079	25.6417	7.97574	0.974642	100	0.0015	0.049	0.28	0.01	0.0359751	0.12	0.63878	1.51751	0.06	0.363901	0.110146	1.19603	1.98227	7.79762	0.612825	0.0451823	0.603589	0.788247	4.10168	0.287169	0.0335713	0.480553	0.579646	3.31102	0.223682	0.0249441	0.382597	0.426248	2.67277	0.174466	0.018534	0.304608	0.313446	2.15756	0.136257
1.4	1190.87	9.4	59.35	23.206	7.172	0.872	90.6		65.5077	25.6137	7.91611	0.962472	100	0.0015	0.049	0.28	0.01	0.0357947	0.12	0.638811	1.51601	0.06	0.362819	0.11005	1.19269	1.97698	7.78871	0.609047	0.0451428	0.601905	0.786145	4.097	0.285407	0.033542	0.479212	0.578099	3.30724	0.222311	0.0249223	0.381529	0.425111	2.66972	0.173397	0.0185178	0.303758	0.31261	2.15509	0.135423
1.4	1191.3	9.5	59.375	23.155	7.11	0.86	90.5		65.6077	25.5856	7.85635	0.950276	100	0.0015	0.049	0.28	0.01	0.0356139	0.12	0.638841	1.51451	0.06	0.361736	0.109953	1.18936	1.97171	7.77982	0.605279	0.0451034	0.600226	0.784049	4.09232	0.283649	0.0335127	0.477876	0.576558	3.30346	0.220943	0.0249006	0.380465	0.423978	2.66667	0.172331	0.0185016	0.302911	0.311776	2.15263	0.13459
1.4	1191.74	9.6	59.4	23.104	7.048	0.848	90.4		65.708	25.5575	7.79646	0.938053	100	0.0015	0.049	0.28	0.01	0.0354327	0.12	0.638872	1.51301	0.06	0.360654	0.109858	1.18605	1.96646	7.77094	0.60152	0.045064	0.598553	0.78196	4.08765	0.281896	0.0334834	0.476544	0.575022	3.29969	0.219578	0.0248788	0.379405	0.422848	2.66363	0.171267	0.0184854	0.302067	0.310946	2.15017	0.13376
1.4	1192.17	9.7	59.425	23.053	6.986	0.836	90.3		65.8084	25.5293	7.73643	0.925803	100	0.0015	0.049	0.28	0.01	0.0352511	0.12	0.638902	1.51152	0.06	0.359571	0.109762	1.18275	1.96122	7.76208	0.59777	0.0450247	0.596886	0.779878	4.08299	0.280146	0.0334542	0.475216	0.573491	3.29593	0.218217	0.0248571	0.378348	0.421722	2.66059	0.170206	0.0184693	0.301225	0.310118	2.14772	0.132931
1.4	1192.61	9.8	59.45	23.002	6.924	0.824	90.2		65.9091	25.5011	7.67627	0.913525	100	0.0015	0.049	0.28	0.01	0.0350691	0.12	0.638933	1.51003	0.06	0.358488	0.109666	1.17945	1.956	7.75323	0.594029	0.0449854	0.595224	0.777802	4.07833	0.278401	0.033425	0.473893	0.571965	3.29217	0.216859	0.0248355	0.377295	0.4206	2.65756	0.169147	0.0184532	0.300387	0.309292	2.14527	0.132104
1.4	1193.04	9.9	59.475	22.951	6.862	0.812	90.1		66.01	25.4728	7.61598	0.901221	100	0.0015	0.049	0.28	0.01	0.0348867	0.12	0.638963	1.50854	0.06	0.357405	0.10957	1.17617	1.9508	7.7444	0.590298	0.0449463	0.593568	0.775733	4.07369	0.27666	0.0333959	0.472575	0.570443	3.28842	0.215504	0.0248138	0.376245	0.419481	2.65453	0.168091	0.0184371	0.299551	0.30847	2.14283	0.131279
1.4	1193.48	10	59.5	22.9	6.8	0.8	90		66.1111	25.4444	7.55556	0.888889	100	0.0015	0.049	0.28	0.01	0.0347039	0.12	0.638993	1.50705	0.06	0.356321	0.109475	1.1729	1.94561	7.73558	0.586576	0.0449071	0.591918	0.773672	4.06905	0.274923	0.0333669	0.471261	0.568927	3.28468	0.214152	0.0247922	0.375199	0.418366	2.65151	0.167036	0.0184211	0.298718	0.30765	2.14039	0.130456
1.4	1193.91	10.1	59.525	22.849	6.738	0.788	89.9		66.2125	25.416	7.49499	0.876529	100	0.0015	0.049	0.28	0.01	0.0345207	0.12	0.639024	1.50557	0.06	0.355238	0.10938	1.16964	1.94045	7.72678	0.582863	0.044868	0.590273	0.771616	4.06442	0.27319	0.0333378	0.469951	0.567416	3.28094	0.212803	0.0247706	0.374156	0.417255	2.64849	0.165985	0.0184051	0.297888	0.306833	2.13795	0.129635
1.4	1194.35	10.2	59.55	22.798	6.676	0.776	89.8		66.314	25.3875	7.4343	0.864143	100	0.0015	0.049	0.28	0.01	0.034337	0.12	0.639054	1.50409	0.06	0.354154	0.109285	1.16639	1.93529	7.71799	0.579159	0.044829	0.588633	0.769568	4.0598	0.271462	0.0333088	0.468646	0.565909	3.27721	0.211457	0.0247491	0.373117	0.416147	2.64548	0.164936	0.0183891	0.29706	0.306018	2.13552	0.128815
1.4	1194.78	10.3	59.575	22.747	6.614	0.764	89.7		66.4158	25.359	7.37347	0.851728	100	0.0015	0.049	0.28	0.01	0.034153	0.12	0.639084	1.50261	0.06	0.35307	0.10919	1.16316	1.93016	7.70922	0.575465	0.0447901	0.586999	0.767526	4.05518	0.269737	0.0332799	0.467345	0.564408	3.27348	0.210115	0.0247276	0.372081	0.415043	2.64247	0.163889	0.0183731	0.296236	0.305206	2.1331	0.127997
1.4	1195.22	10.4	59.6	22.696	6.552	0.752	89.6		66.5179	25.3304	7.3125	0.839286	100	0.0015	0.049	0.28	0.01	0.0339686	0.12	0.639115	1.50113	0.06	0.351985	0.109095	1.15993	1.92504	7.70046	0.571779	0.0447512	0.585371	0.76549	4.05057	0.268016	0.033251	0.466049	0.562911	3.26977	0.208775	0.0247061	0.371049	0.413942	2.63947	0.162844	0.0183571	0.295414	0.304397	2.13067	0.127182
1.4	1195.65	10.5	59.625	22.645	6.49	0.74	89.5		66.6201	25.3017	7.2514	0.826816	100	0.0015	0.049	0.28	0.01	0.0337837	0.12	0.639145	1.49965	0.06	0.350901	0.109	1.15671	1.91994	7.69172	0.568102	0.0447123	0.583748	0.763462	4.04598	0.2663	0.0332221	0.464757	0.561419	3.26605	0.207439	0.0246847	0.37002	0.412845	2.63647	0.161802	0.0183412	0.294595	0.30359	2.12825	0.126368
1.4	1196.09	10.6	59.65	22.594	6.428	0.728	89.4		66.7226	25.2729	7.19016	0.814318	100	0.0015	0.049	0.28	0.01	0.0335984	0.12	0.639175	1.49818	0.06	0.349816	0.108906	1.15351	1.91485	7.68299	0.564435	0.0446735	0.582131	0.76144	4.04139	0.264587	0.0331933	0.463469	0.559932	3.26235	0.206105	0.0246632	0.368995	0.411752	2.63348	0.160762	0.0183253	0.293779	0.302786	2.12584	0.125555
1.4	1196.52	10.7	59.675	22.543	6.366	0.716	89.3		66.8253	25.2441	7.12878	0.801792	100	0.0015	0.049	0.28	0.01	0.0334128	0.12	0.639206	1.49671	0.06	0.348731	0.108811	1.15031	1.90978	7.67428	0.560776	0.0446348	0.580519	0.759424	4.0368	0.262879	0.0331645	0.462185	0.55845	3.25865	0.204775	0.0246419	0.367973	0.410662	2.6305	0.159725	0.0183094	0.292965	0.301984	2.12343	0.124745
1.4	1196.96	10.8	59.7	22.492	6.304	0.704	89.2		66.9283	25.2152	7.06726	0.789238	100	0.0015	0.049	0.28	0.01	0.0332267	0.12	0.639236	1.49524	0.06	0.347645	0.108717	1.14713	1.90473	7.66558	0.557126	0.0445961	0.578912	0.757415	4.03223	0.261174	0.0331358	0.460906	0.556973	3.25496	0.203448	0.0246205	0.366955	0.409575	2.62752	0.15869	0.0182935	0.292155	0.301185	2.12102	0.123936
1.4	1197.39	10.9	59.725	22.441	6.242	0.692	89.1		67.0314	25.1863	7.00561	0.776655	100	0.0015	0.049	0.28	0.01	0.0330401	0.12	0.639266	1.49378	0.06	0.34656	0.108623	1.14396	1.8997	7.6569	0.553485	0.0445575	0.577311	0.755412	4.02766	0.259473	0.0331071	0.459632	0.5555	3.25127	0.202124	0.0245992	0.36594	0.408492	2.62454	0.157657	0.0182777	0.291346	0.300389	2.11862	0.12313
1.4	1197.83	11	59.75	22.39	6.18	0.68	89		67.1348	25.1573	6.94382	0.764045	100	0.0015	0.049	0.28	0.01	0.0328532	0.12	0.639296	1.49231	0.06	0.345474	0.108529	1.1408	1.89468	7.64824	0.549853	0.0445189	0.575715	0.753416	4.0231	0.257776	0.0330784	0.458361	0.554032	3.24759	0.200802	0.0245779	0.364928	0.407413	2.62157	0.156626	0.0182618	0.290541	0.299595	2.11622	0.122325
1.4	1198.26	11.1	59.775	22.339	6.118	0.668	88.9		67.2385	25.1282	6.88189	0.751406	100	0.0015	0.049	0.28	0.01	0.0326658	0.12	0.639327	1.49085	0.06	0.344387	0.108435	1.13764	1.88967	7.63958	0.546229	0.0444804	0.574125	0.751427	4.01855	0.256083	0.0330498	0.457095	0.552569	3.24392	0.199484	0.0245566	0.36392	0.406337	2.6186	0.155598	0.018246	0.289738	0.298804	2.11383	0.121521
1.4	1198.7	11.2	59.8	22.288	6.056	0.656	88.8		67.3423	25.0991	6.81982	0.738739	100	0.0015	0.049	0.28	0.01	0.0324781	0.12	0.639357	1.48939	0.06	0.343301	0.108341	1.1345	1.88469	7.63095	0.542614	0.0444419	0.572539	0.749443	4.01401	0.254394	0.0330212	0.455833	0.551111	3.24025	0.198169	0.0245354	0.362915	0.405265	2.61564	0.154572	0.0182303	0.288939	0.298015	2.11144	0.12072
1.4	1199.13	11.3	59.825	22.237	5.994	0.644	88.7		67.4464	25.0699	6.75761	0.726043	100	0.0015	0.049	0.28	0.01	0.0322899	0.12	0.639387	1.48794	0.06	0.342214	0.108247	1.13137	1.87971	7.62233	0.539008	0.0444035	0.57096	0.747467	4.00947	0.252709	0.0329927	0.454575	0.549657	3.23659	0.196857	0.0245142	0.361914	0.404196	2.61269	0.153549	0.0182145	0.288141	0.297229	2.10905	0.11992
1.4	1199.57	11.4	59.85	22.186	5.932	0.632	88.6		67.5508	25.0406	6.69526	0.713318	100	0.0015	0.049	0.28	0.01	0.0321012	0.12	0.639417	1.48648	0.06	0.341127	0.108154	1.12825	1.87476	7.61372	0.53541	0.0443652	0.569385	0.745496	4.00495	0.251028	0.0329642	0.453321	0.548208	3.23293	0.195547	0.024493	0.360916	0.40313	2.60974	0.152527	0.0181988	0.287347	0.296446	2.10667	0.119122
1.4	1200	11.5	59.875	22.135	5.87	0.62	88.5		67.6554	25.0113	6.63277	0.700565	100	0.0015	0.049	0.28	0.01	0.0319122	0.12	0.639447	1.48503	0.06	0.34004	0.108061	1.12514	1.86982	7.60513	0.531821	0.0443269	0.567816	0.743532	4.00043	0.24935	0.0329357	0.452072	0.546764	3.22929	0.194241	0.0244719	0.359921	0.402068	2.60679	0.151508	0.0181831	0.286555	0.295665	2.10429	0.118326
1.4	1200.43	11.6	59.9	22.084	5.808	0.608	88.4		67.7602	24.9819	6.57014	0.687783	100	0.0015	0.049	0.28	0.01	0.0317227	0.12	0.639478	1.48358	0.06	0.338952	0.107967	1.12204	1.8649	7.59655	0.528241	0.0442887	0.566252	0.741574	3.99592	0.247676	0.0329073	0.450827	0.545324	3.22564	0.192937	0.0244508	0.35893	0.401009	2.60385	0.150491	0.0181674	0.285765	0.294886	2.10192	0.117531
1.4	1200.87	11.7	59.925	22.033	5.746	0.596	88.3		67.8652	24.9524	6.50736	0.674972	100	0.0015	0.049	0.28	0.01	0.0315328	0.12	0.639508	1.48213	0.06	0.337864	0.107874	1.11895	1.85999	7.58799	0.524668	0.0442505	0.564693	0.739623	3.99141	0.246006	0.032879	0.449586	0.543889	3.22201	0.191636	0.0244297	0.357942	0.399954	2.60092	0.149476	0.0181517	0.284979	0.29411	2.09955	0.116738
1.4	1201.3	11.8	59.95	21.982	5.684	0.584	88.2		67.9705	24.9229	6.44444	0.662132	100	0.0015	0.049	0.28	0.01	0.0313424	0.12	0.639538	1.48069	0.06	0.336775	0.107781	1.11588	1.8551	7.57944	0.521105	0.0442124	0.563139	0.737678	3.98692	0.24434	0.0328507	0.448349	0.542459	3.21838	0.190339	0.0244087	0.356957	0.398902	2.59799	0.148464	0.0181361	0.284195	0.293337	2.09719	0.115947
1.4	1201.74	11.9	59.975	21.931	5.622	0.572	88.1		68.076	24.8933	6.38138	0.649262	100	0.0015	0.049	0.28	0.01	0.0311517	0.12	0.639568	1.47925	0.06	0.335687	0.107689	1.11281	1.85022	7.5709	0.517549	0.0441743	0.561591	0.735739	3.98243	0.242677	0.0328224	0.447116	0.541033	3.21475	0.189044	0.0243876	0.355975	0.397854	2.59506	0.147454	0.0181205	0.283413	0.292566	2.09483	0.115157
1.4	1202.17	12	60	21.88	5.56	0.56	88		68.1818	24.8636	6.31818	0.636364	100	0.0015	0.049	0.28	0.01	0.0309605	0.12	0.639598	1.4778	0.06	0.334598	0.107596	1.10975	1.84536	7.56239	0.514003	0.0441363	0.560048	0.733806	3.97795	0.241019	0.0327941	0.445887	0.539612	3.21114	0.187752	0.0243667	0.354997	0.396809	2.59214	0.146445	0.0181049	0.282634	0.291797	2.09247	0.114369
1.4	1202.61	12.1	60.025	21.829	5.498	0.548	87.9		68.2878	24.8339	6.25484	0.623436	100	0.0015	0.049	0.28	0.01	0.0307688	0.12	0.639628	1.47637	0.06	0.333508	0.107503	1.1067	1.84052	7.55388	0.510464	0.0440984	0.55851	0.731879	3.97347	0.239363	0.0327659	0.444663	0.538195	3.20753	0.186462	0.0243457	0.354022	0.395767	2.58923	0.145439	0.0180893	0.281858	0.291031	2.09011	0.113583
1.4	1203.04	12.2	60.05	21.778	5.436	0.536	87.8		68.3941	24.8041	6.19134	0.610478	100	0.0015	0.049	0.28	0.01	0.0305767	0.12	0.639658	1.47493	0.06	0.332419	0.107411	1.10366	1.83569	7.54539	0.506933	0.0440605	0.556977	0.729959	3.96901	0.237712	0.0327378	0.443442	0.536783	3.20392	0.185176	0.0243248	0.353051	0.394729	2.58632	0.144436	0.0180738	0.281085	0.290268	2.08777	0.112799
1.4	1203.48	12.3	60.075	21.727	5.374	0.524	87.7		68.5006	24.7742	6.12771	0.597491	100	0.0015	0.049	0.28	0.01	0.0303842	0.12	0.639688	1.4735	0.06	0.331328	0.107319	1.10064	1.83087	7.53692	0.503411	0.0440226	0.555449	0.728045	3.96455	0.236064	0.0327096	0.442226	0.535375	3.20032	0.183892	0.0243039	0.352082	0.393694	2.58341	0.143434	0.0180583	0.280313	0.289506	2.08542	0.112016
1.4	1203.91	12.4	60.1	21.676	5.312	0.512	87.6		68.6073	24.7443	6.06393	0.584475	100	0.0015	0.049	0.28	0.01	0.0301913	0.12	0.639718	1.47206	0.06	0.330238	0.107227	1.09762	1.82608	7.52846	0.499897	0.0439848	0.553926	0.726137	3.9601	0.23442	0.0326816	0.441013	0.533972	3.19673	0.182611	0.024283	0.351117	0.392662	2.58051	0.142434	0.0180428	0.279545	0.288748	2.08308	0.111235
1.4	1204.35	12.5	60.125	21.625	5.25	0.5	87.5		68.7143	24.7143	6	0.571429	100	0.0015	0.049	0.28	0.01	0.0299979	0.12	0.639748	1.47063	0.06	0.329147	0.107135	1.09461	1.82129	7.52001	0.496391	0.0439471	0.552408	0.724235	3.95566	0.23278	0.0326535	0.439805	0.532574	3.19314	0.181333	0.0242622	0.350155	0.391633	2.57762	0.141437	0.0180273	0.278779	0.287991	2.08074	0.110455
1.4	1204.78	12.6	60.15	21.574	5.188	0.488	87.4		68.8215	24.6842	5.93593	0.558352	100	0.0015	0.049	0.28	0.01	0.029804	0.12	0.639778	1.46921	0.06	0.328056	0.107043	1.09161	1.81652	7.51158	0.492894	0.0439094	0.550896	0.722339	3.95122	0.231143	0.0326255	0.438601	0.53118	3.18956	0.180058	0.0242414	0.349196	0.390608	2.57473	0.140442	0.0180118	0.278016	0.287238	2.07841	0.109677
1.4	1205.22	12.7	60.175	21.523	5.126	0.476	87.3		68.929	24.6541	5.87171	0.545246	100	0.0015	0.049	0.28	0.01	0.0296097	0.12	0.639808	1.46778	0.06	0.326964	0.106951	1.08863	1.81177	7.50316	0.489404	0.0438718	0.549388	0.72045	3.94679	0.229509	0.0325976	0.4374	0.52979	3.18599	0.178785	0.0242206	0.34824	0.389586	2.57184	0.139449	0.0179964	0.277255	0.286486	2.07608	0.108901
1.4	1205.65	12.8	60.2	21.472	5.064	0.464	87.2		69.0367	24.6239	5.80734	0.53211	100	0.0015	0.049	0.28	0.01	0.029415	0.12	0.639838	1.46636	0.06	0.325873	0.10686	1.08565	1.80704	7.49476	0.485922	0.0438342	0.547885	0.718566	3.94237	0.227879	0.0325697	0.436204	0.528405	3.18242	0.177515	0.0241999	0.347288	0.388568	2.56896	0.138458	0.017981	0.276496	0.285737	2.07376	0.108126
1.4	1206.09	12.9	60.225	21.421	5.002	0.452	87.1		69.1447	24.5936	5.74282	0.518944	100	0.0015	0.049	0.28	0.01	0.0292198	0.12	0.639868	1.46494	0.06	0.32478	0.106768	1.08268	1.80231	7.48637	0.482448	0.0437967	0.546388	0.716688	3.93796	0.226253	0.0325418	0.435012	0.527024	3.17886	0.176248	0.0241792	0.346339	0.387552	2.56609	0.137469	0.0179656	0.275741	0.284991	2.07143	0.107353
1.4	1206.52	13	60.25	21.37	4.94	0.44	87		69.2529	24.5632	5.67816	0.505747	100	0.0015	0.049	0.28	0.01	0.0290242	0.12	0.639898	1.46352	0.06	0.323687	0.106677	1.07972	1.79761	7.478	0.478982	0.0437592	0.544895	0.714817	3.93355	0.224631	0.0325139	0.433823	0.525648	3.1753	0.174984	0.0241585	0.345392	0.38654	2.56322	0.136482	0.0179502	0.274987	0.284246	2.06912	0.106581
1.4	1206.96	13.1	60.275	21.319	4.878	0.428	86.9		69.3613	24.5328	5.61335	0.49252	100	0.0015	0.049	0.28	0.01	0.0288281	0.12	0.639928	1.4621	0.06	0.322594	0.106586	1.07678	1.79292	7.46964	0.475524	0.0437218	0.543407	0.712951	3.92916	0.223011	0.0324861	0.432639	0.524276	3.17175	0.173722	0.0241378	0.344449	0.385531	2.56035	0.135497	0.0179349	0.274237	0.283504	2.0668	0.105811
1.4	1207.39	13.2	60.3	21.268	4.816	0.416	86.8		69.47	24.5023	5.54839	0.479263	100	0.0015	0.049	0.28	0.01	0.0286316	0.12	0.639958	1.46069	0.06	0.321501	0.106494	1.07384	1.78824	7.46129	0.472074	0.0436845	0.541924	0.711092	3.92477	0.221396	0.0324584	0.431458	0.522908	3.16821	0.172463	0.0241172	0.343509	0.384526	2.55749	0.134514	0.0179195	0.273488	0.282765	2.0645	0.105043
1.4	1207.83	13.3	60.325	21.217	4.754	0.404	86.7		69.579	24.4717	5.48328	0.465975	100	0.0015	0.049	0.28	0.01	0.0284346	0.12	0.639987	1.45928	0.06	0.320407	0.106404	1.07091	1.78358	7.45296	0.468632	0.0436472	0.540447	0.709238	3.92038	0.219783	0.0324307	0.430282	0.521545	3.16467	0.171207	0.0240966	0.342573	0.383523	2.55463	0.133533	0.0179042	0.272742	0.282028	2.06219	0.104276
1.4	1208.26	13.4	60.35	21.166	4.692	0.392	86.6		69.6882	24.4411	5.41801	0.452656	100	0.0015	0.049	0.28	0.01	0.0282372	0.12	0.640017	1.45787	0.06	0.319312	0.106313	1.06799	1.77893	7.44464	0.465197	0.0436099	0.538974	0.70739	3.91601	0.218175	0.032403	0.429109	0.520186	3.16114	0.169953	0.024076	0.341639	0.382524	2.55178	0.132555	0.017889	0.271999	0.281293	2.05989	0.103511
1.4	1208.7	13.5	60.375	21.115	4.63	0.38	86.5		69.7977	24.4104	5.3526	0.439306	100	0.0015	0.049	0.28	0.01	0.0280393	0.12	0.640047	1.45646	0.06	0.318217	0.106222	1.06508	1.7743	7.43634	0.461771	0.0435727	0.537505	0.705548	3.91164	0.216569	0.0323754	0.42794	0.518832	3.15761	0.168702	0.0240555	0.340708	0.381528	2.54894	0.131578	0.0178737	0.271258	0.280561	2.05759	0.102747
1.4	1209.13	13.6	60.4	21.064	4.568	0.368	86.4		69.9074	24.3796	5.28704	0.425926	100	0.0015	0.049	0.28	0.01	0.0278409	0.12	0.640077	1.45506	0.06	0.317122	0.106131	1.06218	1.76968	7.42805	0.458351	0.0435356	0.536042	0.703712	3.90728	0.214967	0.0323478	0.426775	0.517482	3.15409	0.167453	0.024035	0.339781	0.380535	2.5461	0.130603	0.0178585	0.27052	0.27983	2.0553	0.101985
1.4	1209.57	13.7	60.425	21.013	4.506	0.356	86.3		70.0174	24.3488	5.22132	0.412514	100	0.0015	0.049	0.28	0.01	0.0276421	0.12	0.640107	1.45365	0.06	0.316026	0.106041	1.05929	1.76508	7.41977	0.45494	0.0434985	0.534584	0.701882	3.90293	0.213369	0.0323202	0.425614	0.516136	3.15058	0.166207	0.0240145	0.338856	0.379546	2.54326	0.12963	0.0178433	0.269784	0.279103	2.05301	0.101224
1.4	1210	13.8	60.45	20.962	4.444	0.344	86.2		70.1276	24.3179	5.15545	0.399072	100	0.0015	0.049	0.28	0.01	0.0274428	0.12	0.640137	1.45225	0.06	0.31493	0.105951	1.05641	1.76049	7.41151	0.451536	0.0434615	0.53313	0.700058	3.89858	0.211774	0.0322927	0.424457	0.514794	3.14707	0.164964	0.0239941	0.337935	0.378559	2.54043	0.12866	0.0178281	0.26905	0.278377	2.05072	0.100465
1.4	1210.43	13.9	60.475	20.911	4.382	0.332	86.1		70.2381	24.2869	5.08943	0.385598	100	0.0015	0.049	0.28	0.01	0.0272431	0.12	0.640166	1.45085	0.06	0.313834	0.105861	1.05354	1.75592	7.40327	0.44814	0.0434245	0.531681	0.698239	3.89425	0.210182	0.0322652	0.423303	0.513457	3.14357	0.163723	0.0239737	0.337017	0.377576	2.5376	0.127691	0.0178129	0.268319	0.277654	2.04844	0.0997075
1.4	1210.87	14	60.5	20.86	4.32	0.32	86		70.3488	24.2558	5.02326	0.372093	100	0.0015	0.049	0.28	0.01	0.0270429	0.12	0.640196	1.44946	0.06	0.312736	0.105771	1.05068	1.75136	7.39503	0.444751	0.0433875	0.530237	0.696426	3.88991	0.208593	0.0322378	0.422153	0.512124	3.14008	0.162485	0.0239533	0.336101	0.376595	2.53478	0.126724	0.0177977	0.26759	0.276933	2.04616	0.0989514
1.4	1211.3	14.1	60.525	20.809	4.258	0.308	85.9		70.4598	24.2247	4.95693	0.358556	100	0.0015	0.049	0.28	0.01	0.0268422	0.12	0.640226	1.44806	0.06	0.311639	0.105681	1.04783	1.74681	7.38681	0.44137	0.0433507	0.528798	0.694619	3.88559	0.207008	0.0322104	0.421008	0.510795	3.13659	0.161249	0.0239329	0.335189	0.375618	2.53196	0.125759	0.0177826	0.266864	0.276215	2.04389	0.0981968
1.4	1211.74	14.2	60.55	20.758	4.196	0.296	85.8		70.5711	24.1935	4.89044	0.344988	100	0.0015	0.049	0.28	0.01	0.0266411	0.12	0.640255	1.44667	0.06	0.310541	0.105591	1.04499	1.74228	7.37861	0.437996	0.0433138	0.527364	0.692818	3.88128	0.205426	0.032183	0.419865	0.509471	3.1331	0.160016	0.0239126	0.33428	0.374644	2.52915	0.124796	0.0177675	0.26614	0.275498	2.04162	0.0974437
1.4	1212.17	14.3	60.575	20.707	4.134	0.284	85.7		70.6826	24.1622	4.8238	0.331389	100	0.0015	0.049	0.28	0.01	0.0264395	0.12	0.640285	1.44528	0.06	0.309442	0.105501	1.04215	1.73777	7.37042	0.434629	0.0432771	0.525934	0.691022	3.87697	0.203848	0.0321557	0.418727	0.50815	3.12962	0.158786	0.0238923	0.333374	0.373673	2.52634	0.123835	0.0177524	0.265418	0.274784	2.03935	0.096692
1.4	1212.61	14.4	60.6	20.656	4.072	0.272	85.6		70.7944	24.1308	4.75701	0.317757	100	0.0015	0.049	0.28	0.01	0.0262374	0.12	0.640315	1.44389	0.06	0.308343	0.105412	1.03933	1.73327	7.36224	0.43127	0.0432404	0.524509	0.689233	3.87267	0.202273	0.0321284	0.417593	0.506834	3.12615	0.157557	0.023872	0.33247	0.372705	2.52354	0.122876	0.0177374	0.264699	0.274073	2.03709	0.0959419
1.4	1213.04	14.5	60.625	20.605	4.01	0.26	85.5		70.9064	24.0994	4.69006	0.304094	100	0.0015	0.049	0.28	0.01	0.0260349	0.12	0.640345	1.4425	0.06	0.307244	0.105322	1.03651	1.72878	7.35408	0.427918	0.0432037	0.523088	0.687448	3.86837	0.200701	0.0321012	0.416462	0.505522	3.12269	0.156332	0.0238518	0.33157	0.371741	2.52074	0.121919	0.0177223	0.263982	0.273363	2.03483	0.0951932
1.4	1213.48	14.6	60.65	20.554	3.948	0.248	85.4		71.0187	24.0679	4.62295	0.290398	100	0.0015	0.049	0.28	0.01	0.0258319	0.12	0.640374	1.44112	0.06	0.306144	0.105233	1.03371	1.72431	7.34593	0.424574	0.0431671	0.521673	0.68567	3.86408	0.199132	0.032074	0.415335	0.504214	3.11922	0.155109	0.0238316	0.330673	0.370779	2.51795	0.120964	0.0177073	0.263268	0.272656	2.03258	0.0944459
1.4	1213.91	14.7	60.675	20.503	3.886	0.236	85.3		71.1313	24.0363	4.55569	0.276671	100	0.0015	0.049	0.28	0.01	0.0256284	0.12	0.640404	1.43974	0.06	0.305043	0.105144	1.03091	1.71985	7.33779	0.421236	0.0431305	0.520262	0.683897	3.85981	0.197566	0.0320468	0.414211	0.50291	3.11577	0.153888	0.0238114	0.329778	0.36982	2.51516	0.12001	0.0176923	0.262556	0.271951	2.03032	0.0937002
1.4	1214.35	14.8	60.7	20.452	3.824	0.224	85.2		71.2441	24.0047	4.48826	0.262911	100	0.0015	0.049	0.28	0.01	0.0254244	0.12	0.640433	1.43836	0.06	0.303942	0.105055	1.02813	1.71541	7.32967	0.417906	0.043094	0.518855	0.68213	3.85553	0.196004	0.0320197	0.413091	0.501611	3.11232	0.15267	0.0237912	0.328887	0.368865	2.51237	0.119059	0.0176773	0.261846	0.271248	2.02808	0.0929558
1.4	1214.78	14.9	60.725	20.401	3.762	0.212	85.1		71.3572	23.973	4.42068	0.249119	100	0.0015	0.049	0.28	0.01	0.0252199	0.12	0.640463	1.43698	0.06	0.302841	0.104966	1.02535	1.71098	7.32156	0.414584	0.0430576	0.517453	0.680368	3.85127	0.194445	0.0319926	0.411975	0.500315	3.10888	0.151454	0.0237711	0.327998	0.367912	2.5096	0.118109	0.0176624	0.261139	0.270548	2.02583	0.0922129
1.4	1215.22	15	60.75	20.35	3.7	0.2	85		71.4706	23.9412	4.35294	0.235294	100	0.0015	0.049	0.28	0.01	0.025015	0.12	0.640493	1.43561	0.06	0.301739	0.104877	1.02258	1.70656	7.31347	0.411268	0.0430212	0.516056	0.678612	3.84701	0.192889	0.0319655	0.410863	0.499024	3.10544	0.150241	0.023751	0.327112	0.366962	2.50682	0.117162	0.0176475	0.260434	0.269849	2.02359	0.0914714
1.4	1215.65	15.1	60.775	20.299	3.638	0.188	84.9		71.5842	23.9093	4.28504	0.221437	100	0.0015	0.049	0.28	0.01	0.0248096	0.12	0.640522	1.43423	0.06	0.300636	0.104789	1.01982	1.70216	7.30539	0.407959	0.0429848	0.514664	0.676861	3.84276	0.191336	0.0319385	0.409754	0.497737	3.10201	0.14903	0.0237309	0.32623	0.366016	2.50405	0.116216	0.0176325	0.259731	0.269153	2.02136	0.0907313
1.4	1216.09	15.2	60.8	20.248	3.576	0.176	84.8		71.6981	23.8774	4.21698	0.207547	100	0.0015	0.049	0.28	0.01	0.0246037	0.12	0.640552	1.43286	0.06	0.299533	0.1047	1.01707	1.69777	7.29732	0.404658	0.0429485	0.513276	0.675116	3.83852	0.189786	0.0319116	0.408649	0.496454	3.09858	0.147821	0.0237109	0.32535	0.365072	2.50129	0.115272	0.0176177	0.25903	0.268459	2.01913	0.0899927
1.4	1216.52	15.3	60.825	20.197	3.514	0.164	84.7		71.8123	23.8453	4.14876	0.193625	100	0.0015	0.049	0.28	0.01	0.0243973	0.12	0.640581	1.43149	0.06	0.298429	0.104612	1.01433	1.69339	7.28927	0.401363	0.0429123	0.511892	0.673377	3.83428	0.18824	0.0318846	0.407548	0.495174	3.09516	0.146615	0.0236909	0.324473	0.364131	2.49853	0.114329	0.0176028	0.258332	0.267768	2.0169	0.0892554
1.4	1216.96	15.4	60.85	20.146	3.452	0.152	84.6		71.9267	23.8132	4.08038	0.179669	100	0.0015	0.049	0.28	0.01	0.0241904	0.12	0.640611	1.43013	0.06	0.297325	0.104524	1.0116	1.68903	7.28123	0.398075	0.0428761	0.510513	0.671643	3.83005	0.186696	0.0318577	0.40645	0.493899	3.09175	0.145411	0.0236709	0.323599	0.363194	2.49577	0.113389	0.0175879	0.257636	0.267078	2.01467	0.0885195
1.4	1217.39	15.5	60.875	20.095	3.39	0.14	84.5		72.0414	23.7811	4.01183	0.16568	100	0.0015	0.049	0.28	0.01	0.023983	0.12	0.64064	1.42876	0.06	0.29622	0.104436	1.00887	1.68469	7.2732	0.394795	0.0428399	0.509139	0.669914	3.82583	0.185156	0.0318309	0.405356	0.492628	3.08834	0.14421	0.023651	0.322728	0.362259	2.49302	0.11245	0.0175731	0.256943	0.266391	2.01245	0.087785
1.4	1217.83	15.6	60.9	20.044	3.328	0.128	84.4		72.1564	23.7488	3.94313	0.151659	100	0.0015	0.049	0.28	0.01	0.0237752	0.12	0.64067	1.4274	0.06	0.295114	0.104348	1.00616	1.68035	7.26519	0.391521	0.0428038	0.507769	0.668191	3.82161	0.183618	0.0318041	0.404265	0.491361	3.08494	0.14301	0.023631	0.321859	0.361327	2.49027	0.111513	0.0175583	0.256251	0.265706	2.01023	0.0870519
1.4	1218.26	15.7	60.925	19.993	3.266	0.116	84.3		72.2716	23.7165	3.87426	0.137604	100	0.0015	0.049	0.28	0.01	0.0235668	0.12	0.640699	1.42604	0.06	0.294008	0.10426	1.00345	1.67603	7.25719	0.388254	0.0427678	0.506403	0.666474	3.81741	0.182084	0.0317773	0.403178	0.490098	3.08154	0.141814	0.0236111	0.320994	0.360399	2.48753	0.110578	0.0175435	0.255562	0.265023	2.00802	0.0863202
1.4	1218.7	15.8	60.95	19.942	3.204	0.104	84.2		72.3872	23.6841	3.80523	0.123515	100	0.0015	0.049	0.28	0.01	0.023358	0.12	0.640729	1.42468	0.06	0.292902	0.104172	1.00076	1.67173	7.2492	0.384994	0.0427318	0.505042	0.664762	3.8132	0.180553	0.0317505	0.402094	0.488839	3.07815	0.140619	0.0235913	0.320131	0.359473	2.48479	0.109645	0.0175288	0.254875	0.264342	2.00581	0.0855898
1.4	1219.13	15.9	60.975	19.891	3.142	0.092	84.1		72.503	23.6516	3.73603	0.109394	100	0.0015	0.049	0.28	0.01	0.0231487	0.12	0.640758	1.42333	0.06	0.291795	0.104084	0.998067	1.66744	7.24123	0.381741	0.0426959	0.503686	0.663055	3.80901	0.179024	0.0317238	0.401014	0.487584	3.07477	0.139427	0.0235714	0.319271	0.35855	2.48206	0.108713	0.017514	0.254191	0.263663	2.00361	0.0848607
1.4	1219.57	16	61	19.84	3.08	0.08	84		72.619	23.619	3.66667	0.0952381	100	0.0015	0.049	0.28	0.01	0.0229388	0.12	0.640788	1.42197	0.06	0.290687	0.103997	0.995388	1.66316	7.23327	0.378494	0.04266	0.502334	0.661353	3.80482	0.177499	0.0316972	0.399938	0.486333	3.07139	0.138237	0.0235516	0.318414	0.35763	2.47933	0.107784	0.0174993	0.253508	0.262987	2.0014	0.084133
1.4	1220	16.1	61.025	19.789	3.018	0.068	83.9		72.7354	23.5864	3.59714	0.0810489	100	0.0015	0.049	0.28	0.01	0.0227285	0.12	0.640817	1.42062	0.06	0.289579	0.10391	0.992718	1.65889	7.22532	0.375254	0.0426241	0.500986	0.659657	3.80064	0.175977	0.0316706	0.398865	0.485085	3.06801	0.137049	0.0235318	0.31756	0.356712	2.47661	0.106856	0.0174846	0.252828	0.262312	1.9992	0.0834067
1.4	1220.43	16.2	61.05	19.738	2.956	0.056	83.8		72.852	23.5537	3.52745	0.0668258	100	0.0015	0.049	0.28	0.01	0.0225176	0.12	0.640847	1.41927	0.06	0.28847	0.103822	0.990056	1.65464	7.21739	0.372021	0.0425884	0.499643	0.657966	3.79647	0.174457	0.031644	0.397795	0.483842	3.06465	0.135864	0.0235121	0.316708	0.355798	2.47389	0.105929	0.0174699	0.25215	0.26164	1.99701	0.0826817
1.4	1220.87	16.3	61.075	19.687	2.894	0.044	83.7		72.9689	23.5209	3.45759	0.0525687	100	0.0015	0.049	0.28	0.01	0.0223063	0.12	0.640876	1.41792	0.06	0.28736	0.103735	0.987403	1.6504	7.20947	0.368795	0.0425526	0.498304	0.656281	3.79231	0.172941	0.0316174	0.396729	0.482603	3.06128	0.134681	0.0234923	0.31586	0.354887	2.47117	0.105005	0.0174553	0.251475	0.26097	1.99482	0.0819579
1.4	1221.3	16.4	61.1	19.636	2.832	0.032	83.6		73.0861	23.488	3.38756	0.0382775	100	0.0015	0.049	0.28	0.01	0.0220944	0.12	0.640905	1.41658	0.06	0.28625	0.103648	0.984758	1.64618	7.20157	0.365575	0.0425169	0.496969	0.654601	3.78815	0.171427	0.0315909	0.395667	0.481367	3.05793	0.1335	0.0234726	0.315014	0.353978	2.46846	0.104082	0.0174406	0.250801	0.260301	1.99263	0.0812356
1.4	1221.74	16.5	61.125	19.585	2.77	0.02	83.5		73.2036	23.4551	3.31737	0.0239521	100	0.0015	0.049	0.28	0.01	0.0218821	0.12	0.640935	1.41523	0.06	0.285139	0.103561	0.982122	1.64196	7.19367	0.362361	0.0424813	0.495639	0.652926	3.784	0.169917	0.0315644	0.394608	0.480136	3.05457	0.132321	0.023453	0.314171	0.353072	2.46576	0.103161	0.017426	0.25013	0.259635	1.99045	0.0805145
1.4	1222.17	16.6	61.15	19.534	2.708	0.008	83.4		73.3213	23.4221	3.247	0.00959233	100	0.0015	0.049	0.28	0.01	0.0216692	0.12	0.640964	1.41389	0.06	0.284027	0.103475	0.979495	1.63777	7.18579	0.359155	0.0424457	0.494313	0.651256	3.77985	0.168409	0.031538	0.393552	0.478908	3.05123	0.131145	0.0234333	0.31333	0.35217	2.46306	0.102241	0.0174114	0.249461	0.258971	1.98827	0.0797947
1.4	1222.61	16.7	61.175	19.483	2.646	-0.004	83.3		73.4394	23.389	3.17647	-0.00480192	100	0.0015	0.049	0.28	0.01	0.0214558	0.12	0.640993	1.41255	0.06	0.282915	0.103388	0.976876	1.63358	7.17793	0.355954	0.0424102	0.492992	0.649592	3.77571	0.166904	0.0315116	0.3925	0.477684	3.04789	0.129971	0.0234137	0.312493	0.35127	2.46036	0.101323	0.0173968	0.248794	0.25831	1.98609	0.0790762
1.4	1223.04	16.8	61.2	19.432	2.584	0	83.216		73.5435	23.3513	3.10517	0	100	0.0015	0.049	0.28	0.01	0.0212398	0.12	0.641023	1.41121	0.06	0.28176	0.103302	0.974266	1.62941	7.17007	0.354071	0.0423747	0.491674	0.647933	3.77158	0.166096	0.0314852	0.391451	0.476464	3.04455	0.129359	0.0233941	0.311658	0.350372	2.45767	0.100861	0.0173823	0.248129	0.25765	1.98392	0.0787253
1.4	1223.48	16.9	61.225	19.381	2.522	0	83.128		73.6515	23.3146	3.03388	0	100	0.0015	0.049	0.28	0.01	0.0210238	0.12	0.641052	1.40988	0.06	0.280615	0.103215	0.971665	1.62525	7.16223	0.351868	0.0423393	0.490361	0.646279	3.76746	0.165117	0.0314589	0.390406	0.475248	3.04122	0.12861	0.0233746	0.310825	0.349478	2.45498	0.100286	0.0173677	0.247466	0.256992	1.98175	0.0782844
1.4	1223.91	17	61.25	19.33	2.46	0	83.04		73.7596	23.2779	2.96243	0	100	0.0015	0.049	0.28	0.01	0.0208074	0.12	0.641081	1.40854	0.06	0.279469	0.103129	0.969071	1.6211	7.15441	0.349671	0.0423039	0.489053	0.64463	3.76334	0.164141	0.0314326	0.389364	0.474035	3.0379	0.127863	0.023355	0.309996	0.348586	2.4523	0.0997138	0.0173532	0.246806	0.256337	1.97958	0.0778448
1.4	1224.35	17.1	61.275	19.279	2.398	0	82.952		73.868	23.2412	2.89083	0	100	0.0015	0.049	0.28	0.01	0.0205905	0.12	0.64111	1.40721	0.06	0.278323	0.103043	0.966486	1.61697	7.14659	0.347482	0.0422686	0.487748	0.642986	3.75923	0.163169	0.0314064	0.388325	0.472826	3.03458	0.127119	0.0233355	0.309169	0.347698	2.44962	0.0991432	0.0173387	0.246148	0.255683	1.97742	0.0774067
1.4	1224.78	17.2	61.3	19.228	2.336	0	82.864		73.9766	23.2043	2.81908	0	100	0.0015	0.049	0.28	0.01	0.0203732	0.12	0.64114	1.40588	0.06	0.277177	0.102957	0.96391	1.61285	7.13879	0.3453	0.0422333	0.486448	0.641348	3.75513	0.1622	0.0313801	0.38729	0.471621	3.03127	0.126377	0.023316	0.308345	0.346812	2.44695	0.0985745	0.0173243	0.245492	0.255031	1.97526	0.07697
1.4	1225.22	17.3	61.325	19.177	2.274	0	82.776		74.0855	23.1673	2.74717	0	100	0.0015	0.049	0.28	0.01	0.0201554	0.12	0.641169	1.40455	0.06	0.27603	0.102871	0.961342	1.60874	7.13101	0.343125	0.0421981	0.485152	0.639714	3.75103	0.161234	0.031354	0.386258	0.47042	3.02796	0.125638	0.0232966	0.307523	0.345928	2.44428	0.0980076	0.0173098	0.244837	0.254382	1.97311	0.0765347
1.4	1225.65	17.4	61.35	19.126	2.212	0	82.688		74.1946	23.1303	2.67512	0	100	0.0015	0.049	0.28	0.01	0.0199371	0.12	0.641198	1.40323	0.06	0.274883	0.102785	0.958782	1.60465	7.12323	0.340957	0.0421629	0.48386	0.638086	3.74694	0.160271	0.0313278	0.38523	0.469223	3.02466	0.124901	0.0232772	0.306704	0.345048	2.44161	0.0974425	0.0172954	0.244186	0.253734	1.97096	0.0761008
1.4	1226.09	17.5	61.375	19.075	2.15	0	82.6		74.3039	23.0932	2.60291	0	100	0.0015	0.049	0.28	0.01	0.0197184	0.12	0.641227	1.40191	0.06	0.273735	0.102699	0.956231	1.60056	7.11547	0.338795	0.0421277	0.482573	0.636463	3.74286	0.159311	0.0313017	0.384205	0.468029	3.02137	0.124166	0.0232578	0.305888	0.34417	2.43895	0.0968793	0.017281	0.243536	0.253089	1.96881	0.0756683
1.4	1226.52	17.6	61.4	19.024	2.088	0	82.512		74.4134	23.056	2.53054	0	100	0.0015	0.049	0.28	0.01	0.0194992	0.12	0.641256	1.40058	0.06	0.272587	0.102614	0.953688	1.5965	7.10772	0.336641	0.0420927	0.481289	0.634845	3.73878	0.158354	0.0312757	0.383183	0.466839	3.01808	0.123434	0.0232384	0.305075	0.343295	2.4363	0.0963178	0.0172666	0.242888	0.252445	1.96667	0.0752373
1.4	1226.96	17.7	61.425	18.973	2.026	0	82.424		74.5232	23.0188	2.45802	0	100	0.0015	0.049	0.28	0.01	0.0192795	0.12	0.641286	1.39926	0.06	0.271438	0.102529	0.951153	1.59244	7.09999	0.334494	0.0420576	0.48001	0.633232	3.73472	0.1574	0.0312496	0.382164	0.465653	3.01479	0.122704	0.0232191	0.304264	0.342423	2.43365	0.0957582	0.0172522	0.242242	0.251804	1.96452	0.0748075
1.4	1227.39	17.8	61.45	18.922	1.964	0	82.336		74.6332	22.9814	2.38535	0	100	0.0015	0.049	0.28	0.01	0.0190594	0.12	0.641315	1.39795	0.06	0.270289	0.102443	0.948626	1.58839	7.09226	0.332353	0.0420226	0.478735	0.631624	3.73065	0.156449	0.0312236	0.381149	0.464471	3.01151	0.121976	0.0231998	0.303455	0.341553	2.431	0.0952004	0.0172379	0.241599	0.251165	1.96239	0.0743792
1.4	1227.83	17.9	61.475	18.871	1.902	0	82.248		74.7435	22.944	2.31252	0	100	0.0015	0.049	0.28	0.01	0.0188388	0.12	0.641344	1.39663	0.06	0.26914	0.102358	0.946107	1.58436	7.08455	0.33022	0.0419877	0.477464	0.630021	3.7266	0.155502	0.0311977	0.380137	0.463292	3.00824	0.121251	0.0231805	0.30265	0.340686	2.42836	0.0946444	0.0172235	0.240957	0.250527	1.96025	0.0739523
1.4	1228.26	18	61.5	18.82	1.84	0	82.16		74.8539	22.9065	2.23953	0	100	0.0015	0.049	0.28	0.01	0.0186177	0.12	0.641373	1.39532	0.06	0.26799	0.102273	0.943597	1.58034	7.07686	0.328093	0.0419528	0.476197	0.628423	3.72255	0.154557	0.0311718	0.379129	0.462117	3.00497	0.120528	0.0231612	0.301847	0.339822	2.42572	0.0940901	0.0172092	0.240318	0.249892	1.95812	0.0735267
1.4	1228.7	18.1	61.525	18.769	1.778	0	82.072		74.9647	22.8689	2.16639	0	100	0.0015	0.049	0.28	0.01	0.0183961	0.12	0.641402	1.39401	0.06	0.266839	0.102188	0.941094	1.57634	7.06917	0.325973	0.041918	0.474934	0.62683	3.71851	0.153616	0.0311459	0.378123	0.460945	3.00171	0.119807	0.023142	0.301046	0.338961	2.42308	0.0935376	0.0171949	0.239681	0.249258	1.956	0.0731025
1.4	1229.13	18.2	61.55	18.718	1.716	0	81.984		75.0756	22.8313	2.09309	0	100	0.0015	0.049	0.28	0.01	0.0181741	0.12	0.641431	1.3927	0.06	0.265688	0.102103	0.9386	1.57234	7.0615	0.32386	0.0418832	0.473675	0.625242	3.71447	0.152677	0.03112	0.377121	0.459778	2.99845	0.119089	0.0231228	0.300248	0.338102	2.42045	0.0929869	0.0171807	0.239046	0.248627	1.95388	0.0726796
1.4	1229.57	18.3	61.575	18.667	1.654	0	81.896		75.1868	22.7935	2.01963	0	100	0.0015	0.049	0.28	0.01	0.0179516	0.12	0.64146	1.39139	0.06	0.264537	0.102019	0.936114	1.56836	7.05384	0.321753	0.0418485	0.47242	0.623658	3.71044	0.151742	0.0310942	0.376122	0.458613	2.9952	0.118373	0.0231036	0.299453	0.337246	2.41783	0.092438	0.0171664	0.238412	0.247997	1.95176	0.0722581
1.4	1230	18.4	61.6	18.616	1.592	0	81.808		75.2983	22.7557	1.94602	0	100	0.0015	0.049	0.28	0.01	0.0177286	0.12	0.641489	1.39008	0.06	0.263385	0.101934	0.933636	1.56439	7.0462	0.319654	0.0418138	0.47117	0.62208	3.70642	0.150809	0.0310684	0.375126	0.457453	2.99195	0.117659	0.0230844	0.29866	0.336393	2.41521	0.0918908	0.0171522	0.237781	0.24737	1.94964	0.071838
1.4	1230.43	18.5	61.625	18.565	1.53	0	81.72		75.4099	22.7178	1.87225	0	100	0.0015	0.049	0.28	0.01	0.0175052	0.12	0.641518	1.38878	0.06	0.262232	0.10185	0.931166	1.56044	7.03856	0.31756	0.0417791	0.469923	0.620507	3.70241	0.149879	0.0310427	0.374134	0.456296	2.98871	0.116947	0.0230653	0.29787	0.335542	2.41259	0.0913453	0.017138	0.237152	0.246744	1.94753	0.0714192
1.4	1230.87	18.6	61.65	18.514	1.468	0	81.632		75.5219	22.6798	1.79831	0	100	0.0015	0.049	0.28	0.01	0.0172812	0.12	0.641547	1.38748	0.06	0.261079	0.101765	0.928703	1.55649	7.03094	0.315474	0.0417445	0.468681	0.618938	3.6984	0.148953	0.031017	0.373144	0.455142	2.98548	0.116238	0.0230462	0.297082	0.334694	2.40998	0.0908016	0.0171238	0.236525	0.24612	1.94542	0.0710017
1.4	1231.3	18.7	61.675	18.463	1.406	0	81.544		75.634	22.6418	1.72422	0	100	0.0015	0.049	0.28	0.01	0.0170568	0.12	0.641576	1.38618	0.06	0.259926	0.101681	0.926249	1.55256	7.02333	0.313394	0.04171	0.467442	0.617375	3.69439	0.148029	0.0309913	0.372158	0.453993	2.98225	0.115531	0.0230272	0.296297	0.333848	2.40737	0.0902596	0.0171096	0.2359	0.245498	1.94332	0.0705855
1.4	1231.74	18.8	61.7	18.412	1.344	0	81.456		75.7464	22.6036	1.64997	0	100	0.0015	0.049	0.28	0.01	0.0168319	0.12	0.641605	1.38488	0.06	0.258772	0.101597	0.923803	1.54864	7.01574	0.311321	0.0416755	0.466207	0.615816	3.6904	0.147108	0.0309657	0.371175	0.452846	2.97902	0.114826	0.0230081	0.295515	0.333005	2.40477	0.0897193	0.0170955	0.235277	0.244879	1.94121	0.0701707
1.4	1232.17	18.9	61.725	18.361	1.282	0	81.368		75.8591	22.5654	1.57556	0	100	0.0015	0.049	0.28	0.01	0.0166065	0.12	0.641634	1.38359	0.06	0.257617	0.101513	0.921364	1.54473	7.00816	0.309254	0.0416411	0.464977	0.614262	3.68641	0.14619	0.0309401	0.370196	0.451704	2.9758	0.114124	0.0229891	0.294735	0.332165	2.40217	0.0891808	0.0170813	0.234656	0.244261	1.93912	0.0697572
1.4	1232.61	19	61.75	18.31	1.22	0	81.28		75.9719	22.5271	1.50098	0	100	0.0015	0.049	0.28	0.01	0.0163806	0.12	0.641663	1.38229	0.06	0.256462	0.101429	0.918933	1.54084	7.00059	0.307194	0.0416067	0.46375	0.612713	3.68243	0.145275	0.0309146	0.369219	0.450565	2.97259	0.113423	0.0229701	0.293957	0.331327	2.39958	0.0886439	0.0170672	0.234037	0.243645	1.93702	0.069345
1.4	1233.04	19.1	61.775	18.259	1.158	0	81.192		76.0851	22.4887	1.42625	0	100	0.0015	0.049	0.28	0.01	0.0161542	0.12	0.641692	1.381	0.06	0.255307	0.101345	0.91651	1.53695	6.99303	0.305141	0.0415723	0.462527	0.611169	3.67845	0.144363	0.030889	0.368245	0.449429	2.96938	0.112725	0.0229511	0.293182	0.330492	2.39698	0.0881088	0.0170531	0.23342	0.243031	1.93493	0.0689341
1.4	1233.48	19.2	61.8	18.208	1.096	0	81.104		76.1985	22.4502	1.35135	0	100	0.0015	0.049	0.28	0.01	0.0159274	0.12	0.641721	1.37971	0.06	0.254151	0.101262	0.914095	1.53308	6.98548	0.303093	0.041538	0.461309	0.609629	3.67448	0.143454	0.0308635	0.367275	0.448297	2.96617	0.11203	0.0229322	0.292409	0.32966	2.3944	0.0875753	0.0170391	0.232805	0.242418	1.93284	0.0685245
1.4	1233.91	19.3	61.825	18.157	1.034	0	81.016		76.3121	22.4116	1.27629	0	100	0.0015	0.049	0.28	0.01	0.0157	0.12	0.64175	1.37842	0.06	0.252994	0.101178	0.911688	1.52922	6.97795	0.301053	0.0415038	0.460094	0.608094	3.67052	0.142548	0.0308381	0.366308	0.447168	2.96297	0.111336	0.0229133	0.291639	0.32883	2.39182	0.0870436	0.017025	0.232191	0.241808	1.93076	0.0681162
1.4	1234.35	19.4	61.85	18.106	0.972	0	80.928		76.426	22.373	1.20107	0	100	0.0015	0.049	0.28	0.01	0.0154721	0.12	0.641779	1.37714	0.06	0.251837	0.101095	0.909288	1.52538	6.97043	0.299018	0.0414696	0.458883	0.606564	3.66657	0.141644	0.0308127	0.365344	0.446043	2.95978	0.110644	0.0228944	0.290872	0.328002	2.38924	0.0865135	0.017011	0.23158	0.2412	1.92868	0.0677092
1.4	1234.78	19.5	61.875	18.055	0.91	0	80.84		76.5401	22.3342	1.12568	0	100	0.0015	0.049	0.28	0.01	0.0152438	0.12	0.641808	1.37585	0.06	0.250679	0.101012	0.906896	1.52154	6.96292	0.296991	0.0414354	0.457675	0.605039	3.66262	0.140744	0.0307873	0.364383	0.444922	2.95659	0.109955	0.0228756	0.290107	0.327178	2.38667	0.085985	0.016997	0.230971	0.240593	1.9266	0.0673034
1.4	1235.22	19.6	61.9	18.004	0.848	0	80.752		76.6544	22.2954	1.05013	0	100	0.0015	0.049	0.28	0.01	0.0150149	0.12	0.641837	1.37457	0.06	0.24952	0.100929	0.904512	1.51772	6.95543	0.294969	0.0414013	0.456472	0.603519	3.65867	0.139846	0.030762	0.363425	0.443803	2.95341	0.109268	0.0228567	0.289344	0.326355	2.3841	0.0854583	0.016983	0.230364	0.239989	1.92453	0.066899
1.4	1235.65	19.7	61.925	17.953	0.786	0	80.664		76.7691	22.2565	0.974412	0	100	0.0015	0.049	0.28	0.01	0.0147856	0.12	0.641866	1.37329	0.06	0.248361	0.100846	0.902135	1.5139	6.94794	0.292954	0.0413672	0.455273	0.602003	3.65474	0.138951	0.0307367	0.36247	0.442689	2.95023	0.108583	0.0228379	0.288584	0.325536	2.38153	0.0849332	0.016969	0.229759	0.239386	1.92246	0.0664958
1.4	1236.09	19.8	61.95	17.902	0.724	0	80.576		76.8839	22.2175	0.898531	0	100	0.0015	0.049	0.28	0.01	0.0145557	0.12	0.641895	1.37201	0.06	0.247202	0.100763	0.899766	1.5101	6.94047	0.290945	0.0413332	0.454077	0.600492	3.65081	0.138059	0.0307114	0.361518	0.441577	2.94706	0.1079	0.0228191	0.287826	0.324718	2.37897	0.0844097	0.0169551	0.229155	0.238785	1.92039	0.0660939
1.4	1236.52	19.9	61.975	17.851	0.662	0	80.488		76.9991	22.1785	0.822483	0	100	0.0015	0.049	0.28	0.01	0.0143254	0.12	0.641923	1.37074	0.06	0.246042	0.10068	0.897405	1.50632	6.93302	0.288942	0.0412993	0.452885	0.598985	3.64689	0.13717	0.0306861	0.360569	0.44047	2.94389	0.107219	0.0228004	0.28707	0.323904	2.37641	0.0838879	0.0169411	0.228554	0.238186	1.91832	0.0656933
1.4	1236.96	20	62	17.8	0.6	0	80.4		77.1144	22.1393	0.746269	0	100	0.0015	0.049	0.28	0.01	0.0140945	0.12	0.641952	1.36946	0.06	0.244881	0.100597	0.895051	1.50254	6.92557	0.286946	0.0412653	0.451698	0.597483	3.64297	0.136283	0.0306609	0.359623	0.439365	2.94073	0.106541	0.0227817	0.286317	0.323092	2.37386	0.0833678	0.0169272	0.227954	0.237589	1.91626	0.0652939
1.4	1237.39	20.1	62.025	17.749	0.538	0	80.312		77.2301	22.1001	0.669887	0	100	0.0015	0.049	0.28	0.01	0.0138632	0.12	0.641981	1.36819	0.06	0.24372	0.100515	0.892705	1.49877	6.91814	0.284956	0.0412315	0.450513	0.595986	3.63906	0.135399	0.0306358	0.35868	0.438264	2.93758	0.105865	0.022763	0.285567	0.322282	2.37131	0.0828492	0.0169133	0.227357	0.236993	1.91421	0.0648957
1.4	1237.83	20.2	62.05	17.698	0.476	0	80.224		77.3459	22.0607	0.593339	0	100	0.0015	0.049	0.28	0.01	0.0136313	0.12	0.64201	1.36692	0.06	0.242558	0.100432	0.890366	1.49502	6.91071	0.282972	0.0411976	0.449333	0.594493	3.63516	0.134518	0.0306106	0.357741	0.437167	2.93442	0.10519	0.0227443	0.284819	0.321475	2.36877	0.0823323	0.0168994	0.226761	0.2364	1.91215	0.0644988
1.4	1238.26	20.3	62.075	17.647	0.414	0	80.136		77.4621	22.0213	0.516622	0	100	0.0015	0.049	0.28	0.01	0.0133989	0.12	0.642038	1.36565	0.06	0.241395	0.10035	0.888034	1.49128	6.90331	0.280994	0.0411639	0.448157	0.593005	3.63126	0.13364	0.0305855	0.356804	0.436072	2.93128	0.104518	0.0227256	0.284073	0.32067	2.36623	0.081817	0.0168856	0.226167	0.235808	1.9101	0.0641032
1.4	1238.7	20.4	62.1	17.596	0.352	0	80.048		77.5785	21.9818	0.439736	0	100	0.0015	0.049	0.28	0.01	0.013166	0.12	0.642067	1.36438	0.06	0.240232	0.100268	0.88571	1.48755	6.89591	0.279022	0.0411301	0.446984	0.591522	3.62737	0.132764	0.0305605	0.35587	0.434981	2.92814	0.103848	0.022707	0.283329	0.319868	2.3637	0.0813033	0.0168718	0.225575	0.235218	1.90806	0.0637087
1.4	1239.13	20.5	62.125	17.545	0.29	0	79.96		77.6951	21.9422	0.362681	0	100	0.0015	0.049	0.28	0.01	0.0129326	0.12	0.642096	1.36312	0.06	0.239068	0.100185	0.883394	1.48383	6.88852	0.277057	0.0410965	0.445815	0.590043	3.62348	0.131892	0.0305355	0.354939	0.433894	2.925	0.10318	0.0226884	0.282588	0.319068	2.36116	0.0807912	0.0168579	0.224985	0.23463	1.90601	0.0633155
1.4	1239.57	20.6	62.15	17.494	0.228	0	79.872		77.812	21.9025	0.285457	0	100	0.0015	0.049	0.28	0.01	0.0126987	0.12	0.642125	1.36186	0.06	0.237904	0.100103	0.881085	1.48012	6.88115	0.275097	0.0410628	0.444649	0.588568	3.6196	0.131021	0.0305105	0.354012	0.43281	2.92187	0.102514	0.0226699	0.28185	0.318271	2.35864	0.0802806	0.0168441	0.224397	0.234044	1.90397	0.0629236
1.4	1240	20.7	62.175	17.443	0.166	0	79.784		77.9292	21.8628	0.208062	0	100	0.0015	0.049	0.28	0.01	0.0124643	0.12	0.642153	1.3606	0.06	0.236738	0.100022	0.878783	1.47642	6.87379	0.273144	0.0410292	0.443488	0.587099	3.61573	0.130154	0.0304855	0.353087	0.431729	2.91875	0.10185	0.0226513	0.281113	0.317476	2.35611	0.0797717	0.0168304	0.223811	0.233459	1.90194	0.0625328
1.4	1240.43	20.8	62.2	17.392	0.104	0	79.696		78.0466	21.8229	0.130496	0	100	0.0015	0.049	0.28	0.01	0.0122293	0.12	0.642182	1.35934	0.06	0.235573	0.0999397	0.876488	1.47274	6.86644	0.271197	0.0409957	0.44233	0.585633	3.61187	0.129289	0.0304606	0.352165	0.430651	2.91563	0.101188	0.0226328	0.280379	0.316684	2.35359	0.0792644	0.0168166	0.223227	0.232877	1.8999	0.0621433
1.4	1240.87	20.9	62.225	17.341	0.042	0	79.608		78.1643	21.783	0.0527585	0	100	0.0015	0.049	0.28	0.01	0.0119939	0.12	0.642211	1.35808	0.06	0.234406	0.0998581	0.874201	1.46907	6.85911	0.269255	0.0409622	0.441175	0.584172	3.60801	0.128427	0.0304357	0.351246	0.429577	2.91251	0.100528	0.0226143	0.279648	0.315894	2.35108	0.0787586	0.0168029	0.222644	0.232296	1.89787	0.0617549
1.4	1241.16	20.9677	62.2419	17.3065	0	0	79.5484		78.2441	21.7559	0	0	100	0.0015	0.049	0.28	0.01	0.011834	0.12	0.64223	1.35723	0.06	0.233616	0.0998028	0.872656	1.46658	6.85414	0.267944	0.0409395	0.440396	0.583185	3.6054	0.127845	0.0304189	0.350625	0.428851	2.9104	0.100083	0.0226018	0.279153	0.31536	2.34938	0.0784169	0.0167936	0.222251	0.231903	1.8965	0.0614926
1.4	1241.39	21	62.2365	17.2835	0	0	79.52		78.2652	21.7348	0	0	100	0.0015	0.049	0.28	0.01	0.0118241	0.12	0.642245	1.35656	0.06	0.233509	0.0997596	0.871449	1.46464	6.85026	0.267485	0.0409218	0.439787	0.582415	3.60336	0.127614	0.0304057	0.35014	0.428284	2.90876	0.0998995	0.022592	0.278767	0.314943	2.34805	0.0782713	0.0167863	0.221943	0.231597	1.89543	0.0613769
1.4	1242.11	21.1	62.2195	17.2125	0	0	79.432		78.3305	21.6695	0	0	100	0.0015	0.049	0.28	0.01	0.011793	0.12	0.642292	1.35451	0.06	0.233178	0.099626	0.867722	1.45866	6.83826	0.266069	0.040867	0.437906	0.580033	3.59704	0.126903	0.030365	0.348643	0.426533	2.90366	0.0993343	0.0225617	0.277575	0.313655	2.34394	0.077822	0.0167638	0.220994	0.23065	1.89211	0.0610196
1.4	1242.82	21.2	62.2025	17.1415	0	0	79.344		78.3959	21.6041	0	0	100	0.0015	0.049	0.28	0.01	0.0117619	0.12	0.642339	1.35245	0.06	0.232847	0.0994926	0.864014	1.4527	6.82629	0.26466	0.0408123	0.436034	0.577664	3.59075	0.126196	0.0303243	0.347153	0.424791	2.89858	0.0987722	0.0225315	0.276389	0.312374	2.33983	0.0773751	0.0167414	0.22005	0.229707	1.88879	0.0606643
1.4	1243.54	21.3	62.1855	17.0705	0	0	79.256		78.4615	21.5385	0	0	100	0.0015	0.049	0.28	0.01	0.0117308	0.12	0.642386	1.35041	0.06	0.232514	0.0993595	0.860325	1.44677	6.81435	0.26326	0.0407577	0.434173	0.575306	3.58447	0.125493	0.0302837	0.345671	0.423057	2.89351	0.0982134	0.0225014	0.275209	0.311099	2.33574	0.0769308	0.016719	0.21911	0.22877	1.88549	0.060311
1.4	1244.25	21.4	62.1685	16.9995	0	0	79.168		78.5272	21.4728	0	0	100	0.0015	0.049	0.28	0.01	0.0116996	0.12	0.642433	1.34836	0.06	0.232181	0.0992268	0.856656	1.44087	6.80245	0.261868	0.0407032	0.432321	0.572961	3.5782	0.124794	0.0302433	0.344196	0.421332	2.88845	0.0976577	0.0224713	0.274035	0.309831	2.33166	0.076489	0.0166966	0.218176	0.227837	1.8822	0.0599597
1.4	1244.97	21.5	62.1515	16.9285	0	0	79.08		78.5931	21.4069	0	0	100	0.0015	0.049	0.28	0.01	0.0116683	0.12	0.64248	1.34633	0.06	0.231847	0.0990943	0.853005	1.435	6.79057	0.260483	0.0406489	0.430479	0.570627	3.57196	0.124099	0.0302029	0.34273	0.419616	2.88341	0.0971051	0.0224413	0.272867	0.308569	2.32759	0.0760497	0.0166743	0.217246	0.226909	1.87891	0.0596104
1.4	1245.68	21.6	62.1345	16.8575	0	0	78.992		78.6592	21.3408	0	0	100	0.0015	0.049	0.28	0.01	0.0116369	0.12	0.642527	1.34429	0.06	0.231512	0.0989621	0.849374	1.42916	6.77873	0.259106	0.0405947	0.428646	0.568304	3.56573	0.123408	0.0301626	0.341271	0.417908	2.87838	0.0965557	0.0224114	0.271706	0.307313	2.32353	0.0756129	0.0166521	0.216321	0.225986	1.87563	0.0592631
1.4	1246.39	21.7	62.1175	16.7865	0	0	78.904		78.7254	21.2746	0	0	100	0.0015	0.049	0.28	0.01	0.0116055	0.12	0.642574	1.34227	0.06	0.231176	0.0988303	0.845762	1.42335	6.76692	0.257737	0.0405406	0.426823	0.565994	3.55952	0.122721	0.0301224	0.339819	0.416209	2.87337	0.0960093	0.0223815	0.27055	0.306064	2.31948	0.0751786	0.0166299	0.215401	0.225067	1.87237	0.0589178
1.4	1247.11	21.8	62.1005	16.7155	0	0	78.816		78.7917	21.2083	0	0	100	0.0015	0.049	0.28	0.01	0.011574	0.12	0.642621	1.34024	0.06	0.230839	0.0986987	0.842168	1.41757	6.75514	0.256376	0.0404866	0.425009	0.563695	3.55332	0.122037	0.0300823	0.338375	0.414519	2.86836	0.0954661	0.0223517	0.269401	0.30482	2.31544	0.0747467	0.0166078	0.214486	0.224153	1.86911	0.0585744
1.4	1247.82	21.9	62.0835	16.6445	0	0	78.728		78.8582	21.1418	0	0	100	0.0015	0.049	0.28	0.01	0.0115424	0.12	0.642667	1.33823	0.06	0.230501	0.0985675	0.838593	1.41182	6.74339	0.255022	0.0404328	0.423205	0.561407	3.54714	0.121358	0.0300423	0.336939	0.412836	2.86338	0.0949259	0.022322	0.268257	0.303583	2.31142	0.0743172	0.0165857	0.213575	0.223243	1.86586	0.0582329
1.4	1248.54	22	62.0665	16.5735	0	0	78.64		78.9248	21.0752	0	0	100	0.0015	0.049	0.28	0.01	0.0115107	0.12	0.642714	1.33621	0.06	0.230163	0.0984365	0.835036	1.40609	6.73168	0.253676	0.0403791	0.42141	0.559131	3.54098	0.120682	0.0300024	0.33551	0.411163	2.8584	0.0943887	0.0222924	0.267119	0.302352	2.3074	0.0738901	0.0165637	0.212669	0.222338	1.86262	0.0578934
1.4	1249.25	22.1	62.0495	16.5025	0	0	78.552		78.9916	21.0084	0	0	100	0.0015	0.049	0.28	0.01	0.011479	0.12	0.642761	1.33421	0.06	0.229824	0.0983058	0.831498	1.4004	6.71999	0.252338	0.0403255	0.419625	0.556866	3.53483	0.12001	0.0299626	0.334088	0.409497	2.85344	0.0938546	0.0222628	0.265987	0.301128	2.3034	0.0734655	0.0165417	0.211768	0.221437	1.85938	0.0575557
1.4	1249.97	22.2	62.0325	16.4315	0	0	78.464		79.0585	20.9415	0	0	100	0.0015	0.049	0.28	0.01	0.0114472	0.12	0.642807	1.3322	0.06	0.229484	0.0981754	0.827978	1.39473	6.70834	0.251007	0.040272	0.417848	0.554613	3.5287	0.119342	0.0299228	0.332674	0.40784	2.84849	0.0933235	0.0222332	0.264861	0.299909	2.2994	0.0730432	0.0165197	0.210872	0.220541	1.85616	0.05722
1.4	1250.68	22.3	62.0155	16.3605	0	0	78.376		79.1256	20.8744	0	0	100	0.0015	0.049	0.28	0.01	0.0114154	0.12	0.642854	1.33021	0.06	0.229143	0.0980454	0.824476	1.38909	6.69672	0.249684	0.0402186	0.416081	0.55237	3.52259	0.118678	0.0298832	0.331267	0.406191	2.84356	0.0927953	0.0222038	0.263741	0.298697	2.29542	0.0726234	0.0164978	0.20998	0.21965	1.85294	0.0568862
1.4	1251.39	22.4	61.9985	16.2895	0	0	78.288		79.1928	20.8072	0	0	100	0.0015	0.049	0.28	0.01	0.0113834	0.12	0.6429	1.32821	0.06	0.228801	0.0979156	0.820992	1.38348	6.68513	0.248368	0.0401654	0.414323	0.550139	3.51649	0.118017	0.0298436	0.329867	0.40455	2.83864	0.0922701	0.0221744	0.262627	0.29749	2.29145	0.0722058	0.016476	0.209093	0.218762	1.84974	0.0565542
1.4	1252	22.4848	61.984	16.2294	0	0	78.2134		79.2499	20.7501	0	0	100	0.0015	0.049	0.28	0.01	0.0113563	0.12	0.64294	1.32653	0.06	0.228511	0.0978058	0.818053	1.37874	6.67532	0.247258	0.0401203	0.41284	0.548256	3.51134	0.11746	0.0298102	0.328686	0.403166	2.83447	0.0918273	0.0221495	0.261687	0.296472	2.28809	0.0718537	0.0164575	0.208344	0.218014	1.84702	0.0562742
1.4	1252.11	22.5	61.9815	16.2185	0	0	78.2		79.2602	20.7398	0	0	100	0.0015	0.049	0.28	0.01	0.0113514	0.12	0.642947	1.32622	0.06	0.228458	0.0977861	0.817526	1.3779	6.67357	0.247059	0.0401123	0.412574	0.547919	3.51041	0.11736	0.0298042	0.328475	0.402918	2.83373	0.0917479	0.0221451	0.261518	0.29629	2.28748	0.0717906	0.0164542	0.20821	0.21788	1.84654	0.0562241
1.4	1252.82	22.6	61.9645	16.1475	0	0	78.112		79.3277	20.6723	0	0	100	0.0015	0.049	0.28	0.01	0.0113193	0.12	0.642993	1.32424	0.06	0.228115	0.0976569	0.814078	1.37234	6.66204	0.245758	0.0400593	0.410834	0.54571	3.50435	0.116707	0.0297648	0.327089	0.401293	2.82883	0.0912286	0.0221158	0.260415	0.295095	2.28353	0.0713778	0.0164325	0.207332	0.217001	1.84335	0.0558958
1.4	1253.54	22.7	61.9475	16.0765	0	0	78.024		79.3954	20.6046	0	0	100	0.0015	0.049	0.28	0.01	0.0112872	0.12	0.64304	1.32226	0.06	0.22777	0.097528	0.810648	1.36681	6.65054	0.244464	0.0400064	0.409103	0.543512	3.4983	0.116057	0.0297255	0.325711	0.399677	2.82395	0.0907122	0.0220866	0.259318	0.293906	2.27959	0.0709672	0.0164108	0.206458	0.216127	1.84016	0.0555694
1.4	1254.25	22.8	61.9305	16.0055	0	0	77.936		79.4632	20.5368	0	0	100	0.0015	0.049	0.28	0.01	0.011255	0.12	0.643086	1.32029	0.06	0.227425	0.0973994	0.807236	1.36131	6.63907	0.243177	0.0399536	0.407381	0.541325	3.49226	0.115411	0.0296863	0.32434	0.398069	2.81908	0.0901987	0.0220575	0.258226	0.292724	2.27566	0.070559	0.0163891	0.205589	0.215257	1.83699	0.0552448
1.4	1254.97	22.9	61.9135	15.9345	0	0	77.848		79.5312	20.4688	0	0	100	0.0015	0.049	0.28	0.01	0.0112227	0.12	0.643132	1.31832	0.06	0.227079	0.097271	0.803841	1.35584	6.62763	0.241897	0.039901	0.405667	0.539148	3.48625	0.114769	0.0296472	0.322976	0.396468	2.81422	0.089688	0.0220284	0.25714	0.291547	2.27174	0.070153	0.0163675	0.204725	0.214392	1.83383	0.054922
1.4	1255.68	23	61.8965	15.8635	0	0	77.76		79.5993	20.4007	0	0	100	0.0015	0.049	0.28	0.01	0.0111903	0.12	0.643178	1.31635	0.06	0.226732	0.097143	0.800463	1.35039	6.61622	0.240625	0.0398485	0.403963	0.536983	3.48025	0.11413	0.0296082	0.321619	0.394876	2.80938	0.0891802	0.0219994	0.25606	0.290376	2.26783	0.0697493	0.016346	0.203864	0.213531	1.83067	0.054601
1.4	1256.39	23.1	61.8795	15.7925	0	0	77.672		79.6676	20.3324	0	0	100	0.0015	0.049	0.28	0.01	0.0111579	0.12	0.643225	1.3144	0.06	0.226384	0.0970152	0.797103	1.34497	6.60485	0.23936	0.0397961	0.402267	0.534828	3.47426	0.113495	0.0295692	0.320269	0.393291	2.80455	0.0886753	0.0219705	0.254985	0.28921	2.26393	0.0693478	0.0163245	0.203009	0.212674	1.82752	0.0542818
1.4	1257.11	23.2	61.8625	15.7215	0	0	77.584		79.7361	20.2639	0	0	100	0.0015	0.049	0.28	0.01	0.0111254	0.12	0.643271	1.31244	0.06	0.226035	0.0968878	0.79376	1.33958	6.5935	0.238101	0.0397438	0.40058	0.532684	3.46829	0.112863	0.0295304	0.318925	0.391714	2.79973	0.0881731	0.0219416	0.253916	0.288051	2.26004	0.0689486	0.0163031	0.202157	0.211821	1.82438	0.0539644
1.4	1257.82	23.3	61.8455	15.6505	0	0	77.496		79.8047	20.1953	0	0	100	0.0015	0.049	0.28	0.01	0.0110928	0.12	0.643317	1.31049	0.06	0.225685	0.0967606	0.790434	1.33422	6.58218	0.23685	0.0396916	0.398902	0.53055	3.46234	0.112235	0.0294916	0.317589	0.390145	2.79492	0.0876738	0.0219128	0.252852	0.286897	2.25616	0.0685516	0.0162817	0.20131	0.210973	1.82125	0.0536487
1.4	1258.54	23.4	61.8285	15.5795	0	0	77.408		79.8735	20.1265	0	0	100	0.0015	0.049	0.28	0.01	0.0110601	0.12	0.643363	1.30855	0.06	0.225335	0.0966337	0.787125	1.32888	6.57089	0.235606	0.0396395	0.397232	0.528427	3.4564	0.11161	0.0294529	0.31626	0.388584	2.79013	0.0871772	0.0218841	0.251793	0.285749	2.25229	0.0681568	0.0162603	0.200467	0.210128	1.81813	0.0533348
1.4	1259.25	23.5	61.8115	15.5085	0	0	77.32		79.9424	20.0576	0	0	100	0.0015	0.049	0.28	0.01	0.0110274	0.12	0.643409	1.3066	0.06	0.224983	0.0965071	0.783833	1.32356	6.55964	0.234368	0.0395876	0.39557	0.526314	3.45048	0.110989	0.0294144	0.314937	0.38703	2.78535	0.0866834	0.0218554	0.25074	0.284607	2.24843	0.0677642	0.016239	0.199629	0.209288	1.81501	0.0530227
1.4	1259.97	23.6	61.7945	15.4375	0	0	77.232		80.0115	19.9885	0	0	100	0.0015	0.049	0.28	0.01	0.0109946	0.12	0.643455	1.30467	0.06	0.224631	0.0963808	0.780558	1.31828	6.54841	0.233138	0.0395358	0.393918	0.524212	3.44458	0.110372	0.0293758	0.313621	0.385485	2.78058	0.0861923	0.0218268	0.249692	0.28347	2.24458	0.0673738	0.0162177	0.198795	0.208452	1.81191	0.0527123
1.4	1260.68	23.7	61.7775	15.3665	0	0	77.144		80.0807	19.9193	0	0	100	0.0015	0.049	0.28	0.01	0.0109617	0.12	0.643501	1.30274	0.06	0.224278	0.0962547	0.7773	1.31302	6.53721	0.231914	0.0394841	0.392273	0.52212	3.43869	0.109757	0.0293374	0.312312	0.383946	2.77583	0.085704	0.0217983	0.24865	0.282339	2.24075	0.0669856	0.0161965	0.197965	0.207621	1.80881	0.0524036
1.4	1261.39	23.8	61.7605	15.2955	0	0	77.056		80.1501	19.8499	0	0	100	0.0015	0.049	0.28	0.01	0.0109287	0.12	0.643547	1.30081	0.06	0.223924	0.096129	0.774058	1.30778	6.52604	0.230697	0.0394325	0.390637	0.520038	3.43281	0.109146	0.0292991	0.311009	0.382415	2.77109	0.0852183	0.0217698	0.247613	0.281213	2.23692	0.0665995	0.0161754	0.197139	0.206793	1.80572	0.0520966
1.4	1262.11	23.9	61.7435	15.2245	0	0	76.968		80.2196	19.7804	0	0	100	0.0015	0.049	0.28	0.01	0.0108957	0.12	0.643593	1.29889	0.06	0.223569	0.0960035	0.770833	1.30257	6.5149	0.229487	0.039381	0.389009	0.517967	3.42695	0.108539	0.0292609	0.309713	0.380892	2.76636	0.0847354	0.0217414	0.246581	0.280093	2.2331	0.0662155	0.0161543	0.196318	0.205969	1.80264	0.0517913
1.4	1262.82	24	61.7265	15.1535	0	0	76.88		80.2893	19.7107	0	0	100	0.0015	0.049	0.28	0.01	0.0108626	0.12	0.643639	1.29697	0.06	0.223213	0.0958783	0.767624	1.29739	6.5038	0.228284	0.0393297	0.38739	0.515906	3.42111	0.107935	0.0292227	0.308424	0.379377	2.76164	0.0842551	0.021713	0.245555	0.278978	2.22929	0.0658337	0.0161332	0.195501	0.205149	1.79956	0.0514877
1.4	1263.54	24.1	61.7095	15.0825	0	0	76.792		80.3592	19.6408	0	0	100	0.0015	0.049	0.28	0.01	0.0108294	0.12	0.643685	1.29506	0.06	0.222856	0.0957534	0.764431	1.29223	6.49272	0.227087	0.0392784	0.385779	0.513855	3.41528	0.107334	0.0291846	0.307141	0.377868	2.75693	0.0837775	0.0216847	0.244534	0.277869	2.22549	0.065454	0.0161122	0.194688	0.204334	1.7965	0.0511858
1.4	1264.25	24.2	61.6925	15.0115	0	0	76.704		80.4292	19.5708	0	0	100	0.0015	0.049	0.28	0.01	0.0107961	0.12	0.643731	1.29315	0.06	0.222498	0.0956287	0.761255	1.2871	6.48166	0.225897	0.0392273	0.384176	0.511814	3.40947	0.106736	0.0291466	0.305865	0.376367	2.75224	0.0833025	0.0216565	0.243517	0.276765	2.22171	0.0650764	0.0160912	0.193879	0.203522	1.79344	0.0508856
1.4	1264.97	24.3	61.6755	14.9405	0	0	76.616		80.4994	19.5006	0	0	100	0.0015	0.049	0.28	0.01	0.0107628	0.12	0.643776	1.29125	0.06	0.222139	0.0955044	0.758095	1.28199	6.47064	0.224713	0.0391763	0.382581	0.509783	3.40367	0.106142	0.0291087	0.304596	0.374874	2.74756	0.0828302	0.0216283	0.242507	0.275667	2.21793	0.0647008	0.0160703	0.193074	0.202715	1.79039	0.050587
1.4	1265.68	24.4	61.6585	14.8695	0	0	76.528		80.5698	19.4302	0	0	100	0.0015	0.049	0.28	0.01	0.0107293	0.12	0.643822	1.28935	0.06	0.22178	0.0953803	0.754951	1.27691	6.45965	0.223536	0.0391254	0.380994	0.507761	3.39789	0.105551	0.0290709	0.303332	0.373387	2.74289	0.0823605	0.0216002	0.241501	0.274574	2.21416	0.0643274	0.0160494	0.192273	0.201911	1.78735	0.05029
1.4	1266.39	24.5	61.6415	14.7985	0	0	76.44		80.6403	19.3597	0	0	100	0.0015	0.049	0.28	0.01	0.0106959	0.12	0.643868	1.28745	0.06	0.221419	0.0952565	0.751822	1.27185	6.44868	0.222366	0.0390746	0.379416	0.50575	3.39212	0.104964	0.0290332	0.302075	0.371908	2.73824	0.0818933	0.0215722	0.2405	0.273487	2.2104	0.063956	0.0160286	0.191476	0.201111	1.78431	0.0499947
1.4	1267.11	24.6	61.6245	14.7275	0	0	76.352		80.711	19.289	0	0	100	0.0015	0.049	0.28	0.01	0.0106623	0.12	0.643913	1.28556	0.06	0.221058	0.0951329	0.74871	1.26682	6.43775	0.221202	0.0390239	0.377845	0.503749	3.38637	0.104379	0.0289955	0.300825	0.370437	2.73359	0.0814287	0.0215442	0.239505	0.272404	2.20665	0.0635866	0.0160078	0.190684	0.200315	1.78129	0.049701
1.4	1267.82	24.7	61.6075	14.6565	0	0	76.264		80.7818	19.2182	0	0	100	0.0015	0.049	0.28	0.01	0.0106286	0.12	0.643959	1.28368	0.06	0.220695	0.0950097	0.745613	1.26181	6.42684	0.220044	0.0389734	0.376282	0.501757	3.38063	0.103798	0.028958	0.299581	0.368972	2.72896	0.0809667	0.0215163	0.238514	0.271327	2.20291	0.0632193	0.015987	0.189895	0.199523	1.77827	0.049409
1.4	1268.54	24.8	61.5905	14.5855	0	0	76.176		80.8528	19.1472	0	0	100	0.0015	0.049	0.28	0.01	0.0105949	0.12	0.644005	1.2818	0.06	0.220332	0.0948867	0.742533	1.25682	6.41596	0.218893	0.0389229	0.374727	0.499775	3.37491	0.10322	0.0289205	0.298343	0.367515	2.72434	0.0805072	0.0214885	0.237528	0.270255	2.19919	0.062854	0.0159663	0.18911	0.198735	1.77526	0.0491185
1.4	1269.25	24.9	61.5735	14.5145	0	0	76.088		80.924	19.076	0	0	100	0.0015	0.049	0.28	0.01	0.0105611	0.12	0.64405	1.27992	0.06	0.219968	0.094764	0.739467	1.25186	6.40511	0.217748	0.0388726	0.37318	0.497803	3.3692	0.102645	0.0288831	0.297111	0.366064	2.71974	0.0800503	0.0214607	0.236548	0.269189	2.19547	0.0624907	0.0159457	0.18833	0.197951	1.77226	0.0488297
1.4	1269.97	25	61.5565	14.4435	0	0	76		80.9953	19.0047	0	0	100	0.0015	0.049	0.28	0.01	0.0105272	0.12	0.644096	1.27805	0.06	0.219603	0.0946415	0.736417	1.24693	6.39429	0.216609	0.0388223	0.371641	0.49584	3.36351	0.102073	0.0288457	0.295886	0.364621	2.71514	0.0795958	0.0214329	0.235572	0.268128	2.19176	0.0621294	0.0159251	0.187553	0.19717	1.76926	0.0485424
1.4	1270.68	25.1	61.5395	14.3725	0	0	75.912		81.0668	18.9332	0	0	100	0.0015	0.049	0.28	0.01	0.0104933	0.12	0.644141	1.27618	0.06	0.219237	0.0945194	0.733383	1.24202	6.3835	0.215476	0.0387722	0.37011	0.493887	3.35783	0.101505	0.0288085	0.294666	0.363185	2.71056	0.0791438	0.0214053	0.234601	0.267071	2.18806	0.0617701	0.0159045	0.18678	0.196394	1.76628	0.0482567
1.4	1271.39	25.2	61.5225	14.3015	0	0	75.824		81.1385	18.8615	0	0	100	0.0015	0.049	0.28	0.01	0.0104592	0.12	0.644187	1.27432	0.06	0.218869	0.0943975	0.730363	1.23713	6.37273	0.21435	0.0387222	0.368586	0.491943	3.35217	0.10094	0.0287714	0.293453	0.361755	2.70599	0.0786944	0.0213777	0.233636	0.26602	2.18437	0.0614127	0.015884	0.186011	0.195621	1.7633	0.0479726
1.4	1272.11	25.3	61.5055	14.2305	0	0	75.736		81.2103	18.7897	0	0	100	0.0015	0.049	0.28	0.01	0.0104251	0.12	0.644232	1.27246	0.06	0.218501	0.0942758	0.727359	1.23226	6.362	0.21323	0.0386723	0.36707	0.490009	3.34652	0.100377	0.0287343	0.292246	0.360333	2.70143	0.0782473	0.0213501	0.232675	0.264974	2.18069	0.0610573	0.0158636	0.185246	0.194852	1.76033	0.04769
1.4	1272.82	25.4	61.4885	14.1595	0	0	75.648		81.2823	18.7177	0	0	100	0.0015	0.049	0.28	0.01	0.0103909	0.12	0.644277	1.27061	0.06	0.218133	0.0941545	0.724371	1.22742	6.35129	0.212116	0.0386226	0.365562	0.488084	3.34089	0.099818	0.0286973	0.291045	0.358917	2.69688	0.0778028	0.0213226	0.231719	0.263934	2.17702	0.0607039	0.0158431	0.184485	0.194086	1.75736	0.0474089
1.4	1273.54	25.5	61.4715	14.0885	0	0	75.56		81.3545	18.6455	0	0	100	0.0015	0.049	0.28	0.01	0.0103566	0.12	0.644323	1.26876	0.06	0.217763	0.0940334	0.721397	1.22261	6.34061	0.211008	0.0385729	0.364061	0.486168	3.33527	0.0992618	0.0286604	0.289851	0.357509	2.69235	0.0773606	0.0212952	0.230767	0.262898	2.17336	0.0603523	0.0158228	0.183727	0.193324	1.75441	0.0471294
1.4	1274.25	25.6	61.4545	14.0175	0	0	75.472		81.4268	18.5732	0	0	100	0.0015	0.049	0.28	0.01	0.0103223	0.12	0.644368	1.26691	0.06	0.217392	0.0939126	0.718438	1.21781	6.32995	0.209907	0.0385233	0.362568	0.484262	3.32967	0.0987087	0.0286236	0.288662	0.356107	2.68782	0.0769209	0.0212679	0.229821	0.261867	2.1697	0.0600027	0.0158024	0.182974	0.192566	1.75146	0.0468515
1.4	1274.97	25.7	61.4375	13.9465	0	0	75.384		81.4993	18.5007	0	0	100	0.0015	0.049	0.28	0.01	0.0102878	0.12	0.644413	1.26507	0.06	0.21702	0.093792	0.715494	1.21304	6.31933	0.208811	0.0384739	0.361082	0.482365	3.32408	0.0981585	0.0285868	0.287479	0.354712	2.68331	0.0764836	0.0212406	0.228879	0.260841	2.16606	0.059655	0.0157821	0.182224	0.191812	1.74852	0.046575
1.4	1275.68	25.8	61.4205	13.8755	0	0	75.296		81.572	18.428	0	0	100	0.0015	0.049	0.28	0.01	0.0102533	0.12	0.644458	1.26323	0.06	0.216647	0.0936717	0.712564	1.20829	6.30873	0.207721	0.0384245	0.359604	0.480477	3.3185	0.0976114	0.0285502	0.286302	0.353324	2.67881	0.0760486	0.0212133	0.227942	0.25982	2.16243	0.0593092	0.0157619	0.181478	0.191061	1.74559	0.0463001
1.4	1276.39	25.9	61.4035	13.8045	0	0	75.208		81.6448	18.3552	0	0	100	0.0015	0.049	0.28	0.01	0.0102187	0.12	0.644503	1.2614	0.06	0.216273	0.0935517	0.70965	1.20357	6.29816	0.206637	0.0383753	0.358133	0.478598	3.31294	0.0970673	0.0285136	0.285131	0.351942	2.67432	0.0756161	0.0211861	0.227009	0.258804	2.15881	0.0589653	0.0157417	0.180736	0.190314	1.74266	0.0460266
1.4	1277.11	26	61.3865	13.7335	0	0	75.12		81.7179	18.2821	0	0	100	0.0015	0.049	0.28	0.01	0.010184	0.12	0.644548	1.25957	0.06	0.215899	0.0934319	0.70675	1.19887	6.28762	0.20556	0.0383262	0.356669	0.476729	3.3074	0.0965261	0.0284771	0.283965	0.350567	2.66985	0.0751858	0.021159	0.226082	0.257793	2.15519	0.0586233	0.0157215	0.179997	0.189571	1.73975	0.0457546
1.4	1277.82	26.1	61.3695	13.6625	0	0	75.032		81.791	18.209	0	0	100	0.0015	0.049	0.28	0.01	0.0101493	0.12	0.644593	1.25775	0.06	0.215523	0.0933124	0.703864	1.19419	6.2771	0.204488	0.0382771	0.355213	0.474868	3.30186	0.0959878	0.0284406	0.282806	0.349199	2.66538	0.0747579	0.0211319	0.225159	0.256787	2.15159	0.0582831	0.0157014	0.179262	0.188831	1.73684	0.0454842
1.4	1278.54	26.2	61.3525	13.5915	0	0	74.944		81.8644	18.1356	0	0	100	0.0015	0.049	0.28	0.01	0.0101144	0.12	0.644638	1.25593	0.06	0.215146	0.0931932	0.700993	1.18953	6.26661	0.203421	0.0382282	0.353764	0.473016	3.29635	0.0954525	0.0284043	0.281652	0.347837	2.66093	0.0743324	0.0211049	0.22424	0.255786	2.14799	0.0579448	0.0156814	0.178531	0.188095	1.73394	0.0452151
1.4	1279.25	26.3	61.3355	13.5205	0	0	74.856		81.9379	18.0621	0	0	100	0.0015	0.049	0.28	0.01	0.0100795	0.12	0.644683	1.25412	0.06	0.214769	0.0930742	0.698136	1.1849	6.25615	0.202361	0.0381794	0.352322	0.471174	3.29084	0.0949201	0.028368	0.280505	0.346482	2.65648	0.0739091	0.021078	0.223326	0.254789	2.14441	0.0576083	0.0156614	0.177803	0.187362	1.73104	0.0449476
1.4	1279.97	26.4	61.3185	13.4495	0	0	74.768		82.0116	17.9884	0	0	100	0.0015	0.049	0.28	0.01	0.0100445	0.12	0.644728	1.25231	0.06	0.21439	0.0929555	0.695293	1.18029	6.24572	0.201306	0.0381307	0.350888	0.46934	3.28536	0.0943906	0.0283319	0.279363	0.345134	2.65205	0.0734882	0.0210511	0.222417	0.253797	2.14083	0.0572736	0.0156414	0.177079	0.186632	1.72815	0.0446815
1.4	1280.68	26.5	61.3015	13.3785	0	0	74.68		82.0855	17.9145	0	0	100	0.0015	0.049	0.28	0.01	0.0100094	0.12	0.644773	1.2505	0.06	0.214011	0.092837	0.692465	1.1757	6.23531	0.200257	0.0380821	0.34946	0.467515	3.27988	0.093864	0.0282958	0.278226	0.343792	2.64764	0.0730695	0.0210243	0.221512	0.252811	2.13726	0.0569407	0.0156214	0.176359	0.185907	1.72527	0.0444168
1.4	1281.39	26.6	61.2845	13.3075	0	0	74.592		82.1596	17.8404	0	0	100	0.0015	0.049	0.28	0.01	0.00997421	0.12	0.644818	1.2487	0.06	0.21363	0.0927188	0.689651	1.17113	6.22493	0.199214	0.0380336	0.34804	0.465698	3.27442	0.0933402	0.0282597	0.277095	0.342456	2.64323	0.0726531	0.0209975	0.220612	0.251828	2.13371	0.0566097	0.0156016	0.175642	0.185184	1.7224	0.0441536
1.4	1282.11	26.7	61.2675	13.2365	0	0	74.504		82.2338	17.7662	0	0	100	0.0015	0.049	0.28	0.01	0.00993896	0.12	0.644863	1.2469	0.06	0.213248	0.0926009	0.686851	1.16658	6.21458	0.198177	0.0379853	0.346627	0.463891	3.26897	0.0928192	0.0282238	0.27597	0.341127	2.63883	0.072239	0.0209708	0.219716	0.250851	2.13016	0.0562804	0.0155817	0.174929	0.184466	1.71954	0.0438917
1.4	1282.82	26.8	61.2505	13.1655	0	0	74.416		82.3082	17.6918	0	0	100	0.0015	0.049	0.28	0.01	0.00990362	0.12	0.644908	1.24511	0.06	0.212866	0.0924832	0.684064	1.16206	6.20425	0.197145	0.037937	0.345221	0.462092	3.26354	0.0923011	0.0281879	0.274851	0.339804	2.63445	0.0718271	0.0209442	0.218825	0.249878	2.12662	0.0559529	0.0155619	0.17422	0.18375	1.71668	0.0436313
1.4	1283.54	26.9	61.2335	13.0945	0	0	74.328		82.3828	17.6172	0	0	100	0.0015	0.049	0.28	0.01	0.00986819	0.12	0.644953	1.24332	0.06	0.212482	0.0923658	0.681292	1.15756	6.19395	0.196118	0.0378888	0.343822	0.460301	3.25812	0.0917858	0.0281521	0.273737	0.338487	2.63007	0.0714174	0.0209176	0.217938	0.24891	2.12309	0.0556272	0.0155422	0.173513	0.183038	1.71383	0.0433723
1.4	1284.25	27	61.2165	13.0235	0	0	74.24		82.4575	17.5425	0	0	100	0.0015	0.049	0.28	0.01	0.00983269	0.12	0.644997	1.24153	0.06	0.212098	0.0922486	0.678533	1.15308	6.18368	0.195098	0.0378408	0.342429	0.458519	3.25272	0.0912732	0.0281164	0.272628	0.337177	2.62571	0.0710099	0.020891	0.217056	0.247946	2.11957	0.0553032	0.0155224	0.172811	0.18233	1.71099	0.0431147
1.4	1284.97	27.1	61.1995	12.9525	0	0	74.152		82.5324	17.4676	0	0	100	0.0015	0.049	0.28	0.01	0.00979709	0.12	0.645042	1.23975	0.06	0.211712	0.0921317	0.675788	1.14862	6.17343	0.194082	0.0377928	0.341044	0.456746	3.24733	0.0907634	0.0280808	0.271525	0.335873	2.62136	0.0706046	0.0208646	0.216177	0.246987	2.11605	0.054981	0.0155028	0.172112	0.181625	1.70815	0.0428585
1.4	1285.68	27.2	61.1825	12.8815	0	0	74.064		82.6075	17.3925	0	0	100	0.0015	0.049	0.28	0.01	0.00976142	0.12	0.645087	1.23797	0.06	0.211325	0.0920151	0.673056	1.14418	6.16321	0.193072	0.037745	0.339666	0.454981	3.24195	0.0902564	0.0280452	0.270428	0.334575	2.61702	0.0702015	0.0208381	0.215304	0.246033	2.11255	0.0546605	0.0154831	0.171416	0.180923	1.70532	0.0426037
1.4	1286.39	27.3	61.1655	12.8105	0	0	73.976		82.6828	17.3172	0	0	100	0.0015	0.049	0.28	0.01	0.00972565	0.12	0.645131	1.2362	0.06	0.210938	0.0918987	0.670338	1.13976	6.15301	0.192068	0.0376972	0.338294	0.453225	3.23659	0.089752	0.0280098	0.269336	0.333284	2.61269	0.0698006	0.0208118	0.214434	0.245083	2.10905	0.0543417	0.0154636	0.170724	0.180225	1.7025	0.0423502
1.4	1287.11	27.4	61.1485	12.7395	0	0	73.888		82.7583	17.2417	0	0	100	0.0015	0.049	0.28	0.01	0.00968981	0.12	0.645176	1.23443	0.06	0.210549	0.0917825	0.667634	1.13537	6.14285	0.191069	0.0376496	0.336929	0.451477	3.23124	0.0892504	0.0279744	0.268249	0.331998	2.60837	0.0694018	0.0207855	0.213569	0.244138	2.10557	0.0540247	0.015444	0.170035	0.179529	1.69969	0.0420981
1.4	1287.82	27.5	61.1315	12.6685	0	0	73.8		82.8339	17.1661	0	0	100	0.0015	0.049	0.28	0.01	0.00965388	0.12	0.64522	1.23267	0.06	0.21016	0.0916666	0.664943	1.13099	6.1327	0.190076	0.037602	0.335571	0.449737	3.22591	0.0887515	0.027939	0.267168	0.330719	2.60407	0.0690052	0.0207592	0.212708	0.243197	2.10209	0.0537093	0.0154245	0.16935	0.178838	1.69688	0.0418474
1.4	1288.54	27.6	61.1145	12.5975	0	0	73.712		82.9098	17.0902	0	0	100	0.0015	0.049	0.28	0.01	0.00961786	0.12	0.645265	1.23091	0.06	0.209769	0.091551	0.662265	1.12664	6.12259	0.189087	0.0375546	0.33422	0.448006	3.22059	0.0882553	0.0279038	0.266092	0.329446	2.59977	0.0686107	0.020733	0.211852	0.242261	2.09863	0.0533956	0.015405	0.168668	0.178149	1.69408	0.041598
1.4	1289.25	27.7	61.0975	12.5265	0	0	73.624		82.9858	17.0142	0	0	100	0.0015	0.049	0.28	0.01	0.00958175	0.12	0.645309	1.22915	0.06	0.209377	0.0914356	0.6596	1.1223	6.1125	0.188104	0.0375073	0.332875	0.446283	3.21528	0.0877617	0.0278686	0.265021	0.328179	2.59549	0.0682183	0.0207069	0.210999	0.241329	2.09517	0.0530837	0.0153856	0.167989	0.177464	1.69129	0.0413499
1.4	1289.97	27.8	61.0805	12.4555	0	0	73.536		83.062	16.938	0	0	100	0.0015	0.049	0.28	0.01	0.00954556	0.12	0.645354	1.2274	0.06	0.208985	0.0913205	0.656949	1.11799	6.10243	0.187127	0.03746	0.331537	0.444568	3.20998	0.0872708	0.0278335	0.263956	0.326918	2.59121	0.067828	0.0206808	0.210151	0.240402	2.09172	0.0527734	0.0153663	0.167314	0.176782	1.68851	0.0411032
1.4	1290.68	27.9	61.0635	12.3845	0	0	73.448		83.1383	16.8617	0	0	100	0.0015	0.049	0.28	0.01	0.00950929	0.12	0.645398	1.22565	0.06	0.208591	0.0912056	0.654311	1.1137	6.09239	0.186154	0.0374129	0.330205	0.442861	3.2047	0.0867825	0.0277985	0.262896	0.325662	2.58695	0.0674398	0.0206548	0.209307	0.239479	2.08828	0.0524647	0.0153469	0.166642	0.176103	1.68573	0.0408577
1.4	1291.39	28	61.0465	12.3135	0	0	73.36		83.2149	16.7851	0	0	100	0.0015	0.049	0.28	0.01	0.00947292	0.12	0.645442	1.22391	0.06	0.208196	0.0910909	0.651685	1.10943	6.08238	0.185187	0.0373659	0.32888	0.441163	3.19944	0.0862969	0.0277636	0.261841	0.324413	2.5827	0.0670537	0.0206289	0.208467	0.238561	2.08484	0.0521577	0.0153276	0.165973	0.175428	1.68296	0.0406136
1.4	1292.11	28.1	61.0295	12.2425	0	0	73.272		83.2916	16.7084	0	0	100	0.0015	0.049	0.28	0.01	0.00943647	0.12	0.645487	1.22217	0.06	0.2078	0.0909766	0.649073	1.10518	6.07239	0.184225	0.037319	0.327562	0.439472	3.19418	0.0858138	0.0277287	0.260791	0.32317	2.57846	0.0666697	0.020603	0.207632	0.237646	2.08142	0.0518524	0.0153084	0.165308	0.174756	1.6802	0.0403708
1.4	1292.82	28.2	61.0125	12.1715	0	0	73.184		83.3686	16.6314	0	0	100	0.0015	0.049	0.28	0.01	0.00939993	0.12	0.645531	1.22043	0.06	0.207403	0.0908624	0.646473	1.10094	6.06243	0.183268	0.0372721	0.32625	0.437789	3.18894	0.0853333	0.0276939	0.259747	0.321933	2.57423	0.0662877	0.0205771	0.2068	0.236736	2.07801	0.0515486	0.0152892	0.164646	0.174087	1.67744	0.0401293
1.4	1293.54	28.3	60.9955	12.1005	0	0	73.096		83.4457	16.5543	0	0	100	0.0015	0.049	0.28	0.01	0.0093633	0.12	0.645575	1.2187	0.06	0.207005	0.0907485	0.643886	1.09673	6.05249	0.182317	0.0372254	0.324944	0.436115	3.18372	0.0848554	0.0276592	0.258708	0.320701	2.57001	0.0659077	0.0205513	0.205972	0.235831	2.0746	0.0512465	0.01527	0.163987	0.173421	1.67469	0.0398891
1.4	1294.25	28.4	60.9785	12.0295	0	0	73.008		83.523	16.477	0	0	100	0.0015	0.049	0.28	0.01	0.00932659	0.12	0.645619	1.21697	0.06	0.206606	0.0906349	0.641312	1.09254	6.04258	0.18137	0.0371788	0.323645	0.434448	3.1785	0.08438	0.0276246	0.257673	0.319476	2.5658	0.0655297	0.0205256	0.205149	0.23493	2.0712	0.050946	0.0152509	0.163331	0.172758	1.67195	0.0396501
1.4	1294.97	28.5	60.9615	11.9585	0	0	72.92		83.6005	16.3995	0	0	100	0.0015	0.049	0.28	0.01	0.00928978	0.12	0.645664	1.21525	0.06	0.206206	0.0905215	0.63875	1.08837	6.03269	0.180429	0.0371323	0.322353	0.432789	3.1733	0.0839071	0.02759	0.256644	0.318256	2.5616	0.0651538	0.0204999	0.20433	0.234033	2.06781	0.0506471	0.0152318	0.162679	0.172098	1.66921	0.0394125
1.4	1295.68	28.6	60.9445	11.8875	0	0	72.832		83.6781	16.3219	0	0	100	0.0015	0.049	0.28	0.01	0.00925289	0.12	0.645708	1.21353	0.06	0.205805	0.0904083	0.636201	1.08422	6.02283	0.179492	0.0370859	0.321066	0.431138	3.16811	0.0834368	0.0275555	0.25562	0.317042	2.55741	0.0647799	0.0204743	0.203514	0.23314	2.06443	0.0503498	0.0152128	0.16203	0.171442	1.66648	0.0391761
1.4	1296.39	28.7	60.9275	11.8165	0	0	72.744		83.756	16.244	0	0	100	0.0015	0.049	0.28	0.01	0.00921591	0.12	0.645752	1.21181	0.06	0.205403	0.0902954	0.633665	1.08009	6.013	0.17856	0.0370395	0.319786	0.429495	3.16294	0.082969	0.0275211	0.254601	0.315833	2.55324	0.0644079	0.0204487	0.202703	0.232251	2.06106	0.0500541	0.0151938	0.161384	0.170788	1.66376	0.0389409
1.4	1297.11	28.8	60.9105	11.7455	0	0	72.656		83.834	16.166	0	0	100	0.0015	0.049	0.28	0.01	0.00917884	0.12	0.645796	1.2101	0.06	0.205	0.0901827	0.631141	1.07597	6.00319	0.177634	0.0369933	0.318512	0.427859	3.15778	0.0825036	0.0274867	0.253587	0.314631	2.54907	0.064038	0.0204232	0.201895	0.231367	2.0577	0.0497599	0.0151748	0.160741	0.170138	1.66105	0.038707
1.4	1297.82	28.9	60.8935	11.6745	0	0	72.568		83.9123	16.0877	0	0	100	0.0015	0.049	0.28	0.01	0.00914167	0.12	0.64584	1.2084	0.06	0.204596	0.0900703	0.628629	1.07188	5.9934	0.176712	0.0369472	0.317245	0.426232	3.15263	0.0820407	0.0274525	0.252577	0.313434	2.54492	0.06367	0.0203977	0.201092	0.230487	2.05434	0.0494673	0.0151559	0.160101	0.169491	1.65834	0.0384743
1.4	1298.54	29	60.8765	11.6035	0	0	72.48		83.9907	16.0093	0	0	100	0.0015	0.049	0.28	0.01	0.00910442	0.12	0.645884	1.20669	0.06	0.20419	0.0899581	0.62613	1.0678	5.98364	0.175795	0.0369012	0.315983	0.424612	3.1475	0.0815803	0.0274183	0.251573	0.312242	2.54077	0.0633039	0.0203723	0.200292	0.229611	2.051	0.0491763	0.015137	0.159465	0.168846	1.65564	0.0382429
1.4	1299.25	29.1	60.8595	11.5325	0	0	72.392		84.0693	15.9307	0	0	100	0.0015	0.049	0.28	0.01	0.00906708	0.12	0.645928	1.20499	0.06	0.203784	0.0898462	0.623642	1.06375	5.9739	0.174884	0.0368553	0.314728	0.422999	3.14238	0.0811223	0.0273842	0.250574	0.311057	2.53664	0.0629398	0.020347	0.199497	0.228739	2.04766	0.0488867	0.0151182	0.158831	0.168205	1.65294	0.0380126
1.4	1299.97	29.2	60.8425	11.4615	0	0	72.304		84.1481	15.8519	0	0	100	0.0015	0.049	0.28	0.01	0.00902965	0.12	0.645972	1.2033	0.06	0.203376	0.0897345	0.621167	1.05971	5.96419	0.173977	0.0368094	0.313479	0.421394	3.13727	0.0806668	0.0273501	0.249579	0.309876	2.53251	0.0625776	0.0203217	0.198705	0.227871	2.04433	0.0485988	0.0150994	0.158201	0.167567	1.65026	0.0377836
1.4	1300.68	29.3	60.8255	11.3905	0	0	72.216		84.2271	15.7729	0	0	100	0.0015	0.049	0.28	0.01	0.00899212	0.12	0.646015	1.2016	0.06	0.202968	0.089623	0.618704	1.0557	5.9545	0.173074	0.0367637	0.312236	0.419797	3.13217	0.0802136	0.0273161	0.24859	0.308702	2.5284	0.0622174	0.0202964	0.197917	0.227007	2.04101	0.0483123	0.0150806	0.157573	0.166932	1.64758	0.0375558
1.4	1301.39	29.4	60.8085	11.3195	0	0	72.128		84.3063	15.6937	0	0	100	0.0015	0.049	0.28	0.01	0.00895451	0.12	0.646059	1.19992	0.06	0.202558	0.0895118	0.616253	1.0517	5.94484	0.172177	0.0367181	0.310999	0.418207	3.12709	0.0797629	0.0272822	0.247605	0.307533	2.5243	0.061859	0.0202712	0.197133	0.226147	2.0377	0.0480273	0.0150619	0.156949	0.1663	1.6449	0.0373293
1.4	1302.11	29.5	60.7915	11.2485	0	0	72.04		84.3857	15.6143	0	0	100	0.0015	0.049	0.28	0.01	0.0089168	0.12	0.646103	1.19823	0.06	0.202147	0.0894008	0.613814	1.04772	5.9352	0.171284	0.0366726	0.309768	0.416625	3.12202	0.0793145	0.0272484	0.246625	0.306369	2.5202	0.0615025	0.0202461	0.196353	0.225292	2.0344	0.0477439	0.0150432	0.156328	0.16567	1.64224	0.0371039
1.4	1302.82	29.6	60.7745	11.1775	0	0	71.952		84.4653	15.5347	0	0	100	0.0015	0.049	0.28	0.01	0.008879	0.12	0.646147	1.19655	0.06	0.201735	0.08929	0.611386	1.04376	5.92559	0.170396	0.0366271	0.308543	0.41505	3.11696	0.0788685	0.0272147	0.245649	0.305211	2.51612	0.0611479	0.020221	0.195576	0.22444	2.0311	0.0474619	0.0150246	0.15571	0.165044	1.63958	0.0368796
1.4	1303.54	29.7	60.7575	11.1065	0	0	71.864		84.545	15.455	0	0	100	0.0015	0.049	0.28	0.01	0.0088411	0.12	0.64619	1.19488	0.06	0.201322	0.0891795	0.608971	1.03982	5.916	0.169513	0.0365818	0.307324	0.413482	3.11192	0.0784249	0.027181	0.244679	0.304058	2.51205	0.0607952	0.020196	0.194803	0.223592	2.02781	0.0471815	0.015006	0.155094	0.164421	1.63692	0.0366566
1.4	1304.25	29.8	60.7405	11.0355	0	0	71.776		84.625	15.375	0	0	100	0.0015	0.049	0.28	0.01	0.00880312	0.12	0.646234	1.1932	0.06	0.200908	0.0890693	0.606567	1.03589	5.90643	0.168634	0.0365366	0.306111	0.411922	3.10689	0.0779836	0.0271474	0.243713	0.302911	2.50799	0.0604443	0.020171	0.194034	0.222748	2.02454	0.0469025	0.0149875	0.154482	0.1638	1.63428	0.0364348
1.4	1304.97	29.9	60.7235	10.9645	0	0	71.688		84.7052	15.2948	0	0	100	0.0015	0.049	0.28	0.01	0.00876504	0.12	0.646278	1.19153	0.06	0.200493	0.0889592	0.604174	1.03199	5.89689	0.16776	0.0364914	0.304903	0.410369	3.10187	0.0775446	0.0271138	0.242752	0.301769	2.50394	0.0600953	0.0201461	0.193269	0.221909	2.02126	0.0466249	0.0149689	0.153873	0.163183	1.63164	0.0362141
1.4	1305.68	30	60.7065	10.8935	0	0	71.6		84.7855	15.2145	0	0	100	0.0015	0.049	0.28	0.01	0.00872687	0.12	0.646321	1.18987	0.06	0.200077	0.0888494	0.601794	1.0281	5.88737	0.166891	0.0364464	0.303702	0.408823	3.09686	0.0771079	0.0270804	0.241795	0.300632	2.49989	0.0597481	0.0201212	0.192508	0.221073	2.018	0.0463489	0.0149505	0.153267	0.162568	1.629	0.0359945
1.4	1306.39	30.1	60.6895	10.8225	0	0	71.512		84.8661	15.1339	0	0	100	0.0015	0.049	0.28	0.01	0.0086886	0.12	0.646365	1.18821	0.06	0.19966	0.0887399	0.599425	1.02423	5.87788	0.166026	0.0364015	0.302506	0.407284	3.09187	0.0766735	0.027047	0.240843	0.299501	2.49586	0.0594027	0.0200964	0.19175	0.220241	2.01475	0.0460742	0.014932	0.152663	0.161956	1.62638	0.0357761
1.4	1307.11	30.2	60.6725	10.7515	0	0	71.424		84.9469	15.0531	0	0	100	0.0015	0.049	0.28	0.01	0.00865024	0.12	0.646408	1.18655	0.06	0.199241	0.0886305	0.597067	1.02038	5.86841	0.165166	0.0363566	0.301317	0.405753	3.08689	0.0762414	0.0270137	0.239896	0.298375	2.49184	0.0590591	0.0200717	0.190995	0.219413	2.0115	0.045801	0.0149136	0.152063	0.161347	1.62376	0.0355589
1.4	1307.82	30.3	60.6555	10.6805	0	0	71.336		85.0278	14.9722	0	0	100	0.0015	0.049	0.28	0.01	0.00861178	0.12	0.646452	1.1849	0.06	0.198821	0.0885214	0.594721	1.01655	5.85897	0.16431	0.0363118	0.300133	0.404229	3.08192	0.0758115	0.0269804	0.238953	0.297254	2.48783	0.0587174	0.020047	0.190245	0.218589	2.00826	0.0455293	0.0148953	0.151465	0.160741	1.62114	0.0353428
1.4	1308.54	30.4	60.6385	10.6095	0	0	71.248		85.109	14.891	0	0	100	0.0015	0.049	0.28	0.01	0.00857323	0.12	0.646495	1.18325	0.06	0.1984	0.0884126	0.592386	1.01273	5.84954	0.163459	0.0362672	0.298954	0.402712	3.07696	0.0753839	0.0269472	0.238015	0.296138	2.48383	0.0583774	0.0200223	0.189498	0.217768	2.00504	0.0452589	0.014877	0.150871	0.160138	1.61853	0.0351278
1.4	1309.25	30.5	60.6215	10.5385	0	0	71.16		85.1903	14.8097	0	0	100	0.0015	0.049	0.28	0.01	0.00853458	0.12	0.646539	1.1816	0.06	0.197979	0.0883039	0.590062	1.00893	5.84014	0.162613	0.0362226	0.297782	0.401202	3.07202	0.0749586	0.0269141	0.237082	0.295028	2.47984	0.0580392	0.0199977	0.188755	0.216952	2.00181	0.04499	0.0148587	0.150279	0.159537	1.61593	0.0349139
1.4	1309.97	30.6	60.6045	10.4675	0	0	71.072		85.2719	14.7281	0	0	100	0.0015	0.049	0.28	0.01	0.00849584	0.12	0.646582	1.17996	0.06	0.197556	0.0881955	0.58775	1.00515	5.83077	0.16177	0.0361782	0.296615	0.399699	3.06709	0.0745355	0.0268811	0.236152	0.293922	2.47586	0.0577027	0.0199731	0.188015	0.216139	1.9986	0.0447225	0.0148404	0.14969	0.15894	1.61334	0.0347012
1.4	1310.68	30.7	60.5875	10.3965	0	0	70.984		85.3537	14.6463	0	0	100	0.0015	0.049	0.28	0.01	0.00845701	0.12	0.646626	1.17832	0.06	0.197131	0.0880873	0.585448	1.00139	5.82142	0.160932	0.0361338	0.295453	0.398203	3.06217	0.0741145	0.0268481	0.235228	0.292822	2.47189	0.0573681	0.0199486	0.187279	0.21533	1.99539	0.0444564	0.0148222	0.149104	0.158345	1.61075	0.0344895
1.4	1311.39	30.8	60.5705	10.3255	0	0	70.896		85.4356	14.5644	0	0	100	0.0015	0.049	0.28	0.01	0.00841807	0.12	0.646669	1.17669	0.06	0.196706	0.0879794	0.583158	0.997647	5.81209	0.160099	0.0360895	0.294297	0.396713	3.05726	0.0736958	0.0268152	0.234308	0.291727	2.46793	0.0570351	0.0199242	0.186546	0.214525	1.9922	0.0441916	0.0148041	0.14852	0.157753	1.60817	0.034279
1.4	1312.11	30.9	60.5535	10.2545	0	0	70.808		85.5178	14.4822	0	0	100	0.0015	0.049	0.28	0.01	0.00837904	0.12	0.646712	1.17506	0.06	0.196279	0.0878717	0.580879	0.99392	5.80279	0.15927	0.0360453	0.293147	0.395231	3.05237	0.0732793	0.0267824	0.233392	0.290637	2.46398	0.0567039	0.0198998	0.185817	0.213723	1.98901	0.0439283	0.0147859	0.14794	0.157163	1.6056	0.0340696
1.4	1312.82	31	60.5365	10.1835	0	0	70.72		85.6002	14.3998	0	0	100	0.0015	0.049	0.28	0.01	0.00833991	0.12	0.646755	1.17343	0.06	0.195852	0.0877642	0.578611	0.990209	5.7935	0.158445	0.0360012	0.292002	0.393756	3.04748	0.0728649	0.0267496	0.23248	0.289552	2.46004	0.0563745	0.0198755	0.185091	0.212925	1.98583	0.0436663	0.0147679	0.147362	0.156577	1.60303	0.0338612
1.4	1313.54	31.1	60.5195	10.1125	0	0	70.632		85.6828	14.3172	0	0	100	0.0015	0.049	0.28	0.01	0.00830069	0.12	0.646799	1.17181	0.06	0.195423	0.0876569	0.576353	0.986516	5.78425	0.157625	0.0359572	0.290863	0.392287	3.04261	0.0724527	0.0267169	0.231573	0.288472	2.4561	0.0560467	0.0198512	0.184369	0.212131	1.98265	0.0434056	0.0147498	0.146787	0.155993	1.60047	0.0336539
1.4	1314.25	31.2	60.5025	10.0415	0	0	70.544		85.7656	14.2344	0	0	100	0.0015	0.049	0.28	0.01	0.00826136	0.12	0.646842	1.17019	0.06	0.194993	0.0875499	0.574107	0.98284	5.77501	0.156809	0.0359133	0.289729	0.390826	3.03776	0.0720426	0.0266843	0.230671	0.287397	2.45218	0.0557206	0.0198269	0.183651	0.211341	1.97949	0.0431463	0.0147318	0.146215	0.155411	1.59791	0.0334477
1.4	1314.97	31.3	60.4855	9.97055	0	0	70.456		85.8485	14.1515	0	0	100	0.0015	0.049	0.28	0.01	0.00822194	0.12	0.646885	1.16857	0.06	0.194562	0.0874431	0.571871	0.979181	5.7658	0.155997	0.0358695	0.288601	0.389371	3.03291	0.0716347	0.0266517	0.229772	0.286328	2.44827	0.0553963	0.0198028	0.182935	0.210554	1.97633	0.0428884	0.0147138	0.145646	0.154833	1.59536	0.0332426
1.4	1315.68	31.4	60.4685	9.89955	0	0	70.368		85.9317	14.0683	0	0	100	0.0015	0.049	0.28	0.01	0.00818242	0.12	0.646928	1.16696	0.06	0.19413	0.0873365	0.569646	0.975539	5.75661	0.155189	0.0358258	0.287478	0.387922	3.02808	0.0712289	0.0266193	0.228878	0.285263	2.44437	0.0550736	0.0197786	0.182224	0.209771	1.97318	0.0426318	0.0146959	0.145079	0.154257	1.59282	0.0330385
1.4	1316.39	31.5	60.4515	9.82855	0	0	70.28		86.0152	13.9848	0	0	100	0.0015	0.049	0.28	0.01	0.0081428	0.12	0.646971	1.16535	0.06	0.193696	0.0872302	0.567431	0.971914	5.74744	0.154386	0.0357822	0.286361	0.386481	3.02325	0.0708252	0.0265868	0.227989	0.284202	2.44048	0.0547526	0.0197545	0.181515	0.208991	1.97004	0.0423765	0.014678	0.144515	0.153684	1.59028	0.0328355
1.4	1317.11	31.6	60.4345	9.75755	0	0	70.192		86.0988	13.9012	0	0	100	0.0015	0.049	0.28	0.01	0.00810308	0.12	0.647014	1.16375	0.06	0.193261	0.0871241	0.565227	0.968305	5.7383	0.153586	0.0357386	0.285248	0.385046	3.01844	0.0704235	0.0265545	0.227103	0.283147	2.43659	0.0544332	0.0197305	0.18081	0.208215	1.9669	0.0421226	0.0146601	0.143954	0.153113	1.58775	0.0326335
1.4	1317.82	31.7	60.4175	9.68655	0	0	70.104		86.1826	13.8174	0	0	100	0.0015	0.049	0.28	0.01	0.00806326	0.12	0.647057	1.16215	0.06	0.192826	0.0870181	0.563034	0.964713	5.72918	0.152791	0.0356952	0.284141	0.383617	3.01365	0.070024	0.0265222	0.226222	0.282097	2.43272	0.0541155	0.0197065	0.180109	0.207443	1.96378	0.0418699	0.0146423	0.143395	0.152545	1.58523	0.0324326
1.4	1318.54	31.8	60.4005	9.61555	0	0	70.016		86.2666	13.7334	0	0	100	0.0015	0.049	0.28	0.01	0.00802335	0.12	0.6471	1.16055	0.06	0.192389	0.0869125	0.560851	0.961138	5.72008	0.152	0.0356519	0.28304	0.382196	3.00886	0.0696265	0.02649	0.225345	0.281051	2.42886	0.0537994	0.0196826	0.17941	0.206674	1.96066	0.0416186	0.0146245	0.142839	0.15198	1.58271	0.0322327
1.4	1319.25	31.9	60.3835	9.54455	0	0	69.928		86.3509	13.6491	0	0	100	0.0015	0.049	0.28	0.01	0.00798333	0.12	0.647143	1.15895	0.06	0.19195	0.086807	0.558678	0.957579	5.71101	0.151213	0.0356086	0.281943	0.38078	3.00409	0.0692311	0.0264579	0.224472	0.280011	2.425	0.053485	0.0196587	0.178715	0.205909	1.95755	0.0413685	0.0146068	0.142286	0.151417	1.5802	0.0320339
1.4	1319.97	32	60.3665	9.47355	0	0	69.84		86.4354	13.5646	0	0	100	0.0015	0.049	0.28	0.01	0.00794321	0.12	0.647186	1.15736	0.06	0.191511	0.0867018	0.556516	0.954036	5.70195	0.15043	0.0355654	0.280852	0.379372	2.99933	0.0688377	0.0264258	0.223603	0.278975	2.42116	0.0531722	0.0196349	0.178024	0.205147	1.95445	0.0411198	0.0145891	0.141735	0.150857	1.5777	0.031836
1.4	1320.68	32.1	60.3495	9.40255	0	0	69.752		86.52	13.48	0	0	100	0.0015	0.049	0.28	0.01	0.00790299	0.12	0.647229	1.15578	0.06	0.19107	0.0865968	0.554365	0.95051	5.69292	0.149652	0.0355224	0.279766	0.377969	2.99458	0.0684464	0.0263938	0.222739	0.277944	2.41733	0.052861	0.0196111	0.177335	0.204389	1.95135	0.0408723	0.0145714	0.141187	0.150299	1.5752	0.0316392
1.4	1321.39	32.2	60.3325	9.33155	0	0	69.664		86.6049	13.3951	0	0	100	0.0015	0.049	0.28	0.01	0.00786266	0.12	0.647271	1.15419	0.06	0.190628	0.086492	0.552223	0.947	5.68391	0.148877	0.0354794	0.278686	0.376574	2.98984	0.068057	0.0263618	0.221878	0.276917	2.4135	0.0525514	0.0195874	0.17665	0.203634	1.94826	0.0406261	0.0145538	0.140642	0.149744	1.57271	0.0314434
1.4	1322.11	32.3	60.3155	9.26055	0	0	69.576		86.69	13.31	0	0	100	0.0015	0.049	0.28	0.01	0.00782224	0.12	0.647314	1.15261	0.06	0.190185	0.0863874	0.550091	0.943506	5.67493	0.148106	0.0354365	0.27761	0.375184	2.98511	0.0676697	0.02633	0.221022	0.275895	2.40969	0.0522434	0.0195637	0.175968	0.202882	1.94518	0.0403811	0.0145362	0.140099	0.149192	1.57022	0.0312486
1.4	1322.82	32.4	60.2985	9.18955	0	0	69.488		86.7753	13.2247	0	0	100	0.0015	0.049	0.28	0.01	0.00778171	0.12	0.647357	1.15104	0.06	0.189741	0.0862831	0.54797	0.940028	5.66596	0.14734	0.0353937	0.276539	0.373801	2.9804	0.0672844	0.0262982	0.220169	0.274878	2.40588	0.051937	0.01954	0.17529	0.202135	1.94211	0.0401374	0.0145186	0.139559	0.148642	1.56774	0.0310547
1.4	1323.54	32.5	60.2815	9.11855	0	0	69.4		86.8609	13.1391	0	0	100	0.0015	0.049	0.28	0.01	0.00774108	0.12	0.6474	1.14947	0.06	0.189296	0.0861789	0.545859	0.936565	5.65702	0.146577	0.035351	0.275474	0.372424	2.97569	0.066901	0.0262664	0.219321	0.273866	2.40208	0.0516321	0.0195165	0.174615	0.20139	1.93905	0.039895	0.0145011	0.139021	0.148094	1.56527	0.0308619
1.4	1324.25	32.6	60.2645	9.04755	0	0	69.312		86.9466	13.0534	0	0	100	0.0015	0.049	0.28	0.01	0.00770035	0.12	0.647442	1.1479	0.06	0.188849	0.086075	0.543758	0.933119	5.6481	0.145818	0.0353083	0.274413	0.371054	2.971	0.0665196	0.0262348	0.218477	0.272858	2.3983	0.0513288	0.0194929	0.173942	0.200649	1.93599	0.0396538	0.0144836	0.138486	0.147549	1.5628	0.0306701
1.4	1324.97	32.7	60.2475	8.97655	0	0	69.224		87.0326	12.9674	0	0	100	0.0015	0.049	0.28	0.01	0.00765951	0.12	0.647485	1.14633	0.06	0.188401	0.0859713	0.541666	0.929688	5.63921	0.145063	0.0352658	0.273358	0.36969	2.96632	0.0661402	0.0262032	0.217637	0.271855	2.39452	0.0510271	0.0194694	0.173273	0.199911	1.93294	0.0394138	0.0144662	0.137953	0.147007	1.56034	0.0304792
1.4	1325.68	32.8	60.2305	8.90555	0	0	69.136		87.1188	12.8812	0	0	100	0.0015	0.049	0.28	0.01	0.00761857	0.12	0.647528	1.14477	0.06	0.187952	0.0858678	0.539585	0.926274	5.63033	0.144312	0.0352233	0.272308	0.368332	2.96165	0.0657627	0.0261716	0.2168	0.270856	2.39075	0.0507269	0.019446	0.172608	0.199177	1.9299	0.0391751	0.0144488	0.137423	0.146467	1.55788	0.0302893
1.4	1326.39	32.9	60.2135	8.83455	0	0	69.048		87.2052	12.7948	0	0	100	0.0015	0.049	0.28	0.01	0.00757753	0.12	0.64757	1.14321	0.06	0.187502	0.0857646	0.537514	0.922874	5.62148	0.143565	0.035181	0.271262	0.36698	2.95699	0.0653871	0.0261401	0.215968	0.269862	2.38699	0.0504282	0.0194226	0.171945	0.198446	1.92686	0.0389375	0.0144314	0.136896	0.145929	1.55543	0.0301004
1.4	1327.11	33	60.1965	8.76355	0	0	68.96		87.2918	12.7082	0	0	100	0.0015	0.049	0.28	0.01	0.00753638	0.12	0.647613	1.14166	0.06	0.18705	0.0856615	0.535452	0.91949	5.61265	0.142822	0.0351387	0.270222	0.365634	2.95235	0.0650135	0.0261087	0.21514	0.268873	2.38324	0.0501311	0.0193993	0.171285	0.197718	1.92383	0.0387012	0.014414	0.136371	0.145394	1.55299	0.0299125
1.4	1327.82	33.1	60.1795	8.69255	0	0	68.872		87.3787	12.6213	0	0	100	0.0015	0.049	0.28	0.01	0.00749512	0.12	0.647655	1.14011	0.06	0.186597	0.0855587	0.5334	0.916122	5.60384	0.142082	0.0350965	0.269186	0.364295	2.94771	0.0646417	0.0260774	0.214315	0.267888	2.3795	0.0498355	0.019376	0.170629	0.196994	1.92081	0.0384661	0.0143967	0.135848	0.144862	1.55055	0.0297255
1.4	1328.54	33.2	60.1625	8.62155	0	0	68.784		87.4658	12.5342	0	0	100	0.0015	0.049	0.28	0.01	0.00745376	0.12	0.647698	1.13856	0.06	0.186143	0.0854561	0.531358	0.912769	5.59505	0.141346	0.0350544	0.268156	0.362962	2.94309	0.0642719	0.0260461	0.213495	0.266907	2.37577	0.0495414	0.0193528	0.169976	0.196273	1.9178	0.0382322	0.0143795	0.135328	0.144331	1.54812	0.0295394
1.4	1329.25	33.3	60.1455	8.55055	0	0	68.696		87.5531	12.4469	0	0	100	0.0015	0.049	0.28	0.01	0.0074123	0.12	0.64774	1.13701	0.06	0.185687	0.0853537	0.529325	0.909431	5.58628	0.140615	0.0350124	0.26713	0.361634	2.93848	0.0639039	0.0260149	0.212678	0.265931	2.37204	0.0492487	0.0193296	0.169325	0.195555	1.9148	0.0379995	0.0143622	0.13481	0.143804	1.54569	0.0293543
1.4	1329.97	33.4	60.1285	8.47955	0	0	68.608		87.6406	12.3594	0	0	100	0.0015	0.049	0.28	0.01	0.00737072	0.12	0.647782	1.13547	0.06	0.185231	0.0852515	0.527302	0.906108	5.57754	0.139886	0.0349705	0.266109	0.360313	2.93388	0.0635379	0.0259838	0.211865	0.26496	2.36833	0.0489576	0.0193064	0.168678	0.194841	1.9118	0.0377679	0.0143451	0.134295	0.143278	1.54327	0.0291701
1.4	1330.68	33.5	60.1115	8.40855	0	0	68.52		87.7283	12.2717	0	0	100	0.0015	0.049	0.28	0.01	0.00732904	0.12	0.647825	1.13394	0.06	0.184773	0.0851495	0.525288	0.9028	5.56881	0.139162	0.0349287	0.265093	0.358998	2.92929	0.0631737	0.0259527	0.211056	0.263993	2.36463	0.048668	0.0192833	0.168034	0.19413	1.90881	0.0375376	0.0143279	0.133782	0.142755	1.54086	0.0289869
1.4	1331.39	33.6	60.0945	8.33755	0	0	68.432		87.8163	12.1837	0	0	100	0.0015	0.049	0.28	0.01	0.00728726	0.12	0.647867	1.1324	0.06	0.184314	0.0850478	0.523284	0.899508	5.56011	0.138441	0.034887	0.264081	0.357688	2.92471	0.0628113	0.0259217	0.210251	0.26303	2.36093	0.0483798	0.0192603	0.167393	0.193422	1.90583	0.0373084	0.0143108	0.133272	0.142234	1.53845	0.0288046
1.4	1332.11	33.7	60.0775	8.26655	0	0	68.344		87.9045	12.0955	0	0	100	0.0015	0.049	0.28	0.01	0.00724536	0.12	0.647909	1.13087	0.06	0.183853	0.0849462	0.521289	0.89623	5.55143	0.137724	0.0348453	0.263075	0.356385	2.92015	0.0624508	0.0258907	0.209449	0.262071	2.35725	0.0480931	0.0192373	0.166755	0.192717	1.90285	0.0370803	0.0142937	0.132764	0.141716	1.53605	0.0286232
1.4	1332.82	33.8	60.0605	8.19555	0	0	68.256		87.9929	12.0071	0	0	100	0.0015	0.049	0.28	0.01	0.00720336	0.12	0.647952	1.12934	0.06	0.183392	0.0848449	0.519304	0.892967	5.54277	0.137011	0.0348037	0.262073	0.355088	2.91559	0.0620921	0.0258598	0.208652	0.261117	2.35357	0.0478078	0.0192144	0.16612	0.192015	1.89988	0.0368534	0.0142766	0.132258	0.1412	1.53365	0.0284427
1.4	1333.54	33.9	60.0435	8.12455	0	0	68.168		88.0816	11.9184	0	0	100	0.0015	0.049	0.28	0.01	0.00716125	0.12	0.647994	1.12782	0.06	0.182929	0.0847438	0.517328	0.889719	5.53413	0.136301	0.0347622	0.261076	0.353796	2.91105	0.0617352	0.025829	0.207858	0.260167	2.3499	0.047524	0.0191915	0.165488	0.191317	1.89692	0.0366277	0.0142596	0.131755	0.140687	1.53126	0.0282632
1.4	1334.25	34	60.0265	8.05355	0	0	68.08		88.1705	11.8295	0	0	100	0.0015	0.049	0.28	0.01	0.00711903	0.12	0.648036	1.1263	0.06	0.182464	0.0846429	0.515361	0.886486	5.52551	0.135595	0.0347208	0.260083	0.35251	2.90652	0.0613801	0.0257983	0.207067	0.259222	2.34624	0.0472416	0.0191686	0.164859	0.190621	1.89397	0.0364031	0.0142426	0.131254	0.140175	1.52888	0.0280845
1.4	1334.97	34.1	60.0095	7.98255	0	0	67.992		88.2596	11.7404	0	0	100	0.0015	0.049	0.28	0.01	0.0070767	0.12	0.648078	1.12478	0.06	0.181999	0.0845422	0.513404	0.883267	5.51692	0.134892	0.0346795	0.259095	0.35123	2.90199	0.0610269	0.0257676	0.206281	0.258281	2.34259	0.0469606	0.0191458	0.164233	0.189929	1.89102	0.0361796	0.0142257	0.130755	0.139666	1.5265	0.0279068
1.4	1335.68	34.2	59.9925	7.91155	0	0	67.904		88.3489	11.6511	0	0	100	0.0015	0.049	0.28	0.01	0.00703426	0.12	0.64812	1.12327	0.06	0.181532	0.0844417	0.511456	0.880063	5.50834	0.134193	0.0346383	0.258112	0.349956	2.89748	0.0606754	0.0257369	0.205498	0.257344	2.33895	0.0466811	0.019123	0.163609	0.18924	1.88808	0.0359572	0.0142088	0.130259	0.13916	1.52413	0.0277299
1.4	1336.39	34.3	59.9755	7.84055	0	0	67.816		88.4385	11.5615	0	0	100	0.0015	0.049	0.28	0.01	0.00699171	0.12	0.648162	1.12176	0.06	0.181063	0.0843414	0.509516	0.876873	5.49979	0.133498	0.0345972	0.257133	0.348688	2.89298	0.0603257	0.0257064	0.204719	0.256411	2.33532	0.0464029	0.0191003	0.162989	0.188554	1.88515	0.035736	0.0141919	0.129765	0.138655	1.52176	0.0275539
1.4	1337.11	34.4	59.9585	7.76955	0	0	67.728		88.5283	11.4717	0	0	100	0.0015	0.049	0.28	0.01	0.00694905	0.12	0.648204	1.12025	0.06	0.180594	0.0842413	0.507586	0.873697	5.49125	0.132806	0.0345561	0.256159	0.347425	2.88849	0.0599777	0.0256759	0.203943	0.255482	2.33169	0.0461262	0.0190777	0.162371	0.187872	1.88222	0.0355159	0.0141751	0.129274	0.138153	1.5194	0.0273788
1.4	1337.82	34.5	59.9415	7.69855	0	0	67.64		88.6183	11.3817	0	0	100	0.0015	0.049	0.28	0.01	0.00690628	0.12	0.648246	1.11875	0.06	0.180123	0.0841414	0.505665	0.870536	5.48274	0.132118	0.0345152	0.25519	0.346168	2.88402	0.0596315	0.0256454	0.203172	0.254558	2.32808	0.0458508	0.019055	0.161757	0.187192	1.87931	0.0352969	0.0141583	0.128784	0.137653	1.51704	0.0272046
1.4	1338.54	34.6	59.9245	7.62755	0	0	67.552		88.7086	11.2914	0	0	100	0.0015	0.049	0.28	0.01	0.0068634	0.12	0.648288	1.11725	0.06	0.179651	0.0840418	0.503753	0.867389	5.47425	0.131433	0.0344743	0.254225	0.344917	2.87955	0.0592871	0.025615	0.202403	0.253638	2.32447	0.0455769	0.0190325	0.161145	0.186515	1.8764	0.035079	0.0141415	0.128297	0.137156	1.51469	0.0270312
1.4	1339.25	34.7	59.9075	7.55655	0	0	67.464		88.7991	11.2009	0	0	100	0.0015	0.049	0.28	0.01	0.00682041	0.12	0.64833	1.11575	0.06	0.179178	0.0839423	0.50185	0.864256	5.46578	0.130752	0.0344335	0.253264	0.343671	2.87509	0.0589444	0.0255847	0.201639	0.252722	2.32088	0.0453043	0.0190099	0.160536	0.185841	1.87349	0.0348621	0.0141248	0.127813	0.13666	1.51235	0.0268588
1.4	1339.97	34.8	59.8905	7.48555	0	0	67.376		88.8899	11.1101	0	0	100	0.0015	0.049	0.28	0.01	0.0067773	0.12	0.648372	1.11426	0.06	0.178703	0.083843	0.499955	0.861138	5.45733	0.130074	0.0343928	0.252308	0.342431	2.87065	0.0586034	0.0255545	0.200877	0.25181	2.31729	0.045033	0.0189875	0.15993	0.185171	1.8706	0.0346464	0.0141081	0.12733	0.136167	1.51001	0.0266871
1.4	1340.68	34.9	59.8735	7.41455	0	0	67.288		88.9809	11.0191	0	0	100	0.0015	0.049	0.28	0.01	0.00673408	0.12	0.648414	1.11277	0.06	0.178227	0.083744	0.49807	0.858033	5.4489	0.129399	0.0343521	0.251356	0.341196	2.86621	0.0582641	0.0255243	0.20012	0.250902	2.31371	0.0447632	0.018965	0.159327	0.184503	1.86771	0.0344317	0.0140914	0.12685	0.135676	1.50768	0.0265164
1.4	1341.39	35	59.8565	7.34355	0	0	67.2		89.0721	10.9279	0	0	100	0.0015	0.049	0.28	0.01	0.00669075	0.12	0.648456	1.11128	0.06	0.177749	0.0836452	0.496193	0.854942	5.44049	0.128728	0.0343116	0.250409	0.339967	2.86179	0.0579265	0.0254942	0.199366	0.249998	2.31014	0.0444947	0.0189427	0.158727	0.183839	1.86482	0.0342181	0.0140748	0.126372	0.135188	1.50535	0.0263465
1.4	1342.11	35.1	59.8395	7.27255	0	0	67.112		89.1636	10.8364	0	0	100	0.0015	0.049	0.28	0.01	0.00664731	0.12	0.648498	1.1098	0.06	0.17727	0.0835465	0.494325	0.851865	5.4321	0.12806	0.0342711	0.249466	0.338743	2.85738	0.0575906	0.0254641	0.198615	0.249098	2.30657	0.0442275	0.0189203	0.158129	0.183177	1.86195	0.0340056	0.0140582	0.125896	0.134701	1.50303	0.0261774
1.4	1342.82	35.2	59.8225	7.20155	0	0	67.024		89.2553	10.7447	0	0	100	0.0015	0.049	0.28	0.01	0.00660375	0.12	0.648539	1.10832	0.06	0.17679	0.0834481	0.492465	0.848802	5.42373	0.127396	0.0342307	0.248528	0.337525	2.85297	0.0572564	0.0254341	0.197868	0.248203	2.30302	0.0439617	0.018898	0.157534	0.182518	1.85908	0.0337941	0.0140416	0.125423	0.134217	1.50071	0.0260092
1.4	1343.54	35.3	59.8055	7.13055	0	0	66.936		89.3472	10.6528	0	0	100	0.0015	0.049	0.28	0.01	0.00656007	0.12	0.648581	1.10684	0.06	0.176309	0.0833498	0.490614	0.845753	5.41538	0.126735	0.0341904	0.247594	0.336313	2.84858	0.0569239	0.0254042	0.197124	0.247311	2.29948	0.0436971	0.0188758	0.156942	0.181863	1.85622	0.0335837	0.0140251	0.124951	0.133734	1.4984	0.0258418
1.4	1344.25	35.4	59.7885	7.05955	0	0	66.848		89.4394	10.5606	0	0	100	0.0015	0.049	0.28	0.01	0.00651628	0.12	0.648623	1.10537	0.06	0.175826	0.0832518	0.488772	0.842717	5.40705	0.126077	0.0341502	0.246664	0.335106	2.8442	0.056593	0.0253743	0.196384	0.246423	2.29594	0.0434339	0.0188536	0.156353	0.18121	1.85336	0.0333743	0.0140086	0.124482	0.133254	1.4961	0.0256752
1.4	1344.97	35.5	59.7715	6.98855	0	0	66.76		89.5318	10.4682	0	0	100	0.0015	0.049	0.28	0.01	0.00647238	0.12	0.648664	1.1039	0.06	0.175341	0.083154	0.486938	0.839695	5.39874	0.125423	0.0341101	0.245739	0.333904	2.83983	0.0562638	0.0253445	0.195647	0.24554	2.29241	0.0431721	0.0188314	0.155767	0.18056	1.85051	0.033166	0.0139921	0.124015	0.132777	1.4938	0.0255095
1.4	1345.68	35.6	59.7545	6.91755	0	0	66.672		89.6245	10.3755	0	0	100	0.0015	0.049	0.28	0.01	0.00642836	0.12	0.648706	1.10243	0.06	0.174856	0.0830563	0.485113	0.836686	5.39045	0.124772	0.0340701	0.244818	0.332707	2.83547	0.0559362	0.0253147	0.194914	0.24466	2.28889	0.0429115	0.0188093	0.155183	0.179913	1.84767	0.0329587	0.0139757	0.12355	0.132301	1.49151	0.0253446
1.4	1346.39	35.7	59.7375	6.84655	0	0	66.584		89.7174	10.2826	0	0	100	0.0015	0.049	0.28	0.01	0.00638422	0.12	0.648748	1.10097	0.06	0.174369	0.0829589	0.483297	0.833691	5.38219	0.124124	0.0340301	0.243901	0.331516	2.83112	0.0556102	0.025285	0.194184	0.243784	2.28538	0.0426522	0.0187872	0.154601	0.179269	1.84484	0.0327524	0.0139593	0.123087	0.131827	1.48922	0.0251805
1.4	1347.11	35.8	59.7205	6.77555	0	0	66.496		89.8106	10.1894	0	0	100	0.0015	0.049	0.28	0.01	0.00633997	0.12	0.648789	1.09951	0.06	0.17388	0.0828617	0.481488	0.830709	5.37394	0.123479	0.0339902	0.242988	0.33033	2.82678	0.0552859	0.0252554	0.193458	0.242912	2.28188	0.0423942	0.0187652	0.154023	0.178628	1.84201	0.0325472	0.0139429	0.122627	0.131356	1.48694	0.0250172
1.4	1347.82	35.9	59.7035	6.70455	0	0	66.408		89.904	10.096	0	0	100	0.0015	0.049	0.28	0.01	0.0062956	0.12	0.648831	1.09805	0.06	0.173391	0.0827647	0.479688	0.82774	5.36571	0.122838	0.0339504	0.24208	0.32915	2.82246	0.0549632	0.0252258	0.192734	0.242044	2.27838	0.0421374	0.0187433	0.153447	0.177989	1.83919	0.032343	0.0139266	0.122168	0.130886	1.48466	0.0248547
1.4	1348.54	36	59.6865	6.63355	0	0	66.32		89.9977	10.0023	0	0	100	0.0015	0.049	0.28	0.01	0.00625111	0.12	0.648872	1.0966	0.06	0.1729	0.0826678	0.477896	0.824784	5.3575	0.1222	0.0339107	0.241176	0.327975	2.81814	0.054642	0.0251963	0.192014	0.24118	2.2749	0.041882	0.0187213	0.152874	0.177354	1.83638	0.0321397	0.0139103	0.121712	0.130419	1.48239	0.024693
1.4	1349.25	36.1	59.6695	6.56255	0	0	66.232		90.0916	9.90843	0	0	100	0.0015	0.049	0.28	0.01	0.0062065	0.12	0.648914	1.09515	0.06	0.172407	0.0825712	0.476113	0.821842	5.34931	0.121565	0.033871	0.240276	0.326805	2.81383	0.0543225	0.0251668	0.191298	0.240319	2.27142	0.0416278	0.0186994	0.152304	0.176721	1.83357	0.0319375	0.013894	0.121258	0.129954	1.48012	0.0245321
1.4	1349.97	36.2	59.6525	6.49155	0	0	66.144		90.1857	9.81427	0	0	100	0.0015	0.049	0.28	0.01	0.00616178	0.12	0.648955	1.0937	0.06	0.171913	0.0824748	0.474338	0.818913	5.34114	0.120933	0.0338315	0.23938	0.32564	2.80953	0.0540046	0.0251374	0.190585	0.239463	2.26795	0.0413749	0.0186776	0.151736	0.176091	1.83077	0.0317363	0.0138778	0.120806	0.12949	1.47786	0.024372
1.4	1350.68	36.3	59.6355	6.42055	0	0	66.056		90.2801	9.71986	0	0	100	0.0015	0.049	0.28	0.01	0.00611693	0.12	0.648997	1.09225	0.06	0.171418	0.0823785	0.472571	0.815996	5.33299	0.120305	0.033792	0.238488	0.32448	2.80525	0.0536882	0.0251081	0.189875	0.23861	2.26449	0.0411232	0.0186558	0.15117	0.175464	1.82798	0.031536	0.0138616	0.120356	0.129029	1.47561	0.0242127
1.4	1351.39	36.4	59.6185	6.34955	0	0	65.968		90.3748	9.62519	0	0	100	0.0015	0.049	0.28	0.01	0.00607197	0.12	0.649038	1.09081	0.06	0.170921	0.0822825	0.470812	0.813093	5.32486	0.119679	0.0337526	0.237601	0.323326	2.80097	0.0533734	0.0250788	0.189168	0.237761	2.26104	0.0408727	0.0186341	0.150608	0.17484	1.82519	0.0313368	0.0138455	0.119908	0.12857	1.47336	0.0240542
1.4	1352.11	36.5	59.6015	6.27855	0	0	65.88		90.4697	9.53028	0	0	100	0.0015	0.049	0.28	0.01	0.00602688	0.12	0.649079	1.08937	0.06	0.170423	0.0821866	0.469061	0.810203	5.31675	0.119057	0.0337133	0.236717	0.322176	2.7967	0.0530601	0.0250496	0.188464	0.236916	2.2576	0.0406235	0.0186124	0.150048	0.174218	1.82241	0.0311385	0.0138293	0.119462	0.128113	1.47111	0.0238964
1.4	1352.82	36.6	59.5845	6.20755	0	0	65.792		90.5649	9.43511	0	0	100	0.0015	0.049	0.28	0.01	0.00598168	0.12	0.649121	1.08794	0.06	0.169923	0.082091	0.467318	0.807325	5.30866	0.118438	0.0336741	0.235837	0.321032	2.79245	0.0527484	0.0250205	0.187764	0.236074	2.25416	0.0403755	0.0185907	0.14949	0.173599	1.81964	0.0309412	0.0138132	0.119018	0.127658	1.46888	0.0237394
1.4	1353.54	36.7	59.5675	6.13655	0	0	65.704		90.6603	9.33969	0	0	100	0.0015	0.049	0.28	0.01	0.00593635	0.12	0.649162	1.08651	0.06	0.169422	0.0819955	0.465583	0.80446	5.30059	0.117821	0.0336349	0.234962	0.319893	2.7882	0.0524382	0.0249914	0.187067	0.235236	2.25073	0.0401288	0.0185691	0.148935	0.172983	1.81687	0.0307449	0.0137972	0.118576	0.127205	1.46664	0.0235832
[truncated: 19 more columns]

## Sheet: MORB melting
								Mg# Opx	AlT Opx	Cr# Sp	NBO/Tot	AlT Cpx
			T(℃)	P(Gpa)				90.39	0.09	31.01	0.96	0.1
			1300	1.4				global spinel lherzolite	global spinel lherzolite	global spinel lherzolite	global primary MORB magma	global spinel lherzolite
			Ol (%)	Opx (%)	Cpx (%)	Spl (%)															Concentration (ppm)
		Mineral assemblage for peridotite	57	28	13	2															V	Yb	Sc	V/Sc
		Melting reaction for harzburgite	0.048	-0.981		-0.031															79	0.365	16.3	4.84663	DMM
		melting reaction for spinel lherzolite	0.178	-0.09	-0.907	-0.039
																								FMQ	-1				FMQ	-0.5				FMQ	0				FMQ	0.5				FMQ	1
														Ol	Opx	Cpx	Spl		Ol	Opx	Cpx	Spl		Ol	Opx	Cpx	Spl		Ol	Opx	Cpx	Spl		Ol	Opx	Cpx	Spl		Ol	Opx	Cpx	Spl		Ol	Opx	Cpx	Spl
P (Gpa)	T (℃)	F	Ol	Opx	Cpx	Spl	Sum		Ol_normalized	Opx_normalized	Cpx_normalized	Spl_normalized	Sum	DYb_Ol	DYb_Opx	DYb_Cpx	DYb_Spl	Bulk_DYb	DSc_Ol	DSc_Opx	DSc_Cpx	DSc_Spl	Bulk_DSc	DV-FMQ -1	DV-FMQ -1	DV-FMQ -1	DV-FMQ -1	Bulk_DV_FMQ_-1	DV-FMQ -0.5	DV-FMQ -0.5	DV-FMQ -0.5	DV-FMQ -0.5	Bulk_DV_FMQ_-0.5	DV-FMQ	DV-FMQ	DV-FMQ	DV-FMQ	Bulk_DV_FMQ	DV-FMQ 0.5	DV-FMQ 0.5	DV-FMQ 0.5	DV-FMQ 0.5	Bulk_DV_FMQ_+0.5	DV-FMQ 1	DV-FMQ 1	DV-FMQ 1	DV-FMQ 1	Bulk_DV_FMQ_+1
1.4	1300.43	0.1	57.0178	27.991	12.9093	1.9961	99.9142		57.0668	28.015	12.9204	1.99781	100	0.0015	0.049	0.28	0.01	0.0509602	0.12	0.646	1.20219	0.06	0.405983	0.0825287	0.619549	1.05707	5.95783	0.476268	0.0613204	0.49326	0.777331	4.80937	0.369697	0.0455622	0.392713	0.571618	3.88229	0.287436	0.0338536	0.312662	0.420345	3.13392	0.223832	0.0251539	0.248929	0.309105	2.52981	0.174571
1.4	1300.87	0.2	57.0356	27.982	12.8186	1.9922	99.8284		57.1336	28.0301	12.8406	1.99562	100	0.0015	0.049	0.28	0.01	0.0507451	0.12	0.646027	1.20116	0.06	0.405076	0.0824663	0.618053	1.05464	5.95194	0.474557	0.061274	0.492069	0.775537	4.80461	0.368401	0.0455278	0.391765	0.570299	3.87845	0.286453	0.033828	0.311907	0.419375	3.13082	0.223085	0.0251349	0.248328	0.308391	2.52731	0.174002
1.4	1301.3	0.3	57.0534	27.973	12.7279	1.9883	99.7426		57.2006	28.0452	12.7607	1.99343	100	0.0015	0.049	0.28	0.01	0.0505296	0.12	0.646054	1.20013	0.06	0.404169	0.082404	0.616561	1.0522	5.94606	0.472851	0.0612277	0.490881	0.773747	4.79987	0.367109	0.0454934	0.39082	0.568983	3.87462	0.285473	0.0338025	0.311155	0.418407	3.12773	0.22234	0.0251159	0.247729	0.30768	2.52481	0.173435
1.4	1301.74	0.4	57.0712	27.964	12.6372	1.9844	99.6568		57.2677	28.0603	12.6807	1.99123	100	0.0015	0.049	0.28	0.01	0.0503137	0.12	0.64608	1.1991	0.06	0.403263	0.0823418	0.615074	1.04978	5.94019	0.471149	0.0611815	0.489697	0.771964	4.79513	0.365821	0.045459	0.389877	0.567671	3.87079	0.284495	0.0337769	0.310404	0.417443	3.12464	0.221597	0.0250969	0.247131	0.306971	2.52232	0.17287
1.4	1302.17	0.5	57.089	27.955	12.5465	1.9805	99.571		57.335	28.0754	12.6006	1.98903	100	0.0015	0.049	0.28	0.01	0.0500975	0.12	0.646107	1.19808	0.06	0.402357	0.0822796	0.613592	1.04736	5.93433	0.469452	0.0611353	0.488517	0.770185	4.7904	0.364535	0.0454247	0.388937	0.566363	3.86697	0.28352	0.0337514	0.309656	0.416481	3.12156	0.220856	0.025078	0.246536	0.306263	2.51983	0.172306
1.4	1302.61	0.6	57.1068	27.946	12.4558	1.9766	99.4852		57.4023	28.0906	12.5203	1.98683	100	0.0015	0.049	0.28	0.01	0.0498808	0.12	0.646134	1.19706	0.06	0.401452	0.0822176	0.612113	1.04495	5.92847	0.46776	0.0610892	0.48734	0.768411	4.78567	0.363253	0.0453905	0.388	0.565059	3.86316	0.282548	0.033726	0.30891	0.415522	3.11848	0.220117	0.025059	0.245942	0.305558	2.51735	0.171743
1.4	1303.04	0.7	57.1246	27.937	12.3651	1.9727	99.3994		57.4698	28.1058	12.4398	1.98462	100	0.0015	0.049	0.28	0.01	0.0496638	0.12	0.64616	1.19603	0.06	0.400547	0.0821556	0.61064	1.04254	5.92263	0.466071	0.0610432	0.486166	0.766642	4.78095	0.361975	0.0453562	0.387066	0.563758	3.85935	0.281578	0.0337006	0.308166	0.414565	3.1154	0.21938	0.0250402	0.245349	0.304855	2.51486	0.171182
1.4	1303.48	0.8	57.1424	27.928	12.2744	1.9688	99.3136		57.5373	28.121	12.3592	1.98241	100	0.0015	0.049	0.28	0.01	0.0494465	0.12	0.646187	1.19501	0.06	0.399643	0.0820937	0.60917	1.04014	5.91679	0.464388	0.0609972	0.484996	0.764879	4.77624	0.3607	0.0453221	0.386134	0.562461	3.85555	0.280611	0.0336752	0.307425	0.413611	3.11233	0.218645	0.0250213	0.244759	0.304153	2.51239	0.170622
1.4	1303.91	0.9	57.1602	27.919	12.1837	1.9649	99.2278		57.605	28.1363	12.2785	1.98019	100	0.0015	0.049	0.28	0.01	0.0492287	0.12	0.646213	1.194	0.06	0.398739	0.0820318	0.607705	1.03775	5.91096	0.462709	0.0609512	0.48383	0.76312	4.77154	0.359428	0.0452879	0.385206	0.561168	3.85175	0.279646	0.0336498	0.306685	0.41266	3.10927	0.217912	0.0250024	0.24417	0.303454	2.50991	0.170064
1.4	1304.35	1	57.178	27.91	12.093	1.961	99.142		57.6728	28.1515	12.1977	1.97797	100	0.0015	0.049	0.28	0.01	0.0490106	0.12	0.64624	1.19298	0.06	0.397836	0.0819701	0.606244	1.03537	5.90515	0.461034	0.0609054	0.482667	0.761366	4.76684	0.35816	0.0452538	0.38428	0.559878	3.84796	0.278683	0.0336245	0.305948	0.411712	3.10621	0.21718	0.0249836	0.243583	0.302757	2.50744	0.169507
1.4	1304.78	1.1	57.1958	27.901	12.0023	1.9571	99.0562		57.7408	28.1668	12.1167	1.97575	100	0.0015	0.049	0.28	0.01	0.0487921	0.12	0.646267	1.19196	0.06	0.396933	0.0819085	0.604787	1.03299	5.89934	0.459364	0.0608595	0.481507	0.759618	4.76215	0.356894	0.0452198	0.383356	0.558593	3.84418	0.277724	0.0335992	0.305213	0.410767	3.10315	0.216451	0.0249648	0.242998	0.302061	2.50497	0.168951
1.4	1305.22	1.2	57.2136	27.892	11.9116	1.9532	98.9704		57.8088	28.1822	12.0355	1.97352	100	0.0015	0.049	0.28	0.01	0.0485732	0.12	0.646293	1.19095	0.06	0.396031	0.0818469	0.603335	1.03062	5.89354	0.457698	0.0608138	0.480351	0.757874	4.75747	0.355633	0.0451858	0.382436	0.55731	3.8404	0.276766	0.0335739	0.30448	0.409824	3.1001	0.215723	0.0249461	0.242414	0.301368	2.50251	0.168397
1.4	1305.65	1.3	57.2314	27.883	11.8209	1.9493	98.8846		57.877	28.1975	11.9542	1.97129	100	0.0015	0.049	0.28	0.01	0.0483539	0.12	0.64632	1.18994	0.06	0.395129	0.0817854	0.601887	1.02825	5.88775	0.456036	0.0607681	0.479198	0.756136	4.7528	0.354374	0.0451519	0.381518	0.556032	3.83662	0.275811	0.0335487	0.303749	0.408884	3.09706	0.214997	0.0249273	0.241833	0.300677	2.50005	0.167845
1.4	1306.09	1.4	57.2492	27.874	11.7302	1.9454	98.7988		57.9452	28.2129	11.8728	1.96905	100	0.0015	0.049	0.28	0.01	0.0481343	0.12	0.646346	1.18892	0.06	0.394227	0.081724	0.600443	1.02589	5.88197	0.454379	0.0607225	0.478049	0.754402	4.74813	0.353119	0.045118	0.380603	0.554757	3.83286	0.274859	0.0335235	0.303021	0.407946	3.09402	0.214274	0.0249086	0.241253	0.299987	2.4976	0.167294
1.4	1306.52	1.5	57.267	27.865	11.6395	1.9415	98.713		58.0136	28.2283	11.7913	1.96681	100	0.0015	0.049	0.28	0.01	0.0479143	0.12	0.646373	1.18791	0.06	0.393326	0.0816626	0.599004	1.02354	5.87619	0.452726	0.0606769	0.476903	0.752673	4.74347	0.351867	0.0450841	0.37969	0.553486	3.82909	0.273909	0.0334983	0.302294	0.407011	3.09098	0.213552	0.0248899	0.240674	0.2993	2.49515	0.166744
1.4	1306.96	1.6	57.2848	27.856	11.5488	1.9376	98.6272		58.0822	28.2437	11.7095	1.96457	100	0.0015	0.049	0.28	0.01	0.0476939	0.12	0.646399	1.18691	0.06	0.392426	0.0816014	0.597569	1.0212	5.87043	0.451078	0.0606314	0.47576	0.750949	4.73882	0.350618	0.0450503	0.378781	0.552218	3.82534	0.272962	0.0334732	0.30157	0.406079	3.08795	0.212831	0.0248712	0.240098	0.298614	2.4927	0.166195
1.4	1307.39	1.7	57.3026	27.847	11.4581	1.9337	98.5414		58.1508	28.2592	11.6277	1.96232	100	0.0015	0.049	0.28	0.01	0.0474731	0.12	0.646426	1.1859	0.06	0.391526	0.0815402	0.596138	1.01886	5.86467	0.449434	0.0605859	0.474621	0.74923	4.73417	0.349373	0.0450165	0.377874	0.550954	3.82159	0.272017	0.0334481	0.300848	0.405149	3.08492	0.212113	0.0248526	0.239523	0.297931	2.49025	0.165648
1.4	1307.83	1.8	57.3204	27.838	11.3674	1.9298	98.4556		58.2195	28.2747	11.5457	1.96007	100	0.0015	0.049	0.28	0.01	0.0472519	0.12	0.646452	1.18489	0.06	0.390626	0.0814791	0.594711	1.01653	5.85893	0.447794	0.0605405	0.473485	0.747516	4.72953	0.348131	0.0449828	0.376969	0.549693	3.81784	0.271074	0.0334231	0.300128	0.404222	3.0819	0.211397	0.024834	0.238949	0.297249	2.48781	0.165103
1.4	1308.26	1.9	57.3382	27.829	11.2767	1.9259	98.3698		58.2884	28.2902	11.4636	1.95782	100	0.0015	0.049	0.28	0.01	0.0470303	0.12	0.646479	1.18389	0.06	0.389727	0.0814181	0.593288	1.01421	5.85319	0.446159	0.0604952	0.472352	0.745807	4.7249	0.346892	0.0449491	0.376068	0.548436	3.8141	0.270134	0.033398	0.29941	0.403298	3.07888	0.210682	0.0248154	0.238378	0.296569	2.48538	0.164559
1.4	1308.7	2	57.356	27.82	11.186	1.922	98.284		58.3574	28.3057	11.3813	1.95556	100	0.0015	0.049	0.28	0.01	0.0468084	0.12	0.646505	1.18288	0.06	0.388828	0.0813571	0.59187	1.01189	5.84746	0.444527	0.0604499	0.471223	0.744102	4.72027	0.345656	0.0449154	0.375168	0.547183	3.81037	0.269196	0.033373	0.298694	0.402377	3.07586	0.209969	0.0247968	0.237808	0.295892	2.48295	0.164016
1.4	1309.13	2.1	57.3738	27.811	11.0953	1.9181	98.1982		58.4265	28.3213	11.2989	1.95329	100	0.0015	0.049	0.28	0.01	0.046586	0.12	0.646531	1.18188	0.06	0.387929	0.0812963	0.590456	1.00958	5.84174	0.442901	0.0604047	0.470097	0.742403	4.71566	0.344424	0.0448818	0.374272	0.545933	3.80664	0.268261	0.0333481	0.29798	0.401457	3.07286	0.209258	0.0247782	0.23724	0.295216	2.48052	0.163474
1.4	1309.57	2.2	57.3916	27.802	11.0046	1.9142	98.1124		58.4958	28.3369	11.2163	1.95103	100	0.0015	0.049	0.28	0.01	0.0463633	0.12	0.646558	1.18088	0.06	0.387031	0.0812355	0.589046	1.00727	5.83603	0.441278	0.0603595	0.468974	0.740708	4.71105	0.343194	0.0448483	0.373378	0.544687	3.80292	0.267328	0.0333231	0.297269	0.400541	3.06985	0.208549	0.0247597	0.236673	0.294542	2.47809	0.162934
1.4	1310	2.3	57.4094	27.793	10.9139	1.9103	98.0266		58.5651	28.3525	11.1336	1.94876	100	0.0015	0.049	0.28	0.01	0.0461402	0.12	0.646584	1.17988	0.06	0.386134	0.0811748	0.58764	1.00497	5.83032	0.439659	0.0603144	0.467855	0.739018	4.70644	0.341968	0.0448148	0.372487	0.543444	3.7992	0.266397	0.0332982	0.296559	0.399627	3.06685	0.207841	0.0247412	0.236108	0.29387	2.47567	0.162395
1.4	1310.43	2.4	57.4272	27.784	10.8232	1.9064	97.9408		58.6346	28.3682	11.0508	1.94648	100	0.0015	0.049	0.28	0.01	0.0459167	0.12	0.646611	1.17889	0.06	0.385237	0.0811141	0.586238	1.00268	5.82463	0.438045	0.0602694	0.466739	0.737333	4.70184	0.340745	0.0447813	0.371598	0.542205	3.79549	0.265469	0.0332734	0.295852	0.398716	3.06386	0.207136	0.0247227	0.235545	0.2932	2.47325	0.161858
1.4	1310.87	2.5	57.445	27.775	10.7325	1.9025	97.855		58.7042	28.3838	10.9678	1.9442	100	0.0015	0.049	0.28	0.01	0.0456928	0.12	0.646637	1.17789	0.06	0.38434	0.0810536	0.58484	1.0004	5.81894	0.436435	0.0602244	0.465626	0.735652	4.69726	0.339525	0.0447479	0.370712	0.540969	3.79179	0.264544	0.0332485	0.295146	0.397807	3.06086	0.206432	0.0247043	0.234983	0.292531	2.47084	0.161322
1.4	1311.3	2.6	57.4628	27.766	10.6418	1.8986	97.7692		58.7739	28.3995	10.8846	1.94192	100	0.0015	0.049	0.28	0.01	0.0454685	0.12	0.646663	1.1769	0.06	0.383444	0.0809931	0.583447	0.998119	5.81327	0.434829	0.0601794	0.464516	0.733977	4.69267	0.338309	0.0447145	0.369829	0.539737	3.78809	0.26362	0.0332237	0.294443	0.396901	3.05788	0.20573	0.0246859	0.234423	0.291865	2.46843	0.160787
1.4	1311.74	2.7	57.4806	27.757	10.5511	1.8947	97.6834		58.8438	28.4153	10.8013	1.93963	100	0.0015	0.049	0.28	0.01	0.0452438	0.12	0.64669	1.1759	0.06	0.382548	0.0809327	0.582057	0.995846	5.8076	0.433228	0.0601346	0.46341	0.732306	4.6881	0.337095	0.0446811	0.368948	0.538508	3.7844	0.262699	0.0331989	0.293742	0.395997	3.0549	0.20503	0.0246674	0.233865	0.291201	2.46602	0.160254
1.4	1312.17	2.8	57.4984	27.748	10.4604	1.8908	97.5976		58.9137	28.431	10.7179	1.93734	100	0.0015	0.049	0.28	0.01	0.0450187	0.12	0.646716	1.17491	0.06	0.381652	0.0808724	0.580672	0.993581	5.80194	0.43163	0.0600898	0.462307	0.730639	4.68353	0.335885	0.0446478	0.36807	0.537283	3.78071	0.26178	0.0331742	0.293042	0.395096	3.05192	0.204331	0.0246491	0.233309	0.290538	2.46362	0.159722
1.4	1312.61	2.9	57.5162	27.739	10.3697	1.8869	97.5118		58.9838	28.4468	10.6343	1.93505	100	0.0015	0.049	0.28	0.01	0.0447932	0.12	0.646742	1.17392	0.06	0.380757	0.0808122	0.57929	0.991321	5.79629	0.430037	0.060045	0.461207	0.728978	4.67897	0.334678	0.0446146	0.367195	0.536061	3.77703	0.260864	0.0331495	0.292345	0.394198	3.04895	0.203635	0.0246307	0.232753	0.289877	2.46122	0.159191
1.4	1313.04	3	57.534	27.73	10.279	1.883	97.426		59.0541	28.4626	10.5506	1.93275	100	0.0015	0.049	0.28	0.01	0.0445674	0.12	0.646769	1.17293	0.06	0.379863	0.080752	0.577913	0.989068	5.79065	0.428447	0.0600003	0.460111	0.727321	4.67441	0.333473	0.0445814	0.366321	0.534843	3.77335	0.25995	0.0331248	0.29165	0.393302	3.04598	0.20294	0.0246124	0.2322	0.289219	2.45882	0.158662
1.4	1313.48	3.1	57.5518	27.721	10.1883	1.8791	97.3402		59.1244	28.4785	10.4667	1.93045	100	0.0015	0.049	0.28	0.01	0.0443411	0.12	0.646795	1.17194	0.06	0.378968	0.080692	0.576539	0.986821	5.78501	0.426862	0.0599557	0.459017	0.725669	4.66986	0.332272	0.0445482	0.365451	0.533628	3.76968	0.259038	0.0331002	0.290957	0.392409	3.04302	0.202246	0.0245941	0.231648	0.288562	2.45643	0.158134
1.4	1313.91	3.2	57.5696	27.712	10.0976	1.8752	97.2544		59.1949	28.4943	10.3827	1.92814	100	0.0015	0.049	0.28	0.01	0.0441144	0.12	0.646821	1.17096	0.06	0.378075	0.080632	0.57517	0.984581	5.77939	0.425281	0.0599111	0.457927	0.724021	4.66532	0.331074	0.0445151	0.364583	0.532416	3.76601	0.258129	0.0330756	0.290266	0.391518	3.04006	0.201555	0.0245758	0.231098	0.287906	2.45404	0.157607
1.4	1314.35	3.3	57.5874	27.703	10.0069	1.8713	97.1686		59.2654	28.5102	10.2985	1.92583	100	0.0015	0.049	0.28	0.01	0.0438874	0.12	0.646848	1.16997	0.06	0.377181	0.080572	0.573805	0.982347	5.77377	0.423704	0.0598666	0.45684	0.722378	4.66079	0.329879	0.044482	0.363718	0.531208	3.76235	0.257222	0.033051	0.289577	0.390629	3.0371	0.200865	0.0245575	0.23055	0.287253	2.45166	0.157082
1.4	1314.78	3.4	57.6052	27.694	9.9162	1.8674	97.0828		59.3362	28.5262	10.2142	1.92351	100	0.0015	0.049	0.28	0.01	0.0436599	0.12	0.646874	1.16899	0.06	0.376288	0.0805122	0.572444	0.980119	5.76816	0.422131	0.0598221	0.455756	0.72074	4.65626	0.328687	0.044449	0.362855	0.530003	3.7587	0.256317	0.0330264	0.28889	0.389743	3.03415	0.200177	0.0245393	0.230003	0.286602	2.44927	0.156558
1.4	1315.22	3.5	57.623	27.685	9.8255	1.8635	96.997		59.407	28.5421	10.1297	1.92119	100	0.0015	0.049	0.28	0.01	0.043432	0.12	0.6469	1.168	0.06	0.375395	0.0804524	0.571086	0.977897	5.76256	0.420562	0.0597777	0.454676	0.719107	4.65174	0.327498	0.044416	0.361994	0.528802	3.75505	0.255415	0.0330019	0.288205	0.38886	3.03121	0.199491	0.0245211	0.229457	0.285952	2.4469	0.156035
1.4	1315.65	3.6	57.6408	27.676	9.7348	1.8596	96.9112		59.478	28.5581	10.0451	1.91887	100	0.0015	0.049	0.28	0.01	0.0432037	0.12	0.646926	1.16702	0.06	0.374503	0.0803927	0.569733	0.975682	5.75697	0.418998	0.0597333	0.453598	0.717477	4.64723	0.326313	0.044383	0.361136	0.527604	3.75141	0.254515	0.0329774	0.287522	0.387979	3.02827	0.198806	0.0245029	0.228913	0.285304	2.44452	0.155513
1.4	1316.09	3.7	57.6586	27.667	9.6441	1.8557	96.8254		59.549	28.5741	9.9603	1.91654	100	0.0015	0.049	0.28	0.01	0.042975	0.12	0.646953	1.16604	0.06	0.373611	0.0803331	0.568383	0.973473	5.75139	0.417437	0.059689	0.452524	0.715853	4.64272	0.32513	0.0443501	0.360281	0.52641	3.74777	0.253617	0.032953	0.286841	0.387101	3.02533	0.198124	0.0244847	0.228371	0.284658	2.44215	0.154993
1.4	1316.52	3.8	57.6764	27.658	9.5534	1.8518	96.7396		59.6203	28.5902	9.87538	1.91421	100	0.0015	0.049	0.28	0.01	0.042746	0.12	0.646979	1.16507	0.06	0.37272	0.0802736	0.567038	0.97127	5.74581	0.41588	0.0596448	0.451452	0.714233	4.63822	0.32395	0.0443172	0.359428	0.525218	3.74414	0.252721	0.0329285	0.286162	0.386225	3.0224	0.197442	0.0244665	0.227831	0.284014	2.43978	0.154474
1.4	1316.96	3.9	57.6942	27.649	9.4627	1.8479	96.6538		59.6916	28.6062	9.7903	1.91188	100	0.0015	0.049	0.28	0.01	0.0425165	0.12	0.647005	1.16409	0.06	0.371829	0.0802141	0.565696	0.969073	5.74025	0.414327	0.0596006	0.450384	0.712618	4.63373	0.322773	0.0442844	0.358578	0.524031	3.74051	0.251828	0.0329042	0.285485	0.385351	3.01947	0.196763	0.0244484	0.227292	0.283372	2.43742	0.153957
1.4	1317.39	4	57.712	27.64	9.372	1.844	96.568		59.7631	28.6223	9.70508	1.90954	100	0.0015	0.049	0.28	0.01	0.0422866	0.12	0.647031	1.16311	0.06	0.370938	0.0801547	0.564358	0.966883	5.73469	0.412778	0.0595565	0.449319	0.711007	4.62924	0.321599	0.0442516	0.35773	0.522846	3.73689	0.250936	0.0328798	0.28481	0.38448	3.01655	0.196085	0.0244303	0.226754	0.282731	2.43506	0.15344
1.4	1317.83	4.1	57.7298	27.631	9.2813	1.8401	96.4822		59.8347	28.6384	9.6197	1.90719	100	0.0015	0.049	0.28	0.01	0.0420562	0.12	0.647057	1.16214	0.06	0.370047	0.0800954	0.563025	0.964698	5.72914	0.411233	0.0595124	0.448257	0.709401	4.62476	0.320428	0.0442189	0.356884	0.521665	3.73327	0.250048	0.0328555	0.284137	0.383611	3.01363	0.195409	0.0244122	0.226218	0.282092	2.43271	0.152925
1.4	1318.26	4.2	57.7476	27.622	9.1906	1.8362	96.3964		59.9064	28.6546	9.53417	1.90484	100	0.0015	0.049	0.28	0.01	0.0418255	0.12	0.647083	1.16117	0.06	0.369157	0.0800362	0.561695	0.96252	5.7236	0.409692	0.0594684	0.447198	0.707799	4.62029	0.31926	0.0441862	0.356041	0.520487	3.72966	0.249161	0.0328312	0.283466	0.382745	3.01071	0.194735	0.0243942	0.225684	0.281456	2.43035	0.152411
1.4	1318.7	4.3	57.7654	27.613	9.0999	1.8323	96.3106		59.9782	28.6708	9.44849	1.90249	100	0.0015	0.049	0.28	0.01	0.0415944	0.12	0.64711	1.1602	0.06	0.368268	0.079977	0.560369	0.960348	5.71807	0.408155	0.0594245	0.446143	0.706201	4.61583	0.318095	0.0441535	0.355201	0.519312	3.72606	0.248276	0.0328069	0.282796	0.381881	3.0078	0.194062	0.0243762	0.225151	0.28082	2.428	0.151899
1.4	1319.13	4.4	57.7832	27.604	9.0092	1.8284	96.2248		60.0502	28.687	9.36266	1.90013	100	0.0015	0.049	0.28	0.01	0.0413628	0.12	0.647136	1.15922	0.06	0.367378	0.0799179	0.559046	0.958182	5.71254	0.406622	0.0593806	0.44509	0.704609	4.61137	0.316933	0.0441209	0.354363	0.518141	3.72246	0.247394	0.0327827	0.282129	0.38102	3.0049	0.193391	0.0243581	0.22462	0.280187	2.42566	0.151387
1.4	1319.57	4.5	57.801	27.595	8.9185	1.8245	96.139		60.1223	28.7032	9.27667	1.89777	100	0.0015	0.049	0.28	0.01	0.0411309	0.12	0.647162	1.15826	0.06	0.366489	0.0798589	0.557728	0.956022	5.70703	0.405092	0.0593367	0.44404	0.70302	4.60691	0.315774	0.0440883	0.353527	0.516973	3.71886	0.246514	0.0327585	0.281464	0.380161	3.002	0.192722	0.0243402	0.22409	0.279555	2.42332	0.150877
1.4	1320	4.6	57.8188	27.586	8.8278	1.8206	96.0532		60.1946	28.7195	9.19053	1.89541	100	0.0015	0.049	0.28	0.01	0.0408985	0.12	0.647188	1.15729	0.06	0.365601	0.0798	0.556414	0.953868	5.70152	0.403567	0.0592929	0.442994	0.701436	4.60247	0.314618	0.0440558	0.352694	0.515808	3.71527	0.245636	0.0327343	0.2808	0.379305	2.9991	0.192054	0.0243222	0.223562	0.278925	2.42098	0.150369
1.4	1320.43	4.7	57.8366	27.577	8.7371	1.8167	95.9674		60.2669	28.7358	9.10424	1.89304	100	0.0015	0.049	0.28	0.01	0.0406657	0.12	0.647214	1.15632	0.06	0.364713	0.0797412	0.555103	0.95172	5.69602	0.402046	0.0592492	0.44195	0.699857	4.59803	0.313465	0.0440233	0.351863	0.514647	3.71169	0.24476	0.0327101	0.280139	0.378451	2.99621	0.191388	0.0243043	0.223035	0.278297	2.41864	0.149861
1.4	1320.87	4.8	57.8544	27.568	8.6464	1.8128	95.8816		60.3394	28.7521	9.01779	1.89067	100	0.0015	0.049	0.28	0.01	0.0404325	0.12	0.64724	1.15536	0.06	0.363825	0.0796824	0.553796	0.949578	5.69053	0.400528	0.0592055	0.44091	0.698282	4.5936	0.312314	0.0439908	0.351034	0.513488	3.70811	0.243887	0.032686	0.279479	0.377599	2.99332	0.190724	0.0242864	0.22251	0.277671	2.41631	0.149355
1.4	1321.3	4.9	57.8722	27.559	8.5557	1.8089	95.7958		60.412	28.7685	8.93118	1.88829	100	0.0015	0.049	0.28	0.01	0.0401989	0.12	0.647266	1.15439	0.06	0.362937	0.0796237	0.552493	0.947442	5.68505	0.399014	0.0591619	0.439872	0.696711	4.58917	0.311167	0.0439584	0.350208	0.512333	3.70454	0.243016	0.032662	0.278822	0.376749	2.99043	0.190061	0.0242685	0.221986	0.277046	2.41398	0.14885
1.4	1321.74	5	57.89	27.55	8.465	1.805	95.71		60.4848	28.7849	8.84443	1.88591	100	0.0015	0.049	0.28	0.01	0.0399648	0.12	0.647292	1.15343	0.06	0.36205	0.079565	0.551193	0.945312	5.67958	0.397504	0.0591183	0.438838	0.695145	4.58475	0.310022	0.0439261	0.349385	0.511182	3.70097	0.242146	0.0326379	0.278166	0.375902	2.98756	0.1894	0.0242506	0.221464	0.276424	2.41166	0.148346
1.4	1322.17	5.1	57.9078	27.541	8.3743	1.8011	95.6242		60.5577	28.8013	8.75751	1.88352	100	0.0015	0.049	0.28	0.01	0.0397304	0.12	0.647318	1.15247	0.06	0.361163	0.0795065	0.549898	0.943188	5.67411	0.395998	0.0590748	0.437806	0.693583	4.58034	0.30888	0.0438937	0.348563	0.510033	3.69741	0.241279	0.0326139	0.277512	0.375058	2.98468	0.18874	0.0242327	0.220944	0.275803	2.40934	0.147843
1.4	1322.61	5.2	57.9256	27.532	8.2836	1.7972	95.5384		60.6307	28.8177	8.67044	1.88113	100	0.0015	0.049	0.28	0.01	0.0394955	0.12	0.647344	1.15151	0.06	0.360277	0.079448	0.548606	0.94107	5.66865	0.394495	0.0590314	0.436778	0.692025	4.57594	0.307741	0.0438615	0.347745	0.508888	3.69386	0.240415	0.0325899	0.27686	0.374216	2.98181	0.188082	0.0242149	0.220425	0.275183	2.40702	0.147342
1.4	1323.04	5.3	57.9434	27.523	8.1929	1.7933	95.4526		60.7038	28.8342	8.58321	1.87873	100	0.0015	0.049	0.28	0.01	0.0392602	0.12	0.64737	1.15055	0.06	0.35939	0.0793896	0.547318	0.938958	5.6632	0.392997	0.058988	0.435752	0.690472	4.57154	0.306605	0.0438292	0.346928	0.507745	3.6903	0.239552	0.0325659	0.27621	0.373376	2.97894	0.187426	0.0241971	0.219907	0.274566	2.40471	0.146842
1.4	1323.48	5.4	57.9612	27.514	8.1022	1.7894	95.3668		60.7771	28.8507	8.49583	1.87633	100	0.0015	0.049	0.28	0.01	0.0390245	0.12	0.647396	1.1496	0.06	0.358505	0.0793313	0.546033	0.936851	5.65776	0.391502	0.0589447	0.43473	0.688923	4.56714	0.305472	0.043797	0.346114	0.506606	3.68676	0.238691	0.032542	0.275562	0.372538	2.97608	0.186771	0.0241793	0.219391	0.27395	2.4024	0.146343
1.4	1323.91	5.5	57.979	27.505	8.0115	1.7855	95.281		60.8505	28.8672	8.40829	1.87393	100	0.0015	0.049	0.28	0.01	0.0387883	0.12	0.647422	1.14864	0.06	0.357619	0.079273	0.544753	0.934751	5.65233	0.39001	0.0589014	0.43371	0.687378	4.56276	0.304342	0.0437649	0.345302	0.505471	3.68322	0.237833	0.0325181	0.274916	0.371703	2.97322	0.186118	0.0241616	0.218877	0.273335	2.40009	0.145845
1.4	1324.35	5.6	57.9968	27.496	7.9208	1.7816	95.1952		60.9241	28.8838	8.32059	1.87152	100	0.0015	0.049	0.28	0.01	0.0385517	0.12	0.647448	1.14769	0.06	0.356734	0.0792148	0.543476	0.932656	5.6469	0.388523	0.0588581	0.432693	0.685838	4.55838	0.303214	0.0437327	0.344493	0.504338	3.67968	0.236976	0.0324943	0.274271	0.37087	2.97037	0.185466	0.0241439	0.218364	0.272723	2.39779	0.145348
1.4	1324.78	5.7	58.0146	27.487	7.8301	1.7777	95.1094		60.9978	28.9004	8.23273	1.86911	100	0.0015	0.049	0.28	0.01	0.0383147	0.12	0.647474	1.14673	0.06	0.355849	0.0791567	0.542202	0.930567	5.64149	0.387039	0.058815	0.431679	0.684302	4.55401	0.302089	0.0437007	0.343686	0.503208	3.67615	0.236122	0.0324704	0.273629	0.370039	2.96752	0.184817	0.0241261	0.217852	0.272112	2.39549	0.144853
1.4	1325.22	5.8	58.0324	27.478	7.7394	1.7738	95.0236		61.0716	28.917	8.14471	1.86669	100	0.0015	0.049	0.28	0.01	0.0380773	0.12	0.6475	1.14578	0.06	0.354964	0.0790987	0.540933	0.928485	5.63608	0.385559	0.0587719	0.430669	0.68277	4.54964	0.300967	0.0436686	0.342881	0.502082	3.67263	0.23527	0.0324466	0.272988	0.369211	2.96468	0.184168	0.0241085	0.217342	0.271503	2.39319	0.144359
1.4	1325.65	5.9	58.0502	27.469	7.6487	1.7699	94.9378		61.1455	28.9337	8.05654	1.86427	100	0.0015	0.049	0.28	0.01	0.0378394	0.12	0.647526	1.14483	0.06	0.35408	0.0790408	0.539667	0.926407	5.63068	0.384083	0.0587288	0.429661	0.681243	4.54528	0.299848	0.0436366	0.342078	0.500959	3.66911	0.23442	0.0324228	0.272349	0.368385	2.96183	0.183521	0.0240908	0.216833	0.270896	2.3909	0.143866
1.4	1326.09	6	58.068	27.46	7.558	1.766	94.852		61.2196	28.9504	7.9682	1.86185	100	0.0015	0.049	0.28	0.01	0.0376011	0.12	0.647552	1.14388	0.06	0.353196	0.0789829	0.538404	0.924336	5.62529	0.38261	0.0586858	0.428656	0.67972	4.54093	0.298731	0.0436047	0.341278	0.499839	3.6656	0.233572	0.0323991	0.271712	0.367561	2.959	0.182876	0.0240732	0.216326	0.27029	2.38861	0.143374
1.4	1326.52	6.1	58.0858	27.451	7.4673	1.7621	94.7662		61.2938	28.9671	7.87971	1.85942	100	0.0015	0.049	0.28	0.01	0.0373624	0.12	0.647578	1.14294	0.06	0.352313	0.0789251	0.537146	0.92227	5.6199	0.381141	0.0586428	0.427654	0.678201	4.53658	0.297617	0.0435727	0.34048	0.498722	3.66209	0.232726	0.0323754	0.271077	0.36674	2.95617	0.182233	0.0240555	0.21582	0.269686	2.38632	0.142884
1.4	1326.96	6.2	58.1036	27.442	7.3766	1.7582	94.6804		61.3681	28.9838	7.79105	1.85698	100	0.0015	0.049	0.28	0.01	0.0371232	0.12	0.647604	1.14199	0.06	0.351429	0.0788673	0.535891	0.92021	5.61453	0.379676	0.0585999	0.426654	0.676686	4.53224	0.296506	0.0435409	0.339685	0.497608	3.65859	0.231882	0.0323517	0.270443	0.365921	2.95334	0.181591	0.0240379	0.215316	0.269084	2.38404	0.142394
1.4	1327.39	6.3	58.1214	27.433	7.2859	1.7543	94.5946		61.4426	29.0006	7.70224	1.85455	100	0.0015	0.049	0.28	0.01	0.0368836	0.12	0.647629	1.14104	0.06	0.350546	0.0788097	0.534639	0.918156	5.60916	0.378214	0.0585571	0.425658	0.675175	4.52791	0.295398	0.043509	0.338892	0.496497	3.65509	0.23104	0.0323281	0.269812	0.365104	2.95051	0.18095	0.0240204	0.214813	0.268483	2.38176	0.141906
1.4	1327.83	6.4	58.1392	27.424	7.1952	1.7504	94.5088		61.5172	29.0174	7.61326	1.8521	100	0.0015	0.049	0.28	0.01	0.0366436	0.12	0.647655	1.1401	0.06	0.349663	0.0787521	0.533391	0.916108	5.6038	0.376756	0.0585143	0.424664	0.673669	4.52358	0.294293	0.0434772	0.338101	0.495389	3.65159	0.230201	0.0323044	0.269182	0.364289	2.9477	0.180311	0.0240028	0.214312	0.267884	2.37948	0.141419
1.4	1328.26	6.5	58.157	27.415	7.1045	1.7465	94.423		61.592	29.0342	7.52412	1.84966	100	0.0015	0.049	0.28	0.01	0.0364032	0.12	0.647681	1.13916	0.06	0.348781	0.0786946	0.532147	0.914065	5.59845	0.375302	0.0584716	0.423674	0.672167	4.51926	0.29319	0.0434455	0.337312	0.494285	3.64811	0.229363	0.0322808	0.268554	0.363477	2.94488	0.179674	0.0239853	0.213812	0.267286	2.37721	0.140933
1.4	1328.7	6.6	58.1748	27.406	7.0138	1.7426	94.3372		61.6669	29.0511	7.43482	1.8472	100	0.0015	0.049	0.28	0.01	0.0361623	0.12	0.647707	1.13822	0.06	0.347899	0.0786371	0.530906	0.912028	5.5931	0.373851	0.0584289	0.422686	0.670669	4.51495	0.29209	0.0434138	0.336525	0.493183	3.64462	0.228527	0.0322573	0.267928	0.362667	2.94207	0.179038	0.0239678	0.213313	0.266691	2.37494	0.140448
1.4	1329.13	6.7	58.1926	27.397	6.9231	1.7387	94.2514		61.7419	29.068	7.34536	1.84475	100	0.0015	0.049	0.28	0.01	0.0359209	0.12	0.647733	1.13728	0.06	0.347017	0.0785798	0.529669	0.909996	5.58777	0.372404	0.0583863	0.421701	0.669175	4.51064	0.290992	0.0433821	0.335741	0.492084	3.64115	0.227694	0.0322337	0.267304	0.361859	2.93926	0.178403	0.0239503	0.212816	0.266097	2.37268	0.139964
1.4	1329.57	6.8	58.2104	27.388	6.8324	1.7348	94.1656		61.8171	29.0849	7.25573	1.84229	100	0.0015	0.049	0.28	0.01	0.0356791	0.12	0.647759	1.13634	0.06	0.346136	0.0785225	0.528436	0.90797	5.58244	0.37096	0.0583437	0.420719	0.667685	4.50634	0.289897	0.0433505	0.334959	0.490989	3.63768	0.226862	0.0322102	0.266681	0.361054	2.93646	0.17777	0.0239328	0.212321	0.265504	2.37041	0.139482
1.4	1330	6.9	58.2282	27.379	6.7417	1.7309	94.0798		61.8924	29.1019	7.16594	1.83982	100	0.0015	0.049	0.28	0.01	0.0354369	0.12	0.647784	1.1354	0.06	0.345254	0.0784652	0.527206	0.90595	5.57712	0.36952	0.0583012	0.41974	0.666199	4.50205	0.288805	0.0433189	0.33418	0.489896	3.63421	0.226032	0.0321868	0.26606	0.36025	2.93366	0.177139	0.0239154	0.211826	0.264914	2.36815	0.139001
1.4	1330.43	7	58.246	27.37	6.651	1.727	93.994		61.9678	29.1189	7.07598	1.83735	100	0.0015	0.049	0.28	0.01	0.0351943	0.12	0.64781	1.13446	0.06	0.344373	0.0784081	0.525979	0.903935	5.57181	0.368083	0.0582587	0.418763	0.664718	4.49776	0.287716	0.0432873	0.333402	0.488807	3.63075	0.225205	0.0321633	0.265441	0.359449	2.93087	0.176509	0.023898	0.211334	0.264324	2.3659	0.13852
1.4	1330.87	7.1	58.2638	27.361	6.5603	1.7231	93.9082		62.0434	29.1359	6.98586	1.83488	100	0.0015	0.049	0.28	0.01	0.0349512	0.12	0.647836	1.13353	0.06	0.343493	0.078351	0.524756	0.901926	5.5665	0.36665	0.0582163	0.417789	0.66324	4.49348	0.286629	0.0432558	0.332627	0.48772	3.62729	0.224379	0.0321399	0.264824	0.35865	2.92808	0.175881	0.0238806	0.210842	0.263737	2.36365	0.138041
1.4	1331.3	7.2	58.2816	27.352	6.4696	1.7192	93.8224		62.1191	29.153	6.89558	1.8324	100	0.0015	0.049	0.28	0.01	0.0347076	0.12	0.647862	1.1326	0.06	0.342612	0.078294	0.523537	0.899923	5.56121	0.36522	0.0581739	0.416819	0.661767	4.4892	0.285545	0.0432244	0.331854	0.486637	3.62384	0.223555	0.0321165	0.264209	0.357853	2.92529	0.175254	0.0238632	0.210352	0.263151	2.3614	0.137563
1.4	1331.74	7.3	58.2994	27.343	6.3789	1.7153	93.7366		62.1949	29.17	6.80513	1.82991	100	0.0015	0.049	0.28	0.01	0.0344636	0.12	0.647887	1.13166	0.06	0.341732	0.0782371	0.522321	0.897925	5.55592	0.363794	0.0581316	0.41585	0.660298	4.48493	0.284463	0.0431929	0.331083	0.485557	3.62039	0.222734	0.0320932	0.263595	0.357059	2.92251	0.174629	0.0238458	0.209864	0.262567	2.35915	0.137087
1.4	1332.17	7.4	58.3172	27.334	6.2882	1.7114	93.6508		62.2709	29.1872	6.71452	1.82743	100	0.0015	0.049	0.28	0.01	0.0342192	0.12	0.647913	1.13073	0.06	0.340852	0.0781802	0.521108	0.895932	5.55064	0.362372	0.0580894	0.414885	0.658833	4.48067	0.283384	0.0431615	0.330315	0.484479	3.61695	0.221914	0.0320698	0.262983	0.356267	2.91973	0.174005	0.0238285	0.209376	0.261984	2.35691	0.136611
1.4	1332.61	7.5	58.335	27.325	6.1975	1.7075	93.565		62.347	29.2043	6.62374	1.82493	100	0.0015	0.049	0.28	0.01	0.0339743	0.12	0.647939	1.1298	0.06	0.339973	0.0781234	0.519899	0.893945	5.54537	0.360952	0.0580472	0.413923	0.657371	4.47641	0.282308	0.0431302	0.329548	0.483405	3.61352	0.221096	0.0320466	0.262373	0.355476	2.91696	0.173383	0.0238112	0.208891	0.261403	2.35467	0.136136
1.4	1333.04	7.6	58.3528	27.316	6.1068	1.7036	93.4792		62.4233	29.2215	6.53279	1.82244	100	0.0015	0.049	0.28	0.01	0.0337289	0.12	0.647965	1.12887	0.06	0.339093	0.0780667	0.518693	0.891963	5.5401	0.359537	0.0580051	0.412963	0.655914	4.47216	0.281234	0.0430989	0.328784	0.482333	3.61009	0.220281	0.0320233	0.261765	0.354688	2.91419	0.172762	0.0237939	0.208406	0.260824	2.35244	0.135663
1.4	1333.48	7.7	58.3706	27.307	6.0161	1.6997	93.3934		62.4997	29.2387	6.44168	1.81994	100	0.0015	0.049	0.28	0.01	0.0334831	0.12	0.64799	1.12795	0.06	0.338214	0.0780101	0.517491	0.889987	5.53484	0.358124	0.057963	0.412006	0.654461	4.46792	0.280163	0.0430676	0.328022	0.481264	3.60666	0.219467	0.0320001	0.261158	0.353903	2.91142	0.172142	0.0237766	0.207923	0.260246	2.3502	0.135191
1.4	1333.91	7.8	58.3884	27.298	5.9254	1.6958	93.3076		62.5763	29.2559	6.35039	1.81743	100	0.0015	0.049	0.28	0.01	0.0332369	0.12	0.648016	1.12702	0.06	0.337335	0.0779535	0.516293	0.888017	5.5296	0.356716	0.0579209	0.411051	0.653012	4.46368	0.279095	0.0430364	0.327262	0.480199	3.60324	0.218655	0.0319768	0.260553	0.353119	2.90866	0.171524	0.0237594	0.207442	0.25967	2.34797	0.13472
1.4	1334.35	7.9	58.4062	27.289	5.8347	1.6919	93.2218		62.6529	29.2732	6.25894	1.81492	100	0.0015	0.049	0.28	0.01	0.0329902	0.12	0.648042	1.1261	0.06	0.336457	0.077897	0.515097	0.886051	5.52435	0.35531	0.057879	0.4101	0.651567	4.45945	0.278029	0.0430052	0.326505	0.479136	3.59983	0.217845	0.0319537	0.25995	0.352338	2.90591	0.170908	0.0237422	0.206961	0.259095	2.34575	0.134249
1.4	1334.78	8	58.424	27.28	5.744	1.688	93.136		62.7298	29.2905	6.16733	1.8124	100	0.0015	0.049	0.28	0.01	0.032743	0.12	0.648067	1.12517	0.06	0.335578	0.0778406	0.513905	0.884092	5.51912	0.353908	0.057837	0.409151	0.650126	4.45523	0.276965	0.042974	0.325749	0.478076	3.59642	0.217037	0.0319305	0.259348	0.351558	2.90315	0.170293	0.023725	0.206483	0.258522	2.34353	0.13378
1.4	1335.22	8.1	58.4418	27.271	5.6533	1.6841	93.0502		62.8067	29.3078	6.07554	1.80988	100	0.0015	0.049	0.28	0.01	0.0324954	0.12	0.648093	1.12425	0.06	0.3347	0.0777842	0.512717	0.882137	5.5139	0.35251	0.0577952	0.408204	0.648688	4.45101	0.275905	0.0429429	0.324996	0.477019	3.59301	0.216231	0.0319074	0.258748	0.350781	2.9004	0.169679	0.0237078	0.206005	0.25795	2.34131	0.133313
1.4	1335.65	8.2	58.4596	27.262	5.5626	1.6802	92.9644		62.8839	29.3252	5.98358	1.80736	100	0.0015	0.049	0.28	0.01	0.0322474	0.12	0.648119	1.12333	0.06	0.333823	0.0777279	0.511532	0.880188	5.50868	0.351114	0.0577533	0.407261	0.647255	4.4468	0.274846	0.0429118	0.324245	0.475966	3.58961	0.215427	0.0318843	0.25815	0.350006	2.89766	0.169067	0.0236907	0.205529	0.25738	2.33909	0.132846
1.4	1336.09	8.3	58.4774	27.253	5.4719	1.6763	92.8786		62.9611	29.3426	5.89145	1.80483	100	0.0015	0.049	0.28	0.01	0.0319988	0.12	0.648144	1.12241	0.06	0.332945	0.0776717	0.51035	0.878244	5.50347	0.349723	0.0577116	0.40632	0.645826	4.44259	0.27379	0.0428808	0.323496	0.474914	3.58622	0.214625	0.0318613	0.257554	0.349233	2.89492	0.168457	0.0236735	0.205054	0.256812	2.33688	0.13238
1.4	1336.52	8.4	58.4952	27.244	5.3812	1.6724	92.7928		63.0385	29.36	5.79916	1.8023	100	0.0015	0.049	0.28	0.01	0.0317499	0.12	0.64817	1.12149	0.06	0.332068	0.0776156	0.509172	0.876306	5.49827	0.348334	0.0576698	0.405382	0.6444	4.43839	0.272737	0.0428498	0.322749	0.473866	3.58283	0.213824	0.0318382	0.256959	0.348462	2.89218	0.167847	0.0236564	0.204581	0.256245	2.33467	0.131915
1.4	1336.96	8.5	58.513	27.235	5.2905	1.6685	92.707		63.1161	29.3775	5.70669	1.79976	100	0.0015	0.049	0.28	0.01	0.0315004	0.12	0.648195	1.12057	0.06	0.33119	0.0775595	0.507997	0.874373	5.49307	0.346949	0.0576282	0.404446	0.642979	4.4342	0.271686	0.0428188	0.322004	0.472821	3.57944	0.213026	0.0318152	0.256366	0.347694	2.88945	0.167239	0.0236393	0.204108	0.25568	2.33247	0.131452
1.4	1337.39	8.6	58.5308	27.226	5.1998	1.6646	92.6212		63.1937	29.395	5.61405	1.79721	100	0.0015	0.049	0.28	0.01	0.0312505	0.12	0.648221	1.11966	0.06	0.330314	0.0775035	0.506825	0.872445	5.48788	0.345567	0.0575866	0.403514	0.641561	4.43001	0.270638	0.0427879	0.321261	0.471779	3.57606	0.212229	0.0317922	0.255775	0.346927	2.88672	0.166633	0.0236222	0.203638	0.255116	2.33026	0.130989
1.4	1337.83	8.7	58.5486	27.217	5.1091	1.6607	92.5354		63.2716	29.4125	5.52124	1.79466	100	0.0015	0.049	0.28	0.01	0.0310001	0.12	0.648247	1.11874	0.06	0.329437	0.0774475	0.505657	0.870523	5.48271	0.344189	0.057545	0.402584	0.640148	4.42583	0.269593	0.042757	0.320521	0.470739	3.57269	0.211435	0.0317693	0.255185	0.346163	2.884	0.166028	0.0236052	0.203168	0.254554	2.32806	0.130528
1.4	1338.26	8.8	58.5664	27.208	5.0184	1.6568	92.4496		63.3495	29.4301	5.42825	1.79211	100	0.0015	0.049	0.28	0.01	0.0307493	0.12	0.648272	1.11783	0.06	0.32856	0.0773917	0.504492	0.868606	5.47753	0.342813	0.0575035	0.401656	0.638738	4.42166	0.268549	0.0427262	0.319782	0.469702	3.56932	0.210642	0.0317464	0.254598	0.3454	2.88128	0.165424	0.0235882	0.2027	0.253994	2.32587	0.130067
1.4	1338.7	8.9	58.5842	27.199	4.9277	1.6529	92.3638		63.4277	29.4477	5.3351	1.78955	100	0.0015	0.049	0.28	0.01	0.030498	0.12	0.648298	1.11692	0.06	0.327684	0.0773359	0.50333	0.866694	5.47237	0.341441	0.0574621	0.400731	0.637332	4.41749	0.267508	0.0426954	0.319046	0.468668	3.56595	0.209851	0.0317235	0.254011	0.34464	2.87856	0.164822	0.0235712	0.202233	0.253434	2.32368	0.129608
1.4	1339.13	9	58.602	27.19	4.837	1.649	92.278		63.5059	29.4653	5.24177	1.78699	100	0.0015	0.049	0.28	0.01	0.0302462	0.12	0.648323	1.11601	0.06	0.326808	0.0772802	0.502172	0.864787	5.46721	0.340073	0.0574206	0.399809	0.63593	4.41333	0.26647	0.0426646	0.318312	0.467637	3.56259	0.209062	0.0317006	0.253427	0.343882	2.87585	0.164221	0.0235542	0.201768	0.252877	2.32149	0.12915
1.4	1339.57	9.1	58.6198	27.181	4.7463	1.6451	92.1922		63.5843	29.483	5.14827	1.78442	100	0.0015	0.049	0.28	0.01	0.029994	0.12	0.648349	1.1151	0.06	0.325933	0.0772245	0.501017	0.862886	5.46207	0.338707	0.0573793	0.398889	0.634532	4.40917	0.265434	0.0426339	0.317579	0.466609	3.55924	0.208274	0.0316778	0.252844	0.343126	2.87314	0.163622	0.0235372	0.201304	0.252321	2.3193	0.128693
1.4	1340	9.2	58.6376	27.172	4.6556	1.6412	92.1064		63.6629	29.5007	5.05459	1.78185	100	0.0015	0.049	0.28	0.01	0.0297413	0.12	0.648374	1.11419	0.06	0.325057	0.0771689	0.499865	0.860989	5.45692	0.337345	0.057338	0.397972	0.633137	4.40502	0.264401	0.0426032	0.316849	0.465584	3.55589	0.207489	0.031655	0.252263	0.342372	2.87044	0.163024	0.0235203	0.200841	0.251766	2.31712	0.128237
1.4	1340.43	9.3	58.6554	27.163	4.5649	1.6373	92.0206		63.7416	29.5184	4.96074	1.77928	100	0.0015	0.049	0.28	0.01	0.0294881	0.12	0.6484	1.11328	0.06	0.324182	0.0771134	0.498716	0.859098	5.45179	0.335986	0.0572968	0.397058	0.631746	4.40088	0.26337	0.0425726	0.316121	0.464561	3.55254	0.206706	0.0316322	0.251683	0.34162	2.86774	0.162427	0.0235034	0.20038	0.251213	2.31494	0.127781
1.4	1340.87	9.4	58.6732	27.154	4.4742	1.6334	91.9348		63.8204	29.5361	4.86671	1.77669	100	0.0015	0.049	0.28	0.01	0.0292345	0.12	0.648425	1.11238	0.06	0.323306	0.077058	0.497571	0.857212	5.44667	0.334631	0.0572556	0.396146	0.63036	4.39674	0.262341	0.042542	0.315395	0.463541	3.5492	0.205924	0.0316095	0.251105	0.34087	2.86504	0.161832	0.0234865	0.19992	0.250662	2.31276	0.127327
1.4	1341.3	9.5	58.691	27.145	4.3835	1.6295	91.849		63.8994	29.5539	4.77251	1.77411	100	0.0015	0.049	0.28	0.01	0.0289804	0.12	0.648451	1.11147	0.06	0.322432	0.0770026	0.496429	0.855332	5.44155	0.333278	0.0572144	0.395237	0.628977	4.39261	0.261315	0.0425114	0.314671	0.462524	3.54587	0.205144	0.0315868	0.250529	0.340122	2.86235	0.161238	0.0234696	0.199461	0.250112	2.31059	0.126874
1.4	1341.74	9.6	58.7088	27.136	4.2928	1.6256	91.7632		63.9786	29.5718	4.67813	1.77152	100	0.0015	0.049	0.28	0.01	0.0287258	0.12	0.648476	1.11057	0.06	0.321557	0.0769473	0.49529	0.853456	5.43644	0.331929	0.0571733	0.39433	0.627597	4.38848	0.260292	0.0424809	0.31395	0.46151	3.54254	0.204366	0.0315641	0.249954	0.339376	2.85966	0.160646	0.0234527	0.199003	0.249564	2.30842	0.126422
1.4	1342.17	9.7	58.7266	27.127	4.2021	1.6217	91.6774		64.0579	29.5896	4.58357	1.76892	100	0.0015	0.049	0.28	0.01	0.0284707	0.12	0.648501	1.10967	0.06	0.320682	0.0768921	0.494155	0.851585	5.43133	0.330583	0.0571323	0.393426	0.626222	4.38436	0.25927	0.0424504	0.31323	0.460499	3.53921	0.203589	0.0315414	0.249381	0.338632	2.85698	0.160055	0.0234359	0.198547	0.249017	2.30625	0.125971
1.4	1342.61	9.8	58.7444	27.118	4.1114	1.6178	91.5916		64.1373	29.6075	4.48884	1.76632	100	0.0015	0.049	0.28	0.01	0.0282151	0.12	0.648527	1.10876	0.06	0.319808	0.0768369	0.493022	0.84972	5.42624	0.32924	0.0570913	0.392524	0.62485	4.38025	0.258251	0.0424199	0.312512	0.45949	3.53589	0.202815	0.0315188	0.248809	0.33789	2.85429	0.159465	0.0234191	0.198092	0.248471	2.30409	0.125521
1.4	1343.04	9.9	58.7622	27.109	4.0207	1.6139	91.5058		64.2169	29.6254	4.39393	1.76371	100	0.0015	0.049	0.28	0.01	0.0279591	0.12	0.648552	1.10786	0.06	0.318934	0.0767818	0.491893	0.84786	5.42115	0.3279	0.0570504	0.391625	0.623482	4.37614	0.257235	0.0423895	0.311796	0.458484	3.53258	0.202042	0.0314962	0.248239	0.337151	2.85162	0.158876	0.0234023	0.197638	0.247927	2.30193	0.125073
1.4	1343.48	10	58.78	27.1	3.93	1.61	91.42		64.2967	29.6434	4.29884	1.7611	100	0.0015	0.049	0.28	0.01	0.0277026	0.12	0.648578	1.10697	0.06	0.31806	0.0767268	0.490767	0.846004	5.41607	0.326564	0.0570095	0.390729	0.622118	4.37204	0.256221	0.0423591	0.311082	0.457481	3.52926	0.201271	0.0314736	0.247671	0.336413	2.84895	0.158289	0.0233855	0.197186	0.247385	2.29977	0.124625
1.4	1343.91	10.1	58.7978	27.091	3.8393	1.6061	91.3342		64.3765	29.6614	4.20357	1.75849	100	0.0015	0.049	0.28	0.01	0.0274456	0.12	0.648603	1.10607	0.06	0.317186	0.0766718	0.489644	0.844154	5.411	0.32523	0.0569686	0.389835	0.620757	4.36795	0.255209	0.0423288	0.310371	0.45648	3.52596	0.200502	0.0314511	0.247105	0.335677	2.84628	0.157704	0.0233688	0.196735	0.246844	2.29761	0.124178
1.4	1344.35	10.2	58.8156	27.082	3.7486	1.6022	91.2484		64.4566	29.6794	4.10813	1.75587	100	0.0015	0.049	0.28	0.01	0.0271881	0.12	0.648628	1.10517	0.06	0.316312	0.076617	0.488525	0.842309	5.40593	0.3239	0.0569279	0.388944	0.6194	4.36386	0.254199	0.0422985	0.309661	0.455482	3.52266	0.199735	0.0314286	0.24654	0.334943	2.84361	0.157119	0.023352	0.196285	0.246304	2.29546	0.123732
1.4	1344.78	10.3	58.8334	27.073	3.6579	1.5983	91.1626		64.5368	29.6975	4.0125	1.75324	100	0.0015	0.049	0.28	0.01	0.0269301	0.12	0.648654	1.10428	0.06	0.315439	0.0765621	0.487408	0.840469	5.40087	0.322573	0.0568871	0.388055	0.618047	4.35977	0.253192	0.0422682	0.308953	0.454487	3.51936	0.198969	0.0314061	0.245976	0.334212	2.84095	0.156536	0.0233353	0.195836	0.245766	2.29332	0.123287
1.4	1345.22	10.4	58.8512	27.064	3.5672	1.5944	91.0768		64.6171	29.7156	3.91669	1.75061	100	0.0015	0.049	0.28	0.01	0.0266717	0.12	0.648679	1.10338	0.06	0.314566	0.0765074	0.486295	0.838634	5.39582	0.321249	0.0568465	0.387168	0.616698	4.3557	0.252187	0.042238	0.308248	0.453495	3.51607	0.198205	0.0313836	0.245414	0.333482	2.8383	0.155954	0.0233186	0.195389	0.245229	2.29117	0.122843
1.4	1345.65	10.5	58.869	27.055	3.4765	1.5905	90.991		64.6976	29.7337	3.82071	1.74798	100	0.0015	0.049	0.28	0.01	0.0264128	0.12	0.648704	1.10249	0.06	0.313693	0.0764527	0.485185	0.836804	5.39078	0.319928	0.0568058	0.386284	0.615352	4.35163	0.251185	0.0422078	0.307544	0.452505	3.51278	0.197443	0.0313612	0.244854	0.332754	2.83564	0.155374	0.023302	0.194943	0.244694	2.28903	0.1224
1.4	1346.09	10.6	58.8868	27.046	3.3858	1.5866	90.9052		64.7783	29.7519	3.72454	1.74533	100	0.0015	0.049	0.28	0.01	0.0261533	0.12	0.64873	1.1016	0.06	0.31282	0.0763981	0.484078	0.834979	5.38574	0.31861	0.0567652	0.385403	0.61401	4.34756	0.250185	0.0421777	0.306842	0.451518	3.5095	0.196683	0.0313388	0.244295	0.332028	2.83299	0.154795	0.0232853	0.194498	0.24416	2.28689	0.121958
1.4	1346.52	10.7	58.9046	27.037	3.2951	1.5827	90.8194		64.859	29.7701	3.62819	1.74269	100	0.0015	0.049	0.28	0.01	0.0258934	0.12	0.648755	1.10071	0.06	0.311947	0.0763435	0.482974	0.833158	5.38071	0.317295	0.0567247	0.384524	0.612671	4.3435	0.249187	0.0421476	0.306142	0.450534	3.50623	0.195924	0.0313164	0.243738	0.331305	2.83035	0.154217	0.0232687	0.194054	0.243628	2.28476	0.121518
1.4	1346.96	10.8	58.9224	27.028	3.2044	1.5788	90.7336		64.94	29.7883	3.53166	1.74004	100	0.0015	0.049	0.28	0.01	0.025633	0.12	0.64878	1.09982	0.06	0.311075	0.0762891	0.481873	0.831343	5.37569	0.315983	0.0566842	0.383648	0.611336	4.33945	0.248191	0.0421175	0.305445	0.449552	3.50295	0.195167	0.0312941	0.243183	0.330583	2.82771	0.153641	0.0232521	0.193612	0.243097	2.28262	0.121078
1.4	1347.39	10.9	58.9402	27.019	3.1137	1.5749	90.6478		65.0211	29.8066	3.43494	1.73738	100	0.0015	0.049	0.28	0.01	0.0253721	0.12	0.648806	1.09893	0.06	0.310202	0.0762347	0.480775	0.829533	5.37068	0.314675	0.0566438	0.382774	0.610005	4.3354	0.247198	0.0420874	0.304749	0.448573	3.49969	0.194412	0.0312718	0.242629	0.329863	2.82507	0.153065	0.0232355	0.193171	0.242568	2.2805	0.120639
1.4	1347.83	11	58.958	27.01	3.023	1.571	90.562		65.1024	29.8249	3.33804	1.73472	100	0.0015	0.049	0.28	0.01	0.0251107	0.12	0.648831	1.09805	0.06	0.30933	0.0761803	0.479681	0.827727	5.36567	0.313369	0.0566034	0.381902	0.608678	4.33136	0.246207	0.0420574	0.304055	0.447597	3.49643	0.193659	0.0312495	0.242076	0.329145	2.82244	0.152492	0.023219	0.192731	0.24204	2.27837	0.120201
1.4	1348.26	11.1	58.9758	27.001	2.9323	1.5671	90.4762		65.1838	29.8432	3.24096	1.73206	100	0.0015	0.049	0.28	0.01	0.0248488	0.12	0.648856	1.09716	0.06	0.308458	0.0761261	0.478589	0.825927	5.36067	0.312066	0.0565631	0.381033	0.607354	4.32732	0.245218	0.0420275	0.303363	0.446624	3.49317	0.192907	0.0312272	0.241525	0.328429	2.81981	0.151919	0.0232024	0.192293	0.241514	2.27625	0.119764
1.4	1348.7	11.2	58.9936	26.992	2.8416	1.5632	90.3904		65.2653	29.8616	3.1437	1.72939	100	0.0015	0.049	0.28	0.01	0.0245864	0.12	0.648881	1.09628	0.06	0.307586	0.0760718	0.477501	0.824131	5.35568	0.310766	0.0565228	0.380167	0.606033	4.3233	0.244232	0.0419976	0.302673	0.445653	3.48992	0.192157	0.031205	0.240976	0.327715	2.81718	0.151348	0.0231859	0.191855	0.240989	2.27413	0.119328
1.4	1349.13	11.3	59.0114	26.983	2.7509	1.5593	90.3046		65.3471	29.88	3.04625	1.72671	100	0.0015	0.049	0.28	0.01	0.0243236	0.12	0.648907	1.09539	0.06	0.306714	0.0760177	0.476415	0.82234	5.3507	0.30947	0.0564826	0.379302	0.604716	4.31927	0.243248	0.0419677	0.301985	0.444684	3.48667	0.191409	0.0311828	0.240428	0.327003	2.81456	0.150778	0.0231694	0.191419	0.240465	2.27201	0.118893
1.4	1349.57	11.4	59.0292	26.974	2.6602	1.5554	90.2188		65.4289	29.8984	2.94861	1.72403	100	0.0015	0.049	0.28	0.01	0.0240602	0.12	0.648932	1.09451	0.06	0.305842	0.0759636	0.475333	0.820554	5.34572	0.308176	0.0564424	0.378441	0.603403	4.31525	0.242266	0.0419378	0.301299	0.443718	3.48342	0.190662	0.0311606	0.239882	0.326293	2.81194	0.150209	0.0231529	0.190984	0.239943	2.2699	0.118459
1.4	1350	11.5	59.047	26.965	2.5695	1.5515	90.133		65.511	29.9169	2.85079	1.72135	100	0.0015	0.049	0.28	0.01	0.0237963	0.12	0.648957	1.09363	0.06	0.304971	0.0759096	0.474253	0.818773	5.34075	0.306885	0.0564023	0.377581	0.602093	4.31124	0.241286	0.041908	0.300615	0.442755	3.48019	0.189917	0.0311384	0.239337	0.325584	2.80933	0.149641	0.0231365	0.190551	0.239422	2.26779	0.118026
1.4	1350.43	11.6	59.0648	26.956	2.4788	1.5476	90.0472		65.5932	29.9354	2.75278	1.71865	100	0.0015	0.049	0.28	0.01	0.0235319	0.12	0.648982	1.09275	0.06	0.304099	0.0758557	0.473177	0.816997	5.33579	0.305598	0.0563622	0.376724	0.600787	4.30724	0.240309	0.0418782	0.299933	0.441795	3.47695	0.189174	0.0311163	0.238794	0.324878	2.80672	0.149075	0.02312	0.190118	0.238902	2.26568	0.117593
1.4	1350.87	11.7	59.0826	26.947	2.3881	1.5437	89.9614		65.6755	29.954	2.65458	1.71596	100	0.0015	0.049	0.28	0.01	0.023267	0.12	0.649008	1.09187	0.06	0.303228	0.0758018	0.472104	0.815226	5.33084	0.304313	0.0563222	0.37587	0.599484	4.30324	0.239333	0.0418485	0.299252	0.440837	3.47372	0.188432	0.0310942	0.238252	0.324174	2.80411	0.14851	0.0231036	0.189687	0.238384	2.26358	0.117162
1.4	1351.3	11.8	59.1004	26.938	2.2974	1.5398	89.8756		65.758	29.9725	2.5562	1.71326	100	0.0015	0.049	0.28	0.01	0.0230016	0.12	0.649033	1.09099	0.06	0.302357	0.075748	0.471033	0.813459	5.32589	0.303031	0.0562822	0.375018	0.598185	4.29924	0.23836	0.0418188	0.298574	0.439881	3.4705	0.187692	0.0310722	0.237712	0.323471	2.80151	0.147946	0.0230872	0.189257	0.237868	2.26148	0.116732
1.4	1351.74	11.9	59.1182	26.929	2.2067	1.5359	89.7898		65.8407	29.9912	2.45763	1.71055	100	0.0015	0.049	0.28	0.01	0.0227357	0.12	0.649058	1.09012	0.06	0.301486	0.0756943	0.469966	0.811697	5.32095	0.301752	0.0562423	0.374168	0.596889	4.29525	0.237389	0.0417891	0.297897	0.438929	3.46728	0.186954	0.0310501	0.237174	0.322771	2.79891	0.147384	0.0230708	0.188828	0.237353	2.25938	0.116303
1.4	1352.17	12	59.136	26.92	2.116	1.532	89.704		65.9235	30.0098	2.35887	1.70784	100	0.0015	0.049	0.28	0.01	0.0224693	0.12	0.649083	1.08924	0.06	0.300615	0.0756406	0.468902	0.80994	5.31601	0.300476	0.0562024	0.373321	0.595597	4.29127	0.236421	0.0417595	0.297223	0.437978	3.46407	0.186217	0.0310281	0.236637	0.322072	2.79631	0.146823	0.0230545	0.1884	0.236839	2.25728	0.115874
1.4	1352.61	12.1	59.1538	26.911	2.0253	1.5281	89.6182		66.0065	30.0285	2.25992	1.70512	100	0.0015	0.049	0.28	0.01	0.0222024	0.12	0.649108	1.08837	0.06	0.299745	0.075587	0.46784	0.808187	5.31109	0.299203	0.0561626	0.372476	0.594309	4.2873	0.235454	0.0417299	0.29655	0.437031	3.46086	0.185482	0.0310061	0.236101	0.321375	2.79372	0.146263	0.0230381	0.187974	0.236326	2.25519	0.115447
1.4	1353.04	12.2	59.1716	26.902	1.9346	1.5242	89.5324		66.0896	30.0472	2.16078	1.7024	100	0.0015	0.049	0.28	0.01	0.0219349	0.12	0.649133	1.0875	0.06	0.298874	0.0755335	0.466782	0.80644	5.30617	0.297932	0.0561228	0.371633	0.593023	4.28332	0.23449	0.0417003	0.295879	0.436086	3.45765	0.184749	0.0309842	0.235567	0.32068	2.79114	0.145704	0.0230218	0.187549	0.235815	2.2531	0.11502
1.4	1353.48	12.3	59.1894	26.893	1.8439	1.5203	89.4466		66.1729	30.066	2.06145	1.69967	100	0.0015	0.049	0.28	0.01	0.021667	0.12	0.649158	1.08663	0.06	0.298003	0.07548	0.465727	0.804697	5.30126	0.296665	0.0560831	0.370793	0.591742	4.27936	0.233528	0.0416708	0.29521	0.435143	3.45445	0.184017	0.0309622	0.235034	0.319987	2.78855	0.145147	0.0230055	0.187125	0.235306	2.25102	0.114595
1.4	1353.91	12.4	59.2072	26.884	1.7532	1.5164	89.3608		66.2563	30.0848	1.96193	1.69694	100	0.0015	0.049	0.28	0.01	0.0213985	0.12	0.649183	1.08576	0.06	0.297133	0.0754266	0.464674	0.802958	5.29635	0.295401	0.0560434	0.369955	0.590463	4.2754	0.232568	0.0416413	0.294543	0.434203	3.45125	0.183287	0.0309403	0.234503	0.319296	2.78597	0.14459	0.0229892	0.186702	0.234797	2.24893	0.11417
1.4	1354.35	12.5	59.225	26.875	1.6625	1.5125	89.275		66.34	30.1036	1.86222	1.6942	100	0.0015	0.049	0.28	0.01	0.0211295	0.12	0.649209	1.08489	0.06	0.296263	0.0753733	0.463625	0.801225	5.29145	0.294139	0.0560038	0.369119	0.589189	4.27145	0.23161	0.0416119	0.293878	0.433266	3.44806	0.182559	0.0309184	0.233973	0.318606	2.7834	0.144035	0.022973	0.18628	0.23429	2.24685	0.113747
1.4	1354.78	12.6	59.2428	26.866	1.5718	1.5086	89.1892		66.4237	30.1225	1.76232	1.69146	100	0.0015	0.049	0.28	0.01	0.02086	0.12	0.649234	1.08402	0.06	0.295393	0.07532	0.462578	0.799496	5.28656	0.29288	0.0559642	0.368286	0.587917	4.2675	0.230654	0.0415825	0.293214	0.432331	3.44488	0.181832	0.0308966	0.233445	0.317919	2.78082	0.143481	0.0229568	0.18586	0.233785	2.24478	0.113324
1.4	1355.22	12.7	59.2606	26.857	1.4811	1.5047	89.1034		66.5077	30.1414	1.66223	1.68871	100	0.0015	0.049	0.28	0.01	0.02059	0.12	0.649259	1.08315	0.06	0.294522	0.0752668	0.461534	0.797771	5.28168	0.291624	0.0559247	0.367455	0.586649	4.26356	0.229701	0.0415531	0.292553	0.431398	3.44169	0.181107	0.0308748	0.232919	0.317233	2.77826	0.142929	0.0229405	0.18544	0.233281	2.2427	0.112902
1.4	1355.65	12.8	59.2784	26.848	1.3904	1.5008	89.0176		66.5918	30.1603	1.56194	1.68596	100	0.0015	0.049	0.28	0.01	0.0203195	0.12	0.649284	1.08229	0.06	0.293652	0.0752137	0.460494	0.796052	5.2768	0.290371	0.0558852	0.366626	0.585385	4.25962	0.228749	0.0415238	0.291893	0.430468	3.43852	0.180383	0.030853	0.232393	0.316549	2.77569	0.142377	0.0229243	0.185022	0.232778	2.24063	0.112481
1.4	1356.09	12.9	59.2962	26.839	1.2997	1.4969	88.9318		66.676	30.1793	1.46146	1.6832	100	0.0015	0.049	0.28	0.01	0.0200484	0.12	0.649309	1.08142	0.06	0.292783	0.0751606	0.459456	0.794337	5.27194	0.289121	0.0558458	0.3658	0.584123	4.25569	0.2278	0.0414945	0.291235	0.429541	3.43534	0.179661	0.0308312	0.23187	0.315867	2.77313	0.141827	0.0229082	0.184605	0.232276	2.23857	0.112061
1.4	1356.52	13	59.314	26.83	1.209	1.493	88.846		66.7605	30.1983	1.36078	1.68044	100	0.0015	0.049	0.28	0.01	0.0197768	0.12	0.649334	1.08056	0.06	0.291913	0.0751076	0.458421	0.792626	5.26707	0.287873	0.0558064	0.364976	0.582866	4.25177	0.226853	0.0414652	0.290579	0.428616	3.43217	0.17894	0.0308095	0.231347	0.315187	2.77057	0.141278	0.022892	0.184189	0.231776	2.2365	0.111642
1.4	1356.96	13.1	59.3318	26.821	1.1183	1.4891	88.7602		66.845	30.2174	1.25991	1.67767	100	0.0015	0.049	0.28	0.01	0.0195047	0.12	0.649359	1.0797	0.06	0.291043	0.0750547	0.457389	0.79092	5.26222	0.286629	0.0557671	0.364154	0.581611	4.24785	0.225908	0.041436	0.289925	0.427694	3.42901	0.178221	0.0307877	0.230826	0.314509	2.76802	0.14073	0.0228759	0.183775	0.231277	2.23444	0.111224
1.4	1357.39	13.2	59.3496	26.812	1.0276	1.4852	88.6744		66.9298	30.2365	1.15885	1.67489	100	0.0015	0.049	0.28	0.01	0.0192321	0.12	0.649384	1.07884	0.06	0.290173	0.0750018	0.456359	0.789219	5.25737	0.285387	0.0557278	0.363335	0.58036	4.24393	0.224965	0.0414068	0.289272	0.426774	3.42585	0.177504	0.030766	0.230307	0.313832	2.76547	0.140184	0.0228598	0.183361	0.23078	2.23238	0.110806
1.4	1357.83	13.3	59.3674	26.803	0.9369	1.4813	88.5886		67.0147	30.2556	1.05759	1.67211	100	0.0015	0.049	0.28	0.01	0.0189589	0.12	0.649409	1.07798	0.06	0.289304	0.074949	0.455333	0.787522	5.25253	0.284147	0.0556885	0.362518	0.579112	4.24003	0.224024	0.0413776	0.288622	0.425856	3.4227	0.176788	0.0307444	0.229789	0.313158	2.76292	0.139638	0.0228437	0.182949	0.230284	2.23033	0.11039
1.4	1358.26	13.4	59.3852	26.794	0.8462	1.4774	88.5028		67.0998	30.2747	0.956128	1.66933	100	0.0015	0.049	0.28	0.01	0.0186852	0.12	0.649434	1.07712	0.06	0.288434	0.0748963	0.45431	0.78583	5.2477	0.282911	0.0556493	0.361703	0.577868	4.23612	0.223085	0.0413485	0.287973	0.424941	3.41955	0.176074	0.0307227	0.229272	0.312485	2.76038	0.139094	0.0228276	0.182537	0.229789	2.22827	0.109974
1.4	1358.7	13.5	59.403	26.785	0.7555	1.4735	88.417		67.185	30.2939	0.854474	1.66653	100	0.0015	0.049	0.28	0.01	0.018411	0.12	0.649459	1.07626	0.06	0.287565	0.0748436	0.453289	0.784143	5.24287	0.281677	0.0556102	0.36089	0.576627	4.23223	0.222148	0.0413194	0.287326	0.424029	3.4164	0.175362	0.0307011	0.228757	0.311814	2.75784	0.138551	0.0228115	0.182127	0.229295	2.22623	0.10956
1.4	1359	13.57	59.4155	26.7787	0.69201	1.47077	88.3569		67.2448	30.3074	0.783198	1.66458	100	0.0015	0.049	0.28	0.01	0.0182187	0.12	0.649476	1.07566	0.06	0.286956	0.0748067	0.452576	0.782964	5.2395	0.280815	0.0555828	0.360323	0.57576	4.2295	0.221494	0.0412991	0.286874	0.423391	3.4142	0.174864	0.030686	0.228398	0.311345	2.75607	0.138171	0.0228003	0.181841	0.228951	2.22479	0.10927
1.4	1359.13	13.6	59.4208	26.776	0.6648	1.4696	88.3312		67.2705	30.3132	0.752622	1.66374	100	0.0015	0.049	0.28	0.01	0.0181362	0.12	0.649484	1.0754	0.06	0.286696	0.074791	0.452271	0.78246	5.23805	0.280446	0.0555711	0.36008	0.575389	4.22834	0.221214	0.0412904	0.286681	0.423118	3.41326	0.174651	0.0306796	0.228244	0.311144	2.7553	0.138009	0.0227955	0.181718	0.228803	2.22418	0.109146
1.4	1359.57	13.7	59.4386	26.767	0.5741	1.4657	88.2454		67.356	30.3325	0.650572	1.66094	100	0.0015	0.049	0.28	0.01	0.0178609	0.12	0.649509	1.07455	0.06	0.285826	0.0747384	0.451256	0.780781	5.23324	0.279218	0.0555321	0.359272	0.574155	4.22445	0.220281	0.0412614	0.286038	0.422211	3.41013	0.173941	0.030658	0.227731	0.310477	2.75277	0.137468	0.0227795	0.181311	0.228312	2.22214	0.108733
1.4	1360	13.8	59.4564	26.758	0.4834	1.4618	88.1596		67.4418	30.3518	0.548324	1.65813	100	0.0015	0.049	0.28	0.01	0.0175851	0.12	0.649533	1.07369	0.06	0.284957	0.0746859	0.450244	0.779107	5.22843	0.277993	0.0554931	0.358466	0.572924	4.22057	0.21935	0.0412324	0.285396	0.421305	3.40699	0.173233	0.0306365	0.227221	0.309811	2.75025	0.136929	0.0227635	0.180904	0.227823	2.22009	0.108321
1.4	1360.43	13.9	59.4742	26.749	0.3927	1.4579	88.0738		67.5277	30.3711	0.445876	1.65532	100	0.0015	0.049	0.28	0.01	0.0173087	0.12	0.649558	1.07284	0.06	0.284088	0.0746335	0.449234	0.777437	5.22363	0.27677	0.0554541	0.357662	0.571696	4.2167	0.218422	0.0412035	0.284756	0.420403	3.40387	0.172527	0.030615	0.226711	0.309147	2.74772	0.13639	0.0227475	0.180498	0.227334	2.21806	0.10791
1.4	1360.87	14	59.492	26.74	0.302	1.454	87.988		67.6138	30.3905	0.343229	1.6525	100	0.0015	0.049	0.28	0.01	0.0170318	0.12	0.649583	1.07199	0.06	0.283219	0.0745812	0.448228	0.775772	5.21884	0.27555	0.0554152	0.356861	0.570472	4.21283	0.217495	0.0411746	0.284118	0.419502	3.40075	0.171822	0.0305935	0.226203	0.308485	2.7452	0.135853	0.0227316	0.180094	0.226848	2.21602	0.107499
1.4	1361.3	14.1	59.5098	26.731	0.2113	1.4501	87.9022		67.7	30.4099	0.240381	1.64967	100	0.0015	0.049	0.28	0.01	0.0167544	0.12	0.649608	1.07114	0.06	0.28235	0.0745289	0.447224	0.774111	5.21406	0.274332	0.0553764	0.356062	0.56925	4.20897	0.216571	0.0411457	0.283482	0.418604	3.39763	0.171118	0.030572	0.225697	0.307825	2.74268	0.135317	0.0227156	0.179691	0.226362	2.21399	0.10709
1.4	1361.74	14.2	59.5276	26.722	0.1206	1.4462	87.8164		67.7864	30.4294	0.137332	1.64685	100	0.0015	0.049	0.28	0.01	0.0164764	0.12	0.649633	1.07029	0.06	0.281481	0.0744766	0.446223	0.772455	5.20928	0.273118	0.0553376	0.355265	0.568033	4.20511	0.215648	0.0411169	0.282847	0.417708	3.39451	0.170416	0.0305506	0.225192	0.307166	2.74017	0.134782	0.0226997	0.179288	0.225878	2.21196	0.106681
1.4	1362.17	14.3	59.5454	26.713	0.0299	1.4423	87.7306		67.873	30.4489	0.0340816	1.64401	100	0.0015	0.049	0.28	0.01	0.0161979	0.12	0.649658	1.06944	0.06	0.280612	0.0744245	0.445225	0.770803	5.20451	0.271906	0.0552988	0.35447	0.566818	4.20126	0.214727	0.0410881	0.282215	0.416815	3.3914	0.169716	0.0305292	0.224688	0.306509	2.73766	0.134248	0.0226838	0.178887	0.225395	2.20994	0.106274
1.4	1362.32	14.333	59.5513	26.71	0	1.44101	87.7023		67.9016	30.4553	0	1.64307	100	0.0015	0.049	0.28	0.01	0.0161059	0.12	0.649666	1.06916	0.06	0.280326	0.0744073	0.444896	0.77026	5.20294	0.271507	0.0552861	0.354208	0.566418	4.19999	0.214424	0.0410786	0.282006	0.416521	3.39038	0.169485	0.0305222	0.224522	0.306293	2.73683	0.134072	0.0226786	0.178755	0.225236	2.20927	0.10614
1.4	1362.8	14.4	59.5545	26.6443	0	1.43894	87.6377		67.9553	30.4028	0	1.64191	100	0.0015	0.049	0.28	0.01	0.0160809	0.12	0.649693	1.06823	0.06	0.280056	0.07435	0.443801	0.768447	5.19769	0.270794	0.0552434	0.353337	0.565085	4.19576	0.213856	0.0410469	0.281312	0.415541	3.38696	0.169031	0.0304987	0.223969	0.305572	2.73408	0.13371	0.0226611	0.178315	0.224706	2.20704	0.10585
1.4	1363.51	14.5	59.5593	26.5462	0	1.43584	87.5413		68.0356	30.3242	0	1.64018	100	0.0015	0.049	0.28	0.01	0.0160434	0.12	0.649734	1.06684	0.06	0.279653	0.0742646	0.442174	0.765753	5.18989	0.269735	0.05518	0.352041	0.563104	4.18946	0.21301	0.0409998	0.280281	0.414084	3.38188	0.168356	0.0304636	0.223148	0.304501	2.72997	0.13317	0.0226351	0.177661	0.223918	2.20373	0.105419
1.4	1364.22	14.6	59.5641	26.4481	0	1.43274	87.4449		68.1161	30.2454	0	1.63844	100	0.0015	0.049	0.28	0.01	0.0160058	0.12	0.649775	1.06545	0.06	0.27925	0.0741793	0.440554	0.763071	5.1821	0.268681	0.0551167	0.350751	0.561132	4.18317	0.212168	0.0409527	0.279254	0.412634	3.3768	0.167684	0.0304287	0.22233	0.303435	2.72587	0.132633	0.0226091	0.17701	0.223134	2.20042	0.104991
1.4	1364.94	14.7	59.5689	26.35	0	1.42964	87.3485		68.1968	30.1665	0	1.6367	100	0.0015	0.049	0.28	0.01	0.0159682	0.12	0.649816	1.06407	0.06	0.278845	0.0740943	0.438941	0.760401	5.17433	0.267631	0.0550535	0.349467	0.559168	4.1769	0.21133	0.0409058	0.278231	0.41119	3.37174	0.167014	0.0303938	0.221516	0.302373	2.72179	0.132099	0.0225832	0.176362	0.222353	2.19712	0.104564
1.4	1365.65	14.8	59.5737	26.2519	0	1.42654	87.2521		68.2777	30.0874	0	1.63496	100	0.0015	0.049	0.28	0.01	0.0159305	0.12	0.649856	1.06269	0.06	0.278439	0.0740094	0.437335	0.757742	5.16658	0.266586	0.0549904	0.348189	0.557213	4.17064	0.210495	0.0408589	0.277214	0.409752	3.36669	0.166348	0.030359	0.220706	0.301315	2.71771	0.131567	0.0225573	0.175717	0.221575	2.19383	0.104139
1.4	1366.37	14.9	59.5785	26.1538	0	1.42344	87.1557		68.3587	30.0081	0	1.63321	100	0.0015	0.049	0.28	0.01	0.0158927	0.12	0.649897	1.06131	0.06	0.278032	0.0739247	0.435737	0.755095	5.15884	0.265545	0.0549274	0.346916	0.555267	4.1644	0.209664	0.0408121	0.276201	0.408321	3.36165	0.165684	0.0303242	0.2199	0.300263	2.71364	0.131036	0.0225315	0.175075	0.220801	2.19055	0.103715
1.4	1367.08	15	59.5833	26.0557	0	1.42034	87.0593		68.4399	29.9287	0	1.63146	100	0.0015	0.049	0.28	0.01	0.0158548	0.12	0.649938	1.05994	0.06	0.277624	0.0738401	0.434146	0.752459	5.15113	0.264509	0.0548646	0.345649	0.553328	4.15817	0.208836	0.0407655	0.275192	0.406896	3.35662	0.165023	0.0302895	0.219097	0.299215	2.70958	0.130509	0.0225057	0.174436	0.220031	2.18727	0.103294
1.4	1367.8	15.1	59.5881	25.9576	0	1.41724	86.9629		68.5213	29.849	0	1.6297	100	0.0015	0.049	0.28	0.01	0.0158168	0.12	0.649978	1.05857	0.06	0.277216	0.0737558	0.432562	0.749835	5.14343	0.263477	0.0548019	0.344388	0.551399	4.15196	0.208012	0.0407189	0.274188	0.405477	3.35161	0.164365	0.0302549	0.218297	0.298171	2.70553	0.129983	0.02248	0.1738	0.219263	2.184	0.102874
1.4	1368.51	15.2	59.5929	25.8595	0	1.41414	86.8665		68.6028	29.7692	0	1.62794	100	0.0015	0.049	0.28	0.01	0.0157788	0.12	0.650019	1.0572	0.06	0.276806	0.0736716	0.430986	0.747223	5.13575	0.262449	0.0547394	0.343133	0.549478	4.14576	0.207191	0.0406724	0.273189	0.404064	3.3466	0.163709	0.0302204	0.217502	0.297132	2.70149	0.129459	0.0224543	0.173166	0.218499	2.18074	0.102456
1.4	1369.22	15.3	59.5977	25.7614	0	1.41104	86.7701		68.6846	29.6892	0	1.62618	100	0.0015	0.049	0.28	0.01	0.0157406	0.12	0.650059	1.05584	0.06	0.276395	0.0735875	0.429416	0.744621	5.12809	0.261426	0.0546769	0.341884	0.547565	4.13958	0.206374	0.040626	0.272194	0.402657	3.34161	0.163057	0.0301859	0.21671	0.296098	2.69747	0.128938	0.0224287	0.172535	0.217739	2.17749	0.102039
1.4	1369.94	15.4	59.6025	25.6633	0	1.40794	86.6737		68.7665	29.6091	0	1.62441	100	0.0015	0.049	0.28	0.01	0.0157024	0.12	0.6501	1.05447	0.06	0.275983	0.0735037	0.427854	0.742031	5.12045	0.260406	0.0546146	0.34064	0.54566	4.13341	0.20556	0.0405797	0.271203	0.401257	3.33663	0.162407	0.0301515	0.215921	0.295068	2.69345	0.128419	0.0224031	0.171908	0.216981	2.17424	0.101625
1.4	1370.65	15.5	59.6073	25.5652	0	1.40484	86.5773		68.8486	29.5287	0	1.62264	100	0.0015	0.049	0.28	0.01	0.0156641	0.12	0.65014	1.05311	0.06	0.27557	0.07342	0.426298	0.739452	5.11283	0.259392	0.0545524	0.339401	0.543764	4.12725	0.20475	0.0405335	0.270217	0.399862	3.33166	0.161759	0.0301172	0.215136	0.294043	2.68943	0.127902	0.0223776	0.171283	0.216227	2.17101	0.101212
1.4	1371.37	15.6	59.6121	25.4671	0	1.40174	86.4809		68.9309	29.4482	0	1.62086	100	0.0015	0.049	0.28	0.01	0.0156257	0.12	0.650181	1.05176	0.06	0.275156	0.0733364	0.42475	0.736885	5.10522	0.258381	0.0544904	0.338168	0.541876	4.12111	0.203943	0.0404874	0.269236	0.398474	3.32671	0.161115	0.0300829	0.214355	0.293022	2.68543	0.127387	0.0223522	0.170661	0.215476	2.16778	0.100801
1.4	1372.08	15.7	59.6169	25.369	0	1.39864	86.3845		69.0134	29.3675	0	1.61908	100	0.0015	0.049	0.28	0.01	0.0155872	0.12	0.650221	1.0504	0.06	0.274741	0.0732531	0.423208	0.734328	5.09763	0.257375	0.0544284	0.336941	0.539996	4.11499	0.203139	0.0404414	0.268259	0.397091	3.32176	0.160473	0.0300487	0.213577	0.292005	2.68144	0.126875	0.0223268	0.170041	0.214729	2.16455	0.100391
1.4	1372.8	15.8	59.6217	25.2709	0	1.39554	86.2881		69.0961	29.2866	0	1.6173	100	0.0015	0.049	0.28	0.01	0.0155486	0.12	0.650262	1.04905	0.06	0.274325	0.0731699	0.421674	0.731783	5.09006	0.256373	0.0543666	0.335719	0.538124	4.10888	0.202339	0.0403954	0.267286	0.395715	3.31683	0.159834	0.0300146	0.212802	0.290993	2.67746	0.126364	0.0223014	0.169425	0.213985	2.16134	0.0999835
1.4	1373.51	15.9	59.6265	25.1728	0	1.39244	86.1917		69.1789	29.2056	0	1.61551	100	0.0015	0.049	0.28	0.01	0.01551	0.12	0.650302	1.04771	0.06	0.273908	0.0730868	0.420146	0.729249	5.08251	0.255375	0.0543049	0.334503	0.53626	4.10278	0.201542	0.0403496	0.266318	0.394344	3.31191	0.159197	0.0299805	0.212031	0.289985	2.67349	0.125856	0.0222761	0.168811	0.213243	2.15813	0.0995774
1.4	1374.22	16	59.6313	25.0747	0	1.38934	86.0953		69.262	29.1243	0	1.61372	100	0.0015	0.049	0.28	0.01	0.0154712	0.12	0.650342	1.04636	0.06	0.27349	0.073004	0.418625	0.726725	5.07497	0.254382	0.0542434	0.333292	0.534405	4.0967	0.200748	0.0403038	0.265354	0.39298	3.307	0.158563	0.0299465	0.211264	0.288982	2.66952	0.125349	0.0222508	0.1682	0.212506	2.15493	0.099173
1.4	1374.94	16.1	59.6361	24.9766	0	1.38624	85.9989		69.3452	29.0429	0	1.61192	100	0.0015	0.049	0.28	0.01	0.0154324	0.12	0.650382	1.04502	0.06	0.273071	0.0729213	0.417111	0.724213	5.06746	0.253392	0.0541819	0.332087	0.532557	4.09063	0.199958	0.0402582	0.264394	0.391621	3.3021	0.157932	0.0299126	0.2105	0.287983	2.66557	0.124845	0.0222256	0.167591	0.211771	2.15174	0.0987702
1.4	1375.65	16.2	59.6409	24.8785	0	1.38314	85.9025		69.4286	28.9613	0	1.61012	100	0.0015	0.049	0.28	0.01	0.0153935	0.12	0.650423	1.04368	0.06	0.272651	0.0728387	0.415604	0.721711	5.05996	0.252407	0.0541206	0.330887	0.530718	4.08457	0.199171	0.0402126	0.263439	0.390268	3.29721	0.157303	0.0298788	0.209739	0.286988	2.66162	0.124343	0.0222005	0.166986	0.211039	2.14856	0.0983692
1.4	1376.37	16.3	59.6457	24.7804	0	1.38004	85.8061		69.5122	28.8795	0	1.60832	100	0.0015	0.049	0.28	0.01	0.0153545	0.12	0.650463	1.04235	0.06	0.27223	0.0727564	0.414103	0.71922	5.05247	0.251425	0.0540594	0.329692	0.528886	4.07853	0.198387	0.0401672	0.262488	0.388922	3.29234	0.156677	0.029845	0.208982	0.285997	2.65769	0.123843	0.0221754	0.166383	0.210311	2.14538	0.0979697
1.4	1377.08	16.4	59.6505	24.6823	0	1.37694	85.7097		69.596	28.7975	0	1.60651	100	0.0015	0.049	0.28	0.01	0.0153154	0.12	0.650503	1.04101	0.06	0.271808	0.0726742	0.41261	0.71674	5.04501	0.250448	0.0539983	0.328503	0.527062	4.07251	0.197607	0.0401218	0.261541	0.38758	3.28747	0.156054	0.0298112	0.208228	0.285011	2.65376	0.123345	0.0221503	0.165783	0.209586	2.14221	0.0975719
1.4	1377.8	16.5	59.6553	24.5842	0	1.37384	85.6133		69.6799	28.7154	0	1.6047	100	0.0015	0.049	0.28	0.01	0.0152762	0.12	0.650543	1.03968	0.06	0.271385	0.0725921	0.411123	0.714271	5.03756	0.249475	0.0539373	0.327319	0.525246	4.0665	0.196829	0.0400765	0.260598	0.386245	3.28262	0.155433	0.0297776	0.207478	0.284029	2.64984	0.122849	0.0221253	0.165185	0.208864	2.13905	0.0971758
1.4	1378.51	16.6	59.6601	24.4861	0	1.37074	85.5169		69.7641	28.633	0	1.60288	100	0.0015	0.049	0.28	0.01	0.0152369	0.12	0.650583	1.03836	0.06	0.27096	0.0725103	0.409642	0.711812	5.03013	0.248506	0.0538765	0.32614	0.523438	4.0605	0.196055	0.0400313	0.25966	0.384916	3.27778	0.154815	0.029744	0.206731	0.283051	2.64594	0.122355	0.0221004	0.16459	0.208145	2.13589	0.0967812
1.4	1379.22	16.7	59.6649	24.388	0	1.36764	85.4205		69.8484	28.5505	0	1.60106	100	0.0015	0.049	0.28	0.01	0.0151976	0.12	0.650623	1.03703	0.06	0.270535	0.0724286	0.408168	0.709364	5.02272	0.247541	0.0538158	0.324967	0.521638	4.05452	0.195285	0.0399862	0.258725	0.383592	3.27295	0.154199	0.0297105	0.205987	0.282078	2.64204	0.121863	0.0220755	0.163998	0.207429	2.13275	0.0963883
1.4	1379.94	16.8	59.6697	24.2899	0	1.36454	85.3241		69.933	28.4678	0	1.59924	100	0.0015	0.049	0.28	0.01	0.0151581	0.12	0.650663	1.03571	0.06	0.270109	0.072347	0.406701	0.706926	5.01533	0.24658	0.0537552	0.323799	0.519845	4.04855	0.194517	0.0399411	0.257795	0.382273	3.26813	0.153586	0.029677	0.205246	0.281109	2.63815	0.121373	0.0220506	0.163409	0.206716	2.12961	0.095997
1.4	1380.65	16.9	59.6745	24.1918	0	1.36144	85.2277		70.0177	28.3849	0	1.59741	100	0.0015	0.049	0.28	0.01	0.0151186	0.12	0.650703	1.03439	0.06	0.269681	0.0722656	0.40524	0.704499	5.00795	0.245623	0.0536947	0.322636	0.51806	4.04259	0.193752	0.0398962	0.256869	0.380961	3.26332	0.152975	0.0296437	0.204509	0.280143	2.63427	0.120886	0.0220258	0.162822	0.206006	2.12647	0.0956072
1.4	1381.37	17	59.6793	24.0937	0	1.35834	85.1313		70.1026	28.3018	0	1.59558	100	0.0015	0.049	0.28	0.01	0.015079	0.12	0.650743	1.03307	0.06	0.269252	0.0721844	0.403786	0.702082	5.00059	0.24467	0.0536344	0.321478	0.516283	4.03665	0.192991	0.0398514	0.255948	0.379654	3.25852	0.152367	0.0296103	0.203775	0.279182	2.6304	0.1204	0.022001	0.162237	0.2053	2.12335	0.0952191
1.4	1382.08	17.1	59.6841	23.9956	0	1.35524	85.0349		70.1878	28.2185	0	1.59374	100	0.0015	0.049	0.28	0.01	0.0150393	0.12	0.650783	1.03176	0.06	0.268823	0.0721033	0.402338	0.699676	4.99324	0.243721	0.0535742	0.320325	0.514514	4.03072	0.192233	0.0398066	0.25503	0.378353	3.25374	0.151761	0.0295771	0.203045	0.278226	2.62653	0.119916	0.0219763	0.161656	0.204596	2.12023	0.0948325
1.4	1382.8	17.2	59.6889	23.8975	0	1.35214	84.9385		70.2731	28.135	0	1.5919	100	0.0015	0.049	0.28	0.01	0.0149995	0.12	0.650823	1.03045	0.06	0.268392	0.0720224	0.400897	0.69728	4.98592	0.242776	0.053514	0.319178	0.512752	4.02481	0.191478	0.039762	0.254116	0.377057	3.24897	0.151158	0.0295439	0.202317	0.277273	2.62268	0.119434	0.0219517	0.161077	0.203895	2.11712	0.0944475
1.4	1383.51	17.3	59.6937	23.7994	0	1.34904	84.8421		70.3586	28.0514	0	1.59006	100	0.0015	0.049	0.28	0.01	0.0149596	0.12	0.650863	1.02914	0.06	0.26796	0.0719417	0.399462	0.694894	4.97861	0.241834	0.053454	0.318035	0.510997	4.01891	0.190726	0.0397174	0.253207	0.375767	3.2442	0.150557	0.0295108	0.201593	0.276324	2.61883	0.118954	0.0219271	0.1605	0.203198	2.11401	0.0940641
1.4	1384.22	17.4	59.6985	23.7013	0	1.34594	84.7457		70.4443	27.9675	0	1.58821	100	0.0015	0.049	0.28	0.01	0.0149196	0.12	0.650903	1.02784	0.06	0.267527	0.0718611	0.398033	0.692518	4.97132	0.240897	0.0533942	0.316898	0.50925	4.01302	0.189977	0.0396729	0.252301	0.374482	3.23945	0.149959	0.0294777	0.200872	0.275379	2.615	0.118476	0.0219025	0.159926	0.202503	2.11092	0.0936822
1.4	1384.94	17.5	59.7033	23.6032	0	1.34284	84.6493		70.5302	27.8835	0	1.58635	100	0.0015	0.049	0.28	0.01	0.0148795	0.12	0.650943	1.02654	0.06	0.267094	0.0717807	0.396611	0.690153	4.96404	0.239963	0.0533344	0.315766	0.507511	4.00715	0.189231	0.0396285	0.2514	0.373203	3.23471	0.149363	0.0294447	0.200154	0.274439	2.61117	0.118	0.021878	0.159355	0.201811	2.10783	0.0933018
1.4	1385.65	17.6	59.7081	23.5051	0	1.33974	84.5529		70.6163	27.7993	0	1.58449	100	0.0015	0.049	0.28	0.01	0.0148393	0.12	0.650983	1.02524	0.06	0.266658	0.0717004	0.395195	0.687798	4.95678	0.239033	0.0532748	0.314638	0.505779	4.00129	0.188488	0.0395842	0.250502	0.37193	3.22998	0.148769	0.0294118	0.19944	0.273502	2.60735	0.117526	0.0218535	0.158786	0.201123	2.10475	0.092923
1.4	1386.37	17.7	59.7129	23.407	0	1.33664	84.4565		70.7025	27.7148	0	1.58263	100	0.0015	0.049	0.28	0.01	0.0147991	0.12	0.651022	1.02394	0.06	0.266222	0.0716203	0.393785	0.685452	4.94954	0.238107	0.0532153	0.313516	0.504054	3.99544	0.187748	0.03954	0.249609	0.370661	3.22526	0.148178	0.0293789	0.198728	0.272569	2.60354	0.117053	0.0218291	0.158219	0.200437	2.10167	0.0925457
1.4	1387.08	17.8	59.7177	23.3089	0	1.33354	84.3601		70.789	27.6302	0	1.58077	100	0.0015	0.049	0.28	0.01	0.0147587	0.12	0.651062	1.02265	0.06	0.265785	0.0715404	0.392382	0.683117	4.94232	0.237185	0.0531559	0.312399	0.502337	3.98961	0.187011	0.0394958	0.248719	0.369398	3.22055	0.14759	0.0293461	0.19802	0.271641	2.59974	0.116583	0.0218047	0.157655	0.199754	2.0986	0.09217
1.4	1387.8	17.9	59.7225	23.2108	0	1.33044	84.2637		70.8757	27.5454	0	1.5789	100	0.0015	0.049	0.28	0.01	0.0147183	0.12	0.651102	1.02136	0.06	0.265347	0.0714606	0.390985	0.680792	4.93511	0.236267	0.0530966	0.311286	0.500627	3.98379	0.186278	0.0394518	0.247833	0.368141	3.21586	0.147003	0.0293134	0.197315	0.270716	2.59595	0.116115	0.0217804	0.157094	0.199074	2.09554	0.0917957
1.4	1388.51	18	59.7273	23.1127	0	1.32734	84.1673		70.9626	27.4604	0	1.57702	100	0.0015	0.049	0.28	0.01	0.0146777	0.12	0.651141	1.02007	0.06	0.264907	0.0713809	0.389594	0.678476	4.92792	0.235352	0.0530374	0.310179	0.498924	3.97799	0.185547	0.0394078	0.246952	0.366889	3.21117	0.14642	0.0292808	0.196613	0.269795	2.59217	0.115648	0.0217562	0.156535	0.198397	2.09249	0.0914229
1.4	1389.22	18.1	59.7321	23.0146	0	1.32424	84.0709		71.0497	27.3752	0	1.57514	100	0.0015	0.049	0.28	0.01	0.0146371	0.12	0.651181	1.01878	0.06	0.264467	0.0713015	0.388209	0.676171	4.92074	0.234441	0.0529783	0.309076	0.497229	3.9722	0.184819	0.0393639	0.246074	0.365642	3.2065	0.145838	0.0292482	0.195914	0.268879	2.5884	0.115183	0.0217319	0.155979	0.197723	2.08944	0.0910517
1.4	1389.94	18.2	59.7369	22.9165	0	1.32114	83.9745		71.1369	27.2898	0	1.57326	100	0.0015	0.049	0.28	0.01	0.0145964	0.12	0.651221	1.0175	0.06	0.264025	0.0712221	0.38683	0.673875	4.91359	0.233534	0.0529194	0.307978	0.495541	3.96642	0.184094	0.0393201	0.2452	0.364401	3.20183	0.145259	0.0292156	0.195218	0.267966	2.58463	0.114721	0.0217078	0.155425	0.197051	2.0864	0.0906819
1.4	1390.65	18.3	59.7417	22.8184	0	1.31804	83.8781		71.2244	27.2042	0	1.57137	100	0.0015	0.049	0.28	0.01	0.0145556	0.12	0.65126	1.01622	0.06	0.263582	0.071143	0.385457	0.671589	4.90644	0.23263	0.0528606	0.306885	0.49386	3.96065	0.183372	0.0392764	0.24433	0.363165	3.19718	0.144682	0.0291831	0.194525	0.267057	2.58087	0.11426	0.0216836	0.154873	0.196383	2.08337	0.0903136
1.4	1391.37	18.4	59.7465	22.7203	0	1.31494	83.7817		71.3121	27.1184	0	1.56948	100	0.0015	0.049	0.28	0.01	0.0145147	0.12	0.6513	1.01494	0.06	0.263138	0.071064	0.38409	0.669313	4.89932	0.23173	0.0528019	0.305797	0.492186	3.9549	0.182653	0.0392328	0.243463	0.361934	3.19254	0.144107	0.0291507	0.193836	0.266152	2.57713	0.113801	0.0216596	0.154324	0.195717	2.08035	0.0899467
1.4	1392.08	18.5	59.7513	22.6222	0	1.31184	83.6853		71.4	27.0324	0	1.56758	100	0.0015	0.049	0.28	0.01	0.0144737	0.12	0.651339	1.01367	0.06	0.262693	0.0709851	0.38273	0.667046	4.89221	0.230834	0.0527433	0.304714	0.490519	3.94916	0.181937	0.0391893	0.242601	0.360708	3.1879	0.143535	0.0291184	0.193149	0.26525	2.57339	0.113343	0.0216355	0.153777	0.195054	2.07733	0.0895813
1.4	1392.8	18.6	59.7561	22.5241	0	1.30874	83.5889		71.4881	26.9463	0	1.56568	100	0.0015	0.049	0.28	0.01	0.0144326	0.12	0.651379	1.01239	0.06	0.262247	0.0709064	0.381375	0.664789	4.88512	0.229941	0.0526848	0.303635	0.488859	3.94344	0.181223	0.0391458	0.241742	0.359487	3.18328	0.142965	0.0290861	0.192465	0.264353	2.56966	0.112888	0.0216115	0.153233	0.194394	2.07432	0.0892174
1.4	1393.51	18.7	59.7609	22.426	0	1.30564	83.4925		71.5764	26.8599	0	1.56378	100	0.0015	0.049	0.28	0.01	0.0143914	0.12	0.651418	1.01112	0.06	0.2618	0.0708279	0.380026	0.662541	4.87804	0.229052	0.0526265	0.302561	0.487206	3.93773	0.180513	0.0391025	0.240887	0.358272	3.17867	0.142397	0.0290539	0.191785	0.263459	2.56593	0.112434	0.0215876	0.152691	0.193737	2.07131	0.0888549
1.4	1394.22	18.8	59.7657	22.3279	0	1.30254	83.3961		71.6648	26.7733	0	1.56187	100	0.0015	0.049	0.28	0.01	0.0143501	0.12	0.651457	1.00986	0.06	0.261351	0.0707495	0.378683	0.660303	4.87098	0.228167	0.0525682	0.301492	0.485561	3.93203	0.179805	0.0390592	0.240036	0.357062	3.17407	0.141832	0.0290217	0.191107	0.262569	2.56222	0.111982	0.0215637	0.152152	0.193083	2.06831	0.0884939
1.4	1394.94	18.9	59.7705	22.2298	0	1.29944	83.2997		71.7535	26.6865	0	1.55995	100	0.0015	0.049	0.28	0.01	0.0143087	0.12	0.651497	1.00859	0.06	0.260902	0.0706713	0.377346	0.658075	4.86394	0.227285	0.0525101	0.300428	0.483922	3.92634	0.179101	0.039016	0.239188	0.355857	3.16948	0.141269	0.0289896	0.190432	0.261683	2.55852	0.111532	0.0215399	0.151614	0.192431	2.06532	0.0881343
1.4	1395.65	19	59.7753	22.1317	0	1.29634	83.2033		71.8425	26.5995	0	1.55803	100	0.0015	0.049	0.28	0.01	0.0142672	0.12	0.651536	1.00733	0.06	0.260451	0.0705932	0.376015	0.655856	4.85691	0.226407	0.0524521	0.299368	0.48229	3.92067	0.178399	0.0389729	0.238345	0.354657	3.1649	0.140708	0.0289576	0.18976	0.2608	2.55482	0.111084	0.0215161	0.15108	0.191782	2.06234	0.0877761
1.4	1396.37	19.1	59.7801	22.0336	0	1.29324	83.1069		71.9316	26.5123	0	1.55611	100	0.0015	0.049	0.28	0.01	0.0142256	0.12	0.651575	1.00607	0.06	0.259999	0.0705153	0.37469	0.653646	4.8499	0.225532	0.0523942	0.298313	0.480665	3.91501	0.1777	0.0389299	0.237505	0.353462	3.16033	0.140149	0.0289256	0.189092	0.259922	2.55113	0.110638	0.0214923	0.150547	0.191136	2.05936	0.0874193
1.4	1397.08	19.2	59.7849	21.9355	0	1.29014	83.0105		72.0209	26.4249	0	1.55418	100	0.0015	0.049	0.28	0.01	0.014184	0.12	0.651615	1.00482	0.06	0.259546	0.0704375	0.373371	0.651446	4.84291	0.22466	0.0523364	0.297263	0.479047	3.90936	0.177003	0.0388869	0.236668	0.352272	3.15578	0.139593	0.0288937	0.188426	0.259047	2.54745	0.110193	0.0214686	0.150017	0.190493	2.05639	0.0870639
1.4	1397.8	19.3	59.7897	21.8374	0	1.28704	82.9141		72.1104	26.3373	0	1.55225	100	0.0015	0.049	0.28	0.01	0.0141422	0.12	0.651654	1.00356	0.06	0.259092	0.0703599	0.372057	0.649255	4.83593	0.223793	0.0522787	0.296217	0.477436	3.90373	0.17631	0.0388441	0.235836	0.351087	3.15123	0.139038	0.0288619	0.187763	0.258176	2.54378	0.10975	0.0214449	0.149489	0.189852	2.05343	0.0867099
1.4	1398.51	19.4	59.7945	21.7393	0	1.28394	82.8177		72.2001	26.2496	0	1.55032	100	0.0015	0.049	0.28	0.01	0.0141003	0.12	0.651693	1.00231	0.06	0.258637	0.0702824	0.370749	0.647073	4.82897	0.222928	0.0522212	0.295175	0.475831	3.89811	0.175619	0.0388013	0.235007	0.349907	3.14669	0.138486	0.0288301	0.187103	0.257308	2.54012	0.109309	0.0214213	0.148964	0.189214	2.05047	0.0863573
1.4	1399.22	19.5	59.7993	21.6412	0	1.28084	82.7213		72.2901	26.1615	0	1.54838	100	0.0015	0.049	0.28	0.01	0.0140583	0.12	0.651732	1.00107	0.06	0.25818	0.0702051	0.369447	0.6449	4.82202	0.222067	0.0521637	0.294138	0.474234	3.8925	0.174931	0.0387586	0.234181	0.348732	3.14216	0.137937	0.0287984	0.186445	0.256444	2.53647	0.108869	0.0213978	0.14844	0.188579	2.04752	0.0860061
1.4	1399.94	19.6	59.8041	21.5431	0	1.27774	82.6249		72.3802	26.0733	0	1.54643	100	0.0015	0.049	0.28	0.01	0.0140163	0.12	0.651772	0.99982	0.06	0.257723	0.0701279	0.36815	0.642737	4.81509	0.22121	0.0521064	0.293106	0.472643	3.88691	0.174246	0.038716	0.233359	0.347563	3.13765	0.137389	0.0287668	0.185791	0.255584	2.53282	0.108432	0.0213742	0.147919	0.187946	2.04458	0.0856563
1.4	1400.65	19.7	59.8089	21.445	0	1.27464	82.5285		72.4706	25.9849	0	1.54448	100	0.0015	0.049	0.28	0.01	0.0139741	0.12	0.651811	0.998577	0.06	0.257264	0.0700509	0.366859	0.640582	4.80817	0.220356	0.0520491	0.292078	0.471058	3.88133	0.173563	0.0386735	0.232541	0.346398	3.13314	0.136843	0.0287352	0.18514	0.254727	2.52918	0.107996	0.0213508	0.147401	0.187316	2.04164	0.0853078
1.4	1401.37	19.8	59.8137	21.3469	0	1.27154	82.4321		72.5612	25.8963	0	1.54253	100	0.0015	0.049	0.28	0.01	0.0139319	0.12	0.65185	0.997337	0.06	0.256804	0.069974	0.365574	0.638437	4.80127	0.219505	0.051992	0.291055	0.469481	3.87576	0.172883	0.0386311	0.231726	0.345237	3.12865	0.1363	0.0287036	0.184491	0.253874	2.52555	0.107561	0.0213273	0.146884	0.186689	2.03871	0.0849607
1.4	1402.08	19.9	59.8185	21.2488	0	1.26844	82.3357		72.6519	25.8075	0	1.54057	100	0.0015	0.049	0.28	0.01	0.0138895	0.12	0.651889	0.996099	0.06	0.256343	0.0698973	0.364294	0.6363	4.79439	0.218658	0.051935	0.290036	0.46791	3.8702	0.172206	0.0385887	0.230915	0.344082	3.12416	0.135759	0.0286722	0.183845	0.253024	2.52193	0.107129	0.021304	0.14637	0.186064	2.03579	0.0846149
1.4	1402.8	20	59.8233	21.1507	0	1.26534	82.2393		72.7429	25.7185	0	1.5386	100	0.0015	0.049	0.28	0.01	0.013847	0.12	0.651928	0.994864	0.06	0.25588	0.0698207	0.36302	0.634173	4.78752	0.217814	0.0518781	0.289022	0.466345	3.86466	0.171531	0.0385464	0.230107	0.342932	3.11969	0.135219	0.0286407	0.183202	0.252178	2.51832	0.106698	0.0212806	0.145858	0.185442	2.03288	0.0842705
1.4	1403.51	20.1	59.8281	21.0526	0	1.26224	82.1429		72.8342	25.6292	0	1.53663	100	0.0015	0.049	0.28	0.01	0.0138045	0.12	0.651967	0.993632	0.06	0.255417	0.0697443	0.361751	0.632054	4.78067	0.216973	0.0518214	0.288012	0.464787	3.85912	0.170859	0.0385043	0.229303	0.341786	3.11522	0.134682	0.0286094	0.182562	0.251336	2.51472	0.106269	0.0212573	0.145348	0.184822	2.02997	0.0839274
1.4	1404.22	20.2	59.8329	20.9545	0	1.25914	82.0465		72.9256	25.5398	0	1.53466	100	0.0015	0.049	0.28	0.01	0.0137618	0.12	0.652006	0.992402	0.06	0.254952	0.069668	0.360488	0.629945	4.77383	0.216136	0.0517647	0.287006	0.463236	3.85361	0.17019	0.0384622	0.228503	0.340645	3.11077	0.134148	0.0285781	0.181925	0.250497	2.51112	0.105841	0.0212341	0.144841	0.184205	2.02706	0.0835857
1.4	1404.94	20.3	59.8377	20.8564	0	1.25604	81.9501		73.0172	25.4501	0	1.53268	100	0.0015	0.049	0.28	0.01	0.0137191	0.12	0.652045	0.991174	0.06	0.254486	0.0695919	0.359231	0.627844	4.76701	0.215302	0.0517081	0.286005	0.461691	3.8481	0.169524	0.0384201	0.227705	0.339509	3.10632	0.133615	0.0285469	0.18129	0.249662	2.50753	0.105415	0.0212109	0.144336	0.183591	2.02417	0.0832452
1.4	1405.65	20.4	59.8425	20.7583	0	1.25294	81.8537		73.1091	25.3602	0	1.5307	100	0.0015	0.049	0.28	0.01	0.0136762	0.12	0.652084	0.989949	0.06	0.254019	0.0695159	0.357979	0.625752	4.76021	0.214471	0.0516517	0.285008	0.460153	3.84261	0.16886	0.0383782	0.226912	0.338378	3.10189	0.133084	0.0285157	0.180658	0.24883	2.50395	0.104991	0.0211877	0.143832	0.182979	2.02128	0.0829061
1.4	1406.37	20.5	59.8473	20.6602	0	1.24984	81.7573		73.2012	25.2701	0	1.52872	100	0.0015	0.049	0.28	0.01	0.0136333	0.12	0.652123	0.988727	0.06	0.253551	0.0694401	0.356732	0.623669	4.75342	0.213644	0.0515953	0.284015	0.458621	3.83713	0.168198	0.0383363	0.226121	0.337251	3.09746	0.132555	0.0284846	0.180029	0.248001	2.50038	0.104568	0.0211646	0.143332	0.18237	2.01839	0.0825683
1.4	1407.08	20.6	59.8521	20.5621	0	1.24674	81.6609		73.2934	25.1798	0	1.52672	100	0.0015	0.049	0.28	0.01	0.0135902	0.12	0.652161	0.987507	0.06	0.253081	0.0693644	0.35549	0.621594	4.74664	0.21282	0.0515391	0.283027	0.457095	3.83166	0.167539	0.0382945	0.225335	0.33613	3.09305	0.132029	0.0284536	0.179402	0.247176	2.49682	0.104147	0.0211416	0.142833	0.181764	2.01552	0.0822318
1.4	1407.8	20.7	59.8569	20.464	0	1.24364	81.5645		73.386	25.0893	0	1.52473	100	0.0015	0.049	0.28	0.01	0.013547	0.12	0.6522	0.98629	0.06	0.252611	0.0692889	0.354254	0.619528	4.73989	0.211999	0.051483	0.282043	0.455576	3.8262	0.166883	0.0382528	0.224551	0.335012	3.08864	0.131504	0.0284226	0.178779	0.246355	2.49326	0.103728	0.0211185	0.142336	0.181159	2.01265	0.0818966
1.4	1408.51	20.8	59.8617	20.3659	0	1.24054	81.4681		73.4787	24.9986	0	1.52273	100	0.0015	0.049	0.28	0.01	0.0135038	0.12	0.652239	0.985076	0.06	0.252139	0.0692135	0.353024	0.617471	4.73314	0.211181	0.051427	0.281063	0.454063	3.82076	0.166229	0.0382112	0.223771	0.3339	3.08425	0.130981	0.0283917	0.178157	0.245537	2.48971	0.10331	0.0210956	0.141842	0.180558	2.00978	0.0815627
1.4	1409.22	20.9	59.8665	20.2678	0	1.23744	81.3717		73.5716	24.9076	0	1.52072	100	0.0015	0.049	0.28	0.01	0.0134604	0.12	0.652278	0.983863	0.06	0.251665	0.0691383	0.351799	0.615422	4.72641	0.210366	0.0513711	0.280088	0.452557	3.81533	0.165578	0.0381697	0.222994	0.332792	3.07987	0.130461	0.0283608	0.177539	0.244722	2.48618	0.102894	0.0210726	0.141349	0.179959	2.00693	0.08123
1.4	1409.94	21	59.8713	20.1697	0	1.23434	81.2753		73.6648	24.8165	0	1.51871	100	0.0015	0.049	0.28	0.01	0.0134169	0.12	0.652316	0.982654	0.06	0.251191	0.0690632	0.350579	0.613382	4.7197	0.209555	0.0513153	0.279116	0.451056	3.80991	0.16493	0.0381282	0.222221	0.331689	3.07549	0.129942	0.02833	0.176923	0.243911	2.48264	0.10248	0.0210497	0.140859	0.179362	2.00408	0.0808987
1.4	1410.65	21.1	59.8761	20.0716	0	1.23124	81.1789		73.7582	24.7251	0	1.5167	100	0.0015	0.049	0.28	0.01	0.0133733	0.12	0.652355	0.981447	0.06	0.250715	0.0689882	0.349364	0.61135	4.713	0.208747	0.0512596	0.278149	0.449562	3.8045	0.164284	0.0380868	0.221451	0.33059	3.07113	0.129426	0.0282993	0.17631	0.243103	2.47912	0.102067	0.0210269	0.140371	0.178768	2.00123	0.0805686
1.4	1411.37	21.2	59.8809	19.9735	0	1.22814	81.0825		73.8518	24.6335	0	1.51468	100	0.0015	0.049	0.28	0.01	0.0133297	0.12	0.652394	0.980242	0.06	0.250239	0.0689134	0.348154	0.609327	4.70632	0.207942	0.051204	0.277186	0.448074	3.79911	0.16364	0.0380455	0.220684	0.329496	3.06677	0.128911	0.0282686	0.1757	0.242298	2.47561	0.101655	0.0210041	0.139885	0.178176	1.9984	0.0802397
1.4	1412.08	21.3	59.8857	19.8754	0	1.22504	80.9861		73.9456	24.5417	0	1.51265	100	0.0015	0.049	0.28	0.01	0.0132859	0.12	0.652432	0.97904	0.06	0.24976	0.0688388	0.34695	0.607312	4.69965	0.20714	0.0511485	0.276227	0.446593	3.79372	0.162999	0.0380043	0.219921	0.328406	3.06243	0.128399	0.0282379	0.175092	0.241497	2.4721	0.101246	0.0209813	0.139401	0.177587	1.99556	0.0799121
1.4	1412.8	21.4	59.8905	19.7773	0	1.22194	80.8897		74.0397	24.4497	0	1.51062	100	0.0015	0.049	0.28	0.01	0.013242	0.12	0.652471	0.97784	0.06	0.249281	0.0687642	0.345751	0.605305	4.693	0.206341	0.0510931	0.275273	0.445117	3.78835	0.16236	0.0379632	0.219161	0.327321	3.05809	0.127888	0.0282074	0.174487	0.240699	2.4686	0.100837	0.0209586	0.138919	0.177	1.99274	0.0795858
1.4	1413.51	21.5	59.8953	19.6792	0	1.21884	80.7933		74.134	24.3574	0	1.50859	100	0.0015	0.049	0.28	0.01	0.013198	0.12	0.65251	0.976643	0.06	0.248801	0.0686899	0.344557	0.603307	4.68636	0.205546	0.0510379	0.274322	0.443648	3.783	0.161724	0.0379221	0.218404	0.326241	3.05377	0.12738	0.0281769	0.173884	0.239905	2.46511	0.100431	0.020936	0.13844	0.176416	1.98992	0.0792607
1.4	1414.22	21.6	59.9001	19.5811	0	1.21574	80.6969		74.2285	24.265	0	1.50655	100	0.0015	0.049	0.28	0.01	0.0131539	0.12	0.652548	0.975449	0.06	0.248319	0.0686156	0.343368	0.601317	4.67974	0.204753	0.0509827	0.273376	0.442185	3.77765	0.16109	0.0378811	0.21765	0.325165	3.04945	0.126873	0.0281464	0.173284	0.239113	2.46162	0.100026	0.0209133	0.137962	0.175834	1.98711	0.0789368
1.4	1414.94	21.7	59.9049	19.483	0	1.21264	80.6005		74.3232	24.1723	0	1.5045	100	0.0015	0.049	0.28	0.01	0.0131097	0.12	0.652587	0.974256	0.06	0.247836	0.0685416	0.342184	0.599335	4.67313	0.203963	0.0509277	0.272433	0.440727	3.77232	0.160459	0.0378402	0.2169	0.324093	3.04515	0.126368	0.028116	0.172687	0.238325	2.45815	0.099622	0.0208907	0.137486	0.175255	1.9843	0.0786142
1.4	1415.65	21.8	59.9097	19.3849	0	1.20954	80.5041		74.4182	24.0794	0	1.50245	100	0.0015	0.049	0.28	0.01	0.0130654	0.12	0.652625	0.973067	0.06	0.247351	0.0684676	0.341005	0.597362	4.66654	0.203177	0.0508727	0.271495	0.439276	3.767	0.15983	0.0377994	0.216153	0.323026	3.04085	0.125865	0.0280857	0.172092	0.23754	2.45468	0.09922	0.0208682	0.137013	0.174678	1.9815	0.0782927
1.4	1416.37	21.9	59.9145	19.2868	0	1.20644	80.4077		74.5134	23.9862	0	1.5004	100	0.0015	0.049	0.28	0.01	0.013021	0.12	0.652664	0.971879	0.06	0.246866	0.0683938	0.339832	0.595397	4.65996	0.202393	0.0508179	0.27056	0.437831	3.76169	0.159204	0.0377587	0.215409	0.321963	3.03656	0.125364	0.0280554	0.1715	0.236759	2.45122	0.0988195	0.0208457	0.136541	0.174103	1.97871	0.0779725
1.4	1417.08	22	59.9193	19.1887	0	1.20334	80.3113		74.6088	23.8929	0	1.49834	100	0.0015	0.049	0.28	0.01	0.0129765	0.12	0.652702	0.970695	0.06	0.246379	0.0683201	0.338663	0.593439	4.6534	0.201613	0.0507632	0.26963	0.436392	3.75639	0.15858	0.037718	0.214668	0.320905	3.03229	0.124865	0.0280252	0.17091	0.235981	2.44777	0.0984205	0.0208233	0.136072	0.173531	1.97592	0.0776535
1.4	1417.8	22.1	59.9241	19.0906	0	1.20024	80.2149		74.7044	23.7993	0	1.49628	100	0.0015	0.049	0.28	0.01	0.0129318	0.12	0.65274	0.969512	0.06	0.245891	0.0682466	0.3375	0.59149	4.64685	0.200835	0.0507085	0.268703	0.434958	3.7511	0.157958	0.0376774	0.213931	0.319851	3.02802	0.124368	0.027995	0.170323	0.235206	2.44432	0.098023	0.0208009	0.135604	0.172961	1.97314	0.0773357
1.4	1418.51	22.2	59.9289	18.9925	0	1.19714	80.1185		74.8003	23.7055	0	1.49421	100	0.0015	0.049	0.28	0.01	0.0128871	0.12	0.652779	0.968332	0.06	0.245401	0.0681732	0.336341	0.589549	4.64032	0.200061	0.050654	0.267781	0.433531	3.74583	0.157339	0.0376369	0.213196	0.318801	3.02376	0.123873	0.0279649	0.169738	0.234434	2.44089	0.0976271	0.0207785	0.135139	0.172393	1.97037	0.0770191
1.4	1419.22	22.3	59.9337	18.8944	0	1.19404	80.0221		74.8964	23.6114	0	1.49213	100	0.0015	0.049	0.28	0.01	0.0128423	0.12	0.652817	0.967155	0.06	0.244911	0.0681	0.335187	0.587616	4.6338	0.19929	0.0505996	0.266862	0.432109	3.74057	0.156722	0.0375965	0.212465	0.317756	3.01952	0.12338	0.0279349	0.169156	0.233665	2.43746	0.0972326	0.0207562	0.134675	0.171828	1.9676	0.0767036
1.4	1419.94	22.4	59.9385	18.7963	0	1.19094	79.9257		74.9928	23.5172	0	1.49005	100	0.0015	0.049	0.28	0.01	0.0127973	0.12	0.652855	0.96598	0.06	0.244419	0.0680269	0.334038	0.585691	4.6273	0.198521	0.0505453	0.265948	0.430694	3.73532	0.156107	0.0375561	0.211737	0.316715	3.01528	0.122888	0.0279049	0.168576	0.232899	2.43404	0.0968396	0.0207339	0.134214	0.171265	1.96484	0.0763894
1.4	1420.65	22.5	59.9433	18.6982	0	1.18784	79.8293		75.0893	23.4227	0	1.48797	100	0.0015	0.049	0.28	0.01	0.0127523	0.12	0.652894	0.964807	0.06	0.243925	0.067954	0.332895	0.583774	4.62081	0.197755	0.0504911	0.265037	0.429284	3.73008	0.155495	0.0375158	0.211012	0.315678	3.01105	0.122399	0.027875	0.167999	0.232137	2.43062	0.096448	0.0207117	0.133754	0.170704	1.96209	0.0760763
1.4	1421.37	22.6	59.9481	18.6001	0	1.18474	79.7329		75.1861	23.328	0	1.48588	100	0.0015	0.049	0.28	0.01	0.0127071	0.12	0.652932	0.963637	0.06	0.243431	0.0678811	0.331756	0.581864	4.61433	0.196993	0.050437	0.26413	0.42788	3.72485	0.154885	0.0374756	0.21029	0.314646	3.00683	0.121911	0.0278451	0.167424	0.231378	2.42722	0.096058	0.0206895	0.133296	0.170146	1.95934	0.0757644
1.4	1422.08	22.7	59.9529	18.502	0	1.18164	79.6365		75.2832	23.233	0	1.48379	100	0.0015	0.049	0.28	0.01	0.0126618	0.12	0.65297	0.962469	0.06	0.242935	0.0678085	0.330622	0.579963	4.60787	0.196233	0.050383	0.263227	0.426482	3.71964	0.154277	0.0374355	0.209571	0.313617	3.00262	0.121425	0.0278153	0.166852	0.230622	2.42382	0.0956693	0.0206673	0.132841	0.16959	1.95659	0.0754536
1.4	1422.8	22.8	59.9577	18.4039	0	1.17854	79.5401		75.3805	23.1379	0	1.48169	100	0.0015	0.049	0.28	0.01	0.0126164	0.12	0.653008	0.961303	0.06	0.242438	0.0677359	0.329492	0.578069	4.60143	0.195476	0.0503291	0.262328	0.425089	3.71443	0.153672	0.0373955	0.208855	0.312593	2.99842	0.120941	0.0277856	0.166282	0.229869	2.42043	0.0952822	0.0206452	0.132387	0.169036	1.95386	0.075144
1.4	1423.51	22.9	59.9625	18.3058	0	1.17544	79.4437		75.478	23.0424	0	1.47958	100	0.0015	0.049	0.28	0.01	0.0125709	0.12	0.653046	0.96014	0.06	0.241939	0.0676635	0.328368	0.576183	4.595	0.194722	0.0502753	0.261433	0.423702	3.70924	0.153069	0.0373555	0.208142	0.311574	2.99423	0.120458	0.0277559	0.165714	0.229119	2.41705	0.0948965	0.0206231	0.131935	0.168485	1.95112	0.0748355
1.4	1424.22	23	59.9673	18.2077	0	1.17234	79.3473		75.5757	22.9468	0	1.47747	100	0.0015	0.049	0.28	0.01	0.0125253	0.12	0.653084	0.95898	0.06	0.241439	0.0675913	0.327248	0.574305	4.58858	0.193971	0.0502216	0.260542	0.422321	3.70406	0.152468	0.0373156	0.207433	0.310558	2.99005	0.119978	0.0277262	0.165149	0.228372	2.41367	0.0945122	0.0206011	0.131485	0.167936	1.9484	0.0745282
1.4	1424.94	23.1	59.9721	18.1096	0	1.16924	79.2509		75.6737	22.8509	0	1.47536	100	0.0015	0.049	0.28	0.01	0.0124796	0.12	0.653123	0.957821	0.06	0.240938	0.0675191	0.326133	0.572435	4.58218	0.193222	0.050168	0.259654	0.420946	3.69889	0.151869	0.0372758	0.206726	0.309547	2.98588	0.119499	0.0276966	0.164587	0.227628	2.4103	0.0941293	0.0205791	0.131037	0.167389	1.94568	0.074222
1.4	1425.65	23.2	59.9769	18.0115	0	1.16614	79.1545		75.7719	22.7548	0	1.47324	100	0.0015	0.049	0.28	0.01	0.0124338	0.12	0.653161	0.956665	0.06	0.240436	0.0674471	0.325023	0.570572	4.57579	0.192477	0.0501145	0.25877	0.419576	3.69374	0.151273	0.037236	0.206022	0.308539	2.98171	0.119022	0.0276671	0.164026	0.226887	2.40694	0.0937479	0.0205572	0.130591	0.166844	1.94297	0.073917
1.4	1426.37	23.3	59.9817	17.9134	0	1.16304	79.0581		75.8704	22.6585	0	1.47112	100	0.0015	0.049	0.28	0.01	0.0123878	0.12	0.653199	0.955512	0.06	0.239932	0.0673753	0.323917	0.568717	4.56941	0.191734	0.0500611	0.25789	0.418211	3.68859	0.150679	0.0371964	0.205321	0.307536	2.97756	0.118547	0.0276376	0.163469	0.22615	2.40359	0.0933679	0.0205353	0.130147	0.166301	1.94026	0.0736131
1.4	1427.08	23.4	59.9865	17.8153	0	1.15994	78.9617		75.9691	22.5619	0	1.46899	100	0.0015	0.049	0.28	0.01	0.0123418	0.12	0.653237	0.954361	0.06	0.239427	0.0673036	0.322816	0.566869	4.56305	0.190994	0.0500079	0.257013	0.416853	3.68346	0.150087	0.0371568	0.204624	0.306537	2.97342	0.118074	0.0276082	0.162913	0.225415	2.40024	0.0929893	0.0205134	0.129705	0.165761	1.93756	0.0733102
1.4	1427.8	23.5	59.9913	17.7172	0	1.15684	78.8653		76.068	22.4651	0	1.46685	100	0.0015	0.049	0.28	0.01	0.0122956	0.12	0.653275	0.953212	0.06	0.238921	0.067232	0.32172	0.565029	4.55671	0.190257	0.0499547	0.256141	0.4155	3.67833	0.149497	0.0371173	0.203929	0.305542	2.96928	0.117602	0.0275788	0.16236	0.224683	2.39691	0.092612	0.0204916	0.129264	0.165223	1.93487	0.0730085
1.4	1428.51	23.6	59.9961	17.6191	0	1.15374	78.7689		76.1672	22.3681	0	1.46471	100	0.0015	0.049	0.28	0.01	0.0122493	0.12	0.653313	0.952065	0.06	0.238413	0.0671606	0.320629	0.563196	4.55038	0.189523	0.0499016	0.255272	0.414152	3.67322	0.14891	0.0370778	0.203237	0.304551	2.96515	0.117132	0.0275495	0.161809	0.223955	2.39358	0.0922362	0.0204698	0.128826	0.164687	1.93218	0.0727079
1.4	1429.22	23.7	60.0009	17.521	0	1.15064	78.6725		76.2667	22.2708	0	1.46256	100	0.0015	0.049	0.28	0.01	0.0122029	0.12	0.65335	0.950921	0.06	0.237904	0.0670893	0.319542	0.561371	4.54406	0.188791	0.0498486	0.254406	0.41281	3.66812	0.148325	0.0370385	0.202548	0.303564	2.96104	0.116664	0.0275203	0.16126	0.223229	2.39025	0.0918618	0.0204481	0.128389	0.164154	1.9295	0.0724084
1.4	1429.94	23.8	60.0057	17.4229	0	1.14754	78.5761		76.3663	22.1732	0	1.46041	100	0.0015	0.049	0.28	0.01	0.0121564	0.12	0.653388	0.949779	0.06	0.237393	0.0670181	0.31846	0.559554	4.53776	0.188062	0.0497957	0.253545	0.411473	3.66304	0.147742	0.0369992	0.201862	0.302581	2.95693	0.116198	0.0274911	0.160714	0.222506	2.38694	0.0914887	0.0204264	0.127954	0.163622	1.92682	0.07211
1.4	1430.65	23.9	60.0105	17.3248	0	1.14444	78.4797		76.4663	22.0755	0	1.45826	100	0.0015	0.049	0.28	0.01	0.0121098	0.12	0.653426	0.94864	0.06	0.236881	0.0669471	0.317382	0.557743	4.53147	0.187336	0.0497429	0.252686	0.410142	3.65796	0.147161	0.03696	0.201179	0.301602	2.95283	0.115733	0.027462	0.16017	0.221786	2.38363	0.091117	0.0204048	0.127521	0.163093	1.92415	0.0718127
1.4	1431.37	24	60.0153	17.2267	0	1.14134	78.3833		76.5664	21.9775	0	1.4561	100	0.0015	0.049	0.28	0.01	0.0120631	0.12	0.653464	0.947503	0.06	0.236368	0.0668762	0.316309	0.555941	4.52519	0.186612	0.0496903	0.251832	0.408816	3.65289	0.146582	0.0369208	0.200498	0.300627	2.94874	0.11527	0.0274329	0.159629	0.221069	2.38033	0.0907466	0.0203832	0.12709	0.162565	1.92148	0.0715165
1.4	1432.08	24.1	60.0201	17.1286	0	1.13824	78.2869		76.6668	21.8792	0	1.45393	100	0.0015	0.049	0.28	0.01	0.0120162	0.12	0.653502	0.946368	0.06	0.235854	0.0668054	0.31524	0.554145	4.51893	0.185892	0.0496377	0.250981	0.407496	3.64784	0.146005	0.0368818	0.199821	0.299656	2.94466	0.114809	0.0274038	0.159089	0.220355	2.37703	0.0903776	0.0203616	0.12666	0.16204	1.91883	0.0712213
1.4	1432.8	24.2	60.0249	17.0305	0	1.13514	78.1905		76.7675	21.7807	0	1.45176	100	0.0015	0.049	0.28	0.01	0.0119693	0.12	0.65354	0.945235	0.06	0.235338	0.0667348	0.314176	0.552357	4.51268	0.185174	0.0495852	0.250134	0.406181	3.64279	0.145431	0.0368428	0.199146	0.298689	2.94059	0.114349	0.0273749	0.158552	0.219644	2.37375	0.0900099	0.0203401	0.126233	0.161518	1.91617	0.0709272
1.4	1433.51	24.3	60.0297	16.9324	0	1.13204	78.0941		76.8684	21.682	0	1.44958	100	0.0015	0.049	0.28	0.01	0.0119222	0.12	0.653577	0.944105	0.06	0.234821	0.0666643	0.313116	0.550576	4.50645	0.184458	0.0495328	0.24929	0.404871	3.63776	0.144859	0.0368038	0.198475	0.297726	2.93653	0.113891	0.027346	0.158017	0.218936	2.37047	0.0896436	0.0203186	0.125807	0.160997	1.91353	0.0706342
1.4	1434.22	24.4	60.0345	16.8343	0	1.12894	77.9977		76.9696	21.583	0	1.4474	100	0.0015	0.049	0.28	0.01	0.011875	0.12	0.653615	0.942977	0.06	0.234302	0.0665939	0.312061	0.548802	4.50023	0.183745	0.0494805	0.24845	0.403567	3.63274	0.144288	0.036765	0.197806	0.296767	2.93248	0.113435	0.0273171	0.157485	0.218231	2.3672	0.0892786	0.0202971	0.125383	0.160478	1.91088	0.0703422
1.4	1434.94	24.5	60.0393	16.7362	0	1.12584	77.9013		77.071	21.4838	0	1.44521	100	0.0015	0.049	0.28	0.01	0.0118277	0.12	0.653653	0.941851	0.06	0.233782	0.0665237	0.31101	0.547035	4.49402	0.183035	0.0494284	0.247613	0.402268	3.62773	0.14372	0.0367262	0.19714	0.295812	2.92843	0.11298	0.0272883	0.156955	0.217528	2.36393	0.088915	0.0202757	0.124961	0.159961	1.90825	0.0700513
1.4	1435.65	24.6	60.0441	16.6381	0	1.12274	77.8049		77.1726	21.3844	0	1.44301	100	0.0015	0.049	0.28	0.01	0.0117802	0.12	0.65369	0.940728	0.06	0.23326	0.0664536	0.309963	0.545276	4.48783	0.182328	0.0493763	0.24678	0.400974	3.62273	0.143154	0.0366875	0.196476	0.29486	2.9244	0.112527	0.0272595	0.156427	0.216829	2.36068	0.0885526	0.0202544	0.12454	0.159447	1.90562	0.0697614
1.4	1436.37	24.7	60.0489	16.54	0	1.11964	77.7085		77.2745	21.2846	0	1.44082	100	0.0015	0.049	0.28	0.01	0.0117327	0.12	0.653728	0.939607	0.06	0.232738	0.0663836	0.308921	0.543524	4.48165	0.181623	0.0493243	0.245951	0.399686	3.61775	0.14259	0.0366489	0.195816	0.293913	2.92037	0.112076	0.0272308	0.155901	0.216132	2.35743	0.0881916	0.020233	0.124122	0.158935	1.903	0.0694725
1.4	1437.08	24.8	60.0537	16.4419	0	1.11654	77.6121		77.3767	21.1847	0	1.43861	100	0.0015	0.049	0.28	0.01	0.011685	0.12	0.653766	0.938488	0.06	0.232213	0.0663138	0.307884	0.541779	4.47549	0.18092	0.0492724	0.245125	0.398402	3.61277	0.142028	0.0366103	0.195158	0.292969	2.91635	0.111627	0.0272022	0.155377	0.215438	2.35418	0.0878318	0.0202117	0.123705	0.158424	1.90038	0.0691847
1.4	1437.8	24.9	60.0585	16.3438	0	1.11344	77.5157		77.4791	21.0845	0	1.4364	100	0.0015	0.049	0.28	0.01	0.0116372	0.12	0.653803	0.937371	0.06	0.231688	0.0662441	0.30685	0.54004	4.46933	0.180221	0.0492206	0.244302	0.397124	3.6078	0.141468	0.0365719	0.194503	0.292029	2.91235	0.111178	0.0271736	0.154856	0.214747	2.35095	0.0874734	0.0201905	0.12329	0.157916	1.89777	0.0688979
1.4	1438.51	25	60.0633	16.2457	0	1.11034	77.4193		77.5818	20.984	0	1.43419	100	0.0015	0.049	0.28	0.01	0.0115893	0.12	0.653841	0.936257	0.06	0.231161	0.0661745	0.305822	0.538309	4.4632	0.179524	0.0491689	0.243483	0.395851	3.60285	0.14091	0.0365335	0.193851	0.291093	2.90835	0.110732	0.0271451	0.154336	0.214058	2.34772	0.0871162	0.0201693	0.122876	0.15741	1.89516	0.0686122
1.4	1439.22	25.1	60.0681	16.1476	0	1.10724	77.3229		77.6847	20.8833	0	1.43196	100	0.0015	0.049	0.28	0.01	0.0115413	0.12	0.653878	0.935145	0.06	0.230632	0.0661051	0.304797	0.536585	4.45707	0.178829	0.0491173	0.242667	0.394583	3.59791	0.140354	0.0364951	0.193201	0.290161	2.90436	0.110287	0.0271166	0.153819	0.213373	2.3445	0.0867603	0.0201481	0.122465	0.156906	1.89256	0.0683275
1.4	1439.94	25.2	60.0729	16.0495	0	1.10414	77.2265		77.7879	20.7823	0	1.42974	100	0.0015	0.049	0.28	0.01	0.0114931	0.12	0.653916	0.934035	0.06	0.230102	0.0660358	0.303776	0.534868	4.45096	0.178137	0.0490658	0.241854	0.39332	3.59297	0.1398	0.0364569	0.192555	0.289232	2.90037	0.109844	0.0270881	0.153304	0.21269	2.34128	0.0864057	0.020127	0.122055	0.156404	1.88997	0.0680437
1.4	1440.65	25.3	60.0777	15.9514	0	1.10104	77.1301		77.8914	20.6811	0	1.42751	100	0.0015	0.049	0.28	0.01	0.0114449	0.12	0.653953	0.932927	0.06	0.229571	0.0659666	0.30276	0.533158	4.44486	0.177447	0.0490144	0.241045	0.392063	3.58805	0.139249	0.0364187	0.191911	0.288307	2.8964	0.109403	0.0270598	0.152791	0.21201	2.33808	0.0860524	0.0201059	0.121646	0.155903	1.88738	0.067761
1.4	1441.37	25.4	60.0825	15.8533	0	1.09794	77.0337		77.9951	20.5797	0	1.42527	100	0.0015	0.049	0.28	0.01	0.0113965	0.12	0.65399	0.931822	0.06	0.229038	0.0658975	0.301748	0.531454	4.43878	0.17676	0.0489631	0.24024	0.39081	3.58314	0.138699	0.0363805	0.191269	0.287386	2.89244	0.108963	0.0270314	0.152281	0.211332	2.33488	0.0857003	0.0200849	0.12124	0.155405	1.88479	0.0674793
1.4	1442.08	25.5	60.0873	15.7552	0	1.09484	76.9373		78.099	20.4779	0	1.42302	100	0.0015	0.049	0.28	0.01	0.011348	0.12	0.654028	0.930719	0.06	0.228504	0.0658286	0.300741	0.529758	4.43271	0.176076	0.0489119	0.239438	0.389563	3.57824	0.138151	0.0363425	0.19063	0.286469	2.88848	0.108524	0.0270032	0.151772	0.210658	2.33168	0.0853494	0.0200639	0.120835	0.154909	1.88222	0.0671986
1.4	1442.8	25.6	60.0921	15.6571	0	1.09174	76.8409		78.2033	20.376	0	1.42078	100	0.0015	0.049	0.28	0.01	0.0112993	0.12	0.654065	0.929618	0.06	0.227968	0.0657598	0.299737	0.528068	4.42665	0.175393	0.0488608	0.238639	0.38832	3.57335	0.137605	0.0363045	0.189994	0.285555	2.88453	0.108087	0.0269749	0.151266	0.209986	2.3285	0.0849998	0.0200429	0.120432	0.154415	1.87964	0.0669188
1.4	1443.51	25.7	60.0969	15.559	0	1.08864	76.7445		78.3077	20.2737	0	1.41852	100	0.0015	0.049	0.28	0.01	0.0112506	0.12	0.654102	0.928519	0.06	0.227431	0.0656912	0.298738	0.526385	4.42061	0.174714	0.0488098	0.237843	0.387082	3.56847	0.137061	0.0362666	0.189361	0.284645	2.88059	0.107652	0.0269468	0.150762	0.209317	2.32532	0.0846515	0.020022	0.12003	0.153923	1.87708	0.0666401
1.4	1444.22	25.8	60.1017	15.4609	0	1.08554	76.6481		78.4125	20.1712	0	1.41626	100	0.0015	0.049	0.28	0.01	0.0112017	0.12	0.65414	0.927423	0.06	0.226893	0.0656226	0.297743	0.524709	4.41458	0.174037	0.0487589	0.237051	0.38585	3.5636	0.136519	0.0362288	0.18873	0.283739	2.87666	0.107218	0.0269187	0.150259	0.20865	2.32214	0.0843044	0.0200011	0.11963	0.153433	1.87452	0.0663623
1.4	1444.94	25.9	60.1065	15.3628	0	1.08244	76.5517		78.5175	20.0685	0	1.41399	100	0.0015	0.049	0.28	0.01	0.0111527	0.12	0.654177	0.926329	0.06	0.226353	0.0655542	0.296752	0.523039	4.40856	0.173362	0.048708	0.236262	0.384622	3.55875	0.135979	0.036191	0.188102	0.282836	2.87274	0.106786	0.0268906	0.149759	0.207986	2.31898	0.0839585	0.0199802	0.119232	0.152945	1.87196	0.0660855
1.4	1445.65	26	60.1113	15.2647	0	1.07934	76.4553		78.6228	19.9655	0	1.41172	100	0.0015	0.049	0.28	0.01	0.0111036	0.12	0.654214	0.925237	0.06	0.225811	0.0654859	0.295765	0.521377	4.40256	0.17269	0.0486573	0.235476	0.3834	3.5539	0.135441	0.0361533	0.187476	0.281937	2.86883	0.106355	0.0268626	0.149261	0.207325	2.31582	0.0836138	0.0199594	0.118836	0.152458	1.86941	0.0658097
1.4	1446.37	26.1	60.1161	15.1666	0	1.07624	76.3589		78.7283	19.8622	0	1.40944	100	0.0015	0.049	0.28	0.01	0.0110544	0.12	0.654251	0.924147	0.06	0.225269	0.0654178	0.294782	0.519721	4.39657	0.17202	0.0486067	0.234694	0.382182	3.54906	0.134905	0.0361157	0.186854	0.281041	2.86493	0.105926	0.0268347	0.148765	0.206666	2.31267	0.0832703	0.0199387	0.118441	0.151974	1.86687	0.0655348
1.4	1447.08	26.2	60.1209	15.0685	0	1.07314	76.2625		78.8341	19.7587	0	1.40716	100	0.0015	0.049	0.28	0.01	0.011005	0.12	0.654289	0.923059	0.06	0.224724	0.0653498	0.293804	0.518071	4.39059	0.171352	0.0485561	0.233914	0.380969	3.54424	0.13437	0.0360781	0.186233	0.280149	2.86103	0.105498	0.0268067	0.148271	0.206011	2.30953	0.0829281	0.0199179	0.118048	0.151492	1.86433	0.0652609
1.4	1447.8	26.3	60.1257	14.9704	0	1.07004	76.1661		78.9402	19.6549	0	1.40487	100	0.0015	0.049	0.28	0.01	0.0109555	0.12	0.654326	0.921973	0.06	0.224178	0.0652819	0.292829	0.516428	4.38462	0.170687	0.0485057	0.233138	0.379761	3.53942	0.133838	0.0360407	0.185615	0.279261	2.85715	0.105072	0.0267789	0.147779	0.205357	2.30639	0.082587	0.0198972	0.117656	0.151011	1.8618	0.064988
1.4	1448.51	26.4	60.1305	14.8723	0	1.06694	76.0697		79.0466	19.5509	0	1.40258	100	0.0015	0.049	0.28	0.01	0.0109059	0.12	0.654363	0.92089	0.06	0.223631	0.0652141	0.291858	0.514792	4.37867	0.170025	0.0484553	0.232366	0.378557	3.53462	0.133308	0.0360032	0.185	0.278376	2.85327	0.104648	0.0267511	0.14729	0.204707	2.30326	0.0822472	0.0198766	0.117266	0.150533	1.85927	0.064716
1.4	1449.22	26.5	60.1353	14.7742	0	1.06384	75.9733		79.1532	19.4465	0	1.40028	100	0.0015	0.049	0.28	0.01	0.0108561	0.12	0.6544	0.919809	0.06	0.223082	0.0651465	0.290892	0.513162	4.37273	0.169364	0.0484051	0.231596	0.377359	3.52982	0.132779	0.0359659	0.184387	0.277495	2.8494	0.104225	0.0267234	0.146802	0.204058	2.30013	0.0819085	0.019856	0.116878	0.150056	1.85675	0.0644449
1.4	1449.94	26.6	60.1401	14.6761	0	1.06074	75.8769		79.2601	19.342	0	1.39797	100	0.0015	0.049	0.28	0.01	0.0108063	0.12	0.654437	0.91873	0.06	0.222532	0.065079	0.289929	0.511539	4.36681	0.168706	0.0483549	0.23083	0.376165	3.52504	0.132252	0.0359286	0.183777	0.276617	2.84554	0.103803	0.0266957	0.146316	0.203413	2.29702	0.081571	0.0198354	0.116491	0.149582	1.85423	0.0641748
1.4	1450.65	26.7	60.1449	14.578	0	1.05764	75.7805		79.3672	19.2371	0	1.39566	100	0.0015	0.049	0.28	0.01	0.0107563	0.12	0.654474	0.917653	0.06	0.22198	0.0650116	0.288971	0.509922	4.36089	0.168051	0.0483048	0.230067	0.374976	3.52027	0.131727	0.0358914	0.18317	0.275743	2.84168	0.103383	0.026668	0.145832	0.20277	2.29391	0.0812346	0.0198148	0.116106	0.149109	1.85172	0.0639056
1.4	1451.37	26.8	60.1497	14.4799	0	1.05454	75.6841		79.4747	19.132	0	1.39334	100	0.0015	0.049	0.28	0.01	0.0107061	0.12	0.654511	0.916578	0.06	0.221427	0.0649443	0.288016	0.508312	4.35499	0.167397	0.0482549	0.229307	0.373792	3.5155	0.131204	0.0358543	0.182565	0.274872	2.83784	0.102964	0.0266404	0.14535	0.20213	2.2908	0.0808995	0.0197943	0.115722	0.148638	1.84922	0.0636373
1.4	1452.08	26.9	60.1545	14.3818	0	1.05144	75.5877		79.5824	19.0266	0	1.39102	100	0.0015	0.049	0.28	0.01	0.0106559	0.12	0.654548	0.915506	0.06	0.220872	0.0648772	0.287065	0.506708	4.34911	0.166746	0.048205	0.22855	0.372613	3.51075	0.130683	0.0358172	0.181962	0.274004	2.834	0.102547	0.0266129	0.144871	0.201492	2.28771	0.0805655	0.0197739	0.11534	0.148169	1.84672	0.0633699
1.4	1452.8	27	60.1593	14.2837	0	1.04834	75.4913		79.6904	18.921	0	1.38868	100	0.0015	0.049	0.28	0.01	0.0106055	0.12	0.654585	0.914435	0.06	0.220315	0.0648102	0.286118	0.50511	4.34323	0.166098	0.0481552	0.227796	0.371438	3.50601	0.130164	0.0357802	0.181362	0.273141	2.83017	0.102131	0.0265854	0.144393	0.200857	2.28462	0.0802326	0.0197535	0.11496	0.147702	1.84422	0.0631035
1.4	1453.51	27.1	60.1641	14.1856	0	1.04524	75.3949		79.7986	18.815	0	1.38635	100	0.0015	0.049	0.28	0.01	0.010555	0.12	0.654622	0.913367	0.06	0.219757	0.0647433	0.285176	0.503519	4.33737	0.165451	0.0481055	0.227045	0.370268	3.50128	0.129646	0.0357433	0.180764	0.27228	2.82635	0.101717	0.026558	0.143917	0.200224	2.28153	0.0799009	0.0197331	0.114581	0.147237	1.84173	0.062838
1.4	1454.22	27.2	60.1689	14.0875	0	1.04214	75.2985		79.9072	18.7088	0	1.38401	100	0.0015	0.049	0.28	0.01	0.0105043	0.12	0.654659	0.912301	0.06	0.219198	0.0646765	0.284237	0.501934	4.33152	0.164807	0.0480559	0.226298	0.369102	3.49656	0.12913	0.0357064	0.180169	0.271423	2.82254	0.101304	0.0265306	0.143443	0.199594	2.27846	0.0795704	0.0197127	0.114204	0.146773	1.83925	0.0625734
1.4	1454.94	27.3	60.1737	13.9894	0	1.03904	75.2021		80.016	18.6024	0	1.38166	100	0.0015	0.049	0.28	0.01	0.0104536	0.12	0.654696	0.911237	0.06	0.218637	0.0646099	0.283301	0.500356	4.32569	0.164165	0.0480064	0.225553	0.367942	3.49185	0.128616	0.0356697	0.179576	0.27057	2.81874	0.100892	0.0265032	0.142971	0.198966	2.27539	0.0792409	0.0196924	0.113828	0.146312	1.83677	0.0623097
1.4	1455.65	27.4	60.1785	13.8913	0	1.03594	75.1057		80.1251	18.4956	0	1.3793	100	0.0015	0.049	0.28	0.01	0.0104027	0.12	0.654733	0.910175	0.06	0.218075	0.0645434	0.28237	0.498783	4.31986	0.163526	0.047957	0.224812	0.366785	3.48715	0.128104	0.0356329	0.178986	0.269719	2.81495	0.100482	0.026476	0.142501	0.198341	2.27232	0.0789126	0.0196721	0.113454	0.145852	1.8343	0.0620469
1.4	1456.37	27.5	60.1833	13.7932	0	1.03284	75.0093		80.2344	18.3886	0	1.37694	100	0.0015	0.049	0.28	0.01	0.0103516	0.12	0.654769	0.909115	0.06	0.217511	0.064477	0.281443	0.497217	4.31405	0.162888	0.0479076	0.224073	0.365634	3.48245	0.127594	0.0355963	0.178398	0.268872	2.81116	0.100074	0.0264487	0.142033	0.197718	2.26927	0.0785855	0.0196519	0.113081	0.145394	1.83183	0.0617849
1.4	1457.08	27.6	60.1881	13.6951	0	1.02974	74.9129		80.3441	18.2813	0	1.37458	100	0.0015	0.049	0.28	0.01	0.0103005	0.12	0.654806	0.908058	0.06	0.216945	0.0644107	0.280519	0.495657	4.30825	0.162253	0.0478584	0.223338	0.364487	3.47777	0.127085	0.0355597	0.177813	0.268029	2.80738	0.0996663	0.0264215	0.141567	0.197098	2.26622	0.0782594	0.0196317	0.11271	0.144938	1.82937	0.0615239
1.4	1457.8	27.7	60.1929	13.597	0	1.02664	74.8165		80.454	18.1738	0	1.37221	100	0.0015	0.049	0.28	0.01	0.0102492	0.12	0.654843	0.907002	0.06	0.216378	0.0643446	0.279599	0.494104	4.30247	0.16162	0.0478092	0.222605	0.363344	3.4731	0.126578	0.0355232	0.177229	0.267189	2.80361	0.0992604	0.0263944	0.141103	0.19648	2.26317	0.0779345	0.0196115	0.11234	0.144483	1.82691	0.0612638
1.4	1458.51	27.8	60.1977	13.4989	0	1.02354	74.7201		80.5643	18.0659	0	1.36983	100	0.0015	0.049	0.28	0.01	0.0101977	0.12	0.65488	0.905949	0.06	0.215809	0.0642785	0.278683	0.492556	4.2967	0.160989	0.0477602	0.221876	0.362206	3.46844	0.126073	0.0354867	0.176649	0.266352	2.79985	0.0988559	0.0263673	0.140641	0.195865	2.26014	0.0776106	0.0195914	0.111972	0.144031	1.82446	0.0610045
1.4	1459.22	27.9	60.2025	13.4008	0	1.02044	74.6237		80.6748	17.9578	0	1.36744	100	0.0015	0.049	0.28	0.01	0.0101462	0.12	0.654916	0.904897	0.06	0.215239	0.0642126	0.277771	0.491015	4.29094	0.160361	0.0477112	0.22115	0.361073	3.46379	0.12557	0.0354503	0.17607	0.265518	2.7961	0.0984529	0.0263403	0.14018	0.195252	2.25711	0.0772879	0.0195713	0.111606	0.14358	1.82202	0.0607461
1.4	1459.94	28	60.2073	13.3027	0	1.01734	74.5273		80.7856	17.8494	0	1.36505	100	0.0015	0.049	0.28	0.01	0.0100945	0.12	0.654953	0.903848	0.06	0.214667	0.0641468	0.276862	0.489479	4.28519	0.159735	0.0476623	0.220426	0.359944	3.45915	0.125068	0.035414	0.175495	0.264688	2.79235	0.0980512	0.0263133	0.139722	0.194641	2.25408	0.0769662	0.0195513	0.111241	0.143131	1.81957	0.0604885
1.4	1460.65	28.1	60.2121	13.2046	0	1.01424	74.4309		80.8966	17.7407	0	1.36265	100	0.0015	0.049	0.28	0.01	0.0100427	0.12	0.65499	0.902801	0.06	0.214093	0.0640812	0.275957	0.48795	4.27945	0.15911	0.0476135	0.219706	0.358819	3.45452	0.124568	0.0353778	0.174921	0.263861	2.78861	0.0976508	0.0262864	0.139265	0.194033	2.25107	0.0766456	0.0195313	0.110877	0.142684	1.81714	0.0602319
1.4	1461.37	28.2	60.2169	13.1065	0	1.01114	74.3345		81.008	17.6318	0	1.36025	100	0.0015	0.049	0.28	0.01	0.0099907	0.12	0.655026	0.901756	0.06	0.213518	0.0640156	0.275056	0.486427	4.27373	0.158488	0.0475649	0.218988	0.357699	3.4499	0.12407	0.0353416	0.17435	0.263037	2.78488	0.0972518	0.0262595	0.13881	0.193427	2.24806	0.0763262	0.0195113	0.110515	0.142239	1.81471	0.0599761
1.4	1462.08	28.3	60.2217	13.0084	0	1.00804	74.2381		81.1197	17.5225	0	1.35784	100	0.0015	0.049	0.28	0.01	0.00993861	0.12	0.655063	0.900713	0.06	0.212942	0.0639502	0.274159	0.48491	4.26802	0.157869	0.0475162	0.218274	0.356583	3.44529	0.123574	0.0353055	0.173781	0.262217	2.78116	0.0968542	0.0262326	0.138357	0.192824	2.24505	0.0760077	0.0194914	0.110154	0.141795	1.81228	0.0597211
1.4	1462.8	28.4	60.2265	12.9103	0	1.00494	74.1417		81.2316	17.413	0	1.35543	100	0.0015	0.049	0.28	0.01	0.00988637	0.12	0.655099	0.899672	0.06	0.212363	0.0638849	0.273265	0.483398	4.26232	0.157251	0.0474677	0.217562	0.355472	3.44069	0.123079	0.0352694	0.173214	0.2614	2.77745	0.0964579	0.0262059	0.137906	0.192223	2.24205	0.0756904	0.0194715	0.109795	0.141353	1.80986	0.059467
1.4	1463.51	28.5	60.2313	12.8122	0	1.00184	74.0453		81.3438	17.3032	0	1.353	100	0.0015	0.049	0.28	0.01	0.009834	0.12	0.655136	0.898633	0.06	0.211784	0.0638198	0.272375	0.481893	4.25663	0.156635	0.0474193	0.216854	0.354365	3.4361	0.122586	0.0352334	0.17265	0.260586	2.77374	0.096063	0.0261791	0.137457	0.191624	2.23906	0.0753741	0.0194516	0.109438	0.140913	1.80745	0.0592137
1.4	1464.22	28.6	60.2361	12.7141	0	0.998736	73.9489		81.4564	17.1931	0	1.35058	100	0.0015	0.049	0.28	0.01	0.0097815	0.12	0.655172	0.897596	0.06	0.211202	0.0637547	0.271488	0.480394	4.25096	0.156022	0.047371	0.216148	0.353262	3.43152	0.122094	0.0351975	0.172088	0.259775	2.77005	0.0956694	0.0261524	0.137009	0.191028	2.23608	0.0750589	0.0194318	0.109081	0.140474	1.80504	0.0589613
1.4	1464.94	28.7	60.2409	12.616	0	0.995636	73.8525		81.5692	17.0827	0	1.34814	100	0.0015	0.049	0.28	0.01	0.00972886	0.12	0.655209	0.896561	0.06	0.210619	0.0636898	0.270605	0.4789	4.2453	0.15541	0.0473227	0.215445	0.352164	3.42695	0.121605	0.0351617	0.171528	0.258967	2.76636	0.0952771	0.0261258	0.136564	0.190434	2.2331	0.0747447	0.019412	0.108727	0.140038	1.80264	0.0587097
1.4	1465.65	28.8	60.2457	12.5179	0	0.992536	73.7561		81.6823	16.972	0	1.3457	100	0.0015	0.049	0.28	0.01	0.00967608	0.12	0.655245	0.895528	0.06	0.210034	0.063625	0.269726	0.477412	4.23965	0.154801	0.0472746	0.214745	0.35107	3.42239	0.121117	0.0351259	0.170971	0.258163	2.76267	0.0948861	0.0260992	0.13612	0.189843	2.23013	0.0744316	0.0193922	0.108373	0.139603	1.80024	0.0584589
1.4	1466.37	28.9	60.2505	12.4198	0	0.989436	73.6597		81.7957	16.861	0	1.34325	100	0.0015	0.049	0.28	0.01	0.00962316	0.12	0.655282	0.894497	0.06	0.209448	0.0635603	0.26885	0.475931	4.23401	0.154194	0.0472265	0.214047	0.34998	3.41784	0.12063	0.0350902	0.170416	0.257361	2.759	0.0944965	0.0260727	0.135678	0.189253	2.22716	0.0741195	0.0193725	0.108021	0.139169	1.79784	0.058209
1.4	1467.08	29	60.2553	12.3217	0	0.986336	73.5633		81.9094	16.7498	0	1.3408	100	0.0015	0.049	0.28	0.01	0.0095701	0.12	0.655318	0.893469	0.06	0.20886	0.0634957	0.267978	0.474455	4.22839	0.153589	0.0471785	0.213353	0.348895	3.4133	0.120145	0.0350545	0.169863	0.256563	2.75534	0.0941081	0.0260462	0.135238	0.188666	2.2242	0.0738084	0.0193528	0.107671	0.138738	1.79546	0.0579599
1.4	1467.8	29.1	60.2601	12.2236	0	0.983236	73.4669		82.0235	16.6382	0	1.33834	100	0.0015	0.049	0.28	0.01	0.00951691	0.12	0.655354	0.892442	0.06	0.20827	0.0634312	0.267109	0.472984	4.22277	0.152986	0.0471306	0.212661	0.347814	3.40877	0.119662	0.0350189	0.169312	0.255768	2.75168	0.0937211	0.0260197	0.1348	0.188082	2.22125	0.0734984	0.0193332	0.107322	0.138308	1.79307	0.0577116
1.4	1468.51	29.2	60.2649	12.1255	0	0.980136	73.3705		82.1378	16.5264	0	1.33587	100	0.0015	0.049	0.28	0.01	0.00946357	0.12	0.655391	0.891417	0.06	0.207679	0.0633669	0.266244	0.47152	4.21717	0.152385	0.0470828	0.211972	0.346737	3.40425	0.119181	0.0349834	0.168764	0.254976	2.74803	0.0933353	0.0259934	0.134363	0.187499	2.2183	0.0731894	0.0193136	0.106974	0.13788	1.79069	0.0574641
1.4	1469.22	29.3	60.2697	12.0274	0	0.977036	73.2741		82.2524	16.4142	0	1.3334	100	0.0015	0.049	0.28	0.01	0.00941009	0.12	0.655427	0.890394	0.06	0.207086	0.0633026	0.265382	0.470061	4.21158	0.151786	0.0470351	0.211286	0.345664	3.39974	0.118701	0.034948	0.168218	0.254188	2.74439	0.0929508	0.025967	0.133928	0.186919	2.21536	0.0728814	0.019294	0.106628	0.137453	1.78832	0.0572174
1.4	1469.94	29.4	60.2745	11.9293	0	0.973936	73.1777		82.3673	16.3018	0	1.33092	100	0.0015	0.049	0.28	0.01	0.00935648	0.12	0.655463	0.889374	0.06	0.206492	0.0632385	0.264524	0.468608	4.206	0.151189	0.0469874	0.210603	0.344596	3.39523	0.118222	0.0349126	0.167674	0.253402	2.74075	0.0925676	0.0259407	0.133495	0.186342	2.21243	0.0725744	0.0192744	0.106283	0.137028	1.78595	0.0569715
1.4	1470.65	29.5	60.2793	11.8312	0	0.970836	73.0813		82.4825	16.1891	0	1.32843	100	0.0015	0.049	0.28	0.01	0.00930272	0.12	0.6555	0.888355	0.06	0.205895	0.0631746	0.263669	0.467161	4.20044	0.150594	0.0469399	0.209923	0.343531	3.39074	0.117745	0.0348772	0.167132	0.252619	2.73713	0.0921856	0.0259145	0.133064	0.185766	2.2095	0.0722684	0.0192549	0.10594	0.136605	1.78359	0.0567264
1.4	1471.37	29.6	60.2841	11.7331	0	0.967736	72.9849		82.598	16.076	0	1.32594	100	0.0015	0.049	0.28	0.01	0.00924882	0.12	0.655536	0.887338	0.06	0.205297	0.0631107	0.262818	0.465719	4.19489	0.150001	0.0468924	0.209245	0.342471	3.38626	0.11727	0.034842	0.166592	0.25184	2.73351	0.0918049	0.0258883	0.132634	0.185193	2.20658	0.0719635	0.0192355	0.105598	0.136183	1.78123	0.0564821
1.4	1472.08	29.7	60.2889	11.635	0	0.964636	72.8885		82.7139	15.9627	0	1.32344	100	0.0015	0.049	0.28	0.01	0.00919478	0.12	0.655572	0.886324	0.06	0.204698	0.0630469	0.26197	0.464283	4.18934	0.14941	0.0468451	0.20857	0.341415	3.38179	0.116797	0.0348068	0.166055	0.251063	2.7299	0.0914255	0.0258621	0.132206	0.184622	2.20367	0.0716595	0.019216	0.105257	0.135763	1.77888	0.0562386
1.4	1472.8	29.8	60.2937	11.5369	0	0.961536	72.7921		82.83	15.8491	0	1.32094	100	0.0015	0.049	0.28	0.01	0.00914059	0.12	0.655608	0.885311	0.06	0.204096	0.0629833	0.261126	0.462852	4.18381	0.148821	0.0467978	0.207898	0.340363	3.37732	0.116325	0.0347717	0.16552	0.250289	2.72629	0.0910473	0.025836	0.13178	0.184053	2.20076	0.0713565	0.0191966	0.104918	0.135345	1.77653	0.0559959
1.4	1473.51	29.9	60.2985	11.4388	0	0.958436	72.6957		82.9464	15.7351	0	1.31842	100	0.0015	0.049	0.28	0.01	0.00908626	0.12	0.655644	0.8843	0.06	0.203493	0.0629198	0.260285	0.461427	4.1783	0.148234	0.0467506	0.207228	0.339315	3.37287	0.115854	0.0347366	0.164987	0.249519	2.7227	0.0906703	0.0258099	0.131356	0.183486	2.19786	0.0710545	0.0191773	0.10458	0.134928	1.77419	0.055754
1.4	1474.22	30	60.3033	11.3407	0	0.955336	72.5993		83.0632	15.6209	0	1.3159	100	0.0015	0.049	0.28	0.01	0.00903179	0.12	0.65568	0.883292	0.06	0.202889	0.0628564	0.259447	0.460008	4.17279	0.147648	0.0467035	0.206561	0.338272	3.36842	0.115385	0.0347016	0.164456	0.248751	2.71911	0.0902946	0.0257839	0.130933	0.182922	2.19496	0.0707534	0.019158	0.104244	0.134513	1.77185	0.0555128
1.4	1474.94	30.1	60.3081	11.2426	0	0.952236	72.5029		83.1802	15.5064	0	1.31338	100	0.0015	0.049	0.28	0.01	0.00897717	0.12	0.655717	0.882285	0.06	0.202282	0.0627931	0.258613	0.458594	4.1673	0.147065	0.0466564	0.205897	0.337232	3.36399	0.114918	0.0346666	0.163927	0.247987	2.71553	0.0899201	0.025758	0.130512	0.18236	2.19207	0.0704534	0.0191387	0.103908	0.1341	1.76952	0.0552724
1.4	1475.65	30.2	60.3129	11.1445	0	0.949136	72.4065		83.2976	15.3915	0	1.31084	100	0.0015	0.049	0.28	0.01	0.0089224	0.12	0.655753	0.88128	0.06	0.201674	0.0627299	0.257782	0.457186	4.16181	0.146484	0.0466095	0.205236	0.336196	3.35956	0.114452	0.0346318	0.1634	0.247225	2.71196	0.0895468	0.0257321	0.130093	0.1818	2.18919	0.0701543	0.0191194	0.103575	0.133688	1.76719	0.0550328
1.4	1476.37	30.3	60.3177	11.0464	0	0.946036	72.3101		83.4153	15.2764	0	1.3083	100	0.0015	0.049	0.28	0.01	0.00886749	0.12	0.655789	0.880277	0.06	0.201064	0.0626668	0.256955	0.455783	4.15634	0.145905	0.0465627	0.204577	0.335165	3.35515	0.113988	0.0345969	0.162876	0.246467	2.70839	0.0891747	0.0257062	0.129675	0.181242	2.18631	0.0698562	0.0191002	0.103242	0.133278	1.76486	0.054794
1.4	1477.08	30.4	60.3225	10.9483	0	0.942936	72.2137		83.5333	15.1609	0	1.30576	100	0.0015	0.049	0.28	0.01	0.00881243	0.12	0.655825	0.879276	0.06	0.200453	0.0626039	0.256131	0.454386	4.15088	0.145327	0.0465159	0.203921	0.334137	3.35074	0.113525	0.0345622	0.162354	0.245711	2.70483	0.0888038	0.0256804	0.129259	0.180686	2.18344	0.069559	0.019081	0.102911	0.132869	1.76255	0.0545559
1.4	1477.8	30.5	60.3273	10.8502	0	0.939836	72.1173		83.6516	15.0452	0	1.30321	100	0.0015	0.049	0.28	0.01	0.00875723	0.12	0.655861	0.878278	0.06	0.199839	0.0625411	0.25531	0.452994	4.14544	0.144752	0.0464692	0.203267	0.333113	3.34634	0.113064	0.0345275	0.161833	0.244958	2.70128	0.0884342	0.0256546	0.128845	0.180132	2.18057	0.0692628	0.0190619	0.102581	0.132462	1.76023	0.0543185
1.4	1478.51	30.6	60.3321	10.7521	0	0.936736	72.0209		83.7703	14.9291	0	1.30065	100	0.0015	0.049	0.28	0.01	0.00870188	0.12	0.655897	0.877281	0.06	0.199224	0.0624783	0.254492	0.451607	4.14	0.144178	0.0464226	0.202616	0.332094	3.34195	0.112604	0.0344929	0.161315	0.244208	2.69774	0.0880657	0.0256289	0.128432	0.179581	2.17771	0.0689675	0.0190427	0.102253	0.132057	1.75792	0.0540819
1.4	1479.22	30.7	60.3369	10.654	0	0.933636	71.9245		83.8892	14.8127	0	1.29808	100	0.0015	0.049	0.28	0.01	0.00864638	0.12	0.655932	0.876286	0.06	0.198607	0.0624157	0.253678	0.450226	4.13458	0.143607	0.0463761	0.201968	0.331078	3.33757	0.112146	0.0344583	0.160799	0.243461	2.69421	0.0876984	0.0256032	0.128022	0.179032	2.17486	0.0686731	0.0190237	0.101926	0.131653	1.75562	0.0538461
1.4	1479.94	30.8	60.3417	10.5559	0	0.930536	71.8281		84.0085	14.696	0	1.2955	100	0.0015	0.049	0.28	0.01	0.00859073	0.12	0.655968	0.875293	0.06	0.197989	0.0623532	0.252867	0.44885	4.12916	0.143037	0.0463297	0.201323	0.330066	3.3332	0.111689	0.0344238	0.160285	0.242717	2.69068	0.0873323	0.0255776	0.127612	0.178485	2.17201	0.0683797	0.0190046	0.1016	0.131251	1.75332	0.053611
1.4	1480.65	30.9	60.3465	10.4578	0	0.927436	71.7317		84.1281	14.579	0	1.29292	100	0.0015	0.049	0.28	0.01	0.00853493	0.12	0.656004	0.874301	0.06	0.197368	0.0622909	0.252059	0.447479	4.12376	0.142469	0.0462833	0.200679	0.329058	3.32884	0.111234	0.0343894	0.159773	0.241976	2.68716	0.0869673	0.025552	0.127205	0.17794	2.16917	0.0680873	0.0189856	0.101275	0.13085	1.75103	0.0533766
1.4	1481.37	31	60.3513	10.3597	0	0.924336	71.6353		84.248	14.4617	0	1.29034	100	0.0015	0.049	0.28	0.01	0.00847898	0.12	0.65604	0.873312	0.06	0.196746	0.0622286	0.251255	0.446114	4.11837	0.141903	0.046237	0.200039	0.328054	3.32449	0.11078	0.034355	0.159263	0.241238	2.68365	0.0866036	0.0255264	0.126799	0.177397	2.16633	0.0677957	0.0189666	0.100952	0.13045	1.74874	0.053143
1.4	1482.08	31.1	60.3561	10.2616	0	0.921236	71.5389		84.3682	14.344	0	1.28774	100	0.0015	0.049	0.28	0.01	0.00842288	0.12	0.656076	0.872325	0.06	0.196122	0.0621665	0.250454	0.444754	4.11299	0.141339	0.0461909	0.199401	0.327054	3.32015	0.110328	0.0343207	0.158755	0.240503	2.68014	0.086241	0.0255009	0.126394	0.176856	2.1635	0.0675051	0.0189477	0.10063	0.130053	1.74646	0.0529101
1.4	1482.8	31.2	60.3609	10.1635	0	0.918136	71.4425		84.4888	14.2261	0	1.28514	100	0.0015	0.049	0.28	0.01	0.00836663	0.12	0.656112	0.871339	0.06	0.195497	0.0621044	0.249655	0.443399	4.10762	0.140776	0.0461448	0.198766	0.326058	3.31582	0.109877	0.0342864	0.158249	0.23977	2.67665	0.0858795	0.0254755	0.125991	0.176317	2.16068	0.0672154	0.0189288	0.100309	0.129657	1.74418	0.0526779
1.4	1483.51	31.3	60.3657	10.0654	0	0.915036	71.3461		84.6097	14.1078	0	1.28253	100	0.0015	0.049	0.28	0.01	0.00831023	0.12	0.656147	0.870356	0.06	0.194869	0.0620425	0.248861	0.44205	4.10227	0.140216	0.0460988	0.198133	0.325066	3.3115	0.109427	0.0342523	0.157745	0.23904	2.67315	0.0855192	0.0254501	0.12559	0.175781	2.15786	0.0669266	0.0189099	0.0999899	0.129262	1.7419	0.0524465
1.4	1484.22	31.4	60.3705	9.96727	0	0.911936	71.2497		84.7309	13.9892	0	1.27992	100	0.0015	0.049	0.28	0.01	0.00825367	0.12	0.656183	0.869374	0.06	0.19424	0.0619807	0.248069	0.440705	4.09692	0.139657	0.0460528	0.197502	0.324077	3.30718	0.108979	0.0342181	0.157243	0.238313	2.66967	0.08516	0.0254247	0.125191	0.175246	2.15505	0.0666387	0.0188911	0.0996718	0.128869	1.73963	0.0522157
1.4	1484.94	31.5	60.3753	9.86917	0	0.908836	71.1533		84.8524	13.8703	0	1.27729	100	0.0015	0.049	0.28	0.01	0.00819696	0.12	0.656219	0.868395	0.06	0.193609	0.061919	0.24728	0.439366	4.09159	0.1391	0.046007	0.196875	0.323092	3.30288	0.108533	0.0341841	0.156743	0.237589	2.6662	0.0848019	0.0253994	0.124793	0.174713	2.15225	0.0663517	0.0188723	0.0993549	0.128477	1.73737	0.0519857
1.4	1485.65	31.6	60.3801	9.77107	0	0.905736	71.0569		84.9743	13.7511	0	1.27466	100	0.0015	0.049	0.28	0.01	0.0081401	0.12	0.656255	0.867417	0.06	0.192976	0.0618574	0.246495	0.438032	4.08627	0.138545	0.0459612	0.196249	0.322111	3.29858	0.108087	0.0341501	0.156246	0.236868	2.66273	0.084445	0.0253742	0.124396	0.174183	2.14945	0.0660656	0.0188535	0.0990394	0.128087	1.73511	0.0517564
1.4	1486.37	31.7	60.3849	9.67297	0	0.902636	70.9605		85.0965	13.6315	0	1.27203	100	0.0015	0.049	0.28	0.01	0.00808308	0.12	0.65629	0.866441	0.06	0.192341	0.0617959	0.245713	0.436703	4.08096	0.137991	0.0459155	0.195626	0.321134	3.29429	0.107644	0.0341161	0.15575	0.236149	2.65927	0.0840892	0.0253489	0.124002	0.173655	2.14665	0.0657803	0.0188347	0.0987251	0.127699	1.73285	0.0515278
1.4	1487.08	31.8	60.3897	9.57487	0	0.899536	70.8641		85.219	13.5116	0	1.26938	100	0.0015	0.049	0.28	0.01	0.00802591	0.12	0.656326	0.865467	0.06	0.191705	0.0617345	0.244933	0.435379	4.07566	0.13744	0.0458699	0.195006	0.32016	3.29001	0.107201	0.0340822	0.155256	0.235433	2.65582	0.0837346	0.0253238	0.123608	0.173128	2.14387	0.065496	0.018816	0.098412	0.127312	1.7306	0.0512999
1.4	1487.8	31.9	60.3945	9.47677	0	0.896436	70.7677		85.3419	13.3914	0	1.26673	100	0.0015	0.049	0.28	0.01	0.00796858	0.12	0.656361	0.864495	0.06	0.191066	0.0616733	0.244157	0.434061	4.07037	0.13689	0.0458244	0.194388	0.319191	3.28575	0.10676	0.0340484	0.154764	0.23472	2.65237	0.083381	0.0252986	0.123217	0.172604	2.14109	0.0652125	0.0187974	0.0981002	0.126926	1.72836	0.0510727
1.4	1488.51	32	60.3993	9.37867	0	0.893336	70.6713		85.4651	13.2708	0	1.26407	100	0.0015	0.049	0.28	0.01	0.00791109	0.12	0.656397	0.863525	0.06	0.190426	0.0616121	0.243384	0.432747	4.06509	0.136342	0.045779	0.193773	0.318225	3.28149	0.106321	0.0340147	0.154274	0.23401	2.64893	0.0830285	0.0252736	0.122827	0.172081	2.13831	0.06493	0.0187787	0.0977896	0.126542	1.72612	0.0508461
[truncated: 46 more rows]
[truncated: 19 more columns]
