# Supplementary material for: Progressive sub-arc mantle oxidation modulated by sediment melt
Source: Sci Adv. 2026 Apr 3;12(14):eaeb9023. doi: 10.1126/sciadv.aeb9023 (PMC13240789; doi:10.1126/sciadv.aeb9023)
Supplement: Supplementary file 2 — Data S1 to S6 [file sciadv.aeb9023_data_s1_to_s6.zip › aeb9023_data_s5.xlsx]

## Sheet: Partition coefficient
	V			V source	Sc	Sc source
	FMQ-1	FMQ+1.7	FMQ+3.7
garnet	2.8	1.3	1	Holycross&Cottrell, 2022	3.2	Wang et al., 2017 (run W10)
clinopyroxene	4.1	1.9	1.1	Holycross&Cottrell, 2022	1.83028	Rapp et al., 2010 (run KJ2)
phengite	2.3	2.3	2.3	Wang et al., 2017 (run W10)	2.9	Wang et al., 2017 (run W10)
kyanite	0	0	0		0
rutile	60.9	10.7	13.7	Holycross&Cottrell, 2022	4.76	Wang et al., 2017 (run W8)
quartz/coesite	0	0	0		0
M. Holycross, E. Cottrell, Experimental quantification of vanadium partitioning between eclogitic minerals (garnet, clinopyroxene, rutile) and silicate melt as a function of temperature and oxygen fugacity. Contrib. Mineral. Petrol. 177, 21 (2022).
Y. Wang, D. Prelević, S. Buhre, S. F. Foley, Constraints on the sources of post-collisional K-rich magmatism: The roles of continental clastic sediments and terrigenous blueschists. Chem. Geol. 455, 192-207 (2017).
R. P. Rapp et al., Continent Formation in the Archean and Chemical Evolution of the Cratonic Lithosphere: Melt–Rock Reaction Experiments at 3–4 GPa and Petrogenesis of Archean Mg-Diorites (Sanukitoids). J. Petrol. 51, 1237-1266 (2010).

## Sheet: Sediment melting
Run no.	P (GPa)	T (°C)	t (h)	Phases (wt.%)								Σr2		Phases substracting melt							V Partition coefficient @ FMQ-1								V Partition coefficient @ FMQ+1.7								V Partition coefficient @ FMQ+3.7								Sc Partition coefficient
				Cpx	Grt	Coe	Rt	Ky	Phe	melt	sum-melt			Cpx	Grt	Coe	Rt	Ky	Phe		Cpx	Grt	Coe	Rt	Ky	Phe	Dbulk		Cpx	Grt	Coe	Rt	Ky	Phe	Dbulk		Cpx	Grt	Coe	Rt	Ky	Phe	Dbulk		Cpx	Grt	Coe	Rt	Ky
BE1122	3	800	132	10.7	20	33.5	0.3	7.5	20.2	7.8	92.2	0.12		11.6052	21.692	36.3341	0.32538	8.13449	21.9089		4.1	2.8	0	60.9		2.3	1.78525		1.9	1.3	0	10.7		2.3	1.04121		1.1	1	0	13.7		2.3	0.893059		1.83028	3.2	0	4.76
BE1129	3	820	121	9	20.9	31.4	0.4	8.7	15.4	14.3	85.8	0.08		10.4895	24.359	36.5967	0.4662	10.1399	17.9487		4.1	2.8	0	60.9		2.3	1.80886		1.9	1.3	0	10.7		2.3	0.978671		1.1	1	0	13.7		2.3	0.835664		1.83028	3.2	0	4.76
BE1133	3	840	112	9	21.4	30.7	0.4	8.4	13.1	16.9	83	0.07		10.8434	25.7831	36.988	0.481928	10.1205	15.7831		4.1	2.8	0	60.9		2.3	1.82301		1.9	1.3	0	10.7		2.3	0.955783		1.1	1	0	13.7		2.3	0.806145		1.83028	3.2	0	4.76
BE1140	3	860	100	7.9	22.1	28.9	0.3	9.1	11	20.7	79.3	0.09		9.96217	27.8689	36.4439	0.37831	11.4754	13.8714		4.1	2.8	0	60.9		2.3	1.73821		1.9	1.3	0	10.7		2.3	0.911097		1.1	1	0	13.7		2.3	0.759142		1.83028	3.2	0	4.76
BE1142	3	880	97	6.7	22.8	27.8	0.4	9.6	7.1	25.6	74.4	0.06		9.00538	30.6452	37.3656	0.537634	12.9032	9.54301		4.1	2.8	0	60.9		2.3	1.77419		1.9	1.3	0	10.7		2.3	0.846505		1.1	1	0	13.7		2.3	0.698656		1.83028	3.2	0	4.76
BE1119	3	950	133	4.8	24	24.9	0.4	11.4	0	34.6	65.5	0.58		7.32824	36.6412	38.0153	0.610687	17.4046	0		4.1	2.8	0	60.9		2.3	1.69832		1.9	1.3	0	10.7		2.3	0.680916		1.1	1	0	13.7		2.3	0.530687		1.83028	3.2	0	4.76
BE1116	3	1000	106	2	24.2	20.9	0.3	9.5	0	43	56.9	0.66		3.51494	42.5308	36.7311	0.527241	16.696	0		4.1	2.8	0	60.9		2.3	1.65606		1.9	1.3	0	10.7		2.3	0.676098		1.1	1	0	13.7		2.3	0.536204		1.83028	3.2	0	4.76
BE1144	3	1200	72		16.2	16.2		9.8		57.9	42.2	0.39		0	38.3886	38.3886	0	23.2227	0		4.1	2.8	0	60.9		2.3	1.07488		1.9	1.3	0	10.7		2.3	0.499052		1.1	1	0	13.7		2.3	0.383886		1.83028	3.2	0	4.76
Starting material: HPLH1 (~1 wt.% H2O in the bulk starting material)
Source: K. Tsuno, R. Dasgupta, The effect of carbonates on near-solidus melting of pelite at 3GPa: Relative efficiency of H2O and CO2 subduction. Earth Planet. Sci. Lett. 319-320, 185-196 (2012).
	GLOSS (ppm)	Depleted mantle (ppm)
V	116	79
Sc	15	16.3
V/Sc	7.73333	4.84663
source	Plank, 2014	Salters&Stracke, 2004
F	V @ FMQ-1	V @ FMQ+1.7	V @ FMQ+3.7	Sc		V/Sc @ FMQ-1	V/Sc @ FMQ+1.7	V/Sc @ FMQ+3.7
0.078	67.2854	111.753	128.689	9.90805		6.79098	11.279	12.9883
0.143	68.5097	118.16	135.015	10.412		6.5799	11.3485	12.9673
0.169	68.8868	120.425	138.275	10.5711		6.51655	11.392	13.0806
0.207	73.1677	124.798	143.387	10.7753		6.79031	11.5819	13.307
0.256	73.6041	130.955	149.523	11.2514		6.54178	11.639	13.2893
0.346	79.632	146.591	167.371	12.2995		6.47438	11.9184	13.6079
0.43	84.4277	142.266	157.687	11.9357		7.07356	11.9194	13.2114
0.579	112.455	147.003	156.626	13.684		8.21799	10.7427	11.446
DM+melt (F=8%)
melt prop.	V @ FMQ-1	V @ FMQ+1.7	V @ FMQ+3.7	Sc		V/Sc @ FMQ-1	V/Sc @ FMQ+1.7	V/Sc @ FMQ+3.7
0	79	79	79	16.3		4.84663	4.84663	4.84663
0.02	78.7657	79.6551	79.9938	16.1722		4.87045	4.92544	4.94639
0.04	78.5314	80.3101	80.9875	16.0443		4.89465	5.00552	5.04774
0.06	78.2971	80.9652	81.9813	15.9165		4.91925	5.08688	5.15072
0.08	78.0628	81.6203	82.9751	15.7886		4.94424	5.16956	5.25537
0.1	77.8285	82.2753	83.9689	15.6608		4.96964	5.25358	5.36172
0.12	77.5942	82.9304	84.9626	15.533		4.99546	5.33899	5.46983
0.14	77.36	83.5855	85.9564	15.4051		5.0217	5.42582	5.57973
0.16	77.1257	84.2405	86.9502	15.2773		5.04839	5.5141	5.69147
0.18	76.8914	84.8956	87.944	15.1494		5.07552	5.60387	5.80509
0.2	76.6571	85.5507	88.9377	15.0216		5.10312	5.69517	5.92065
DM+melt (F=25%)
melt prop.	V @ FMQ-1	V @ FMQ+1.7	V @ FMQ+3.7	Sc		V/Sc @ FMQ-1	V/Sc @ FMQ+1.7	V/Sc @ FMQ+3.7
0	79	79	79	16.3		4.84663	4.84663	4.84663
0.02	79.0126	80.3518	80.7674	16.22		4.87131	4.95388	4.9795
0.04	79.0253	81.7036	82.5349	16.14		4.89624	5.06219	5.11369
0.06	79.0379	83.0554	84.3023	16.06		4.92142	5.17158	5.24922
0.08	79.0506	84.4073	86.0697	15.98		4.94685	5.28207	5.3861
0.1	79.0632	85.7591	87.8371	15.9		4.97254	5.39367	5.52436
0.12	79.0758	87.1109	89.6046	15.8199		4.99849	5.5064	5.66403
0.14	79.0885	88.4627	91.372	15.7399		5.0247	5.62027	5.80511
0.16	79.1011	89.8145	93.1394	15.6599		5.05118	5.73531	5.94763
0.18	79.1138	91.1663	94.9069	15.5799		5.07793	5.85153	6.09162
0.2	79.1264	92.5181	96.6743	15.4999		5.10496	5.96895	6.23709
[truncated: 2 more columns]
