# Supplementary material for: Progressive sub-arc mantle oxidation modulated by sediment melt
Source: Sci Adv. 2026 Apr 3;12(14):eaeb9023. doi: 10.1126/sciadv.aeb9023 (PMC13240789; doi:10.1126/sciadv.aeb9023)
Supplement: Supplementary file 2 — Data S1 to S6 [file sciadv.aeb9023_data_s1_to_s6.zip › aeb9023_data_s6.xlsx]

## Sheet: trace elements
	Cs	Rb	Ba	Th	U	Nb	Ta	La	Ce	Pb	Pr	Sr	Nd	Zr	Hf	Sm	Eu	Gd	Dy	Ho	Er	Yb	Lu	Nb/Yb	Zr/Yb	Th/Yb
DMM-average		0.05	0.563	0.0079	0.0032	0.1485	0.0096	0.192	0.55	0.018		7.664	0.581	5.082	0.157	0.239	0.096	0.358	0.505		0.348	0.365		0.406849	13.9233	0.0216438
Enriched DMM		0.108	1.219	0.0157	0.0052	0.2462	0.0159	0.253	0.726	0.024		9.718	0.703	6.087	0.186	0.273	0.108	0.397	0.543		0.369	0.382		0.644503	15.9346	0.0410995
Depleted DMm		0.02	0.227	0.004	0.0018	0.0864	0.0056	0.134	0.421	0.014		6.092	0.483	4.269	0.127	0.21	0.086	0.324	0.471		0.329	0.348		0.248276	12.2672	0.0114943
Bulk D		1e-05	0.00012	0.001	0.0011	0.0034	0.0034	0.01	0.022	0.014		0.025	0.031	0.033	0.035	0.045	0.05	0.056	0.079		0.097	0.115
PM		0.6	6.6	0.0795	0.0203	0.658	0.037	0.648	1.675	0.15		19.9	1.25	10.5	0.283	0.406	0.154	0.544	0.674		0.438	0.441
sed_melt_3.5-900		88.1778	1064.62	6.40588	2.51071	10.3509	0.577193	22.184	45.1765	17.662		587.479	15.5	102.649	3.9375	2.16667	0.418033	1.22069	0.56		0.156316	0.1085
sed_melt_3.5-800		54.0444	901.966	3.72059	1.54286	8.07018	0.405263	15.1166	31.0588	36.8732		882.065	11	46.6584	2.15625	1.67424	0.344262	0.915517	0.336		0.0926316	0.062
sed_melt_4.5-1050		186.596	2144.02	17.6	4.75	21.0526	1.57193	66.5521	137.412	18.0751		885.451	49	230.421	8.15625	6.79545	1.30328	3.45862	1.52727		0.457368	0.330667
sed_melt_2.5-750		43.8044	591.453	1.52059	0.878571	6.49123	0.35614	3.92638	8.47059	9.19249		619.647	4	47.3762	2.15625	0.787879	0.221311	0.406897	0.162909		0.0578947	0.0413333
DMM+10% hot melt		18.7096	214.965	1.7679	0.4782	2.25376	0.166793	6.84721	14.2912	1.82551		96.2091	5.481	28.1241	0.972625	0.918545	0.226328	0.703862	0.657727		0.393737	0.398067		5.66177	70.6517	4.44122
E-DMM+10% hot melt		18.7676	215.621	1.7757	0.4802	2.35146	0.173093	6.90821	14.4672	1.83151		98.2631	5.603	29.1291	1.00162	0.952545	0.238328	0.742862	0.695727		0.414737	0.415067		0.644503	15.9346	4.27811
D-DMM+10% hot melt		18.6796	214.629	1.764	0.4768	2.19166	0.162793	6.78921	14.1622	1.82151		94.6371	5.383	27.3111	0.942625	0.889545	0.216328	0.669862	0.623727		0.374737	0.381067		0.248276	12.2672	4.62911
DMM+1% cold melt		0.590444	9.58266	0.0451059	0.0186286	0.229202	0.0136526	0.343166	0.860588	0.386732		16.4847	0.691	5.54858	0.178563	0.255742	0.0994426	0.367155	0.50836		0.348926	0.36562		0.626885	15.1758	0.123368
E-DMM+1% cold melt		0.648444	10.2387	0.0529059	0.0206286	0.326902	0.0199526	0.404166	1.03659	0.392732		18.5387	0.813	6.55358	0.207563	0.289742	0.111443	0.406155	0.54636		0.369926	0.38262		0.644503	15.9346	0.138273
D-DMM+1% cold melt		0.560444	9.24666	0.0412059	0.0172286	0.167102	0.00965263	0.285166	0.731588	0.382732		14.9127	0.593	4.73558	0.148563	0.226742	0.0894426	0.333155	0.47436		0.329926	0.34862		0.248276	12.2672	0.118197
15% partial melt_hot		124.723	1432.12	11.7196	3.16825	14.7411	1.09093	43.2001	84.7136	11.2756		561.805	31.0802	157.956	5.41099	4.87939	1.17573	3.56206	3.02891		1.69386	1.60673
25% partial melt_hot		74.836	859.549	7.05045	1.90651	8.92403	0.660435	26.5911	53.6254	7.00772		357.987	20.0586	102.362	3.52081	3.23716	0.787227	2.41049	2.12685		1.21994	1.18384
15% partial melt_cold		3.93607	63.841	0.299011	0.123421	1.49913	0.0892971	2.16508	5.10129	2.38871		96.2607	3.91834	31.1631	0.993394	1.35853	0.516585	1.85807	2.34105		1.50108	1.47576
25% partial melt_cld		2.36171	38.3168	0.179884	0.0742692	0.90755	0.0540591	1.33268	3.22922	1.48458		61.3382	2.52882	20.195	0.64638	0.901295	0.345887	1.25738	1.64385		1.0811	1.08735
PM_normalized	Cs	Rb	Ba	Th	U	Nb	Ta	La	Ce	Pb	Pr	Sr	Nd	Zr	Hf	Sm	Eu	Gd	Dy	Ho	Er	Yb	Lu
15% partial melt_hot		207.872	216.989	147.416	156.071	22.4029	29.4847	66.6668	50.5753	75.1703		28.2314	24.8642	15.0434	19.1201	12.0182	7.63461	6.5479	4.49393		3.86725	3.64337
25% partial melt_hot		124.727	130.235	88.6849	93.9167	13.5624	17.8496	41.0357	32.0152	46.7182		17.9893	16.0468	9.7488	12.441	7.97331	5.11187	4.43104	3.15556		2.78526	2.68445
15% partial melt_cold		6.56012	9.67288	3.76115	6.07986	2.27831	2.41343	3.34118	3.04555	15.9247		4.83722	3.13468	2.96791	3.51022	3.34612	3.35445	3.41557	3.47337		3.42713	3.3464
25% partial melt_cld		3.93618	5.80558	2.26269	3.65858	1.37926	1.46106	2.05661	1.9279	9.89718		3.08232	2.02306	1.92334	2.28403	2.21994	2.24602	2.31136	2.43894		2.46827	2.46564
DMM+10% hot melt_F
0		1.87096e+06	1.79137e+06	1767.9	434.727	662.872	49.0568	684.721	649.599	130.394		3848.36	176.806	852.245	27.7893	20.4121	4.52656	12.569	8.32566		4.05914	3.46145		191.501	246.21	510.74
0.01		1869.11	21244.1	160.864	43.1238	168.619	12.4789	344.081	449.691	76.5093		2768.61	134.701	659.107	21.7833	16.8386	3.80383	10.7558	7.45638		3.71345	3.2141		52.4623	205.067	50.0496
0.05		374.12	4289.51	34.6987	9.3682	42.3401	3.13344	115.079	201.568	28.839		1304.53	68.9868	345.717	11.6832	9.90346	2.32131	6.82037	5.25971		2.76987	2.49963		16.9385	138.307	13.8815
0.1		187.079	2147.33	17.5213	4.73512	21.8685	1.61841	62.8185	119.292	16.2124		785.381	42.8538	216.839	7.39639	6.53769	1.56088	4.67993	3.84411		2.10217	1.9561		11.1796	110.853	8.95726
0.15		124.723	1432.12	11.7196	3.16825	14.7411	1.09093	43.2001	84.7136	11.2756		561.805	31.0802	157.956	5.41099	4.87939	1.17573	3.56206	3.02891		1.69386	1.60673		9.1746	98.3092	7.29408
0.2		93.544	1074.31	8.80428	2.38053	11.1176	0.822775	32.9193	65.6764	8.64352		437.314	24.3817	124.223	4.2659	3.89214	0.943033	2.87525	2.49896		1.41836	1.36324		8.15528	91.1232	6.45834
0.25		74.836	859.549	7.05045	1.90651	8.92403	0.660435	26.5911	53.6254	7.00772		357.987	20.0586	102.362	3.52081	3.23716	0.787227	2.41049	2.12685		1.21994	1.18384		7.5382	86.4663	5.95557
0.3		62.3637	716.348	5.87928	1.58992	7.45341	0.551601	22.3036	45.3113	5.89255		303.021	17.0376	87.0445	2.9973	2.77088	0.675606	2.07507	1.85119		1.07023	1.04617		7.12449	83.2032	5.61983
0.35		53.4549	614.048	5.04178	1.3635	6.39892	0.473561	19.2068	39.2291	5.08357		262.687	14.8075	75.7143	2.60932	2.42201	0.591707	1.82159	1.63879		0.953243	0.937179		6.82785	80.7896	5.37974
0.4		46.7732	537.315	4.41313	1.19353	5.60582	0.414867	16.8651	34.5866	4.46991		231.829	13.0936	66.994	2.31027	2.15116	0.526344	1.6233	1.47011		0.859312	0.848756		6.60474	78.932	5.19953
E-DMM+10% hot melt_F
0		1.87676e+06	1.79684e+06	1775.7	436.545	691.607	50.9097	690.821	657.599	130.822		3930.52	180.742	882.699	28.6179	21.1677	4.76656	13.2654	8.80667		4.27564	3.60928		191.619	244.564	491.982
0.01		1874.9	21308.9	161.574	43.3042	175.929	12.9502	347.146	455.229	76.7608		2827.72	137.7	682.659	22.4328	17.4619	4.00551	11.3518	7.88717		3.9115	3.35137		52.4946	203.696	48.2114
0.05		375.28	4302.6	34.8518	9.40739	44.1755	3.25179	116.104	204.05	28.9338		1332.38	70.5223	358.071	12.0315	10.27	2.44439	7.19828	5.56359		2.9176	2.60638		16.949	137.382	13.3717
0.1		187.659	2153.88	17.5986	4.75493	22.8164	1.67954	63.3781	120.761	16.2656		802.148	43.8077	224.588	7.61692	6.77968	1.64364	4.93924	4.0662		2.21429	2.03964		11.1865	110.112	8.62829
0.15		125.11	1436.49	11.7713	3.1815	15.3801	1.13214	43.585	85.7568	11.3126		573.799	31.772	163.601	5.57232	5.06	1.23807	3.75942	3.2039		1.7842	1.67534		9.18026	97.6519	7.02619
0.2		93.834	1077.59	8.84313	2.39048	11.5996	0.853853	33.2126	66.4852	8.67193		446.651	24.9244	128.662	4.39309	4.03621	0.993033	3.03457	2.64334		1.49401	1.42146		8.16031	90.5139	6.22115
0.25		75.068	862.172	7.08156	1.91448	9.31088	0.685381	26.828	54.2858	7.03076		365.63	20.505	106.02	3.62579	3.35699	0.828967	2.54405	2.24972		1.28501	1.2344		7.54285	85.8882	5.73684
0.3		62.5571	718.535	5.90522	1.59657	7.77652	0.572435	22.5023	45.8693	5.91192		309.49	17.4168	90.155	3.08667	2.87344	0.711426	2.19004	1.95814		1.12731	1.09085		7.12889	82.6469	5.41344
0.35		53.6206	615.922	5.06402	1.3692	6.67631	0.491448	19.3779	39.7123	5.10028		268.295	15.1371	78.4199	2.68712	2.51166	0.623079	1.92252	1.73347		1.00408	0.977202		6.83207	80.2494	5.18217
0.4		46.9182	538.955	4.4326	1.19852	5.84883	0.430537	17.0153	35.0125	4.4846		236.779	13.3851	69.388	2.37916	2.23079	0.554251	1.71324	1.55505		0.905144	0.885004		6.60882	78.4042	5.00857
D-DMM+10% hot melt
0		1.86796e+06	1.78857e+06	1764	433.455	644.607	47.8803	678.921	643.735	130.108		3785.48	173.645	827.608	26.9321	19.7677	4.32656	11.9618	7.89528		3.86327	3.31362		194.532	249.759	532.348
0.01		1866.11	21210.9	160.51	42.9976	163.973	12.1796	341.167	445.632	76.3416		2723.37	132.293	640.053	21.1114	16.307	3.63576	10.2363	7.07094		3.53425	3.07684		53.2927	208.023	52.167
0.05		373.52	4282.81	34.6222	9.34078	41.1735	3.05829	114.104	199.749	28.7759		1283.22	67.7533	335.723	11.3228	9.59079	2.21875	6.49091	4.98782		2.63621	2.39288		17.2066	140.301	14.4688
0.1		186.779	2143.97	17.4827	4.72126	21.2659	1.57959	62.2864	118.215	16.1768		772.548	42.0876	210.571	7.16825	6.33128	1.49192	4.45387	3.6454		2.00073	1.87256		11.3566	112.451	9.33622
0.15		124.523	1429.89	11.6937	3.15898	14.3349	1.06477	42.8342	83.9489	11.2508		552.625	30.5245	153.39	5.24409	4.72534	1.12378	3.38999	2.87233		1.61212	1.53811		9.31982	99.7263	7.60267
0.2		93.394	1072.63	8.78486	2.37356	10.8113	0.803044	32.6405	65.0835	8.62458		430.169	23.9457	120.632	4.13432	3.76926	0.901366	2.73636	2.36978		1.34992	1.30502		8.28436	92.4367	6.73158
0.25		74.716	858.206	7.0349	1.90093	8.67814	0.644597	26.3659	53.1414	6.99237		352.138	19.6999	99.4034	3.41222	3.13496	0.752445	2.29405	2.0169		1.16107	1.13328		7.65751	87.7127	6.20753
0.3		62.2637	715.229	5.86631	1.58526	7.24804	0.538372	22.1147	44.9023	5.87964		298.07	16.733	84.5283	2.90485	2.6834	0.645755	1.97483	1.75549		1.01858	1.00149		7.23726	84.4026	5.85759
0.35		53.3692	613.088	5.03066	1.35951	6.2226	0.462204	19.0441	38.875	5.07244		258.395	14.5428	73.5256	2.52884	2.34554	0.565563	1.7336	1.55407		0.907243	0.897155		6.93593	81.9541	5.60734
0.4		46.6982	536.475	4.40339	1.19004	5.45136	0.404917	16.7222	34.2744	4.46012		228.041	12.8595	65.0574	2.23901	2.08324	0.503088	1.54488	1.39412		0.817846	0.812509		6.70929	80.0697	5.4195
DMM
0		5000	4691.67	7.9	2.90909	43.6765	2.82353	19.2	25	1.28571		306.56	18.7419	154	4.48571	5.31111	1.92	6.39286	6.39241		3.58763	3.17391		13.7611	48.5205	2.48904
0.01		4.99505	55.639	0.718835	0.288574	11.1103	0.71824	9.64824	17.3065	0.754401		220.547	14.2787	119.1	3.51624	4.3813	1.61345	5.47066	5.72497		3.28209	2.94711		3.76989	40.4124	0.243912
0.05		0.99981	11.2344	0.155054	0.0626898	2.78978	0.180349	3.22689	7.7574	0.28436		103.919	7.31278	62.4708	1.88589	2.57682	0.984615	3.46899	4.03838		2.44812	2.29199		1.21718	27.2561	0.0676503
0.1		0.499955	5.62393	0.0782953	0.0316863	1.44091	0.0931496	1.76147	4.59098	0.159858		62.5633	4.54261	39.1827	1.19392	1.70107	0.662069	2.38032	2.95149		1.85798	1.79361		0.803356	21.8457	0.0436523
0.15		0.333314	3.75078	0.0523699	0.0212012	0.971287	0.0627902	1.21136	3.26023	0.11118		44.7533	3.29458	28.5425	0.873435	1.26959	0.498701	1.81174	2.32558		1.4971	1.47326		0.659277	19.3737	0.035547
0.2		0.24999	2.81365	0.0393426	0.0159299	0.732537	0.047356	0.923077	2.52757	0.0852273		34.8364	2.58452	22.447	0.688596	1.01271	0.4	1.46242	1.91869		1.2536	1.25		0.58603	17.9576	0.0314741
0.25		0.199994	2.25119	0.0315055	0.0127579	0.588002	0.0380123	0.745631	2.06379	0.0690979		28.5172	2.12626	18.4968	0.568326	0.842291	0.333913	1.22603	1.63298		1.07823	1.0855		0.541687	17.0399	0.0290239
0.3		0.166663	1.87614	0.026272	0.0106394	0.491104	0.0317481	0.625407	1.74382	0.058102		24.1386	1.80603	15.7289	0.483821	0.720965	0.286567	1.05542	1.42133		0.945909	0.959264		0.511959	16.3968	0.0273877
0.35		0.142854	1.60821	0.0225296	0.00912422	0.421623	0.0272565	0.538569	1.50974	0.0501253		20.9256	1.56963	13.6815	0.421194	0.630191	0.25098	0.926501	1.25825		0.842513	0.859329		0.490643	15.9212	0.0262177
0.4		0.124998	1.40725	0.0197204	0.00798682	0.369366	0.0238782	0.472906	1.33107	0.0440744		18.4675	1.38796	12.1058	0.372922	0.559719	0.223256	0.825646	1.12874		0.759494	0.778252		0.47461	15.5551	0.0253394
E-DMM
0		10800	10158.3	15.7	4.72727	72.4118	4.67647	25.3	33	1.71429		388.72	22.6774	184.455	5.31429	6.06667	2.16	7.08929	6.87342		3.80412	3.32174		21.7994	55.5295	4.72644
0.01		10.7893	120.469	1.42857	0.468933	18.4199	1.18959	12.7136	22.8446	1.00587		279.655	17.277	142.653	4.16573	5.00458	1.81513	6.06663	6.15576		3.48015	3.08438		5.97199	46.2502	0.463164
0.05		2.15959	24.3245	0.308145	0.101871	4.62521	0.298704	4.2521	10.2398	0.379147		131.769	8.84833	74.8248	2.23423	2.9434	1.10769	3.8469	4.34226		2.59585	2.39874		1.92818	31.1933	0.128461
0.1		1.0799	12.1768	0.1556	0.0514902	2.3889	0.154279	2.3211	6.0601	0.213144		79.3306	5.49648	46.9314	1.41445	1.94306	0.744828	2.63963	3.17358		1.9701	1.87715		1.27262	25.0014	0.0828914
0.15		0.719959	8.12114	0.104077	0.0344519	1.61031	0.103996	1.59621	4.3035	0.14824		56.7474	3.98639	34.187	1.03477	1.4502	0.561039	2.00911	2.50058		1.58744	1.54188		1.04438	22.1723	0.0675001
0.2		0.539978	6.09208	0.0781873	0.0258861	1.21448	0.0784333	1.21635	3.3364	0.113636		44.1727	3.12722	26.886	0.815789	1.15678	0.45	1.62173	2.06307		1.32925	1.30822		0.928348	20.5516	0.0597662
0.25		0.431987	4.87425	0.0626122	0.0207316	0.974856	0.0629578	0.982524	2.7242	0.0921305		36.16	2.57274	22.1547	0.673303	0.962115	0.375652	1.35959	1.75586		1.1433	1.13606		0.858103	19.5013	0.0551135
0.3		0.359992	4.0622	0.0522115	0.017289	0.814207	0.0525828	0.824104	2.30184	0.0774693		30.6079	2.18527	18.8394	0.57319	0.823529	0.322388	1.1704	1.52829		1.00299	1.00394		0.81101	18.7654	0.0520065
0.35		0.308566	3.48208	0.044774	0.0148269	0.699015	0.0451435	0.709677	1.99286	0.0668338		26.5338	1.89923	16.3871	0.498994	0.719842	0.282353	1.02743	1.35293		0.893354	0.899353		0.777242	18.221	0.0497847
0.4		0.269996	3.04695	0.0391912	0.0129786	0.612377	0.0395483	0.623153	1.75702	0.0587659		23.4169	1.67941	14.4998	0.441805	0.639344	0.251163	0.91559	1.21368		0.805325	0.814499		0.751845	17.8021	0.048117
D-DMM
0		2000	1891.67	4	1.63636	25.4118	1.64706	13.4	19.1364	1		243.68	15.5806	129.364	3.62857	4.66667	1.72	5.78571	5.96203		3.39175	3.02609		8.39757	42.7495	1.32184
0.01		1.99802	22.4335	0.363967	0.162323	6.46416	0.418974	6.73367	13.2473	0.586756		175.309	11.8702	100.047	2.84434	3.84968	1.44538	4.9511	5.33953		3.1029	2.80985		2.30054	35.6058	0.129533
0.05		0.399924	4.52967	0.0785083	0.035263	1.62314	0.105204	2.2521	5.93794	0.221169		82.6034	6.0793	52.477	1.52553	2.26415	0.882051	3.13953	3.76649		2.31446	2.18524		0.742775	24.0142	0.0359266
0.1		0.199982	2.26755	0.0396432	0.0178235	0.838347	0.0543373	1.22936	3.51419	0.124334		49.7306	3.77639	32.9144	0.965779	1.49466	0.593103	2.15426	2.75278		1.75654	1.71007		0.49024	19.2474	0.0231822
0.15		0.133326	1.5123	0.0265164	0.0119257	0.565112	0.0366276	0.845426	2.49555	0.0864731		35.5737	2.73887	23.9764	0.706537	1.11554	0.446753	1.63968	2.16901		1.41536	1.40464		0.402318	17.0694	0.0188777
0.2		0.099996	1.13446	0.0199203	0.00896057	0.426204	0.0276243	0.644231	1.93474	0.0662879		27.6909	2.14858	18.856	0.557018	0.889831	0.358333	1.32353	1.78951		1.18516	1.19178		0.357619	15.8217	0.0167148
0.25		0.0799976	0.907673	0.0159521	0.00717632	0.34211	0.0221738	0.520388	1.57974	0.0537428		22.6679	1.76761	15.5378	0.459729	0.740088	0.29913	1.10959	1.52304		1.01936	1.03494		0.330559	15.0131	0.0154135
0.3		0.0666651	0.756455	0.0133023	0.00598464	0.285733	0.0185197	0.436482	1.33481	0.0451904		19.1874	1.5014	13.2126	0.391371	0.633484	0.256716	0.955189	1.32564		0.894265	0.914586		0.312418	14.4466	0.0145446
0.35		0.0571418	0.648427	0.0114074	0.00513237	0.245308	0.0158996	0.375877	1.15564	0.0389864		16.6334	1.30488	11.4928	0.340711	0.553724	0.224837	0.838509	1.17354		0.796514	0.819305		0.29941	14.0275	0.0139232
0.4		0.0499993	0.567398	0.00998502	0.00449259	0.214904	0.013929	0.330049	1.01888	0.0342801		14.6795	1.15385	10.1691	0.301663	0.491803	0.2	0.747232	1.05275		0.718027	0.742004		0.289626	13.7049	0.0134568
DMM+1% cold melt_F
0		59044.4	79855.5	45.1059	16.9351	67.4123	4.01548	34.3166	39.1176	27.6237		659.386	22.2903	168.139	5.10179	5.68316	1.98885	6.55634	6.43494		3.59718	3.1793		21.2035	52.8854	14.1873
0.01		58.986	947.015	4.10427	1.67991	17.1481	1.02144	17.2445	27.0796	16.2084		474.378	16.9821	130.035	3.99916	4.68822	1.6713	5.61056	5.76307		3.29083	2.95212		5.80875	44.0479	1.39028
0.05		11.8066	191.217	0.885297	0.364944	4.30588	0.256484	5.76749	12.1381	6.10952		223.521	8.69729	68.2063	2.14489	2.75733	1.01992	3.55771	4.06525		2.45463	2.29589		1.87547	29.708	0.385601
0.1		5.90391	95.7232	0.447036	0.18446	2.22396	0.132473	3.14831	7.18354	3.43457		134.569	5.40266	42.7801	1.35789	1.82023	0.685811	2.44119	2.97113		1.86293	1.79666		1.23783	23.8109	0.248815
0.15		3.93607	63.841	0.299011	0.123421	1.49913	0.0892971	2.16508	5.10129	2.38871		96.2607	3.91834	31.1631	0.993394	1.35853	0.516585	1.85807	2.34105		1.50108	1.47576		1.01583	21.1166	0.202615
0.2		2.9521	47.8903	0.224631	0.0927348	1.13063	0.0673472	1.64983	3.95491	1.83112		74.9302	3.07384	24.5079	0.783169	1.08365	0.414344	1.49982	1.93146		1.25694	1.25212		0.902972	19.5731	0.1794
0.25		2.36171	38.3168	0.179884	0.0742692	0.90755	0.0540591	1.33268	3.22922	1.48458		61.3382	2.52882	20.195	0.64638	0.901295	0.345887	1.25738	1.64385		1.0811	1.08735		0.834647	18.5728	0.165434
0.3		1.9681	31.9333	0.150003	0.0619363	0.757992	0.0451506	1.1178	2.72856	1.24833		51.9202	2.14796	17.173	0.55027	0.77147	0.296844	1.08242	1.43079		0.948427	0.960894		0.788841	17.8719	0.156108
0.35		1.68695	27.3729	0.128635	0.053116	0.650753	0.0387628	0.962596	2.36231	1.07695		45.0093	1.86681	14.9376	0.479041	0.674337	0.259981	0.950195	1.26663		0.844756	0.860789		0.755996	17.3534	0.149439
0.4		1.47609	23.9523	0.112596	0.0464947	0.570097	0.0339584	0.845236	2.08274	0.946945		39.7221	1.65074	13.2172	0.424139	0.598928	0.231262	0.84676	1.13625		0.761515	0.779574		0.731293	16.9544	0.144433
E-DMM+1% cold melt
0		64844.4	85322.2	52.9059	18.7532	96.1476	5.86842	40.4166	47.1176	28.0523		741.546	26.2258	198.593	5.93036	6.43872	2.22885	7.25277	6.91595		3.81367	3.32713		28.898	59.6891	15.9014
0.01		64.7803	1011.85	4.814	1.86027	24.4577	1.49279	20.3098	32.6176	16.4599		533.486	19.9803	153.588	4.64866	5.3115	1.87299	6.20653	6.19386		3.48888	3.08938		7.9167	49.7147	1.55824
0.05		12.9664	204.307	1.03839	0.404125	6.14131	0.374838	6.7927	14.6204	6.2043		251.372	10.2329	80.5603	2.49324	3.12391	1.143	3.93561	4.36913		2.60237	2.40264		2.55607	33.53	0.432187
0.1		6.48386	102.276	0.52434	0.204264	3.17196	0.193602	3.70794	8.65266	3.48785		151.336	6.35653	50.5288	1.57842	2.06222	0.76857	2.7005	3.19322		1.97505	1.8802		1.68703	26.8742	0.278875
0.15		4.32272	68.2113	0.350718	0.136672	2.13815	0.130503	2.54994	6.14457	2.42577		108.255	4.61015	36.8075	1.15473	1.53914	0.578923	2.05544	2.51605		1.59142	1.54438		1.38447	23.8332	0.227093
0.2		3.24209	51.1687	0.263476	0.102691	1.61258	0.0984246	1.9431	4.76373	1.85953		84.2666	3.61655	28.9469	0.910362	1.22772	0.464344	1.65913	2.07584		1.33259	1.31034		1.23065	22.0911	0.201074
0.25		2.5937	40.9399	0.210991	0.0822429	1.2944	0.0790047	1.56958	3.88964	1.50761		68.981	2.9753	23.8529	0.751357	1.02112	0.387627	1.39094	1.76673		1.14617	1.1379		1.13753	20.9621	0.18542
0.3		2.16143	34.1193	0.175942	0.0685859	1.0811	0.0659853	1.3165	3.28658	1.2677		58.3895	2.5272	20.2835	0.639638	0.874034	0.332665	1.19739	1.53774		1.00551	1.00557		1.07511	20.1711	0.174968
0.35		1.85266	29.2468	0.150879	0.0588186	0.928144	0.0566498	1.1337	2.84542	1.09366		50.6175	2.19641	17.6432	0.556841	0.763988	0.291353	1.05113	1.36131		0.895597	0.900812		1.03034	19.5859	0.167493
0.4		1.62109	25.592	0.132067	0.0514865	0.813108	0.0496285	0.995482	2.50868	0.961637		44.6714	1.94219	15.6112	0.493023	0.678554	0.259169	0.936705	1.22119		0.807347	0.815821		0.996674	19.1356	0.161882
D-DMM+1% cold melt
0		56044.4	77055.5	41.2059	15.6623	49.1476	2.83901	28.5166	33.254	27.338		596.506	19.129	143.503	4.24464	5.03872	1.78885	5.9492	6.00456		3.4013	3.03148		16.2124	47.3375	13.5927
0.01		55.989	913.81	3.7494	1.55366	12.502	0.722178	14.3299	23.0204	16.0408		429.141	14.5736	110.982	3.32727	4.1566	1.50324	5.091	5.37762		3.11163	2.81486		4.44143	39.4271	1.332
0.05		11.2068	184.512	0.808751	0.337517	3.13924	0.181338	4.7927	10.3186	6.04633		202.205	7.46381	58.2125	1.78453	2.44466	0.91736	3.22825	3.79336		2.32097	2.18914		1.43401	26.5915	0.369439
0.1		5.60394	92.3668	0.408383	0.170597	1.6214	0.0936603	2.6162	6.10675	3.39904		121.736	4.63643	36.5118	1.12975	1.61383	0.616846	2.21513	2.77241		1.76149	1.71312		0.946462	21.3131	0.238386
0.15		3.73608	61.6025	0.273158	0.114146	1.09295	0.0631345	1.79915	4.33662	2.364		87.0812	3.36263	26.5969	0.826495	1.20448	0.464637	1.68601	2.18448		1.41934	1.40714		0.776718	18.9014	0.194122
0.2		2.80211	46.2111	0.205209	0.0857655	0.824298	0.0476156	1.37099	3.36208	1.81218		67.7848	2.6379	20.9169	0.65159	0.960773	0.372678	1.36093	1.80228		1.1885	1.1939		0.690423	17.5197	0.17188
0.25		2.24171	36.9733	0.164331	0.0686876	0.661658	0.0382207	1.10744	2.74517	1.46922		55.4889	2.17017	17.236	0.537783	0.799092	0.311105	1.14094	1.5339		1.02223	1.03679		0.638181	16.6244	0.1585
0.3		1.8681	30.8136	0.137033	0.0572815	0.552622	0.0319222	0.928878	2.31956	1.23542		46.969	1.84333	14.6567	0.45782	0.683989	0.266993	0.982179	1.3351		0.896783	0.916216		0.603157	15.997	0.149564
0.35		1.60124	26.4131	0.117513	0.0491241	0.474438	0.0274059	0.799904	2.0082	1.06581		40.7171	1.60205	12.7489	0.398558	0.597871	0.233837	0.862203	1.18191		0.798756	0.820765		0.578043	15.533	0.143175
0.4		1.40109	23.1125	0.10286	0.0430005	0.415635	0.0240091	0.702378	1.77054	0.937151		35.9341	1.41663	11.2806	0.35288	0.531013	0.208006	0.768347	1.06026		0.720049	0.743326		0.559155	15.1758	0.138379

## Sheet: Nd-Pb isotopes
	Pb	Nd	206Pb/204Pb	143Nd/144Nd	206Pb	204Pb	143Nd	144Nd		E-DMM+cold1	206Pb	204Pb	143Nd	144Nd	206Pb/204Pb	143Nd/144Nd		D-DMM+cold2	206Pb	204Pb	143Nd	144Nd	206Pb/204Pb	143Nd/144Nd		E-DMM+hot1	206Pb	204Pb	143Nd	144Nd	206Pb/204Pb	143Nd/144Nd		D-DMM+hot2	206Pb	204Pb	143Nd	144Nd	206Pb/204Pb	143Nd/144Nd
DMM	0.018	0.581	18.275	0.51313	0.00435187	0.000238132	0.07093	0.13823		0	0.00581365	0.000306352	0.0858097	0.16727	18.977	0.513		0	0.00337779	0.000192215	0.0589758	0.114904	17.573	0.51326		0	0.00581365	0.000306352	0.0858097	0.16727	18.977	0.513		0	0.00337779	0.000192215	0.0589758	0.114904	17.573	0.51326
E-DMM	0.024	0.703	18.977	0.513	0.00581365	0.000306352	0.0858097	0.16727		0.001	0.00803757	0.000420392	0.0862114	0.168055	19.1193	0.512994		0.001	0.00559828	0.000312232	0.0594047	0.115741	17.9299	0.513254		0.001	0.0101922	0.000530883	0.0916964	0.17877	19.1985	0.512928		0.001	0.0077472	0.000428389	0.064894	0.126452	18.0845	0.51319
D-DMM	0.014	0.483	17.573	0.51326	0.00337779	0.000192215	0.0589758	0.114904		0.005	0.0169333	0.000876548	0.0878184	0.171196	19.3181	0.512969		0.005	0.0144803	0.000792301	0.0611205	0.11909	18.2762	0.51323		0.005	0.0277062	0.001429	0.115243	0.224771	19.3884	0.512715		0.005	0.0252248	0.00137309	0.0885668	0.172644	18.3709	0.513003
sediment melt-cold1	9.19249	4	19.5	0.5119	2.22974	0.114346	0.487556	0.952444		0.01	0.0280529	0.00144674	0.0898271	0.175122	19.3904	0.51294		0.01	0.0255828	0.00139239	0.0632653	0.123276	18.3733	0.513201		0.01	0.0495987	0.00255166	0.144677	0.282272	19.4378	0.512545		0.01	0.0470719	0.00255396	0.118158	0.230383	18.4309	0.512875
sediment melt-cold2	9.19249	4	18.5	0.5125	2.22388	0.120209	0.487934	0.952066		0.05	0.11701	0.00600831	0.105897	0.206529	19.4747	0.512746		0.05	0.114403	0.00619308	0.0804237	0.156762	18.4727	0.513029		0.05	0.224739	0.0115329	0.380147	0.742279	19.4868	0.512135		0.05	0.221848	0.0120009	0.354886	0.6923	18.4859	0.51262
sediment melt-hot1	18.0751	49	19.5	0.5119	4.38432	0.224837	5.97256	11.6674		0.1	0.228206	0.0117103	0.125984	0.245788	19.4877	0.512574		0.1	0.225428	0.0121939	0.101872	0.19862	18.4868	0.512896		0.1	0.443664	0.0227594	0.674485	1.31729	19.4937	0.512026		0.1	0.440319	0.0238097	0.650797	1.26969	18.4933	0.512562
sediment melt-hot2	18.0751	49	18.5	0.5125	4.37279	0.236367	5.97719	11.6628		0.5	1.11778	0.057326	0.286683	0.559857	19.4986	0.512064		0.5	1.11363	0.0602008	0.273455	0.533485	18.4985	0.512582		0.5	2.19507	0.112572	3.02919	5.91735	19.4993	0.511916		0.5	2.18808	0.11828	3.01808	5.88886	18.4992	0.512507
										1	2.22974	0.114346	0.487556	0.952444	19.5	0.5119		1	2.22388	0.120209	0.487934	0.952066	18.5	0.5125		1	4.38432	0.224837	5.97256	11.6674	19.5	0.5119		1	4.37279	0.236367	5.97719	11.6628	18.5	0.5125
(143Nd+144Nd/TNd	0.36
(206Pb+204Pb)/TPb	0.255
